# Supplementary material for: Sex-Biased Networks and Nodes of Sexually Antagonistic Conflict in Drosophila
Source: Int J Evol Biol. 2013 Jan 22;2013:545392. doi: 10.1155/2013/545392 (PMC3566611; doi:10.1155/2013/545392)
Supplement: Supplementary file 1 — The supplementary material contains nine data files, described as follows: “direct_sexconflict_f_permissive.txt” lists gene IDs for the very female biased genes with an edge to a very male biased gene, based on the permissive network. “direct_sexconflict_m_permissive.txt” lists gene IDs for the very male biased genes with an edge to a very female biased gene, based on the permissive network. “direct_sexconflict_f_strict.txt” lists gene IDs for the very female biased genes with an edge to a very male biased gene, based on the strict network. “direct_sexconflict_m_strict.txt” lists gene IDs for the very male biased genes with an edge to a very female biased gene, based on the strict network. “gene_bias.txt” lists gene IDs and the gene sex-bias bias value. All genes with non-zero expression are included. Note that not all these genes will be in the networks. “indirect_sexconflict_permissive.txt” lists gene IDs for the unbiased genes that have both male biased and female biased network neighbors, for the permissive network. “indirect_sexconflict_strict.txt” lists gene IDs for the unbiased genes that have both male biased and female biased network neighbors, for the strict network. “ppi_permissive.txt” is a two column file of the gene ID pairs that are connected by an edge in the permissive network. “ppi_strict.txt” is a two column file of the gene ID pairs that are connected by an edge in the strict network. [file 545392.f1.zip]

Archive with 9 entries (9 files):
- direct_sexconflict_f_permissive.txt
- direct_sexconflict_f_strict.txt
- direct_sexconflict_m_permissive.txt
- direct_sexconflict_m_strict.txt
- gene_bias.txt
- indirect_sexconflict_permissive.txt
- indirect_sexconflict_strict.txt
- ppi_permissive.txt
- ppi_strict.txt
