# Supplementary material for: Sex-Biased Networks and Nodes of Sexually Antagonistic Conflict in Drosophila
Source: Int J Evol Biol. 2013 Jan 22;2013:545392. doi: 10.1155/2013/545392 (PMC3566611; doi:10.1155/2013/545392)
Supplement: Supplementary file 1 — The supplementary material contains nine data files, described as follows: “direct_sexconflict_f_permissive.txt” lists gene IDs for the very female biased genes with an edge to a very male biased gene, based on the permissive network. “direct_sexconflict_m_permissive.txt” lists gene IDs for the very male biased genes with an edge to a very female biased gene, based on the permissive network. “direct_sexconflict_f_strict.txt” lists gene IDs for the very female biased genes with an edge to a very male biased gene, based on the strict network. “direct_sexconflict_m_strict.txt” lists gene IDs for the very male biased genes with an edge to a very female biased gene, based on the strict network. “gene_bias.txt” lists gene IDs and the gene sex-bias bias value. All genes with non-zero expression are included. Note that not all these genes will be in the networks. “indirect_sexconflict_permissive.txt” lists gene IDs for the unbiased genes that have both male biased and female biased network neighbors, for the permissive network. “indirect_sexconflict_strict.txt” lists gene IDs for the unbiased genes that have both male biased and female biased network neighbors, for the strict network. “ppi_permissive.txt” is a two column file of the gene ID pairs that are connected by an edge in the permissive network. “ppi_strict.txt” is a two column file of the gene ID pairs that are connected by an edge in the strict network. [file 545392.f1.zip › direct_sexconflict_f_strict.txt]

FBgn0024332
FBgn0005391
FBgn0037224
FBgn0040487
FBgn0036782
FBgn0033721
FBgn0003015
FBgn0085253
FBgn0011703
FBgn0000022
FBgn0037424
FBgn0000166
FBgn0005655
FBgn0002629
FBgn0002631
FBgn0002633
FBgn0034514
FBgn0000216
FBgn0032127
FBgn0002734
FBgn0043854
FBgn0040809
FBgn0034661
FBgn0261987
FBgn0000355
FBgn0000356
FBgn0000359
FBgn0000360
FBgn0003448
FBgn0035328
FBgn0004045
FBgn0004047
FBgn0042186
FBgn0037844
FBgn0003525
FBgn0001120
FBgn0003655
FBgn0041709
FBgn0038566
FBgn0000644
FBgn0020248
FBgn0035551
FBgn0026320
FBgn0028871
FBgn0028878
FBgn0030186
FBgn0022893
FBgn0036322
FBgn0036349
FBgn0032788
FBgn0032789
FBgn0033374
FBgn0051813
FBgn0030373
FBgn0039444
FBgn0260780
FBgn0020633
FBgn0004649
FBgn0040296
FBgn0030507
FBgn0033590
FBgn0017577
