# Supplementary material for: Sex-Biased Networks and Nodes of Sexually Antagonistic Conflict in Drosophila
Source: Int J Evol Biol. 2013 Jan 22;2013:545392. doi: 10.1155/2013/545392 (PMC3566611; doi:10.1155/2013/545392)
Supplement: Supplementary file 1 — The supplementary material contains nine data files, described as follows: “direct_sexconflict_f_permissive.txt” lists gene IDs for the very female biased genes with an edge to a very male biased gene, based on the permissive network. “direct_sexconflict_m_permissive.txt” lists gene IDs for the very male biased genes with an edge to a very female biased gene, based on the permissive network. “direct_sexconflict_f_strict.txt” lists gene IDs for the very female biased genes with an edge to a very male biased gene, based on the strict network. “direct_sexconflict_m_strict.txt” lists gene IDs for the very male biased genes with an edge to a very female biased gene, based on the strict network. “gene_bias.txt” lists gene IDs and the gene sex-bias bias value. All genes with non-zero expression are included. Note that not all these genes will be in the networks. “indirect_sexconflict_permissive.txt” lists gene IDs for the unbiased genes that have both male biased and female biased network neighbors, for the permissive network. “indirect_sexconflict_strict.txt” lists gene IDs for the unbiased genes that have both male biased and female biased network neighbors, for the strict network. “ppi_permissive.txt” is a two column file of the gene ID pairs that are connected by an edge in the permissive network. “ppi_strict.txt” is a two column file of the gene ID pairs that are connected by an edge in the strict network. [file 545392.f1.zip › direct_sexconflict_m_permissive.txt]

FBgn0034121
FBgn0050161
FBgn0034127
FBgn0040368
FBgn0040371
FBgn0050178
FBgn0045827
FBgn0029817
FBgn0031103
FBgn0031108
FBgn0031129
FBgn0031130
FBgn0039659
FBgn0039669
FBgn0029877
FBgn0083946
FBgn0039694
FBgn0036652
FBgn0033610
FBgn0033623
FBgn0053262
FBgn0053278
FBgn0030624
FBgn0027494
FBgn0030663
FBgn0030667
FBgn0031201
FBgn0034283
FBgn0029940
FBgn0085197
FBgn0036706
FBgn0015230
FBgn0039797
FBgn0036731
FBgn0031288
FBgn0031296
FBgn0036778
FBgn0033729
FBgn0033748
FBgn0050350
FBgn0037398
FBgn0050364
FBgn0050365
FBgn0034327
FBgn0034363
FBgn0041103
FBgn0034383
FBgn0052823
FBgn0031345
FBgn0031347
FBgn0031372
FBgn0036873
FBgn0036895
FBgn0037417
FBgn0033856
FBgn0033868
FBgn0037449
FBgn0050412
FBgn0030811
FBgn0037461
FBgn0050430
FBgn0030846
FBgn0034416
FBgn0085306
FBgn0003132
FBgn0050461
FBgn0050462
FBgn0003145
FBgn0038008
FBgn0040684
FBgn0034461
FBgn0034464
FBgn0034477
FBgn0031423
FBgn0051025
FBgn0051029
FBgn0069354
FBgn0035007
FBgn0035008
FBgn0031470
FBgn0031476
FBgn0036924
FBgn0035068
FBgn0035069
FBgn0035078
FBgn0032004
FBgn0037512
FBgn0037516
FBgn0047330
FBgn0261803
FBgn0037572
FBgn0027795
FBgn0030975
FBgn0038109
FBgn0034592
FBgn0051139
FBgn0038175
FBgn0028379
FBgn0051141
FBgn0031574
FBgn0035139
FBgn0035168
FBgn0005778
FBgn0035198
FBgn0038213
FBgn0034651
FBgn0034681
FBgn0031626
FBgn0262514
FBgn0035218
FBgn0031690
FBgn0262598
FBgn0026058
FBgn0038311
FBgn0028513
FBgn0034774
FBgn0038356
FBgn0031722
FBgn0028560
FBgn0031746
FBgn0038386
FBgn0035316
FBgn0051358
FBgn0031757
FBgn0031758
FBgn0031784
FBgn0031785
FBgn0029153
FBgn0029154
FBgn0032360
FBgn0032371
FBgn0026136
FBgn0026141
FBgn0037857
FBgn0026174
FBgn0026175
FBgn0037862
FBgn0034816
FBgn0034822
FBgn0034824
FBgn0034825
FBgn0034826
FBgn0034833
FBgn0034837
FBgn0034846
FBgn0034863
FBgn0034869
FBgn0034882
FBgn0034898
FBgn0038468
FBgn0038486
FBgn0031853
FBgn0031856
FBgn0031859
FBgn0039002
FBgn0039010
FBgn0004173
FBgn0004174
FBgn0004175
FBgn0035491
FBgn0032431
FBgn0032439
FBgn0032442
FBgn0052062
FBgn0052064
FBgn0032464
FBgn0052072
FBgn0032471
FBgn0052079
FBgn0052081
FBgn0032483
FBgn0052086
FBgn0032492
FBgn0036089
FBgn0037985
FBgn0037994
FBgn0003651
FBgn0033056
FBgn0038512
FBgn0033069
FBgn0033076
FBgn0038539
FBgn0000633
FBgn0031925
FBgn0030050
FBgn0051542
FBgn0031944
FBgn0039129
FBgn0035581
FBgn0035585
FBgn0032519
FBgn0032525
FBgn0032588
FBgn0036160
FBgn0036161
FBgn0036186
FBgn0033149
FBgn0038607
FBgn0069913
FBgn0038630
FBgn0028847
FBgn0051624
FBgn0028884
FBgn0038690
FBgn0020371
FBgn0035638
FBgn0025838
FBgn0035645
FBgn0020399
FBgn0035647
FBgn0035693
FBgn0032632
FBgn0036222
FBgn0032677
FBgn0036246
FBgn0028902
FBgn0038714
FBgn0028913
FBgn0030207
FBgn0033280
FBgn0003889
FBgn0051721
FBgn0038773
FBgn0035709
FBgn0038796
FBgn0035730
FBgn0040093
FBgn0051787
FBgn0032709
FBgn0035782
FBgn0011244
FBgn0039371
FBgn0036311
FBgn0039395
FBgn0011270
FBgn0011273
FBgn0052371
FBgn0036346
FBgn0036350
FBgn0033322
FBgn0033323
FBgn0033324
FBgn0250842
FBgn0250846
FBgn0033369
FBgn0020509
FBgn0030338
FBgn0035800
FBgn0035823
FBgn0259970
FBgn0030386
FBgn0035852
FBgn0035860
FBgn0035861
FBgn0039425
FBgn0039440
FBgn0032824
FBgn0029679
FBgn0036403
FBgn0052450
FBgn0036415
FBgn0052463
FBgn0032869
FBgn0046253
FBgn0036465
FBgn0053017
FBgn0036490
FBgn0036495
FBgn0038909
FBgn0038921
FBgn0038934
FBgn0051909
FBgn0037059
FBgn0037064
FBgn0020641
FBgn0030449
FBgn0038993
FBgn0029700
FBgn0029702
FBgn0039504
FBgn0051988
FBgn0029726
FBgn0034096
FBgn0029752
FBgn0029753
FBgn0029770
FBgn0052548
FBgn0039597
FBgn0031082
FBgn0046332
FBgn0067861
FBgn0053140
FBgn0033572
FBgn0033591
FBgn0053194
FBgn0030524
FBgn0037170
FBgn0034105
FBgn0040345
