# Supplementary material for: Sex-Biased Networks and Nodes of Sexually Antagonistic Conflict in Drosophila
Source: Int J Evol Biol. 2013 Jan 22;2013:545392. doi: 10.1155/2013/545392 (PMC3566611; doi:10.1155/2013/545392)
Supplement: Supplementary file 1 — The supplementary material contains nine data files, described as follows: “direct_sexconflict_f_permissive.txt” lists gene IDs for the very female biased genes with an edge to a very male biased gene, based on the permissive network. “direct_sexconflict_m_permissive.txt” lists gene IDs for the very male biased genes with an edge to a very female biased gene, based on the permissive network. “direct_sexconflict_f_strict.txt” lists gene IDs for the very female biased genes with an edge to a very male biased gene, based on the strict network. “direct_sexconflict_m_strict.txt” lists gene IDs for the very male biased genes with an edge to a very female biased gene, based on the strict network. “gene_bias.txt” lists gene IDs and the gene sex-bias bias value. All genes with non-zero expression are included. Note that not all these genes will be in the networks. “indirect_sexconflict_permissive.txt” lists gene IDs for the unbiased genes that have both male biased and female biased network neighbors, for the permissive network. “indirect_sexconflict_strict.txt” lists gene IDs for the unbiased genes that have both male biased and female biased network neighbors, for the strict network. “ppi_permissive.txt” is a two column file of the gene ID pairs that are connected by an edge in the permissive network. “ppi_strict.txt” is a two column file of the gene ID pairs that are connected by an edge in the strict network. [file 545392.f1.zip › gene_bias.txt]

FBgn0029994 1.39052190949222
FBgn0037191 9.2977114402768
FBgn0036810 -10
FBgn0033320 0.487415501260419
FBgn0262980 10
FBgn0051156 -0.847521834027886
FBgn0004635 0.84580710891099
FBgn0038397 2.08447862218955
FBgn0260646 10
FBgn0038220 0.102431682025122
FBgn0261992 10
FBgn0010583 -0.42829298523664
FBgn0025583 1.12014216587297
FBgn0032906 -3.95734034095636
FBgn0031321 -2.25362177058402
FBgn0052568 6.30320862283178
FBgn0030674 -0.600059827786019
FBgn0085397 3.24975038111721
FBgn0032825 3.84571745270292
FBgn0038427 -0.736870283777298
FBgn0263232 -3.44052742159899
FBgn0061362 -2.15061968660961
FBgn0033233 -1.54739348590459
FBgn0035787 3.47625014757003
FBgn0033736 -2.54640367435695
FBgn0033495 1.29851259944832
FBgn0020503 1.29671079062101
FBgn0031885 0.467994089181942
FBgn0067864 -0.824634601521917
FBgn0051439 0.822417945557704
FBgn0035785 1.83095334246398
FBgn0039673 0.778353528356168
FBgn0030748 0.686020679897274
FBgn0002732 -1.78937147258961
FBgn0051717 -0.158692258678164
FBgn0085633 10
FBgn0039207 -2.64494680791937
FBgn0031751 9.79651111874243
FBgn0262573 3.68425153876516
FBgn0024290 1.1278428161621
FBgn0250868 0.0815197402434352
FBgn0067312 10
FBgn0052816 1.73874283074799
FBgn0040005 -0.283243007239337
FBgn0040477 -4.84904266194064
FBgn0029727 4.71389515723326
FBgn0039328 1.62193614486683
FBgn0029524 2.25082401772986
FBgn0066084 -1.33390386139108
FBgn0262824 10
FBgn0000053 -1.83350073619071
FBgn0030038 -0.59355013553834
FBgn0032365 9.37129663401006
FBgn0052712 5.8847707619143
FBgn0031554 1.85659740746769
FBgn0038481 -0.110217597282746
FBgn0034162 0.693128044633965
FBgn0005632 -1.06565120311324
FBgn0259959 10
FBgn0034860 0.535099414686882
FBgn0259979 -1.60156418967055
FBgn0051140 1.60835993497471
FBgn0038959 0.2686242851656
FBgn0034138 -1.67293035132027
FBgn0003388 1.8001280540514
FBgn0034945 -1.80805058883561
FBgn0033272 -1.06544743772844
FBgn0050428 1.23593636402405
FBgn0033556 -0.392207350932618
FBgn0027341 1.01530764995428
FBgn0029606 1.84300616245512
FBgn0261804 3.05239980851659
FBgn0036465 9.3223756331497
FBgn0027610 0.432297349098493
FBgn0037100 1.04759278164808
FBgn0038834 -1.77359282514473
FBgn0027550 1.27078749102678
FBgn0030992 0.546012788357515
FBgn0039198 3.38913819379813
FBgn0037109 -1.36560707170655
FBgn0019686 -5.29761124943043
FBgn0052251 -5.60657026281905
FBgn0031987 -0.512348223213775
FBgn0262576 -0.0546823391874687
FBgn0038092 1.90771803051233
FBgn0053217 -1.93436785424828
FBgn0037010 -0.551122334153978
FBgn0053627 10
FBgn0037895 1.33043371335389
FBgn0034477 9.95230363950047
FBgn0029705 9.85843099684087
FBgn0013772 1.61839964386377
FBgn0038437 -1.15055107753014
FBgn0053178 0.944635979184209
FBgn0027559 -2.34736950109699
FBgn0038389 -1.07390981197678
FBgn0031426 3.37810244433802
FBgn0040784 7.00692872484872
FBgn0038760 -1.35193763333467
FBgn0052450 8.15896661967359
FBgn0001187 1.06082398897667
FBgn0028671 0.0925532261698707
FBgn0015614 -1.17545086378166
FBgn0054043 1.30290419082661
FBgn0037009 -0.372259074104177
FBgn0032359 -1.82210595704723
FBgn0028717 -0.804225863955084
FBgn0032450 -3.26740588680409
FBgn0033327 -1.71315116183255
FBgn0015773 0.904555851492894
FBgn0020299 0.636510822546701
FBgn0051820 9.62690138200609
FBgn0034537 -2.29310571614638
FBgn0030286 -0.810915277673474
FBgn0260745 2.46245101008209
FBgn0050469 2.37060292933179
FBgn0037472 -1.26248003194971
FBgn0031127 5.63597310295509
FBgn0051933 8.46591968966204
FBgn0262141 1.71484898939579
FBgn0029133 -1.71914754493453
FBgn0260986 -5.0287002379166
FBgn0030503 0.0771733499785767
FBgn0028491 0.551435022186528
FBgn0039359 -1.58643001334658
FBgn0030447 -1.27772442425149
FBgn0000241 1.05432277953453
FBgn0083985 -1.738052553073
FBgn0030855 -2.93702297122128
FBgn0261241 -0.85888040731601
FBgn0259239 1.50212939732284
FBgn0015268 -2.64773703169256
FBgn0033907 -0.957543012902561
FBgn0032001 0.569880710687026
FBgn0052758 -1.62473958991241
FBgn0032208 0.137539749012863
FBgn0031454 -1.02652024257423
FBgn0003742 -0.317810992121803
FBgn0038199 1.50390132314152
FBgn0010217 -0.473337922593804
FBgn0037042 2.4455363035184
FBgn0002121 -1.67352970801824
FBgn0035812 -3.03294368046874
FBgn0032940 -0.772433927188304
FBgn0011834 -0.562190392367801
FBgn0039684 10
FBgn0033392 -1.51620313138263
FBgn0026427 -1.57815020053811
FBgn0063491 1.49305772369034
FBgn0053632 10
FBgn0032502 2.45962156491466
FBgn0037970 7.52699942997794
FBgn0085327 10
FBgn0037648 -0.86064496476056
FBgn0262870 2.58529046240626
FBgn0033154 -1.04126994398175
FBgn0045499 10
FBgn0259184 7.39398857218862
FBgn0031822 -2.06948301322922
FBgn0034543 0.0862876075361935
FBgn0036731 8.14233932270626
FBgn0259989 1.59557792759615
FBgn0004580 1.4477958068671
FBgn0036849 2.6359595120605
FBgn0036825 -1.83233614479356
FBgn0031109 0.664527663618353
FBgn0030990 -0.964138870622018
FBgn0034655 3.73499193653897
FBgn0005617 -3.03898973051614
FBgn0030764 4.98912556371041
FBgn0259173 0.780056172329301
FBgn0052457 9.89095275727639
FBgn0036212 1.25440554072297
FBgn0261831 -0.226650653468337
FBgn0023530 -0.166722978853008
FBgn0027514 -1.60239614733214
FBgn0044811 -1.06467577147557
FBgn0033855 -4.4939203577883
FBgn0032445 0.206275207713376
FBgn0036135 -0.909261317524934
FBgn0053630 10
FBgn0030586 0.642202353872832
FBgn0026313 -1.24073450222846
FBgn0263072 2.87757504217576
FBgn0031263 -0.331234400351647
FBgn0036556 0.588708635853234
FBgn0037590 0.459011328435867
FBgn0032633 -0.664089890979818
FBgn0036618 0.764385758533211
FBgn0047338 10
FBgn0015765 -0.493298048973055
FBgn0039188 0.709742483391517
FBgn0040812 9.71068139379921
FBgn0259972 10
FBgn0028399 0.525115568228236
FBgn0037879 7.40755673703543
FBgn0250907 1.38896274535087
FBgn0086362 -0.630813792643595
FBgn0083984 3.51065625476488
FBgn0260767 -1.99663856327761
FBgn0051106 1.71266113374031
FBgn0011576 1.43338826424386
FBgn0035542 0.813017272732194
FBgn0032626 8.33427523240536
FBgn0053494 0.615308600911492
FBgn0033434 1.52031562942182
FBgn0039797 8.70756172464118
FBgn0040625 1.51679570600036
FBgn0052580 6.66636649524905
FBgn0036124 -2.95029478706795
FBgn0034106 10
FBgn0005634 -0.463925984223655
FBgn0053937 6.60952259823887
FBgn0039027 3.23418958484927
FBgn0086768 0.0649055758793787
FBgn0003462 -0.218324378632148
FBgn0037862 10
FBgn0033888 6.81456765246421
FBgn0085520 10
FBgn0038639 -1.76176875004738
FBgn0037260 6.00683528839511
FBgn0003731 0.0265128107833944
FBgn0085336 10
FBgn0036615 -1.68920479719428
FBgn0058188 10
FBgn0086378 -0.903577173870439
FBgn0031097 -0.53341680043207
FBgn0038542 1.39026252056549
FBgn0028425 -2.54447008597619
FBgn0085341 5.79223763779659
FBgn0029857 -1.54861076570438
FBgn0250845 9.59851128607418
FBgn0004875 -0.913338102285072
FBgn0051648 -1.05662610447856
FBgn0035928 10
FBgn0051314 -0.617535691122658
FBgn0261508 2.0258956688265
FBgn0034440 1.66319853182417
FBgn0031851 -2.20178102221146
FBgn0029877 10
FBgn0261596 -1.77577908362901
FBgn0030027 0.125695461482926
FBgn0035517 0.122037954419791
FBgn0035823 9.08484263420769
FBgn0011660 -1.13062458940633
FBgn0036003 1.83930101013568
FBgn0032170 -1.0136169538475
FBgn0085335 1.62221221250331
FBgn0036411 0.417875531237064
FBgn0025608 -0.958450519893963
FBgn0259195 5.8955594324676
FBgn0039877 -1.65202280569227
FBgn0260397 -2.3771477988515
FBgn0037763 1.34696345539677
FBgn0035360 0.664634803281825
FBgn0038927 -1.13795301351685
FBgn0033388 0.87633210629532
FBgn0037431 4.5652958538069
FBgn0033337 0.461220523780542
FBgn0028542 0.430425908801941
FBgn0030833 -2.64703379477735
FBgn0261789 -2.18836247498805
FBgn0261986 -1.61244794464153
FBgn0034295 0.70220617976466
FBgn0036772 -2.02112439230913
FBgn0031782 -2.48047405175777
FBgn0030514 -1.52507163707682
FBgn0036752 4.38167779992681
FBgn0011770 -1.38552472910947
FBgn0051195 -1.62119795088487
FBgn0262518 -0.731977265944364
FBgn0050115 0.623213173613522
FBgn0037870 0.333930799520038
FBgn0052392 6.1637630585446
FBgn0032343 -1.71737535519777
FBgn0031562 0.286609641843856
FBgn0000157 0.798263429005557
FBgn0038423 10
FBgn0040279 -10
FBgn0034634 -2.54306958300644
FBgn0004456 1.48646374205755
FBgn0034867 10
FBgn0015754 -1.31697227585481
FBgn0026398 0.947463006985682
FBgn0002917 1.70837981629698
FBgn0051675 0.859645242023589
FBgn0030375 -0.285759647910898
FBgn0086371 0.293998131408419
FBgn0036936 0.220415827016979
FBgn0035932 1.73273401900382
FBgn0034345 -0.857110875406097
FBgn0002873 -1.15738502134648
FBgn0052595 5.62755385504206
FBgn0029657 8.19375957311606
FBgn0033310 -1.55774800516173
FBgn0039739 3.02197639159455
FBgn0037143 7.65831422155854
FBgn0051665 1.52860729833619
FBgn0001218 -0.887627601837816
FBgn0259712 1.22910756563331
FBgn0032974 -1.95177066783204
FBgn0030570 -10
FBgn0259749 -0.240885985357702
FBgn0037546 1.01353375742729
FBgn0038586 -1.4464374844939
FBgn0033138 0.680329760998114
FBgn0036759 0.903775443686429
FBgn0001319 0.334504259828227
FBgn0038621 1.44730472845645
FBgn0029158 0.821011726953832
FBgn0260237 -0.0862317508602721
FBgn0028377 3.01229985966193
FBgn0001974 -2.23709178421692
FBgn0014075 -0.934188597202419
FBgn0038721 0.112749858306209
FBgn0040637 0.715315976130714
FBgn0039873 0.590875728353382
FBgn0034050 0.656413057981754
FBgn0033467 -1.26363553053347
FBgn0031568 1.72417661067235
FBgn0030778 0.191277398155114
FBgn0026666 1.37691716227817
FBgn0026753 -0.781553629684406
FBgn0033249 1.20659088869307
FBgn0040099 0.914251274105104
FBgn0031473 1.07768896299927
FBgn0037841 -0.138228179876804
FBgn0033167 8.61059618068236
FBgn0026369 -0.406104164436004
FBgn0039283 0.9584774849948
FBgn0037000 0.273623111983614
FBgn0036066 1.59690892715911
FBgn0037188 -2.08292957553458
FBgn0050480 0.731941729331472
FBgn0085390 3.04591890554293
FBgn0036139 1.98414130039467
FBgn0040694 8.11562768450766
FBgn0001995 -1.47146419310499
FBgn0030573 -1.92851046718896
FBgn0039723 0.955737590880508
FBgn0261572 2.14954239719466
FBgn0035028 -0.891605614870935
FBgn0262354 6.25016976135774
FBgn0085479 7.27571584395743
FBgn0064912 9.120280478385
FBgn0034186 -1.83807857999353
FBgn0036414 0.783177167320627
FBgn0034666 10
FBgn0028686 -1.68443357446381
FBgn0036142 2.25012134016162
FBgn0038989 -3.57356865679343
FBgn0263035 7.95301158377825
FBgn0034976 -1.37518470324707
FBgn0038347 1.56385788683976
FBgn0025697 1.33905916318738
FBgn0026318 -1.67553358888668
FBgn0028470 -1.97848606196419
FBgn0037741 -1.98495163199788
FBgn0030999 1.25562870043285
FBgn0039861 -1.50798164400188
FBgn0259982 -1.5413292121088
FBgn0051774 6.10197718680501
FBgn0260780 -7.0620464091839
FBgn0050496 0.290978353666041
FBgn0032149 -0.83967962104262
FBgn0260766 7.73303634221856
FBgn0039249 0.539370347951387
FBgn0037992 -2.79140782677705
FBgn0259203 -0.505031412491573
FBgn0033931 2.79525722471259
FBgn0051627 7.29951659060603
FBgn0030692 -1.3419199570448
FBgn0035014 7.8538378998039
FBgn0036667 -1.02093024919703
FBgn0052068 0.375433066333966
FBgn0020766 0.0855001604280167
FBgn0032897 0.70130042850573
FBgn0036173 0.468304985654724
FBgn0031419 -0.115891724737815
FBgn0036532 10
FBgn0086695 -4.59173534454727
FBgn0035059 0.0936721129973823
FBgn0262595 2.15527680357556
FBgn0031643 -0.56296964093516
FBgn0010194 -1.34050234030613
FBgn0034592 10
FBgn0262020 3.09883396992644
FBgn0031315 -0.881890046329617
FBgn0053348 4.36057550440918
FBgn0036780 0.957327694622328
FBgn0069242 -0.555583669579087
FBgn0040074 0.856145650820231
FBgn0261938 -0.649342027127356
FBgn0050383 0.686652105014369
FBgn0033058 7.31527466710411
FBgn0030120 4.97857402121227
FBgn0038709 8.66566448911431
FBgn0029925 -0.739871955740982
FBgn0250825 8.7785079819726
FBgn0031530 3.25509000639819
FBgn0260658 1.84341723062715
FBgn0085303 8.49610719355502
FBgn0031468 4.41836284824938
FBgn0083979 -0.318596250227686
FBgn0035641 -6.13169109517648
FBgn0050016 1.14824665265644
FBgn0034732 9.03578428045721
FBgn0039238 0.193196235998229
FBgn0028430 0.596252494694575
FBgn0030837 -0.921466875139675
FBgn0051635 -0.0620424677766278
FBgn0030944 -1.90375483481099
FBgn0052628 4.61043672450576
FBgn0033831 9.29017666580929
FBgn0037848 -2.13039697077233
FBgn0040251 -1.49129015530862
FBgn0035538 1.35278233394232
FBgn0010414 1.50364801793307
FBgn0034151 2.48571544632323
FBgn0032058 1.11341250072513
FBgn0001125 -0.642276818943695
FBgn0005666 1.82721636141822
FBgn0027054 -1.57150166415502
FBgn0031279 10
FBgn0050354 5.55437425196626
FBgn0028689 -0.410018834203782
FBgn0030648 -0.931523231880895
FBgn0086757 -0.289078920850483
FBgn0260750 -0.811070602296156
FBgn0047351 10
FBgn0259938 -0.20776935496733
FBgn0020416 0.0517050174626627
FBgn0015271 -2.87083998928046
FBgn0020018 0.560140313842561
FBgn0038432 -1.75635086970149
FBgn0024319 0.016814612688463
FBgn0034259 -2.73456983840242
FBgn0034270 -2.74175852680706
FBgn0052100 -0.36888404676895
FBgn0052110 4.48088436880257
FBgn0032859 -2.65920100865507
FBgn0025878 1.32148233286916
FBgn0028983 -0.309118156747313
FBgn0262478 7.00150259295402
FBgn0037019 -0.657009363595272
FBgn0030107 -1.78938258772902
FBgn0053703 -10
FBgn0036491 10
FBgn0032111 8.0801087746472
FBgn0039835 -1.27393241632933
FBgn0261841 -1.05072205670289
FBgn0085415 1.69327123911663
FBgn0030077 0.478717371313809
FBgn0035558 -1.38769484657066
FBgn0030326 1.06951471178502
FBgn0037624 -3.47003629627671
FBgn0053757 2.26735380997886
FBgn0014879 -3.1656052101347
FBgn0039747 1.47550509799172
FBgn0053784 10
FBgn0038201 2.15659198945148
FBgn0263046 2.57223254615046
FBgn0003865 -10
FBgn0034889 1.07299358120786
FBgn0050476 0.510155404256235
FBgn0030793 -2.47394745777969
FBgn0032656 -0.765804977859866
FBgn0023545 -0.829934734251453
FBgn0023172 0.207335944953103
FBgn0261276 -0.585589058998704
FBgn0003087 -1.92476778939387
FBgn0034967 -1.48556673516033
FBgn0038238 0.587842174797628
FBgn0025366 -1.42151202878894
FBgn0030578 7.75675917621756
FBgn0037238 1.20082572181362
FBgn0053325 8.98542528272303
FBgn0032746 -0.530459470743848
FBgn0036208 0.848256151640879
FBgn0085387 1.83209758356866
FBgn0024912 -1.84631746152389
FBgn0030814 10
FBgn0037668 6.81349467950182
FBgn0031529 -0.836359981597127
FBgn0040153 -0.48806854459311
FBgn0032869 5.11805429106107
FBgn0034389 -0.860570283171959
FBgn0024909 -0.897097428087005
FBgn0033373 -0.0943099177124389
FBgn0002593 -1.6146979952515
FBgn0034987 -1.52283995321758
FBgn0036777 0.0498874598465408
FBgn0001222 -1.30297915631758
FBgn0033813 -0.296834264623007
FBgn0033543 -0.186138510554924
FBgn0053710 10
FBgn0003257 -3.66762247642084
FBgn0039443 10
FBgn0040066 -2.6191127709647
FBgn0260944 -1.16689040491602
FBgn0043577 10
FBgn0039338 -1.56037677481197
FBgn0005642 -1.87193045716047
FBgn0017578 -0.452499281608407
FBgn0039112 0.967764661035744
FBgn0030659 -1.68728721315787
FBgn0051718 0.00542065736691816
FBgn0085203 -1.31626340756328
FBgn0024984 -6.7990184706005
FBgn0010704 -0.493437795143332
FBgn0054034 8.74373210712552
FBgn0033190 7.45599606363174
FBgn0033079 0.654521178922883
FBgn0032474 1.69458035120271
FBgn0000180 -0.703442924076488
FBgn0036230 3.35775713765865
FBgn0035719 1.14153084079378
FBgn0015278 -0.138466173708269
FBgn0037447 0.615403516289501
FBgn0024555 -0.791910610644113
FBgn0051957 -1.54146194238733
FBgn0010381 -4.32249513197513
FBgn0032405 1.06309174990673
FBgn0039640 -4.32224982625267
FBgn0085484 -0.210789238297172
FBgn0031650 0.0303186007209289
FBgn0035407 -1.25071620143704
FBgn0031249 -1.14571108110131
FBgn0034639 -0.0971968241501441
FBgn0030030 -0.942575680698281
FBgn0260939 -0.757817499534019
FBgn0036891 0.911707378143554
FBgn0032884 -0.411346143080394
FBgn0033699 -2.08834565417252
FBgn0028402 -1.28082779854618
FBgn0036627 1.22963408955113
FBgn0019957 -0.0141142320349794
FBgn0039628 0.695372467399108
FBgn0010379 -1.14878514006199
FBgn0262531 1.52500183277105
FBgn0038286 -1.95615800766935
FBgn0031516 -0.24855037237303
FBgn0033913 0.646993219593221
FBgn0040629 6.1992135701959
FBgn0262794 10
FBgn0032731 -1.27022761074914
FBgn0054054 0.28972793656956
FBgn0087040 -7.41278211251328
FBgn0035859 -0.474928365547081
FBgn0035663 0.532180649527224
FBgn0025634 -1.75403044289033
FBgn0026749 -0.864257387509672
FBgn0052945 8.82790931123971
FBgn0031500 -0.29853081484094
FBgn0033206 -1.66988563690079
FBgn0034689 2.69271618516062
FBgn0050127 1.61945732974161
FBgn0036427 -0.9640197760832
FBgn0032229 1.73520870164855
FBgn0050081 0.760111426798459
FBgn0037417 10
FBgn0263314 10
FBgn0015575 0.0100580497224635
FBgn0042131 6.99610591300347
FBgn0030893 -0.0682602143899193
FBgn0039855 5.70385364636907
FBgn0013997 -0.0928881418803078
FBgn0027066 0.124671611631484
FBgn0038967 0.71009414072855
FBgn0030358 1.25432022616661
FBgn0031068 0.389749703530944
FBgn0039597 9.91022271102052
FBgn0038331 0.0569903869526413
FBgn0051104 3.47216577967025
FBgn0035161 8.62782189211887
FBgn0010100 0.373964382234009
FBgn0022160 0.895822646597554
FBgn0039434 -3.75608895235478
FBgn0040653 1.07994437996556
FBgn0027070 -2.48672603800555
FBgn0037818 1.49956380145404
FBgn0031308 -1.83392444026575
FBgn0033608 -0.170526586495952
FBgn0027791 -1.35945611654237
FBgn0034582 0.929468983662114
FBgn0058470 2.49184984042375
FBgn0036330 -4.98580134268129
FBgn0000075 -2.49323396014394
FBgn0039020 0.81918434737536
FBgn0050401 3.8362873069474
FBgn0031080 0.445669382862968
FBgn0031003 -2.35605640777664
FBgn0051007 10
FBgn0035710 0.190366395212402
FBgn0051921 9.10587926164234
FBgn0085539 10
FBgn0017567 0.362761043470406
FBgn0002440 1.66375461243573
FBgn0038847 0.87404882771471
FBgn0038558 9.63810847202984
FBgn0032036 -0.349333116745309
FBgn0011305 -0.483167258528963
FBgn0036959 -1.2517183505429
FBgn0033486 -1.17155715433436
FBgn0033225 -1.36742625513816
FBgn0031398 -3.32477484505536
FBgn0052189 10
FBgn0032692 2.26297272560442
FBgn0025712 1.16601222181574
FBgn0039469 -2.74787456613005
FBgn0083949 2.17096517456061
FBgn0030985 0.236662080957033
FBgn0038326 -0.245188409653597
FBgn0028932 -0.808069191917293
FBgn0003071 1.55697863549459
FBgn0039994 -1.08708228063693
FBgn0032664 8.43994064666693
FBgn0031522 1.10624903841499
FBgn0036952 -2.46530971317041
FBgn0051473 6.49468773927339
FBgn0050065 7.37429093673474
FBgn0001089 0.98024365000707
FBgn0052694 1.53958396210408
FBgn0034470 1.75862543516818
FBgn0034158 -1.54914550813877
FBgn0039091 -1.50431857974339
FBgn0036819 -1.20492315825818
FBgn0025469 0.472280616341833
FBgn0000247 -0.541784787049486
FBgn0003357 -0.490652745777706
FBgn0031244 0.476000876518254
FBgn0034455 -1.60187902057085
FBgn0033994 -2.9944479769674
FBgn0031711 -0.64422988142786
FBgn0051460 -1.35907534142692
FBgn0052150 0.825316698443976
FBgn0050125 2.40266813311446
FBgn0039108 -0.013741005406126
FBgn0038919 5.94579525248159
FBgn0052479 -1.09088656962734
FBgn0003250 2.75151759905614
FBgn0021856 -0.906579297686109
FBgn0002778 -2.37894620750431
FBgn0085244 1.0235156547872
FBgn0034049 0.978773763175912
FBgn0039915 1.87816314480335
FBgn0036274 1.16862478405349
FBgn0000299 -0.312292158159948
FBgn0261522 9.22937520895931
FBgn0261290 1.78693432212867
FBgn0001989 0.0881726631809606
FBgn0262125 -0.537086905729893
FBgn0027596 1.9939330662227
FBgn0036795 3.89903120813898
FBgn0045470 10
FBgn0037114 -0.179802433920601
FBgn0034420 1.04990494788964
FBgn0038157 0.282139094804446
FBgn0011674 -1.40411806307401
FBgn0026388 2.15611154402793
FBgn0031490 0.482814950266039
FBgn0086200 4.89618044508214
FBgn0262546 10
FBgn0261794 0.750243823152201
FBgn0023095 0.929686450254074
FBgn0053971 0.88441667992955
FBgn0051064 -0.167964466545539
FBgn0029664 -1.46699504884373
FBgn0036467 4.62259423637807
FBgn0259952 10
FBgn0003082 -1.69035833623913
FBgn0038681 1.0411729243359
FBgn0033601 10
FBgn0040319 -0.0992421172664034
FBgn0040234 -0.0559035724349066
FBgn0031702 1.59213832146065
FBgn0005410 0.0149120991228353
FBgn0038551 -1.70143133934981
FBgn0040056 -0.133918731965068
FBgn0037515 -1.22404266446513
FBgn0053639 1.22296139405578
FBgn0025628 -1.26738140274262
FBgn0030622 9.99921883583948
FBgn0003396 0.0547997941413948
FBgn0027108 -1.87648234167629
FBgn0038102 4.08017373244711
FBgn0040900 1.26999540625675
FBgn0046685 -0.778424466880507
FBgn0031100 1.90567569956243
FBgn0030493 2.14546045604852
FBgn0259230 10
FBgn0035839 -0.989015668892875
FBgn0061196 4.58551462619807
FBgn0026389 -0.514438699542097
FBgn0083940 -0.684165100703061
FBgn0050033 -0.406814320506617
FBgn0035553 2.44014089878488
FBgn0034839 6.07077537320853
FBgn0039929 -1.77471494333614
FBgn0263029 1.00669259782683
FBgn0022029 -1.71544356757106
FBgn0032799 -0.561936665386718
FBgn0032601 1.05415892691977
FBgn0039900 1.72776553789431
FBgn0039742 1.57997586801387
FBgn0263097 0.458555537558104
FBgn0037792 -2.83838211457803
FBgn0031908 1.16711945055539
FBgn0259933 -0.473170360072464
FBgn0035334 -0.0497130197486776
FBgn0037340 -0.986068958393141
FBgn0004045 -6.64094931230351
FBgn0010926 -2.96302647891708
FBgn0001120 -6.80292129079477
FBgn0030189 -0.365276868648441
FBgn0037082 -0.459632068891684
FBgn0016038 -0.113481793658214
FBgn0037634 0.296561770422983
FBgn0032922 -0.0844523969792298
FBgn0058172 10
FBgn0039101 0.737677226810995
FBgn0036727 1.48261825689585
FBgn0015520 -0.82053949395827
FBgn0035751 0.929691942125985
FBgn0052835 10
FBgn0005655 -5.31793108379953
FBgn0034617 -1.71576432640145
FBgn0026417 -1.94943228944534
FBgn0041709 -6.14046090714386
FBgn0032439 7.47937615011561
FBgn0002716 0.323487626595377
FBgn0015316 1.73752783397048
FBgn0086355 -0.410081537179876
FBgn0263086 10
FBgn0261881 -1.34240977619516
FBgn0027587 -1.2903349375589
FBgn0033864 8.9492941192374
FBgn0000071 -4.41028825196272
FBgn0033983 2.94100106574699
FBgn0031295 9.17086036194279
FBgn0038915 10
FBgn0053544 4.71809914572225
FBgn0032805 -1.1240323850987
FBgn0030629 0.0406542122329486
FBgn0086605 -0.641788657246579
FBgn0260388 -0.979355867616806
FBgn0034501 0.440277647098481
FBgn0037315 -0.208334770364959
FBgn0001301 -0.904017655449197
FBgn0044826 -1.07316074279551
FBgn0035888 0.076084074173324
FBgn0040998 1.83394697333823
FBgn0030745 0.742284260456765
FBgn0030104 5.97636466873825
FBgn0052107 0.6078586987355
FBgn0250834 10
FBgn0033212 -0.239205270127165
FBgn0022224 -0.724951986433217
FBgn0260996 10
FBgn0036527 10
FBgn0035122 -1.34657647293478
FBgn0011764 -1.59659306470897
FBgn0039310 0.85850498388329
FBgn0037567 -1.24398924169135
FBgn0261444 -0.726049458439079
FBgn0039260 0.102347426806045
FBgn0030593 1.8336914870741
FBgn0038879 2.20784610150543
FBgn0040531 -0.359355811475982
FBgn0034713 10
FBgn0039467 0.853336586571051
FBgn0038448 10
FBgn0029873 -2.58177416655543
FBgn0038872 -1.6816099263891
FBgn0035799 7.6194195540443
FBgn0017418 -1.08332339498451
FBgn0086690 0.0432623362046151
FBgn0263218 1.75454318824146
FBgn0260991 -2.77681776840073
FBgn0261059 9.33378265851954
FBgn0033809 0.966055009861435
FBgn0030098 -0.995179564203956
FBgn0032055 7.44890109705712
FBgn0037721 1.87616187350474
FBgn0031975 -0.265976084575365
FBgn0037976 0.388108631362839
FBgn0037203 -2.50014137259588
FBgn0016031 -1.0258627783576
FBgn0034791 -0.670243854439647
FBgn0029669 3.91764342760425
FBgn0032457 8.80441807569193
FBgn0036394 2.05617166142227
FBgn0038150 -4.73883322942198
FBgn0035473 0.394956012725799
FBgn0085347 1.45425825986663
FBgn0085423 -0.637281952576669
FBgn0023395 -2.95329609819113
FBgn0029647 2.96515228152467
FBgn0053125 8.91331311371561
FBgn0030687 -1.72354324679187
FBgn0034066 0.238381307939897
FBgn0001179 -1.60613469695202
FBgn0035895 -2.05432180325767
FBgn0028525 -4.32526411074488
FBgn0031804 3.85127635072845
FBgn0039374 9.04862058423648
FBgn0035689 -0.908825192221352
FBgn0031384 -0.646675890541149
FBgn0000527 2.14707581694855
FBgn0014133 -2.61626478423827
FBgn0032430 -1.48049828002471
FBgn0035498 -0.343688036367674
FBgn0033784 1.42454074202384
FBgn0083969 0.332311845768394
FBgn0053995 -0.735870913676976
FBgn0014903 -0.217954612058778
FBgn0036239 -0.423145080064003
FBgn0029686 -2.41710997372011
FBgn0262102 10
FBgn0033725 2.81037134507969
FBgn0037603 -0.305985714826413
FBgn0003275 0.39473430991904
FBgn0035379 1.89965956252035
FBgn0036495 10
FBgn0262620 -0.924351696117267
FBgn0052117 10
FBgn0028412 9.61775487957089
FBgn0034099 8.96334289393588
FBgn0030234 0.32003607067984
FBgn0014465 -4.45426858862576
FBgn0051544 10
FBgn0035978 -0.309783883605264
FBgn0038475 -0.248861961300516
FBgn0031078 -3.30031840482779
FBgn0037728 -1.33825926244453
FBgn0037538 -0.441354719024318
FBgn0032929 -3.23741874207546
FBgn0030480 0.461191810951669
FBgn0263247 -10
FBgn0036111 -2.38015761002538
FBgn0020930 0.42594850864648
FBgn0030719 -0.711072621499473
FBgn0040212 -0.96839007914492
FBgn0028507 -1.06290241522907
FBgn0039156 -0.859527027876503
FBgn0032597 -1.23267997254063
FBgn0085249 0.418222054139759
FBgn0039544 -1.99922550696197
FBgn0039765 -0.793421440357047
FBgn0262734 -2.28279105958181
FBgn0052085 2.49958944272802
FBgn0261587 7.38049949487802
FBgn0045477 1.00171758379958
FBgn0035985 -0.00700496534077823
FBgn0031347 9.10498871770325
FBgn0029766 0.466946696704581
FBgn0036676 0.092475499439515
FBgn0038763 -1.09966562538326
FBgn0036581 -0.267881787999095
FBgn0036403 6.55352627663288
FBgn0036940 4.94726313191656
FBgn0262856 10
FBgn0040973 6.58094388228153
FBgn0051015 -4.12201517423889
FBgn0004367 -2.28866862014955
FBgn0035025 -3.19265054601635
FBgn0039887 9.89484032437894
FBgn0034363 5.42323076500232
FBgn0038088 3.33241849645294
FBgn0030913 1.50705998418367
FBgn0262737 -1.31445817789581
FBgn0262484 -5.98840547758775
FBgn0025836 -0.698289916448317
FBgn0033792 1.66711593420536
FBgn0038890 0.00483648871758675
FBgn0037035 6.82697320188516
FBgn0038589 1.3215542097899
FBgn0035268 0.425847724469099
FBgn0037552 -0.292039319470178
FBgn0033375 -1.08592814015594
FBgn0051462 1.77953126573343
FBgn0052155 0.562774266625567
FBgn0052050 2.1732219672525
FBgn0019886 0.566266800878261
FBgn0033656 -1.20889936875644
FBgn0034842 10
FBgn0262811 10
FBgn0027493 -0.939036131350868
FBgn0010278 -3.25504409812634
FBgn0033349 -1.94153350231815
FBgn0032291 6.27856961392111
FBgn0031050 -0.852541916414375
FBgn0035298 -0.571624157521104
FBgn0000422 1.1560364399824
FBgn0051952 8.70061398666918
FBgn0032812 -1.12674007673357
FBgn0036188 -2.10032494565226
FBgn0033353 0.752163851985197
FBgn0036155 0.0628331996112286
FBgn0031389 -1.2275758325892
FBgn0052536 -1.2534727380148
FBgn0029838 0.903655940888955
FBgn0054003 -0.442776720027446
FBgn0030946 -0.410477043785755
FBgn0038849 2.01989959410478
FBgn0015288 -1.56760225069786
FBgn0026713 -1.26297760835074
FBgn0038870 -1.76051166019952
FBgn0259245 0.916272467902504
FBgn0038002 3.82764285877523
FBgn0261673 1.48729676166001
FBgn0030889 5.31232277224857
FBgn0034288 0.664342846567205
FBgn0038453 -0.845214535410899
FBgn0036306 -0.209760516031462
FBgn0050076 0.717333045873703
FBgn0031722 10
FBgn0010109 0.853565390680837
FBgn0038143 1.31962597071062
FBgn0033238 9.20010630466433
FBgn0010825 -1.11327679456418
FBgn0029738 1.32112436979115
FBgn0036354 0.450046329926547
FBgn0035449 -0.305038881971624
FBgn0028743 -0.411864042494001
FBgn0262111 -0.78332220710432
FBgn0037227 2.15196620320127
FBgn0050058 5.79223763779659
FBgn0033139 1.10086901255438
FBgn0013810 2.50407647719831
FBgn0027936 -0.560666266393576
FBgn0003360 -0.537502526349611
FBgn0031571 0.618827548988793
FBgn0032819 -2.31469891222643
FBgn0036896 0.14203411399374
FBgn0003137 0.372117504594418
FBgn0065110 3.29112876903724
FBgn0039810 8.61783680211051
FBgn0030409 10
FBgn0037027 -1.84052267924635
FBgn0262680 3.40483216663207
FBgn0003139 -2.29984119468665
FBgn0034709 0.0315709113822178
FBgn0039441 -6.48506263931655
FBgn0051802 10
FBgn0031738 1.32698546750226
FBgn0037549 -1.0793609410459
FBgn0036622 -0.846859112649209
FBgn0035104 2.24643038867954
FBgn0015544 -1.20317473640093
FBgn0262001 -0.871770840942131
FBgn0030724 -0.730769532922498
FBgn0000094 10
FBgn0261293 10
FBgn0036873 10
FBgn0023516 0.230044551795368
FBgn0004381 -1.25301663520659
FBgn0064227 2.23504484723643
FBgn0036017 1.41774650648616
FBgn0035583 0.144781274105842
FBgn0262843 3.44384643236743
FBgn0030096 -1.50821476583933
FBgn0036340 -1.89947263241978
FBgn0032645 1.52298302879279
FBgn0039958 -1.23399853988295
FBgn0036734 -0.447010917577007
FBgn0033715 -2.59330932484692
FBgn0042201 1.05981996482985
FBgn0053140 10
FBgn0031693 1.91456028929838
FBgn0029945 5.96086837417871
FBgn0034281 0.221712863713596
FBgn0051800 0.586448921564334
FBgn0260872 -10
FBgn0034391 -1.68914975876419
FBgn0052311 1.42395271780924
FBgn0030260 0.322274531602245
FBgn0031462 9.46523281246563
FBgn0035960 -1.02405099311692
FBgn0034360 -2.68632050949166
FBgn0035136 -0.321027793786218
FBgn0033184 1.23709114690817
FBgn0036470 1.60466162624819
FBgn0030989 7.22709954310398
FBgn0053147 2.1156642178198
FBgn0032969 9.98296892561553
FBgn0001092 -2.04825673525289
FBgn0020367 -1.00544840650419
FBgn0041605 1.38255493464034
FBgn0031903 2.67867473731507
FBgn0045038 0.649164859052385
FBgn0031700 1.52171984905198
FBgn0039732 -0.47311092700949
FBgn0037483 9.41057094320166
FBgn0004896 1.28047404991823
FBgn0038608 -5.5354571629604
FBgn0042138 -0.220455799321688
FBgn0031421 -1.333481250721
FBgn0030248 1.19442753968025
FBgn0039402 -0.700506007379419
FBgn0038470 -2.04199448634413
FBgn0034925 -2.20753661388734
FBgn0035471 0.380523703154332
FBgn0040732 1.20109600910022
FBgn0033469 1.54505327671963
FBgn0031409 6.83364437577172
FBgn0033968 0.468065612972648
FBgn0011211 -0.82559269808301
FBgn0259108 2.07251020727156
FBgn0034804 -3.32126099903569
FBgn0031834 -1.60532053507555
FBgn0086475 -1.55670596560126
FBgn0052043 -1.83852975792947
FBgn0031026 10
FBgn0036250 5.16603881792387
FBgn0000579 -0.834283019472201
FBgn0026401 -0.591762978329844
FBgn0086066 -0.923493010086503
FBgn0039131 3.60867746827551
FBgn0038315 -1.16077506890625
FBgn0259703 -10
FBgn0038032 4.16299113486882
FBgn0087011 2.72096681392708
FBgn0027784 -1.77069269995314
FBgn0028841 0.761214625490657
FBgn0030182 1.59888127832286
FBgn0032768 10
FBgn0032244 -2.74723945163155
FBgn0039145 -1.50333169744561
FBgn0037280 0.938483211916888
FBgn0036977 -2.54081798999537
FBgn0259682 -3.79260905928594
FBgn0031018 0.0540983759643522
FBgn0043043 0.343679410017986
FBgn0038705 3.6484228779567
FBgn0000524 -3.212176144299
FBgn0034626 -1.15313614433827
FBgn0038938 1.20959661358879
FBgn0038130 3.72132060174102
FBgn0027503 -1.34216756302412
FBgn0034215 -1.61900837493814
FBgn0036704 9.11615724932477
FBgn0040849 3.28968794429714
FBgn0011280 1.02841901521848
FBgn0033786 0.199496933879285
FBgn0032839 1.89539335519733
FBgn0052850 0.655655825799163
FBgn0033021 -1.61663805935381
FBgn0002174 1.43105790802822
FBgn0037073 -2.2468134715485
FBgn0039235 10
FBgn0259996 3.3552102122601
FBgn0005778 10
FBgn0262976 -1.716791185955
FBgn0039044 -1.45380972623738
FBgn0039201 3.68896980046019
FBgn0000063 -2.05236707596404
FBgn0038773 10
FBgn0037835 0.846656743185769
FBgn0032694 -0.082709385670794
FBgn0034519 -0.816308439044503
FBgn0085216 -0.0533336835320564
FBgn0025821 8.02632635866477
FBgn0024921 -1.98653254466013
FBgn0261612 1.46359400582571
FBgn0043884 -0.514376841536477
FBgn0053530 9.51964893296745
FBgn0026634 -0.145511339600508
FBgn0037099 -4.74862283587812
FBgn0037936 1.50437109482213
FBgn0040763 5.81795640590593
FBgn0050339 1.81245278198412
FBgn0051683 -0.556585526615152
FBgn0027864 -1.71449519294157
FBgn0052283 0.690162798597375
FBgn0259226 1.46431592852481
FBgn0031267 -3.43058830534617
FBgn0034304 -1.53585078452796
FBgn0029717 9.59398536171869
FBgn0028953 -2.07239170397721
FBgn0260450 -1.56667090399925
FBgn0031040 -2.61672040481978
FBgn0037712 1.11389254191462
FBgn0052512 -1.69360176939479
FBgn0051128 8.89046100268452
FBgn0032286 -0.623350008548775
FBgn0039612 0.813707639942661
FBgn0031001 -1.37558732055907
FBgn0085417 1.33933050413983
FBgn0040283 -1.76935563704455
FBgn0037406 1.03173605518877
FBgn0033528 -1.52106934314748
FBgn0034817 -2.12678769905723
FBgn0032153 -1.25688071978509
FBgn0004414 9.91372578587901
FBgn0034434 1.21050959319866
FBgn0038797 9.95312439034088
FBgn0004650 -3.03593808636643
FBgn0260862 -1.44559828794817
FBgn0052719 7.02230944394902
FBgn0038977 1.15820923687677
FBgn0052227 4.49998956034109
FBgn0036922 -0.856398697001531
FBgn0022343 -1.66112469505555
FBgn0035756 1.89967664963725
FBgn0034323 1.77000631415898
FBgn0051959 2.05310138439151
FBgn0043002 -2.31047321259174
FBgn0028948 0.428808445790667
FBgn0038118 -1.94905395194121
FBgn0035427 -1.56210647100387
FBgn0030693 0.387317305991594
FBgn0000037 1.51455852516455
FBgn0037313 -0.336593866479931
FBgn0040850 0.482018435481423
FBgn0031313 0.311193330370642
FBgn0040368 10
FBgn0024252 -0.0251655476914675
FBgn0038235 -1.4242992122519
FBgn0000173 -2.04467385753496
FBgn0086897 -2.0386856932087
FBgn0050293 8.62074246099934
FBgn0026079 -1.5334628533991
FBgn0085693 7.39067120434974
FBgn0030481 -0.0921458120314258
FBgn0037687 -0.934716928438768
FBgn0085474 0.0159645619141758
FBgn0262841 1.15512546778977
FBgn0263048 5.11966105846488
FBgn0024277 -0.122170706834088
FBgn0260648 -1.66363582381606
FBgn0027083 -0.202257125294391
FBgn0023213 -0.88670368150016
FBgn0030365 -2.74924383630924
FBgn0032136 -0.0198296169769877
FBgn0002563 1.35233341948596
FBgn0033042 8.17977603575115
FBgn0032483 8.12855391689827
FBgn0051245 8.79754937621872
FBgn0039172 2.06535901939967
FBgn0039588 -1.05604224650055
FBgn0034437 -0.125432821054393
FBgn0052191 0.630265390769337
FBgn0262524 0.163690779634181
FBgn0045852 1.79099047599599
FBgn0030466 -1.90009501941893
FBgn0004858 0.796764260347048
FBgn0025700 -0.568254790257148
FBgn0260467 -0.476061365199158
FBgn0004655 -2.53480556382433
FBgn0036691 -2.07866470170481
FBgn0032346 -1.95334600498823
FBgn0027329 -3.10416025538415
FBgn0002354 0.0439723352606696
FBgn0052718 10
FBgn0085359 0.138257606884376
FBgn0014029 -1.68556196588196
FBgn0053299 2.37987647154973
FBgn0034990 2.67253460526696
FBgn0035420 -0.156813930140754
FBgn0034849 -0.349395272784092
FBgn0033340 0.265311388622728
FBgn0261111 0.129781733473606
FBgn0022708 -1.5157827222859
FBgn0037753 -0.633025690704283
FBgn0029987 6.38410721652125
FBgn0050275 9.55987677488901
FBgn0016126 0.285572993032641
FBgn0036262 0.842087958305196
FBgn0030347 0.162237727651034
FBgn0027793 -0.906560024054589
FBgn0028642 0.975469647832205
FBgn0030928 -0.465706661180936
FBgn0053269 10
FBgn0029898 1.96890538717341
FBgn0010894 -0.673344558097607
FBgn0030460 -0.843029461772164
FBgn0035003 10
FBgn0022338 -4.67364844493427
FBgn0030271 1.55368794673694
FBgn0038246 1.31562030612972
FBgn0051706 1.28204945646913
FBgn0051437 2.29686454239843
FBgn0086657 -1.78017206301732
FBgn0035482 -0.903377709193444
FBgn0032870 -2.15116990686201
FBgn0260634 2.19610102045107
FBgn0259736 1.31551605230619
FBgn0035231 3.59495422668945
FBgn0051869 -2.07448647920388
FBgn0036804 -1.50416584170131
FBgn0015477 -1.07386712039136
FBgn0010341 -1.61830357292158
FBgn0261704 1.85494000029976
FBgn0031856 7.60211586013935
FBgn0030786 -1.70484583212736
FBgn0085380 2.17964096619618
FBgn0033440 6.69894189030721
FBgn0039938 0.341613391317812
FBgn0029979 -1.28887739993509
FBgn0040236 -1.20774967181006
FBgn0028436 -1.63826707084857
FBgn0020378 0.299004200348297
FBgn0008654 -0.196492501107663
FBgn0032407 -0.274358750346792
FBgn0033875 0.942027664535493
FBgn0011668 8.94405009028083
FBgn0014006 -1.29088232405694
FBgn0026060 -1.8245520880443
FBgn0040284 -2.22457704876032
FBgn0037163 0.360531692311779
FBgn0053108 -2.10041330725231
FBgn0261567 10
FBgn0028663 -0.609081617494054
FBgn0035153 -2.30757849701293
FBgn0035861 10
FBgn0031707 2.79377244455657
FBgn0053696 1.7930765448204
FBgn0015907 -0.801407096128122
FBgn0033162 -1.74490471000593
FBgn0013272 0.295262998222057
FBgn0015527 -2.81496531575726
FBgn0028916 0.498190016476284
FBgn0029914 -2.05291660220941
FBgn0027885 -0.646190998692614
FBgn0037798 4.14812936389118
FBgn0034933 -0.355892609399057
FBgn0034567 1.18070344114752
FBgn0024807 -0.0350624722680122
FBgn0033538 -0.873152447031423
FBgn0038596 1.73695459603818
FBgn0013733 1.31601673029858
FBgn0004169 1.17879101841559
FBgn0038660 0.0219350008260707
FBgn0036597 0.316611191651967
FBgn0011676 1.02016297636533
FBgn0085268 0.828918761593214
FBgn0024841 -1.59949834108355
FBgn0243514 0.70839051028748
FBgn0031749 7.55052138682997
FBgn0035035 -1.31515665317737
FBgn0030884 0.833637534044677
FBgn0016797 0.374928071179911
FBgn0040827 1.24820718831338
FBgn0260390 -1.89532423160108
FBgn0031335 10
FBgn0052647 1.13288959830288
FBgn0051740 9.62227261158342
FBgn0011703 -6.15902253875594
FBgn0051658 -3.27217626501935
FBgn0000543 -1.31837249999118
FBgn0032419 6.78349662107894
FBgn0031637 0.352255889925811
FBgn0033089 -1.54637711948287
FBgn0052240 8.75779368007041
FBgn0261885 -1.2094545062985
FBgn0033423 -0.250027472428392
FBgn0029006 0.611981815801595
FBgn0261064 -0.648183422365775
FBgn0036996 0.417251887265574
FBgn0083968 -1.8016082400442
FBgn0036441 8.86581161770721
FBgn0033065 1.30484648366481
FBgn0032845 -0.310666959051018
FBgn0042101 0.560323853502945
FBgn0054023 10
FBgn0030717 -1.08808934401342
FBgn0000394 -0.649606168126856
FBgn0039740 -1.66987197326476
FBgn0030451 -2.8414111205829
FBgn0038463 -0.315104851603421
FBgn0030330 -2.05809131416709
FBgn0045485 10
FBgn0030646 -2.65486805335276
FBgn0035636 -0.0718850622220576
FBgn0036022 1.04903594349844
FBgn0052266 -1.21174730033525
FBgn0033474 -0.490896016558437
FBgn0039299 2.56214249181426
FBgn0034267 0.229949937107089
FBgn0040775 1.30004081940296
FBgn0050412 10
FBgn0004870 1.35863484626226
FBgn0031623 3.54069882352911
FBgn0034527 -1.26150591130288
FBgn0004435 0.2095754499068
FBgn0003301 1.20679908701153
FBgn0039617 1.49162356300365
FBgn0036887 -0.868228926339541
FBgn0050438 5.69465365961223
FBgn0032603 2.03884969760632
FBgn0033599 10
FBgn0031879 1.28113201373572
FBgn0259720 -0.862757159959553
FBgn0034136 2.07907157481334
FBgn0261383 -1.67439575356874
FBgn0035415 -0.922453060715013
FBgn0028429 0.273560529678036
FBgn0023000 -0.878023648580859
FBgn0039305 -1.56345398686898
FBgn0004865 0.912999116967774
FBgn0034200 0.386417136788759
FBgn0019938 -2.56046203689335
FBgn0020245 -1.08621146371576
FBgn0035851 -1.64994529180095
FBgn0031923 -0.705168193541722
FBgn0030921 1.12162411734141
FBgn0033815 0.869914991915253
FBgn0054021 9.11924064917411
FBgn0086683 -1.38584706081956
FBgn0026760 0.633145252393828
FBgn0038981 0.440706450556477
FBgn0260869 10
FBgn0261624 7.89382048335964
FBgn0002905 -0.923365741991678
FBgn0020660 -0.373620586138355
FBgn0004619 1.54857447956792
FBgn0034512 1.74918423617992
FBgn0036364 1.30470336872597
FBgn0038744 1.0405148163078
FBgn0259710 7.93396555325094
FBgn0085195 1.14519844690202
FBgn0034418 0.0174511044955411
FBgn0032224 -0.841925087605475
FBgn0037824 2.911961541129
FBgn0025391 0.473730526478927
FBgn0036518 -1.1768156695173
FBgn0050379 10
FBgn0037972 0.00190552451910471
FBgn0038857 -1.89633914206237
FBgn0032700 -0.936109102912207
FBgn0034723 0.991884565333851
FBgn0002791 -0.829955110773056
FBgn0053117 -0.0160735545129164
FBgn0004101 -1.64746428908152
FBgn0025839 0.421295293908136
FBgn0037853 1.26359019384382
FBgn0035934 0.240888172104575
FBgn0040660 -1.4650568975456
FBgn0010292 -2.04185860831856
FBgn0262895 -2.28074858009535
FBgn0031980 -1.77899927303655
FBgn0030610 0.345433133428368
FBgn0263144 -0.641520140383048
FBgn0035398 0.211813130523748
FBgn0003041 -2.44869185999715
FBgn0036236 7.26839037230065
FBgn0051097 2.42671570640541
FBgn0052320 5.17637978244388
FBgn0039846 -1.61461284107626
FBgn0002633 -6.37174409650153
FBgn0051928 -4.30278991867885
FBgn0034242 1.04518705696732
FBgn0011592 1.10385934070558
FBgn0036224 6.25882360306066
FBgn0033748 5.93170062931469
FBgn0031360 -0.618893157795183
FBgn0030606 -2.90696213442814
FBgn0042187 -3.99619197064506
FBgn0038295 1.4250099634392
FBgn0015562 0.360646981845849
FBgn0028415 10
FBgn0029154 9.81226808457426
FBgn0034120 5.50351471274489
FBgn0026379 0.171081336662836
FBgn0004397 -0.145454754866577
FBgn0052232 7.90515567726196
FBgn0001189 -0.549061100625716
FBgn0039136 -1.26142634695488
FBgn0021776 -1.19042682717381
FBgn0034011 5.63524148626245
FBgn0040965 1.24594460924801
FBgn0029826 0.471563822614559
FBgn0085283 2.88832306126383
FBgn0004237 -1.58452601094119
FBgn0037376 -1.22795734238058
FBgn0000121 1.10009647207106
FBgn0031301 4.92743967740259
FBgn0030292 -0.242034881344504
FBgn0032899 0.914900394897263
FBgn0052383 8.39842535873453
FBgn0040799 -10
FBgn0038641 1.35827804159871
FBgn0031600 -0.671584020104501
FBgn0014455 -2.99271783351872
FBgn0036070 7.95307771727783
FBgn0020633 -5.83816414783571
FBgn0030170 -4.43252651109538
FBgn0085506 10
FBgn0050108 0.513910770475943
FBgn0030618 1.31323066068876
FBgn0035205 -1.21384410581155
FBgn0038160 -0.410748496136014
FBgn0083991 2.20369281106103
FBgn0038190 -4.2045198640978
FBgn0003386 1.49300580341788
FBgn0026876 -3.83913072934312
FBgn0031596 7.77807616930371
FBgn0037789 2.01680030291853
FBgn0031546 9.23462951463018
FBgn0039385 -1.78937321128703
FBgn0085272 0.416416869747937
FBgn0034856 -0.238709296202038
FBgn0043471 0.6989429855597
FBgn0032935 -0.969737862771693
FBgn0032724 -1.48083240929987
FBgn0004593 -0.827869819352295
FBgn0030899 -4.65868634471435
FBgn0000319 -1.00562850084031
FBgn0033480 -0.725594294846492
FBgn0030385 1.19597692260207
FBgn0086350 -3.34716083449335
FBgn0037305 -1.27144379116802
FBgn0051871 1.73728912188709
FBgn0032172 -0.463351882917321
FBgn0040324 -0.443811125923814
FBgn0037801 -0.375040496327355
FBgn0034060 -1.46277926930096
FBgn0010309 -0.172709805309783
FBgn0039255 0.766466278766019
FBgn0031374 -0.140580691224838
FBgn0003015 -6.46153440131553
FBgn0033269 1.36168157725379
FBgn0032312 10
FBgn0003435 4.80302283212006
FBgn0035089 1.82803626089042
FBgn0000536 0.210088829194226
FBgn0003159 0.748668578255983
FBgn0039712 -2.00426666055059
FBgn0035247 -1.26863160998354
FBgn0036480 0.451436384968395
FBgn0032067 1.3790010340368
FBgn0027546 1.0898723744583
FBgn0036713 0.560051093782296
FBgn0030339 4.43312718225277
FBgn0029761 1.72762823110011
FBgn0051320 2.09298516223464
FBgn0042711 9.15858638382541
FBgn0036656 1.35396435130158
FBgn0033363 1.70456746920921
FBgn0030441 10
FBgn0011606 0.231148849453799
FBgn0262479 10
FBgn0030666 -3.86982299823429
FBgn0085410 1.15183011744207
FBgn0030870 -1.54664849102081
FBgn0262538 1.84806131115156
FBgn0040514 -1.83556014501944
FBgn0263258 0.596128147800798
FBgn0038731 2.22789591612478
FBgn0261850 -1.98676456208935
FBgn0050147 0.570362991103791
FBgn0032253 1.18211030231349
FBgn0038806 -1.67352780223756
FBgn0000413 -1.57716939243651
FBgn0034825 10
FBgn0259795 10
FBgn0033500 -0.424791982010358
FBgn0015222 -0.268285817541749
FBgn0067905 1.27727629615253
FBgn0039395 10
FBgn0011715 -2.5809501336878
FBgn0053687 10
FBgn0000261 1.08588364233227
FBgn0039459 -1.7952313225658
FBgn0027087 -1.89537902985274
FBgn0005640 -1.1686958204914
FBgn0033973 -0.164763916444635
FBgn0021767 0.733861058559368
FBgn0051427 -1.82288892960614
FBgn0014868 -1.01498788140193
FBgn0035890 1.96621715238689
FBgn0036093 6.81008473053698
FBgn0033848 3.71242279734562
FBgn0039058 5.88339143421626
FBgn0038250 0.799674426977623
FBgn0033893 6.38882472917775
FBgn0010622 -1.03315580014129
FBgn0260027 0.200371633271578
FBgn0031484 -1.12363500151267
FBgn0030654 -1.78563947938583
FBgn0025373 -0.0413665228235682
FBgn0031609 -1.42509242190145
FBgn0259111 1.08658156103968
FBgn0032470 -0.464529609628145
FBgn0032337 4.28387274406917
FBgn0039622 2.86335843382217
FBgn0033730 1.32059949118658
FBgn0033649 0.0876278597908074
FBgn0033292 0.551399646646272
FBgn0003891 -0.225459496684979
FBgn0026261 -1.59521392766489
FBgn0086912 -3.72650907137394
FBgn0039342 2.04360588835446
FBgn0035181 -1.59102647153833
FBgn0039495 1.38657449479178
FBgn0031763 3.74165463934947
FBgn0053110 1.71715072426121
FBgn0052133 -2.21607641010532
FBgn0035414 -2.24069739730663
FBgn0038123 9.29069037100558
FBgn0013751 1.06580276408475
FBgn0037829 7.5931426416576
FBgn0011745 -0.376166408304646
FBgn0037107 1.96453532690706
FBgn0036146 0.863718772159232
FBgn0052574 5.6250370100798
FBgn0004360 0.415594051677235
FBgn0011207 -1.17726343504631
FBgn0036117 0.149487755299477
FBgn0032705 -2.47716137970061
FBgn0035533 -1.04754690929242
FBgn0010052 1.87174373964621
FBgn0000639 1.86698585646838
FBgn0034489 1.10909265206425
FBgn0262481 2.29499114577856
FBgn0030737 1.0568801382129
FBgn0036606 -3.82486172273533
FBgn0052071 1.12306776844691
FBgn0052699 -1.05344674609054
FBgn0027528 0.689458964471551
FBgn0034988 -1.01981950980475
FBgn0036789 1.55136396947995
FBgn0263270 8.40142069986211
FBgn0035077 2.4447767494953
FBgn0040754 -0.386577231891152
FBgn0030844 2.01334157462862
FBgn0037460 10
FBgn0051058 2.22434486150303
FBgn0262029 1.2292484411953
FBgn0003517 -1.91994479768299
FBgn0085308 8.89214278164116
FBgn0003267 1.61406394201387
FBgn0263251 -1.32719841194945
FBgn0016756 0.671258128239983
FBgn0085432 0.845399108837289
FBgn0001612 -0.491948964884382
FBgn0001138 0.540321947465751
FBgn0029816 10
FBgn0001258 1.50515159287713
FBgn0052301 2.64461258045291
FBgn0037612 -1.98807529356097
FBgn0051077 1.08352493130181
FBgn0037938 9.19860346409495
FBgn0043530 10
FBgn0031585 8.59193215641641
FBgn0263278 -0.504970332668401
FBgn0030699 -0.930663744259976
FBgn0033826 1.0971487280322
FBgn0028518 0.404884054766364
FBgn0011289 -0.932475195871903
FBgn0033929 -1.76059518823951
FBgn0031731 4.48932859602875
FBgn0051145 0.708177772809835
FBgn0004623 1.04267346629639
FBgn0050372 -0.753405650171229
FBgn0032069 1.48329105988915
FBgn0051760 3.68039314060239
FBgn0013749 -0.481252245588447
FBgn0037672 1.7982846440832
FBgn0036110 3.87670763375343
FBgn0029692 -1.31560578494262
FBgn0029755 -3.13135962757838
FBgn0039559 -3.06778999114056
FBgn0004597 -1.87206613021299
FBgn0052026 7.90325826490488
FBgn0031776 -1.26855996122377
FBgn0036198 -1.36074066056854
FBgn0013305 0.679957616242965
FBgn0013469 0.579713035650376
FBgn0260860 -0.462627327820812
FBgn0035825 -1.1237224495128
FBgn0030012 -1.52613129895892
FBgn0085434 -0.0224237666308433
FBgn0034904 7.40702830216572
FBgn0016032 0.904964927374304
FBgn0263118 1.3292118407097
FBgn0038268 -1.92656807233345
FBgn0038968 -3.64028497934933
FBgn0033633 0.820332745147375
FBgn0010220 -1.77987283512764
FBgn0031675 1.75462215187204
FBgn0051523 0.757724835221083
FBgn0260940 -0.392003043866617
FBgn0052304 10
FBgn0260660 0.708669307825285
FBgn0053301 1.60913438422982
FBgn0261283 -0.120559006726226
FBgn0003118 -0.257297677796741
FBgn0051354 10
FBgn0034950 1.59919319006513
FBgn0003479 -1.28797156346043
FBgn0035464 -1.35671076953674
FBgn0028965 -0.498628444891922
FBgn0039349 0.0347218510546183
FBgn0040786 -1.1938513197893
FBgn0003885 0.866817710122018
FBgn0035765 -2.33284181700608
FBgn0039804 1.54604095114158
FBgn0259714 0.664894395913916
FBgn0083951 1.87384415245757
FBgn0015025 -0.419503614919844
FBgn0034670 3.5739812187966
FBgn0086384 -2.08374635126195
FBgn0037467 0.647212568425501
FBgn0021814 1.17367837786022
FBgn0004914 2.18523305991145
FBgn0053513 1.34515642260856
FBgn0044048 0.185273782139606
FBgn0004133 1.29211863112134
FBgn0003300 -1.03415475877663
FBgn0058196 0.223754415040782
FBgn0050101 -0.838786926826736
FBgn0052529 0.165099130501968
FBgn0035917 1.22375353194497
FBgn0032549 4.12084641637893
FBgn0034550 6.26160034780302
FBgn0024891 -0.507081702072602
FBgn0039809 3.21372958946854
FBgn0039645 0.467196601441243
FBgn0037020 -0.57706940515647
FBgn0030524 6.14877073274884
FBgn0036046 0.947870862733535
FBgn0033086 1.07927504304997
FBgn0039719 0.824036297883099
FBgn0031449 -0.5033444241639
FBgn0063923 0.839032032066297
FBgn0039006 -0.0580696964073464
FBgn0036915 -1.07077896855204
FBgn0031257 1.26913262752095
FBgn0039656 1.61913816742187
FBgn0011276 0.307269553549212
FBgn0026084 -2.63038042179847
FBgn0002629 -7.18866728596275
FBgn0034103 1.94221400255711
FBgn0052532 1.71474014932831
FBgn0033863 8.74685231419352
FBgn0033578 1.33567740757014
FBgn0031174 0.0820498178058451
FBgn0000140 -3.15852118032835
FBgn0033507 -3.28248302233732
FBgn0015621 -2.63682909512105
FBgn0041249 6.8379843771872
FBgn0034237 -1.85842747962619
FBgn0032512 -0.352071023891908
FBgn0027584 1.70085164231106
FBgn0003651 5.16552634602185
FBgn0037617 -0.734781448140847
FBgn0052476 1.51449171304442
FBgn0025378 10
FBgn0052023 0.710360111735202
FBgn0035294 -1.30986217579975
FBgn0031696 -0.669888999561645
FBgn0036972 10
FBgn0260955 1.76097526415454
FBgn0026378 -1.56324048074994
FBgn0039638 -3.47482766380983
FBgn0263234 0.515291271736473
FBgn0022987 -1.60520167933131
FBgn0041624 0.0830230082788974
FBgn0034957 8.30577216837902
FBgn0035421 -0.121678507994846
FBgn0030566 8.59464071318418
FBgn0050385 7.60514143598782
FBgn0028476 -1.28235151794406
FBgn0039790 -1.46575753582652
FBgn0036545 -0.162934631203932
FBgn0027617 -2.68745345276063
FBgn0036729 8.89192795121458
FBgn0034636 3.68257235428852
FBgn0034645 0.43646548010479
FBgn0036868 7.66735518371813
FBgn0029763 -1.44972107643878
FBgn0037432 6.34522006877525
FBgn0027526 -1.03259886176294
FBgn0030025 0.135950684175146
FBgn0038247 1.24640480378068
FBgn0036817 0.449084947873496
FBgn0035865 -5.82607137050872
FBgn0039754 0.59653832923943
FBgn0051088 5.9153841944869
FBgn0035164 0.260417797031222
FBgn0034172 -0.896228994048674
FBgn0034141 -0.903206847498969
FBgn0259969 9.64846304155476
FBgn0032476 -1.18084666459108
FBgn0025827 1.21521466534454
FBgn0050394 -0.287060702690106
FBgn0034442 -0.747232142669822
FBgn0260235 1.72999843403907
FBgn0034909 0.549760763503979
FBgn0026396 0.78743734794337
FBgn0262871 0.508116940410714
FBgn0010786 -0.443608843838074
FBgn0029893 -1.74158847957208
FBgn0037162 1.95965776749966
FBgn0263289 0.458927951254077
FBgn0017482 -0.0356906836646964
FBgn0061492 -1.30328909508296
FBgn0034664 2.44728020976481
FBgn0030457 -0.710248405808028
FBgn0000182 -2.97968785069136
FBgn0030983 10
FBgn0030556 -0.0119233050821694
FBgn0050018 2.47348944505072
FBgn0039029 10
FBgn0031858 3.55819568826006
FBgn0027603 -1.99754225392732
FBgn0033051 -0.985978461009263
FBgn0030512 1.38887897392249
FBgn0039300 -1.71069214924586
FBgn0052202 -1.80246715234752
FBgn0261984 -0.208405962782539
FBgn0031820 -1.09323067581202
FBgn0040658 1.2066729548073
FBgn0034858 -1.84661686940348
FBgn0026196 -3.51774905968758
FBgn0051673 -0.813715766487977
FBgn0046301 -0.0738862785452512
FBgn0035359 0.595493402220254
FBgn0034774 9.38438871532404
FBgn0033160 -1.22241780590066
FBgn0037517 1.15750429098116
FBgn0041233 1.31465966001119
FBgn0030437 0.842997802249525
FBgn0041723 1.37771881526459
FBgn0031037 0.159178044801307
FBgn0086665 -0.0141291703597145
FBgn0034869 10
FBgn0033516 -2.49838577239436
FBgn0261787 -1.53964561097049
FBgn0000547 -2.0204744378754
FBgn0035665 -0.114488161121546
FBgn0024188 -1.84237048913232
FBgn0036298 -2.03307204850505
FBgn0040906 6.34239203995846
FBgn0033294 2.64625643305362
FBgn0036938 -6.45749182490981
FBgn0037454 9.88476893594306
FBgn0035949 0.267724604623414
FBgn0020617 1.46699491645602
FBgn0037174 0.478180322022404
FBgn0041096 0.508155579084145
FBgn0261363 -0.133934670887013
FBgn0262150 3.70118114808044
FBgn0003034 8.45520571106535
FBgn0035976 0.950938327287161
FBgn0030900 -0.324424336436616
FBgn0041164 -2.70496597336801
FBgn0034086 -1.88765327558228
FBgn0028494 0.526544320072034
FBgn0039366 10
FBgn0004556 -2.34736222549866
FBgn0051776 4.74656539984866
FBgn0030880 0.137083233548504
FBgn0033312 0.815830670662938
FBgn0036405 -1.71980263159176
FBgn0034837 8.73290955483689
FBgn0038829 -0.673047015350423
FBgn0015320 0.439841489641971
FBgn0053099 -0.0737138336887695
FBgn0036831 0.229163730037321
FBgn0036416 0.322766348096405
FBgn0086856 -2.28659528922408
FBgn0039647 1.48105168368783
FBgn0035737 -3.71091367300645
FBgn0053491 -10
FBgn0026316 -1.10787938470091
FBgn0083977 -0.279314543424906
FBgn0261873 0.0387841607558305
FBgn0085582 4.2546624038539
FBgn0029715 -1.1110689408989
FBgn0263030 2.37547875213339
FBgn0031143 -0.436379563320263
FBgn0050493 0.0740242043747348
FBgn0028704 1.28938250968865
FBgn0034720 1.4270290092712
FBgn0035519 0.389091556381819
FBgn0003701 -2.56060681349032
FBgn0031317 -1.17196075022185
FBgn0030788 -2.55156967356894
FBgn0039200 0.545392109962225
FBgn0033214 0.909356893277038
FBgn0015393 -4.30347164733836
FBgn0030215 7.80688917622378
FBgn0022069 -2.65796284701627
FBgn0031090 -1.68335391395466
FBgn0029113 -2.90960975747223
FBgn0032341 -1.74919785336913
FBgn0039114 0.661370883132054
FBgn0037766 1.37366098761765
FBgn0036861 -0.406402631196493
FBgn0032752 -1.09532406992522
FBgn0034725 1.37469079910744
FBgn0040253 1.15074426464936
FBgn0261838 -1.2654407793662
FBgn0033031 3.66483376098343
FBgn0028893 8.87972259447081
FBgn0031021 0.1727267356945
FBgn0000492 1.26011311856901
FBgn0085425 1.80205336661717
FBgn0025393 0.288136524321821
FBgn0033918 1.20007909252658
FBgn0037352 3.01074964928631
FBgn0028419 -0.0943638035424831
FBgn0036153 7.85768790442056
FBgn0035050 0.7619277995982
FBgn0020304 -0.212820045293044
FBgn0035608 6.12361220538017
FBgn0263037 -5.11042012286046
FBgn0028688 -1.13689036658365
FBgn0040801 10
FBgn0033554 -2.55622126134829
FBgn0050288 10
FBgn0033155 -1.9844138618591
FBgn0035848 -0.58502859594821
FBgn0262716 -1.67045433753401
FBgn0001148 0.116434435790141
FBgn0037926 -1.49637694021855
FBgn0004430 1.17991944909475
FBgn0027843 0.393576692646988
FBgn0033203 1.23044265174825
FBgn0260720 0.408467343774738
FBgn0038504 -0.320347365183065
FBgn0038353 0.401547185164168
FBgn0032873 -1.78502647097398
FBgn0036684 0.576919347040531
FBgn0033484 1.29145767307111
FBgn0031478 -0.454029238757442
FBgn0053139 -0.782388214341471
FBgn0250843 -1.90025843968779
FBgn0085304 2.54915236352153
FBgn0085443 -1.05308238898777
FBgn0053200 1.43605104915761
FBgn0085395 0.644764722581445
FBgn0039061 -0.455383690323237
FBgn0035691 0.532919981885924
FBgn0039015 1.21713226780746
FBgn0024273 -0.315695709533246
FBgn0034979 8.56207246253552
FBgn0037994 10
FBgn0032824 10
FBgn0032789 -5.65555845554494
FBgn0030141 -1.54684717619217
FBgn0039749 -0.840671732175042
FBgn0051633 0.426230538594867
FBgn0016054 -2.79998068565666
FBgn0053641 2.58344447003377
FBgn0020641 10
FBgn0039336 -1.89444607149155
FBgn0069938 10
FBgn0026630 -0.145946917601568
FBgn0261808 0.0417771663362009
FBgn0035594 10
FBgn0032246 -0.599899385840122
FBgn0035789 10
FBgn0050356 6.98909225817273
FBgn0051183 1.01002197965852
FBgn0003415 -1.82637128217251
FBgn0259970 9.27912779927787
FBgn0032713 0.647873802491172
FBgn0086655 -1.79372160861537
FBgn0040467 0.16278566545749
FBgn0038795 0.479855764937627
FBgn0034093 -0.756134158331799
FBgn0051220 4.36697199191103
FBgn0086253 -3.30759808284648
FBgn0263113 3.43515879886062
FBgn0039428 2.21276095737025
FBgn0085287 7.17280661032501
FBgn0259214 0.415399883017905
FBgn0259704 -1.43705601812916
FBgn0027343 -0.373738445776848
FBgn0036529 4.16133111125353
FBgn0035138 5.71606056008727
FBgn0026722 -2.344878024099
FBgn0033038 -0.743380373170471
FBgn0010225 0.508519711049592
FBgn0029725 10
FBgn0030307 6.5207949711745
FBgn0013563 -0.95016037322297
FBgn0037708 -1.08365311363712
FBgn0261988 -1.15084904939536
FBgn0054045 0.994262673243431
FBgn0262991 9.4442952926032
FBgn0016675 0.403204984554821
FBgn0038281 10
FBgn0033734 1.15911271155602
FBgn0031537 -0.646976936138639
FBgn0262979 -0.756975461394622
FBgn0261802 -0.155603409308906
FBgn0031883 -0.477703398988143
FBgn0040064 -1.16995816103964
FBgn0037481 -1.92235420722804
FBgn0036483 -1.9674778122735
FBgn0013755 -0.578186352251846
FBgn0032635 -1.30179129373625
FBgn0034862 2.42081552837346
FBgn0031323 7.63312141262594
FBgn0040339 -1.9159228402082
FBgn0014343 0.637207908156317
FBgn0034479 2.40936348931149
FBgn0053329 0.922819100678167
FBgn0038575 0.370743487765546
FBgn0027552 0.222494793854703
FBgn0050456 0.0626409247248656
FBgn0262982 10
FBgn0035627 -4.33652989980979
FBgn0043534 2.37979350063247
FBgn0259977 0.986899829674474
FBgn0046880 -10
FBgn0261860 9.24195023045431
FBgn0000320 0.260498985028962
FBgn0040291 1.72698988840567
FBgn0035857 8.36360489990228
FBgn0038839 1.16616954696747
FBgn0029501 9.57869468186524
FBgn0029508 -1.01030353060959
FBgn0262792 10
FBgn0031424 1.51985111105084
FBgn0004197 3.03806528460003
FBgn0038126 1.25278403553693
FBgn0033686 -0.0327720940268581
FBgn0037619 -1.56532330798477
FBgn0026238 -2.21140054346518
FBgn0043575 -0.632507252733665
FBgn0038197 -0.379156688680422
FBgn0053556 2.11828241251429
FBgn0050103 8.43223348002003
FBgn0036558 -0.472969720192328
FBgn0037893 -2.03369729171271
FBgn0261353 -1.03541436911006
FBgn0085277 10
FBgn0001324 -0.175068886007149
FBgn0011754 0.0743314731048743
FBgn0051231 9.62986143015096
FBgn0002466 -2.69238915846657
FBgn0033067 1.61495124451429
FBgn0034504 -0.249919995071326
FBgn0033584 -2.01695696708001
FBgn0032275 10
FBgn0259193 8.94010674025419
FBgn0036548 -1.56492484156941
FBgn0064122 -1.45791839694558
FBgn0029881 1.18222733906861
FBgn0250823 1.01117638437305
FBgn0038676 -1.38365116521034
FBgn0035906 -0.665614640713048
FBgn0039086 1.29500961667371
FBgn0030509 0.650052017927618
FBgn0037102 -1.03042518364186
FBgn0001180 -3.54345284270415
FBgn0000404 -2.89260351789752
FBgn0052105 0.848189182716379
FBgn0050467 -1.9072971944752
FBgn0032536 1.52608706690834
FBgn0020388 -1.18907607606455
FBgn0051698 10
FBgn0000289 -1.57595200789268
FBgn0039183 -2.55257934406754
FBgn0031247 2.65371427845447
FBgn0037877 -1.2889044880202
FBgn0000500 1.68601496739349
FBgn0033872 1.26350211789672
FBgn0039654 -2.03799482926011
FBgn0001174 -4.64878092340457
FBgn0032553 10
FBgn0034568 2.18186510019609
FBgn0054056 1.52377028271011
FBgn0032447 3.71874942477751
FBgn0025724 -0.960677760506056
FBgn0041607 -2.51333158089358
FBgn0032085 0.16231587904334
FBgn0025639 -1.83485171864075
FBgn0031861 10
FBgn0263022 6.41433343979787
FBgn0051556 -1.68503504118084
FBgn0029736 -1.43442990289068
FBgn0004859 -0.188330384442858
FBgn0010313 -1.99308058430169
FBgn0039240 -1.27208721195168
FBgn0028519 -3.76319555462737
FBgn0065107 1.75015288353528
FBgn0262881 -0.0241081552733406
FBgn0040375 -0.703776979209597
FBgn0037931 -1.35966210170893
FBgn0033186 -1.57966758361117
FBgn0034486 1.6773241012923
FBgn0034175 6.2554717722868
FBgn0005619 1.50219924757195
FBgn0262566 10
FBgn0011836 -1.88191366802945
FBgn0033028 -0.600690605591682
FBgn0052986 8.77920957033601
FBgn0037493 1.97949056713339
FBgn0261238 0.427611543196523
FBgn0031452 -2.55131516672721
FBgn0050095 4.45808176405414
FBgn0034821 2.95270306798963
FBgn0034580 0.467456935493529
FBgn0040030 -2.01570452956649
FBgn0039626 -1.01066971074997
FBgn0035452 1.68037953298362
FBgn0085569 10
FBgn0038946 1.96822022772768
FBgn0037421 1.39312585502312
FBgn0051453 -3.60831094246757
FBgn0085325 10
FBgn0000594 0.0209056946559844
FBgn0034939 -1.88890510081902
FBgn0039779 -1.31058401815378
FBgn0051213 5.79159124868609
FBgn0037677 1.65085468641271
FBgn0004053 -3.57144843409841
FBgn0026175 10
FBgn0033844 -0.019735187698247
FBgn0027082 -1.09267713140812
FBgn0033378 -1.86751126115683
FBgn0039215 -1.11086455125028
FBgn0029940 10
FBgn0259175 3.46693038192805
FBgn0036165 -1.60457449612979
FBgn0031894 -0.814630656960681
FBgn0030858 -1.75043610389832
FBgn0261990 1.68801002070484
FBgn0030251 0.873644955349171
FBgn0000115 -1.09050475308622
FBgn0026088 -0.038832557373831
FBgn0011296 0.545928585114665
FBgn0031129 10
FBgn0028484 0.600568498793485
FBgn0038387 -0.0258098046109652
FBgn0036498 5.26665247519454
FBgn0035280 1.44781300936222
FBgn0036853 -1.76887843369641
FBgn0033274 2.70480388545391
FBgn0085293 5.19319233992632
FBgn0260011 -2.15306246870284
FBgn0002773 1.32404251085221
FBgn0023215 -2.06073303085985
FBgn0030588 -0.0890583873179051
FBgn0034075 1.06936412984062
FBgn0029789 -0.909590856986647
FBgn0028941 7.65050202018952
FBgn0039780 3.20541901461534
FBgn0011695 1.84225595336762
FBgn0010620 -0.638915682362889
FBgn0038186 7.87881195208827
FBgn0034658 9.78162055748259
FBgn0038000 10
FBgn0001168 0.83101542112283
FBgn0037578 -1.36675415525126
FBgn0039590 0.596973326161144
FBgn0035016 -2.14438727628574
FBgn0040475 -1.36664381205161
FBgn0031107 0.201717666154651
FBgn0038211 0.778383097982537
FBgn0035526 0.426971838017857
FBgn0052756 0.378295934546575
FBgn0027532 -0.925351588408238
FBgn0035694 -5.72327031150765
FBgn0250832 9.16852037616162
FBgn0035489 -1.24872927702911
FBgn0038405 4.22934984459501
FBgn0032803 0.11017079848594
FBgn0036975 0.508428795115134
FBgn0028560 8.86522199286798
FBgn0020497 -2.27833465939051
FBgn0039042 1.37186028088942
FBgn0036793 2.57480293905943
FBgn0061198 -0.466845594834787
FBgn0034025 -2.33064719562244
FBgn0039470 -0.774331360793109
FBgn0038151 2.47825113790104
FBgn0052656 1.00778060105833
FBgn0037384 -1.41445384109942
FBgn0020508 -1.16138743160275
FBgn0032964 7.02077210424328
FBgn0034882 10
FBgn0022740 2.74431292691999
FBgn0052654 -0.890941384688361
FBgn0029859 3.66895094585137
FBgn0023537 -0.89341819627534
FBgn0037399 4.54075281626757
FBgn0032506 1.62297599360838
FBgn0033602 2.23240379409346
FBgn0051997 0.864261678738177
FBgn0259726 0.287781366113028
FBgn0085408 0.554426349188134
FBgn0036583 1.32178900853141
FBgn0052195 1.07150730861744
FBgn0026386 -0.73159022297144
FBgn0259143 -0.565511150110177
FBgn0037040 9.60594633422994
FBgn0039928 0.89517213177818
FBgn0035921 1.50176753567882
FBgn0052119 8.8061437890145
FBgn0260441 -2.1718609373922
FBgn0039325 1.7679404310506
FBgn0041250 2.46082122064768
FBgn0051797 9.7949852847969
FBgn0030676 -0.546766591854255
FBgn0046687 -1.69426101120087
FBgn0026874 -1.02932438439573
FBgn0037571 10
FBgn0035500 -0.755580453439522
FBgn0032218 1.25034632770569
FBgn0001087 -1.54978337071467
FBgn0260049 -2.34887853102657
FBgn0033404 4.34308543436566
FBgn0033165 7.85220383964281
FBgn0036836 1.77249776260493
FBgn0034936 1.2277780171976
FBgn0027093 -2.05682983426989
FBgn0001255 0.451331514067891
FBgn0261843 -1.05134210472838
FBgn0037636 -1.70903340687751
FBgn0037218 -0.448314581940948
FBgn0037778 -1.37730155795625
FBgn0039049 0.373218886352718
FBgn0033339 -0.0548197324161472
FBgn0263080 0.264034535264573
FBgn0262684 -0.188422873634729
FBgn0031240 7.81308416341187
FBgn0005695 -3.34213860993708
FBgn0038488 2.12457971475108
FBgn0039479 -0.789932854641681
FBgn0263316 0.976663953355775
FBgn0086357 -1.62253778716703
FBgn0259237 0.293932323203558
FBgn0036761 -2.23180788530878
FBgn0002573 0.926873066046942
FBgn0039489 -1.83818353473679
FBgn0036126 -0.0936924541897233
FBgn0025519 -1.54310789518515
FBgn0003065 -3.4404442262118
FBgn0038038 0.116649936904671
FBgn0038473 -2.0885415879171
FBgn0030743 -0.0533337625876839
FBgn0040794 0.0610318772249276
FBgn0051849 -2.06238889139325
FBgn0261610 0.263278450548045
FBgn0085343 -3.60198702258106
FBgn0052639 4.40996489023077
FBgn0000057 -0.265410117289024
FBgn0004374 -0.246682568169781
FBgn0052570 -1.90347208960108
FBgn0260401 0.0966631103342551
FBgn0033981 0.92177922191808
FBgn0029807 -3.18013840335087
FBgn0034032 -0.838232073347239
FBgn0028523 0.170458069842949
FBgn0037012 0.107992381546717
FBgn0025864 -1.20398636570432
FBgn0029662 2.47489395864637
FBgn0035551 -10
FBgn0035332 10
FBgn0034718 0.641044515789815
FBgn0030239 -0.434369923824758
FBgn0037084 0.110388309965486
FBgn0038930 0.7840841374091
FBgn0037978 -0.385540284357222
FBgn0016036 -0.838263607061812
FBgn0052461 8.13982317144572
FBgn0030228 -0.335691729804211
FBgn0030483 5.41638644918075
FBgn0034422 -1.13607162029982
FBgn0036875 1.45513695501298
FBgn0015805 -3.20160348136865
FBgn0031364 8.75709333965135
FBgn0028692 -1.17803718092918
FBgn0030521 -0.111936152194162
FBgn0034503 -1.7226451637365
FBgn0031520 1.90176329297637
FBgn0031662 -1.07714117217016
FBgn0037963 -1.07062351217887
FBgn0003654 -0.542276194278816
FBgn0039504 6.46208840655998
FBgn0262898 3.40975215365402
FBgn0037251 -0.230696363234421
FBgn0036986 1.16959666353242
FBgn0033767 3.98579280112474
FBgn0002968 0.372456866952511
FBgn0001197 -3.52355238867043
FBgn0003353 0.288913387140927
FBgn0030187 -3.75906255549986
FBgn0010709 -0.398984977383195
FBgn0030417 0.812257236285862
FBgn0050184 0.863254925282403
FBgn0086785 -0.582922697552479
FBgn0038055 -1.52133812204456
FBgn0261057 10
FBgn0051546 8.81289426927412
FBgn0036024 -0.0216396084411913
FBgn0036563 1.65288684634742
FBgn0029836 2.3834295543539
FBgn0026751 -1.25535708775505
FBgn0039868 -2.71605743588559
FBgn0022027 -0.914518316854543
FBgn0032123 2.15922747185435
FBgn0029989 10
FBgn0036844 -1.79353036119832
FBgn0036678 1.62902352694133
FBgn0050120 -0.668770873704835
FBgn0262123 4.76018868015781
FBgn0261524 -3.18566895282604
FBgn0015838 -2.11408835569471
FBgn0036826 -2.52336380655023
FBgn0030196 -2.81174304713587
FBgn0004959 -1.85533111066439
FBgn0039421 8.99008928655077
FBgn0039437 -0.331246076366582
FBgn0030343 1.18766640357729
FBgn0033778 0.48880152962978
FBgn0034068 -0.304826018438908
FBgn0033129 0.937191726497147
FBgn0038360 -0.221258377888109
FBgn0033308 1.28632357499156
FBgn0039125 -1.37633117083632
FBgn0034528 -2.94616576337363
FBgn0029702 9.95059183217812
FBgn0260966 1.33692948266083
FBgn0010333 -1.8866484200547
FBgn0260006 -0.118501641419094
FBgn0085461 5.00484703640988
FBgn0003116 -0.980727285660836
FBgn0086532 -0.713992231357904
FBgn0040992 1.82230580921745
FBgn0029975 0.144198848510156
FBgn0027598 -0.376963358059718
FBgn0036080 1.96037969947513
FBgn0261602 -1.83021720514295
FBgn0034327 7.19960166095308
FBgn0010412 -2.12136909299046
FBgn0030623 10
FBgn0038300 -2.79807832096571
FBgn0037716 -1.17264417258564
FBgn0039106 0.251571480092132
FBgn0029949 8.34712434262002
FBgn0052350 -2.06637748953387
FBgn0023097 -1.6908203425036
FBgn0037165 2.99310428489153
FBgn0041342 0.150408889821602
FBgn0033794 8.57367147886028
FBgn0038765 -1.65242448937494
FBgn0040529 -0.544673119146216
FBgn0262104 4.12955979694777
FBgn0031282 -0.491136732148595
FBgn0052437 10
FBgn0085220 -1.0598407479942
FBgn0030798 1.49071577817641
FBgn0039158 -2.19690632743764
FBgn0261636 -0.81002181801937
FBgn0034683 2.26636625049347
FBgn0038324 -1.11264178336347
FBgn0024944 -0.276725000112116
FBgn0019644 0.109469103313548
FBgn0030997 1.16482958525007
FBgn0039833 1.16548690838261
FBgn0038449 0.69975424502886
FBgn0003285 -1.51810446970402
FBgn0034942 0.793653109039973
FBgn0032702 -1.41708399203334
FBgn0030710 -3.4215898370941
FBgn0005596 -2.53345897063204
FBgn0030085 4.00770478231838
FBgn0037734 0.931128930477469
FBgn0038540 1.49761351154602
FBgn0052039 -0.732420855568109
FBgn0026593 -0.393224324975744
FBgn0053123 -2.23918215474861
FBgn0032900 0.325116972679722
FBgn0028567 9.22589264070938
FBgn0035686 0.735972692311738
FBgn0028410 10
FBgn0010113 -2.12062979091147
FBgn0035965 -1.71565946785619
FBgn0001987 0.27362136709051
FBgn0036396 -3.08626590257941
FBgn0003511 -1.59676579426253
FBgn0053542 -0.663789070995344
FBgn0039065 -0.705606542853778
FBgn0050156 6.20994484147344
FBgn0030595 -1.36199423713292
FBgn0039752 9.63245753584306
FBgn0037395 -0.10908550765141
FBgn0051515 7.552327192494
FBgn0038097 6.6427837432267
FBgn0262721 -10
FBgn0031201 7.07909602854657
FBgn0038818 3.14771839186878
FBgn0034426 10
FBgn0032744 1.22953607830939
FBgn0263006 1.52628669504143
FBgn0035021 -1.059229226951
FBgn0262893 -0.60764358035648
FBgn0037502 10
FBgn0058245 10
FBgn0039269 -0.858543986400896
FBgn0260946 -0.565591046535596
FBgn0012036 0.584811808571895
FBgn0038973 -0.90714979133877
FBgn0020910 -1.79144535448321
FBgn0005649 -1.93314760699348
FBgn0262476 0.358925513796988
FBgn0040383 0.757504148649533
FBgn0032367 10
FBgn0039449 -0.0700375338958883
FBgn0036710 -0.42450561385312
FBgn0035060 0.433768917664195
FBgn0039151 -0.0634442031309902
FBgn0034968 -1.81697660995226
FBgn0033624 -0.875020940129635
FBgn0261954 -1.77083230427798
FBgn0031774 1.54263224505228
FBgn0020908 1.52863240536657
FBgn0031008 -2.30217409849527
FBgn0036309 0.0557335736216536
FBgn0031913 -1.20896782906978
FBgn0036493 -0.574831959205158
FBgn0035316 9.75402318997691
FBgn0032857 3.11974123637754
FBgn0037323 6.11200599124386
FBgn0030410 -1.50903131884551
FBgn0031235 6.42960283787319
FBgn0035064 -1.43697709883053
FBgn0261999 1.30440281840553
FBgn0031150 -0.619023979721348
FBgn0034797 0.738144105684267
FBgn0030791 -1.5725918142568
FBgn0030079 0.137661559210192
FBgn0000108 1.34398841112087
FBgn0032658 10
FBgn0261584 -0.00127293166202849
FBgn0035146 0.953622220050082
FBgn0039094 0.638869800159817
FBgn0034110 -0.717438717165402
FBgn0032394 0.862269867160601
FBgn0039192 8.89129424510046
FBgn0010280 -0.96829286852882
FBgn0025678 -0.798164825834566
FBgn0053960 6.14453366764552
FBgn0025381 -0.492833104840064
FBgn0027570 -0.790592698873692
FBgn0085413 1.97619671557107
FBgn0031066 -0.0919065300703629
FBgn0030263 0.0357233485822031
FBgn0002789 0.520929313345005
FBgn0051641 -0.764217538902829
FBgn0035256 10
FBgn0262541 3.9854769642639
FBgn0013348 2.33046979395412
FBgn0039663 -1.30178398506339
FBgn0004839 0.743344275921809
FBgn0013725 2.4880387736665
FBgn0050360 3.12857486277407
FBgn0263050 -0.224492141695243
FBgn0003867 0.373937771639364
FBgn0052277 -5.1662167442839
FBgn0053346 1.76062652971416
FBgn0013809 7.07988015101317
FBgn0036821 1.15196638806553
FBgn0030607 -2.20569251783469
FBgn0001220 0.261421372014833
FBgn0261278 -2.42356709196331
FBgn0036570 -2.14337807803772
FBgn0032079 0.344488526159796
FBgn0026869 -0.147558272866811
FBgn0032860 2.0936795795303
FBgn0038090 10
FBgn0037126 1.94912859666991
FBgn0036109 4.83092903619522
FBgn0030830 1.08399931292674
FBgn0053993 0.680436507761126
FBgn0086265 -6.73815354214284
FBgn0036655 -0.306220162349374
FBgn0038549 -2.49879666408634
FBgn0051296 4.6762874336675
FBgn0035870 0.553403487168917
FBgn0028985 -0.159880903339201
FBgn0030136 -1.51490996118022
FBgn0037445 -0.527937199695726
FBgn0029672 -3.17882120696171
FBgn0026433 -2.31291060944996
FBgn0034402 -1.44593793192409
FBgn0010453 0.657618324120853
FBgn0015038 0.483582364204249
FBgn0031006 -1.30878827131461
FBgn0026326 -2.16360613719606
FBgn0032748 -0.8792423313144
FBgn0030576 -0.256589406732674
FBgn0035244 0.516490072309674
FBgn0032147 0.000432758176392174
FBgn0053333 10
FBgn0037883 -0.851715399752432
FBgn0031646 0.403026225699894
FBgn0030377 5.66293078679525
FBgn0029992 -1.13663001152441
FBgn0042710 9.59916868736476
FBgn0031866 1.59353337440458
FBgn0003090 1.79117756440928
FBgn0052702 -0.184226565065143
FBgn0051249 -1.38114091264366
FBgn0086448 -0.44196791289306
FBgn0036629 -2.10413534217294
FBgn0033933 6.71481003333959
FBgn0033900 2.72217144633325
FBgn0010768 -2.25173492728816
FBgn0024996 -1.01097087210311
FBgn0038179 1.37115155702878
FBgn0032924 -2.62103092517612
FBgn0001990 -2.42236649001486
FBgn0001341 -2.09683196685554
FBgn0052163 1.5631675821891
FBgn0035955 -1.42318940802085
FBgn0035790 3.28277894912405
FBgn0029175 0.185848032426159
FBgn0261700 10
FBgn0033802 -0.327289613542303
FBgn0000014 0.600944763237872
FBgn0036255 -0.294848808354653
FBgn0031518 0.853663055552522
FBgn0038523 10
FBgn0000077 -1.52094328155983
FBgn0051287 6.63810742038247
FBgn0050441 -1.00569661136389
FBgn0051778 0.198051308418945
FBgn0027512 -0.693331821516168
FBgn0035404 -0.153055480605355
FBgn0037773 -1.1746836695995
FBgn0012051 0.170801639023336
FBgn0033208 -1.17860497370391
FBgn0085670 10
FBgn0051052 0.571231997854989
FBgn0003175 -0.456529705639549
FBgn0046297 8.83822795924869
FBgn0036336 -2.25886007412485
FBgn0032034 -1.97372479098619
FBgn0039165 0.144527199710363
FBgn0050486 3.1742335343786
FBgn0028400 0.719514193840894
FBgn0260644 6.94534718581735
FBgn0035405 -1.69952992139452
FBgn0031082 10
FBgn0036008 -0.10876520685545
FBgn0085466 0.137994296534994
FBgn0031471 4.23167161064364
FBgn0031117 -0.748764081342336
FBgn0029131 -1.41191103291942
FBgn0030703 0.0514558185956366
FBgn0038349 0.053209836969495
FBgn0015380 0.268433916480193
FBgn0053978 1.31144505227608
FBgn0035544 2.82877259067855
FBgn0004171 10
FBgn0026190 0.58399222916576
FBgn0035879 0.0486695442204171
FBgn0032850 1.96599468933021
FBgn0052099 -0.329938816283324
FBgn0031959 0.7895334265895
FBgn0038208 10
FBgn0025743 -1.9796828353556
FBgn0034382 2.00771199865852
FBgn0013988 1.84119603550525
FBgn0039744 10
FBgn0004779 -1.31655220489578
FBgn0034624 1.90269217711492
FBgn0040814 7.63819411418283
FBgn0085482 0.604227654980843
FBgn0050159 -1.0266614037766
FBgn0031148 -2.33028042319618
FBgn0029745 7.20643377507486
FBgn0053680 2.42154498843077
FBgn0039016 -1.92683697931632
FBgn0003312 -1.94017210794185
FBgn0004898 -0.957905167873278
FBgn0038106 -0.762906908858353
FBgn0022959 -0.390234904020666
FBgn0039480 1.34131367285148
FBgn0004174 9.02583139142503
FBgn0000061 -0.755797957913813
FBgn0031713 0.00352719002849981
FBgn0052243 -1.62594071890059
FBgn0031265 1.16602975945556
FBgn0010385 -2.22267801997129
FBgn0051989 -0.580180997749322
FBgn0040508 9.28817730247277
FBgn0051005 -0.351845610131613
FBgn0039599 10
FBgn0085296 10
FBgn0003278 -2.78563739832605
FBgn0036232 1.39072704781144
FBgn0004462 -1.12172622742464
FBgn0032142 3.22466175427149
FBgn0262837 10
FBgn0028514 7.18592113830589
FBgn0035308 0.264643143957553
FBgn0039642 -2.13122065147131
FBgn0038339 -1.60876257633974
FBgn0053306 0.666986314988721
FBgn0053061 8.76376007952052
FBgn0262030 10
FBgn0033697 0.421463316461636
FBgn0020510 -1.03157097125555
FBgn0030221 10
FBgn0025632 -0.807113282598585
FBgn0052187 0.0835045164506909
FBgn0032329 -1.87991492941608
FBgn0039038 2.48268513702307
FBgn0039764 -1.10363503356569
FBgn0032233 1.13107785698481
FBgn0011581 1.30432650621413
FBgn0052364 3.65374852598544
FBgn0030766 -1.33675785761751
FBgn0010383 -1.755896789565
FBgn0032194 -2.69619641951418
FBgn0036847 -2.3559912683308
FBgn0030066 -0.523680465639548
FBgn0036369 4.52930835162281
FBgn0050291 -0.952354109603063
FBgn0040601 8.3022033948621
FBgn0086681 5.79151508483577
FBgn0026077 0.00570867635987702
FBgn0034329 1.47683680603676
FBgn0030367 1.18986880736412
FBgn0036741 0.293512053264474
FBgn0028533 0.7030013760062
FBgn0262543 3.92804860074264
FBgn0037916 7.44162173808213
FBgn0052281 -0.714145545473213
FBgn0030817 -3.98704090043202
FBgn0025612 8.31721879960787
FBgn0086899 -1.9680313696676
FBgn0041240 -0.12595117228529
FBgn0036595 -0.57792803421957
FBgn0028903 10
FBgn0030336 -1.97089507832029
FBgn0038205 2.42634220867107
FBgn0033401 -0.679570426301394
FBgn0033720 -0.338365080168635
FBgn0029091 0.758138206956312
FBgn0036019 5.43901984840843
FBgn0051680 8.30978409020195
FBgn0004856 -2.21204678280823
FBgn0039223 -1.16853896764968
FBgn0029968 -0.501733314711492
FBgn0035237 -1.07235779308356
FBgn0028579 1.90736711043017
FBgn0054015 -0.939584961197893
FBgn0259228 -0.103793261019782
FBgn0052073 3.79917343779184
FBgn0051561 -0.12595117228529
FBgn0034887 0.623805363119389
FBgn0003391 -1.40912908866269
FBgn0032499 -0.863329230686682
FBgn0050279 0.0863709851346762
FBgn0085222 10
FBgn0054010 0.831345824872291
FBgn0030323 -1.55687056168819
FBgn0039031 0.131188355414286
FBgn0053777 0.985607970818662
FBgn0033760 -0.66457856086608
FBgn0038627 0.0510771108123883
FBgn0030937 3.43234634359359
FBgn0035999 2.76577654446176
FBgn0036052 -0.533575520406334
FBgn0011666 -1.74594942182493
FBgn0031191 0.679001744114202
FBgn0030668 0.543203829475411
FBgn0036662 0.787255683188989
FBgn0034056 2.13083220427363
FBgn0042180 -2.27192031296799
FBgn0067102 -2.02748602555785
FBgn0033980 1.13470166826809
FBgn0040797 -1.21163281128785
FBgn0023529 -0.403403159167858
FBgn0052541 -1.96293492637866
FBgn0035957 4.94669973554913
FBgn0030241 -2.26467097567662
FBgn0051360 0.501985998288439
FBgn0031836 -0.64281704142531
FBgn0051538 7.93417534705805
FBgn0031652 -0.619010937484697
FBgn0033301 1.73472746117197
FBgn0032197 -2.14992269020254
FBgn0025641 -1.02437598082462
FBgn0262617 1.16976577253397
FBgn0003978 -2.77719069636121
FBgn0031942 0.739865759952371
FBgn0002652 -1.51553743567998
FBgn0036984 1.09680564751403
FBgn0036924 8.79299029114365
FBgn0014870 -0.345675535221444
FBgn0263032 8.06705272555797
FBgn0011336 0.378095848757834
FBgn0259150 1.65724623842661
FBgn0053155 -1.07650294364872
FBgn0038244 -1.43172334148666
FBgn0037714 1.85955599852983
FBgn0037697 1.56928272984289
FBgn0031059 -1.08619674230947
FBgn0004577 1.27351487006425
FBgn0085449 2.06301990716833
FBgn0038139 0.90293320191524
FBgn0033911 1.60233040906728
FBgn0030966 -1.97597601634897
FBgn0042106 1.24074489898504
FBgn0260874 -0.732187807973124
FBgn0034802 -2.67751028343743
FBgn0031277 1.14015551790069
FBgn0051816 9.27200263009279
FBgn0243486 1.54347203988313
FBgn0025626 -1.94869522062994
FBgn0036437 9.72063055834124
FBgn0028738 -2.25788906417179
FBgn0038128 -1.17105771909429
FBgn0024194 -2.8112809477043
FBgn0259221 1.55831159273013
FBgn0262359 10
FBgn0053051 -1.31986833698295
FBgn0039561 0.44418779518112
FBgn0261811 -2.82158795877256
FBgn0036538 -0.765598703632689
FBgn0052846 4.56608385030941
FBgn0050277 0.737698049904804
FBgn0039577 9.63154356004741
FBgn0037949 0.758124363051958
FBgn0037626 8.61609326313487
FBgn0066114 -1.64189647127288
FBgn0001967 -1.40828595943098
FBgn0243516 0.66563116449194
FBgn0033518 2.36815105930409
FBgn0053017 10
FBgn0038376 -0.233192756114079
FBgn0035484 0.940865131366905
FBgn0032798 1.7388958453802
FBgn0033651 1.78480169204795
FBgn0051708 2.24682006168905
FBgn0037755 -1.54632791499959
FBgn0037846 0.187688301308185
FBgn0028552 0.179295648577683
FBgn0260632 -0.850736721468817
FBgn0032144 -0.788908094789421
FBgn0039522 0.463741982848083
FBgn0038921 8.34926903338752
FBgn0262736 -0.84918560452302
FBgn0000575 -0.718345657690202
FBgn0024491 -2.45316895576289
FBgn0028562 0.565640280610576
FBgn0031937 0.787041386240581
FBgn0001202 -0.291453663564987
FBgn0000808 -4.22981445676011
FBgn0032415 5.34217019505288
FBgn0052029 1.10445375488242
FBgn0032161 -1.59663798348521
FBgn0029912 -0.0150240564372595
FBgn0035644 -2.69957101254732
FBgn0031729 7.54304535645184
FBgn0039735 -2.84990987922154
FBgn0033297 3.65384952470811
FBgn0027057 -1.23375092528822
FBgn0034480 3.16028817432963
FBgn0040007 -1.34326943759645
FBgn0032677 9.32021735951711
FBgn0032481 3.50539267266258
FBgn0034711 0.64482078548909
FBgn0004167 0.313205185908863
FBgn0033969 9.9994629291673
FBgn0053868 4.32493802097243
FBgn0028644 7.71154394443866
FBgn0051781 0.993284279586983
FBgn0003129 0.253229245407318
FBgn0026268 0.974810324255778
FBgn0037826 10
FBgn0260775 1.64893608141803
FBgn0035033 -2.25730264144951
FBgn0029974 0.858317279414547
FBgn0021795 -1.43288871489975
FBgn0034045 1.35894728384082
FBgn0039053 1.3557961139783
FBgn0051495 -0.781299416104871
FBgn0026064 1.43839303832246
FBgn0022238 -1.88328084029282
FBgn0035872 -2.02979946137422
FBgn0039863 -0.275303525118094
FBgn0040349 1.7709823928771
FBgn0037141 -3.81945091123113
FBgn0259162 0.772488022433383
FBgn0037802 -3.00448405888083
FBgn0000359 -6.60454964123529
FBgn0035196 9.36948592759144
FBgn0000451 -0.570678433709263
FBgn0025693 0.612793924546598
FBgn0025681 -0.47161495067679
FBgn0038569 -0.0840095624682021
FBgn0043455 -1.65487539903072
FBgn0033326 8.37944058741261
FBgn0085231 10
FBgn0262032 1.64032175171049
FBgn0038961 -1.42303166933127
FBgn0026566 -2.01416591740381
FBgn0039002 7.14815219649814
FBgn0035802 -0.281467063396076
FBgn0035229 -0.159644715712523
FBgn0004143 -0.0171425738747698
FBgn0260234 1.56438541230057
FBgn0033250 0.778229500884502
FBgn0035124 9.01570795865828
FBgn0032057 0.133873677072614
FBgn0261791 -2.13336118916152
FBgn0003377 10
FBgn0019650 1.40353026281272
FBgn0030869 -1.26907928097022
FBgn0039897 1.70941535083262
FBgn0038337 1.12135781653712
FBgn0001086 -2.77913405887318
FBgn0082598 -1.97107482835777
FBgn0051206 10
FBgn0039970 0.137442407977239
FBgn0030091 -0.580727356225245
FBgn0040281 1.11922074558058
FBgn0032231 -0.33230381872423
FBgn0000227 -5.73346194909639
FBgn0039936 -1.00918046834512
FBgn0032535 1.9975833191798
FBgn0030058 5.25903352319239
FBgn0034734 -2.56053423504126
FBgn0032090 10
FBgn0052413 10
FBgn0010638 -1.09755011312949
FBgn0021995 -2.40783346807348
FBgn0083936 7.88168313037543
FBgn0039532 0.18136034009046
FBgn0033072 1.31094376439037
FBgn0032452 -0.477795031994259
FBgn0259984 -2.37270935540867
FBgn0037723 -1.98379594476731
FBgn0033347 0.644705999854371
FBgn0032371 10
FBgn0035581 7.51691054484276
FBgn0262601 -3.40097615028116
FBgn0003008 -1.22422511294954
FBgn0037550 -1.81477317831415
FBgn0259243 1.4278423447695
FBgn0259685 -0.982620042851181
FBgn0260932 -1.77023033713812
FBgn0260486 0.742324165234263
FBgn0085322 0.0823403082881002
FBgn0011656 -0.19834351902644
FBgn0039593 0.888440180647647
FBgn0261362 0.555294433030061
FBgn0040392 -1.13796704553725
FBgn0001285 -0.896370699340741
FBgn0261578 9.57370132094278
FBgn0038145 -0.828612111981438
FBgn0050007 0.888253024492276
FBgn0051510 -0.0977578875180507
FBgn0262022 1.20009092356707
FBgn0262813 -0.211871407693571
FBgn0004406 -2.03792489204326
FBgn0039769 1.33974829276893
FBgn0263108 -0.889158208726677
FBgn0262352 7.38567018401839
FBgn0052313 6.6678751786125
FBgn0033755 -1.21909982069924
FBgn0002525 -2.27181389699363
FBgn0036381 -0.10838458782591
FBgn0032688 -1.13130428495667
FBgn0051860 6.80872659576673
FBgn0038017 -0.413800848096855
FBgn0030407 -0.357484154653859
FBgn0051119 0.0241070203416744
FBgn0261976 -1.30485594297223
FBgn0033110 0.820145347207585
FBgn0020414 1.60916535773696
FBgn0001296 -1.44291674422738
FBgn0011259 -0.0230171714695299
FBgn0036497 8.91057348023166
FBgn0051809 1.33719579492398
FBgn0036486 -3.51116773579317
FBgn0013433 1.57480446638073
FBgn0037060 1.72718138426633
FBgn0036768 0.723854231743694
FBgn0036889 -2.16785666442528
FBgn0030915 -2.14634317663357
FBgn0032524 -1.11402291333071
FBgn0028397 2.37632248715373
FBgn0028963 6.18829683792736
FBgn0037428 -10
FBgn0262442 0.965008913951728
FBgn0032236 -0.873782607760857
FBgn0037090 1.14814745969836
FBgn0035763 -1.19714760516499
FBgn0014023 -1.64950026587862
FBgn0032879 0.901341758730446
FBgn0028569 8.02050510144898
FBgn0032643 -1.85200800772291
FBgn0035674 -0.557564702715699
FBgn0085382 0.758926653065591
FBgn0046706 -1.26080489807715
FBgn0000055 1.11375921624828
FBgn0003969 -1.23146754436905
FBgn0038886 7.1221098253392
FBgn0036620 -0.318704085736846
FBgn0004516 1.29909962787358
FBgn0085541 10
FBgn0052373 0.297033521284489
FBgn0010909 -1.11975287842763
FBgn0038892 9.7913212324794
FBgn0259722 -1.6802442568821
FBgn0030102 0.234432976435077
FBgn0029846 1.67375708736882
FBgn0015031 0.28930527023613
FBgn0037911 -0.43689503013922
FBgn0037645 -0.594372138172808
FBgn0037022 -0.379173587557406
FBgn0032116 0.79462350602957
FBgn0036318 0.837212104826735
FBgn0034181 -1.31023567747415
FBgn0039354 0.231481883609799
FBgn0036010 10
FBgn0035094 0.559891266729601
FBgn0002707 -3.04160202985506
FBgn0261822 -0.203702630684543
FBgn0011481 -2.29549345747095
FBgn0262854 2.44254273249521
FBgn0039250 -1.95596791188974
FBgn0037811 -1.54132766989025
FBgn0061515 -0.811587340865841
FBgn0038303 -0.931481525659145
FBgn0033752 -0.763874790218415
FBgn0002945 0.565697662799869
FBgn0085638 0.621512195771264
FBgn0000045 1.9983471180669
FBgn0036947 5.0147821564908
FBgn0031544 -0.567238967231129
FBgn0052179 -0.469385799791573
FBgn0038195 0.768750472917794
FBgn0052230 0.82675813999727
FBgn0019662 -0.777374103726475
FBgn0000551 1.39413879625697
FBgn0054005 0.668521540519563
FBgn0038089 8.8563422010468
FBgn0029522 -2.42013924504647
FBgn0035134 1.03190669043185
FBgn0005771 0.273155018909685
FBgn0036512 1.88761607704803
FBgn0262682 8.01157081125682
FBgn0031724 10
FBgn0052161 9.72362797171916
FBgn0051729 0.167740677704548
FBgn0052343 -1.40987243386412
FBgn0033459 -2.54771445105483
FBgn0020261 -0.682897961728394
FBgn0052681 1.30440323855604
FBgn0034197 0.527373726360445
FBgn0038811 -1.74031621598575
FBgn0085223 -0.091353683737668
FBgn0033174 2.54686289653361
FBgn0262608 -6.46257822492478
FBgn0029152 -1.00749921703471
FBgn0262486 9.6070670004053
FBgn0031232 2.01829544892299
FBgn0023495 2.92906576748356
FBgn0039257 2.1648718673889
FBgn0036451 -0.938792041797334
FBgn0011202 -0.801358475761748
FBgn0003130 0.511103250194122
FBgn0003460 1.97498756481545
FBgn0024980 0.507086812678883
FBgn0034225 0.845625130903655
FBgn0052040 0.413377938992339
FBgn0029961 10
FBgn0035444 -0.582615684873242
FBgn0037690 1.5108976793525
FBgn0031905 8.41280289447394
FBgn0260459 7.52393840629448
FBgn0033769 0.118212442222445
FBgn0014861 -5.07077127731787
FBgn0000565 0.293068200589301
FBgn0037351 -1.84144509029096
FBgn0028858 8.81329029921367
FBgn0036286 1.15460590426473
FBgn0031413 1.36387793368399
FBgn0033987 0.501206247431064
FBgn0029704 -3.30133007352475
FBgn0260968 4.00151800186897
FBgn0020386 0.101180662148727
FBgn0036115 -0.889421515305957
FBgn0030301 -2.40578606344946
FBgn0039147 6.22159938868717
FBgn0035720 0.79491480082451
FBgn0063498 2.33128749964365
FBgn0011236 -1.33815213222643
FBgn0031460 4.66875494403517
FBgn0261262 2.0823482444171
FBgn0039644 -2.85785139549455
FBgn0032671 -1.02208537609751
FBgn0034283 10
FBgn0031372 7.2255800292984
FBgn0053292 1.54644647543872
FBgn0035982 1.35890879257894
FBgn0038799 3.14853760421823
FBgn0051804 9.05338008505398
FBgn0027786 -0.136487956224114
FBgn0052557 1.15585373009185
FBgn0023527 -2.86467022028724
FBgn0032911 1.77945043437007
FBgn0031042 -0.0280896667676093
FBgn0021872 0.116526965217875
FBgn0050431 2.35606384068276
FBgn0032836 1.02076287557021
FBgn0051021 8.01421652760046
FBgn0033717 -0.048705569706448
FBgn0039689 0.108247746807096
FBgn0036181 1.11061040646095
FBgn0063368 1.03063984667487
FBgn0052000 0.0317076048432435
FBgn0262728 1.16906837425254
FBgn0004403 -1.91985165123934
FBgn0259922 10
FBgn0000577 1.37479653868374
FBgn0001090 0.212984514876464
FBgn0029943 -1.55585413040486
FBgn0034961 -0.961139254056763
FBgn0020369 -1.6178494855094
FBgn0085370 -0.924500087230865
FBgn0003254 0.640300849699285
FBgn0031969 -2.2634428982215
FBgn0036970 8.22734367032747
FBgn0263256 -0.011176645543304
FBgn0050043 -0.175740949773873
FBgn0260429 1.09681902982411
FBgn0033788 0.544239613751731
FBgn0035967 1.34456502166878
FBgn0041184 0.202339431972006
FBgn0031337 10
FBgn0032013 1.82503784086233
FBgn0052668 0.966327826332547
FBgn0033727 10
FBgn0260812 1.13072452828997
FBgn0035620 0.916353796204972
FBgn0034218 1.58898926878487
FBgn0040949 -4.76933365686979
FBgn0050110 9.30689552905503
FBgn0033498 9.11700349113007
FBgn0002534 0.937884692899572
FBgn0029835 0.142527490553327
FBgn0067783 0.996480138169877
FBgn0085214 10
FBgn0030683 -2.8848545335235
FBgn0003205 -2.05238117357479
FBgn0035372 -1.00666934582367
FBgn0022985 -1.45210777852757
FBgn0086251 -2.62411242277756
FBgn0030092 -1.17452574646852
FBgn0039554 -1.84871916384141
FBgn0010435 2.43386382553489
FBgn0037068 -1.73138690031817
FBgn0004362 -4.35942585670318
FBgn0040554 1.91779231336344
FBgn0259182 1.30503322271854
FBgn0032956 0.297096692206809
FBgn0259963 6.46314918944336
FBgn0000024 1.65517839226084
FBgn0034410 -0.629819526711025
FBgn0038257 1.96780986042365
FBgn0004369 -0.243560376727379
FBgn0085330 0.898072121888088
FBgn0043536 0.421871968679628
FBgn0031872 -3.13596024766699
FBgn0025336 -1.39882979067113
FBgn0033891 -0.663240340492057
FBgn0261019 -1.84320618099295
FBgn0023510 -0.172489951941393
FBgn0029681 0.629226225191753
FBgn0038678 -0.958575844511118
FBgn0261291 10
FBgn0030432 -1.53463316188976
FBgn0017556 10
FBgn0259701 9.2021472677273
FBgn0069977 1.66579250506333
FBgn0036640 -3.64025139807241
FBgn0036880 4.15599992642476
FBgn0030735 -0.707627517157448
FBgn0030439 -3.81056014312007
FBgn0261285 -1.06940417326456
FBgn0085430 -1.25323481562927
FBgn0038458 8.11093054423514
FBgn0031115 -1.37695329066051
FBgn0037881 -1.11364839250727
FBgn0035892 -3.78589761749724
FBgn0259733 0.107217959603032
FBgn0262742 0.426593325622707
FBgn0010591 -1.57796576052597
FBgn0034573 -0.821844208924324
FBgn0028516 -0.829614553246277
FBgn0261634 -1.12595117228529
FBgn0033702 1.04716614685272
FBgn0032024 0.602468689072583
FBgn0001256 -3.75142485070624
FBgn0039802 -1.03696983217383
FBgn0010040 -1.02382031923116
FBgn0000490 0.577163725709884
FBgn0030964 -1.05660699253117
FBgn0038499 0.138524855629554
FBgn0011743 9.01324986863278
FBgn0052572 5.35197126473813
FBgn0038168 -1.29495120766283
FBgn0037942 1.78914359214372
FBgn0027554 2.78438482100901
FBgn0038166 -1.14427183325014
FBgn0032699 1.3305503925934
FBgn0030895 1.94323819642104
FBgn0024832 -1.05843115870704
FBgn0033868 10
FBgn0003410 0.48827727019452
FBgn0053111 2.13198162206947
FBgn0036147 -1.93882053401819
FBgn0010019 1.74441857141737
FBgn0038851 1.17436291831836
FBgn0028375 -0.646207164118238
FBgn0087035 -0.532763604507054
FBgn0037683 1.64632659165484
FBgn0085453 -0.644407774188873
FBgn0085351 1.16680719885676
FBgn0039666 3.55352251686105
FBgn0051410 -1.33711549017932
FBgn0035388 -0.695483523275251
FBgn0032585 1.88432885711023
FBgn0259247 -0.29883126658649
FBgn0030695 -0.632947108047734
FBgn0037950 2.00220497902469
FBgn0039088 10
FBgn0011722 0.40860217385003
FBgn0261395 7.27563095970629
FBgn0038223 -0.135523567184122
FBgn0034276 0.923545615091979
FBgn0030345 -1.57211659886501
FBgn0036815 -4.23216796104843
FBgn0037780 0.212563167264902
FBgn0038132 -2.21600616578534
FBgn0042630 1.72962656746557
FBgn0085312 10
FBgn0036782 -10
FBgn0034871 0.24269091954746
FBgn0259878 -0.0372312539613259
FBgn0003482 -4.14122439680599
FBgn0030018 -2.28265169728207
FBgn0032087 0.848252967246653
FBgn0036352 -3.99173414437644
FBgn0034902 -0.92326680617653
FBgn0028370 1.83183542266356
FBgn0035753 -2.07069943918996
FBgn0025525 1.03721987276986
FBgn0000557 1.45434355142414
FBgn0031284 -1.46931603379313
FBgn0085275 -0.241256037510018
FBgn0263236 -2.74401798221037
FBgn0011739 -1.09904795526509
FBgn0259198 10
FBgn0030400 -0.30438425014771
FBgn0034552 0.670815582790741
FBgn0026150 -1.39498618032801
FBgn0036862 1.4512927672943
FBgn0036324 -1.57667461146723
FBgn0033995 -0.372840587359145
FBgn0015791 0.930754978228999
FBgn0031187 0.571339886235434
FBgn0001123 0.773818779467447
FBgn0036249 -1.32108067813978
FBgn0035911 -2.05156784917019
FBgn0033861 10
FBgn0086611 -3.01569735648326
FBgn0027582 1.9909208298924
FBgn0037465 -0.128686501561642
FBgn0263094 10
FBgn0035176 1.1764714879103
FBgn0031252 -5.76214176890411
FBgn0053281 1.9659614212073
FBgn0033742 1.24240123550887
FBgn0038511 0.164251006001069
FBgn0039153 -0.937947213471484
FBgn0004867 -2.20812661940221
FBgn0031217 -1.32437707250218
FBgn0051475 1.21845305500855
FBgn0037387 1.27819258378759
FBgn0037344 -1.4660527709038
FBgn0032378 -1.42276296534254
FBgn0035458 1.70990126377091
FBgn0261619 -1.19540574701856
FBgn0004244 1.72269091978449
FBgn0027561 0.0684853541898
FBgn0034372 0.864359863436205
FBgn0034027 -0.585140325395308
FBgn0260713 -1.72685521687547
FBgn0032494 2.07305526922901
FBgn0030011 1.07197214250555
FBgn0002962 -6.33631162469202
FBgn0011829 0.0392213318184867
FBgn0036590 10
FBgn0030051 1.92229118277304
FBgn0002933 10
FBgn0031476 7.67160498206358
FBgn0087041 -2.21697968374098
FBgn0039344 2.21442400150862
FBgn0035524 -2.86643043131586
FBgn0034931 0.0657964871818774
FBgn0037933 -0.0392386033076788
FBgn0031941 10
FBgn0032514 -2.87396437683054
FBgn0034914 -0.568439915092513
FBgn0032119 0.731125287385802
FBgn0262739 -0.886776238370625
FBgn0053234 5.71043382551196
FBgn0262109 -1.01895840019892
FBgn0029667 6.57349029554802
FBgn0032437 2.26328715411495
FBgn0034651 8.29998242193213
FBgn0015777 2.42569952443818
FBgn0086907 10
FBgn0034143 4.52727898438772
FBgn0051793 0.0572374824202368
FBgn0038957 5.13777478416362
FBgn0035462 -1.40452077302774
FBgn0035210 -2.35388326646791
FBgn0037414 -6.72423146591241
FBgn0026372 -1.86384952701311
FBgn0260934 -0.719243855755476
FBgn0034127 7.42395471927791
FBgn0035082 -1.54769317115556
FBgn0039774 1.02182361475852
FBgn0039008 0.756764472650503
FBgn0013753 -1.63125596493109
FBgn0051643 -0.976412764354284
FBgn0260942 1.56067521740948
FBgn0259716 0.594667577637872
FBgn0028572 1.71664748920708
FBgn0029649 -2.47587120446002
FBgn0040340 -0.786289996321896
FBgn0086901 1.32543536658265
FBgn0037295 2.94768766791127
FBgn0035057 0.273795948663825
FBgn0033573 10
FBgn0052483 -0.387741107492271
FBgn0036925 10
FBgn0034330 0.693062168656627
FBgn0015625 -3.8722297012222
FBgn0028369 0.662471799392058
FBgn0051525 4.22355219040124
FBgn0032707 3.86893659183598
FBgn0035915 9.72262229109843
FBgn0038723 -1.62412073408345
FBgn0037906 0.437593839020965
FBgn0014010 -0.745868736820122
FBgn0004395 -1.59607275528515
FBgn0262588 10
FBgn0053460 5.45255634807471
FBgn0032880 -0.345615270573291
FBgn0053252 10
FBgn0053919 -0.235091149992517
FBgn0004103 -1.55014197316591
FBgn0037974 2.06977212782533
FBgn0030877 -2.31506838575701
FBgn0031052 -0.485540210855996
FBgn0026192 -1.55012272697289
FBgn0024248 0.056580200275067
FBgn0000147 -1.50455345675546
FBgn0030812 -1.92020829325023
FBgn0052645 -1.77239466131892
FBgn0037220 -1.27354221924785
FBgn0033365 1.13308299840161
FBgn0022960 0.453352512519168
FBgn0036998 -1.31436217917583
FBgn0038054 6.77935743924822
FBgn0038461 -0.473891395624862
FBgn0035947 -1.55389077947108
FBgn0262529 10
FBgn0046258 4.15674319320691
FBgn0032222 -0.0710764070031674
FBgn0262536 -6.80934875361451
FBgn0028434 -2.27149834081046
FBgn0024994 -1.28201078126945
FBgn0261723 1.55269822066883
FBgn0031435 -4.04227018658036
FBgn0030876 0.525387871753959
FBgn0010323 1.18595717867698
FBgn0021765 -1.77941111671773
FBgn0036325 10
FBgn0038859 3.36580434991813
FBgn0038546 -1.24027334433927
FBgn0034510 5.09329417067561
FBgn0030316 -1.12023468350494
FBgn0016792 -3.09649525560809
FBgn0016697 -1.11440026784294
FBgn0030851 -2.67855445618011
FBgn0031391 -1.1231331859496
FBgn0033593 -0.197756978657916
FBgn0028862 1.09047955062094
FBgn0024977 -0.566483166287417
FBgn0036217 8.85050023686893
FBgn0034704 0.1066279093282
FBgn0250785 -0.584881747704095
FBgn0083956 2.0135467594239
FBgn0035469 -0.659897858415267
FBgn0030612 -1.97021735196371
FBgn0039889 -0.692251697550747
FBgn0001079 -2.03974968118855
FBgn0037139 10
FBgn0039319 1.4462415706944
FBgn0003520 -1.67873643266069
FBgn0260789 -3.46935952190856
FBgn0039297 1.12998534167443
FBgn0030258 1.03043293245428
FBgn0038429 -2.46213194542707
FBgn0014467 -1.17480664077432
FBgn0032972 10
FBgn0040322 0.670288424115033
FBgn0037855 -1.23032257609127
FBgn0036362 -2.80860850693451
FBgn0030886 1.3364236916545
FBgn0039368 10
FBgn0036688 -1.82789984432458
FBgn0035159 -0.4232792793344
FBgn0019936 -1.95914384287908
FBgn0036665 -0.62246645373587
FBgn0028427 -0.589245339923631
FBgn0033247 -1.15522263688208
FBgn0040967 3.93247820565089
FBgn0034697 -0.602749250421091
FBgn0040079 -1.17690950715131
FBgn0262564 10
FBgn0039312 1.14296619989438
FBgn0026582 -1.85700847795966
FBgn0039081 0.937551616906978
FBgn0037985 10
FBgn0035867 -0.99876095103549
FBgn0050343 -0.805579873724801
FBgn0259734 -2.03390035435508
FBgn0027835 -1.03758117357072
FBgn0035343 1.07093824532925
FBgn0030477 0.362821005885535
FBgn0038076 0.0860189120148861
FBgn0004860 -1.31670263368571
FBgn0038531 1.94901088539593
FBgn0037330 -1.82631027028416
FBgn0015925 -2.56268587427356
FBgn0031926 -0.781049446292628
FBgn0015721 0.528330874068333
FBgn0010830 -2.05498096555027
FBgn0039828 -1.63861016420046
FBgn0033817 0.190970948784482
FBgn0031639 -1.54522122067317
FBgn0029768 -0.950616720287195
FBgn0035491 9.58552919056063
FBgn0027335 -0.922602195245737
FBgn0052598 10
FBgn0030004 3.01029327492536
FBgn0036715 -2.1872959195413
FBgn0051163 1.70926003900109
FBgn0036264 1.9944639789608
FBgn0038114 -1.15182019846796
FBgn0033640 0.175565866022779
FBgn0045487 10
FBgn0003719 -0.14731316878922
FBgn0261554 -0.311634974211026
FBgn0000206 1.49773256427422
FBgn0002569 1.83788825492797
FBgn0040366 -2.67936962966268
FBgn0003943 1.63494933512664
FBgn0029853 0.0605604435569465
FBgn0032730 -0.202024185441595
FBgn0085369 2.66654950907773
FBgn0031925 5.9281072084743
FBgn0259098 1.41941979958731
FBgn0038293 -1.35857852916247
FBgn0030354 -0.918901552103041
FBgn0035150 -0.619051078651373
FBgn0035431 2.03987325669502
FBgn0019940 1.65093276532426
FBgn0027296 -1.69667931570578
FBgn0261714 1.47019701044613
FBgn0037689 -0.0862317508602721
FBgn0035271 -1.37240541275688
FBgn0036372 -2.40356633015062
FBgn0019949 -0.676032992620981
FBgn0034494 -1.37671502538186
FBgn0262961 10
FBgn0050462 8.70293269363964
FBgn0261356 0.410551535191879
FBgn0037231 -0.104685209916914
FBgn0053173 -0.809580309160069
FBgn0001337 -1.8290043205784
FBgn0040623 0.146060976083151
FBgn0030846 6.04063321909554
FBgn0036062 -1.76441114941733
FBgn0042189 9.0423626604891
FBgn0085498 10
FBgn0031853 9.43322136249929
FBgn0003375 -0.616762130663353
FBgn0262360 7.97007551877744
FBgn0038491 -2.0792703195181
FBgn0033132 1.14180160886683
FBgn0051419 10
FBgn0052944 2.32556583613407
FBgn0034413 10
FBgn0261683 5.0243778049363
FBgn0051855 -0.636912824826202
FBgn0039682 0.981697985375256
FBgn0039290 1.04266174907978
FBgn0085280 8.91778649737257
FBgn0052677 2.34207509209029
FBgn0036222 8.32604145170094
FBgn0034240 -1.39536374180349
FBgn0034037 5.91437344889754
FBgn0051380 6.61527924470456
FBgn0033502 0.375944069973024
FBgn0034786 -0.956102197587989
FBgn0034133 9.74162046448703
FBgn0053664 10
FBgn0033540 -1.12396105594932
FBgn0033971 -1.73836957032849
FBgn0038355 10
FBgn0031758 6.21669079487745
FBgn0031379 0.522828743829142
FBgn0004028 1.35783079600783
FBgn0030163 1.50842527715073
FBgn0037378 -0.167166548010317
FBgn0034923 -0.636332757899782
FBgn0085289 0.878532212379065
FBgn0026778 -3.60198702258106
FBgn0259960 10
FBgn0028938 0.555058944833423
FBgn0035102 -0.591186809082919
FBgn0065084 0.24782903551592
FBgn0038983 1.41417960473941
FBgn0037580 1.02749835764489
FBgn0038846 2.08524159589374
FBgn0034601 8.45717182684345
FBgn0051954 0.609076924658896
FBgn0023178 1.18337912061965
FBgn0039404 -1.52164149811429
FBgn0038218 10
FBgn0000360 -6.60567006144994
FBgn0003149 1.36246360268591
FBgn0037134 -1.08681476212482
FBgn0013764 -1.09904743693578
FBgn0039360 1.34646231580436
FBgn0028987 10
FBgn0033448 0.415360592083558
FBgn0036260 1.81936489075376
FBgn0263197 -0.133254415122548
FBgn0054025 -0.815002699873277
FBgn0035392 0.644563845847946
FBgn0033834 9.2454799958359
FBgn0033658 -1.28444633872952
FBgn0053689 10
FBgn0262166 -1.54249248904378
FBgn0003557 -1.12358917056369
FBgn0004428 -0.055870402950071
FBgn0024542 -0.958701029258361
FBgn0023507 0.844353278886275
FBgn0053986 10
FBgn0263020 4.61522594546695
FBgn0036240 -1.36216505844399
FBgn0050286 0.452862842517751
FBgn0052703 9.8074051167554
FBgn0053465 2.6304527345034
FBgn0011291 -2.01949001236829
FBgn0038108 -0.976007099856149
FBgn0031971 -0.143611244757697
FBgn0030759 -1.44478806914036
FBgn0085411 2.24912116606623
FBgn0028372 2.56736351171105
FBgn0015571 2.11017353927229
FBgn0033683 0.11388505820336
FBgn0033961 0.0615562099394847
FBgn0046697 10
FBgn0019948 0.855304893982632
FBgn0039523 0.00524596136448978
FBgn0033479 0.109674964580365
FBgn0016672 -0.785979865661726
FBgn0052249 10
FBgn0034406 0.212652596395749
FBgn0034401 -0.770803384180962
FBgn0015803 -0.397122365043027
FBgn0259934 1.59433085259406
FBgn0001330 -2.60256729741459
FBgn0039831 -1.47357719578316
FBgn0010441 -1.91816679618156
FBgn0036941 9.06893930340354
FBgn0001142 -2.43880107665427
FBgn0003169 -0.998213216341445
FBgn0037232 -0.527476502608661
FBgn0036504 1.15190360690285
FBgn0004419 -4.36620803315603
FBgn0037808 0.145984875675247
FBgn0052104 -1.30107111097687
FBgn0036956 -0.846683253562303
FBgn0262513 10
FBgn0052830 1.83266980604312
FBgn0262623 9.83405569641788
FBgn0029700 8.37292521995167
FBgn0029665 0.0391638989039864
FBgn0034428 10
FBgn0028422 0.778492647811629
FBgn0037662 0.443351905597743
FBgn0029722 7.92088860152831
FBgn0041229 10
FBgn0029173 -3.06911728883928
FBgn0033194 0.0409049286856997
FBgn0040510 10
FBgn0035817 1.80144042689606
FBgn0036223 1.38097565862562
FBgn0050195 -0.395260217228261
FBgn0017457 -1.9501567032245
FBgn0030357 0.596161247012352
FBgn0038874 1.85830436878581
FBgn0000442 1.67798163551978
FBgn0035520 -0.712077053040013
FBgn0038612 5.50340683154972
FBgn0042085 -2.13929215731428
FBgn0039862 1.043538372975
FBgn0039838 1.67983251884301
FBgn0050185 -1.83007007487199
FBgn0033142 1.08797266074921
FBgn0024956 -2.31427623867954
FBgn0034982 -0.380450419585197
FBgn0040070 -1.49656594471124
FBgn0032295 -2.81299955513412
FBgn0037653 1.12818452230925
FBgn0024362 -2.0137764836515
FBgn0262624 -1.70495325328827
FBgn0025630 -1.02035268552227
FBgn0083970 0.636207377335688
FBgn0002914 -0.661951454798907
FBgn0025683 0.59124416937884
FBgn0263200 0.229796616089503
FBgn0037574 -0.692950142808571
FBgn0261846 10
FBgn0032856 -0.416570967319425
FBgn0001986 -1.60470838149554
FBgn0034118 -1.8089993301023
FBgn0038752 0.921437101888466
FBgn0020300 2.05268984090715
FBgn0034290 0.208262733373448
FBgn0037142 -0.756587083871359
FBgn0000287 3.46756032650227
FBgn0003382 -0.245151364505052
FBgn0032988 -1.42667845349675
FBgn0039286 -1.08185428096
FBgn0032790 -1.05035447315356
FBgn0030804 1.62086476850356
FBgn0023546 -2.7236983881285
FBgn0039264 0.0837035489032897
FBgn0003502 -2.45835904299131
FBgn0032032 0.0345784804548249
FBgn0085191 10
FBgn0045823 -0.223167469303146
FBgn0038401 -2.42401248119636
FBgn0016726 -1.52717918304292
FBgn0041203 0.268431496877993
FBgn0039463 8.05216937974891
FBgn0037167 0.629316141946437
FBgn0031573 -1.94805096254297
FBgn0039821 1.35619851400359
FBgn0010407 1.7141749009241
FBgn0038741 -2.20745988451139
FBgn0010417 -1.74328146119021
FBgn0036708 8.67945282848513
FBgn0042177 -2.46415298650976
FBgn0033816 -1.49177089325408
FBgn0263025 -1.50684038581264
FBgn0261790 -2.78143539320132
FBgn0051451 1.72384289516822
FBgn0037569 -1.7828462518087
FBgn0034062 1.36537385462568
FBgn0032754 10
FBgn0031126 -2.7245686256102
FBgn0031710 -0.735459658680787
FBgn0035667 -0.552427568780523
FBgn0260004 1.31325252472521
FBgn0261388 1.38066356943319
FBgn0033454 -2.55269986712885
FBgn0261548 2.43777521100388
FBgn0044324 -2.0944228401471
FBgn0029864 1.52603912332493
FBgn0031245 0.900468352493455
FBgn0050008 1.64315729739336
FBgn0003612 -1.33190486718945
FBgn0037037 7.81783958090099
FBgn0039859 -0.117760606281108
FBgn0038068 10
FBgn0031053 -0.0645893427923394
FBgn0259190 0.171439876932023
FBgn0085207 8.65298120164996
FBgn0025115 8.38618715033622
FBgn0036764 -2.25122666255269
FBgn0005659 1.05467542014145
FBgn0052154 1.66393016064195
FBgn0034085 0.527726620842119
FBgn0039782 7.03321205039217
FBgn0037987 9.24211134858336
FBgn0005654 0.813171027880061
FBgn0051121 -0.431196404005391
FBgn0033580 1.5890286094403
FBgn0038012 3.75859236004122
FBgn0033222 0.142643117896062
FBgn0030230 1.2405334666905
FBgn0034970 -0.581091981280546
FBgn0035402 -2.01550019530752
FBgn0034717 0.569270916593769
FBgn0014906 0.387613161943131
FBgn0025382 -0.0792400473271296
FBgn0027655 0.223203828742439
FBgn0038204 10
FBgn0034611 -0.955334055315506
FBgn0259677 2.69893138298685
FBgn0051098 -0.399329558962269
FBgn0036870 -1.42340787107044
FBgn0040512 -0.297441087194665
FBgn0003861 1.6549028754814
FBgn0029801 -1.52270797539929
FBgn0045476 3.61221995887825
FBgn0027579 -0.209656621899111
FBgn0039851 -3.12097219948631
FBgn0031228 -0.546927566929716
FBgn0053547 1.6875288987636
FBgn0000996 -4.24170967324796
FBgn0032047 3.33560261408111
FBgn0051710 0.187526976052573
FBgn0050089 1.10550777741983
FBgn0032049 0.243349711279809
FBgn0050026 0.806310142975505
FBgn0033988 -2.6242412590608
FBgn0037326 4.2435539480004
FBgn0003483 -3.19051880543747
FBgn0036953 0.928500143806507
FBgn0031717 0.9729470476728
FBgn0031515 1.97545715175478
FBgn0261274 0.156501348810718
FBgn0036900 -0.577406293323907
FBgn0031304 0.874816788396927
FBgn0025803 -0.607868715213162
FBgn0262807 10
FBgn0000079 0.851667957374069
FBgn0026438 1.45868630023099
FBgn0036484 0.248986553637642
FBgn0004426 -0.493103531717387
FBgn0052643 10
FBgn0020513 -1.04277522788695
FBgn0024733 -1.80472006179529
FBgn0033460 0.434808555204778
FBgn0038156 1.29528222408747
FBgn0023477 -0.707596807460833
FBgn0039246 10
FBgn0035529 -0.661540150497659
FBgn0034182 0.886880148145018
FBgn0035771 -0.386845117815783
FBgn0034921 -1.45153698784953
FBgn0050471 1.28136901779107
FBgn0039438 10
FBgn0028433 3.21940692615698
FBgn0000117 -1.5536784251282
FBgn0004049 -1.27544516985304
FBgn0031950 0.643667078321696
FBgn0023541 2.06052651919211
FBgn0026385 1.67993170008405
FBgn0016978 -1.1338491827559
FBgn0010348 -1.00727941269052
FBgn0002567 -0.326639285355288
FBgn0262873 10
FBgn0262679 0.0752849580702574
FBgn0032421 -1.7079509425476
FBgn0051548 -1.13309533162172
FBgn0051679 9.03956714239328
FBgn0038153 4.81117815080827
FBgn0037607 -0.435761591392522
FBgn0021761 -2.88590756471119
FBgn0262000 5.74587324278965
FBgn0035002 -0.864028595193651
FBgn0033205 0.264937430662519
FBgn0033733 0.541541196123047
FBgn0032966 10
FBgn0053223 -4.87889427931892
FBgn0052061 10
FBgn0053196 1.81444546685117
FBgn0028694 -1.44600606453552
FBgn0036235 1.16090263694534
FBgn0038359 9.09814620832105
FBgn0065032 -0.112920534300381
FBgn0036791 -0.511842325904617
FBgn0040363 1.84972312193951
FBgn0036877 1.08116201039329
FBgn0003607 -2.36126224106523
FBgn0034021 -4.13536053798849
FBgn0051477 3.71794768308156
FBgn0030262 -0.278470180411353
FBgn0031559 5.68352596474807
FBgn0032478 5.32168366095237
FBgn0053129 -1.30083040733002
FBgn0040751 0.0623110580274438
FBgn0040092 5.76761019106205
FBgn0024314 -0.158480208697198
FBgn0022097 -0.888676592415769
FBgn0030411 -1.01125049863287
FBgn0037200 -0.626237269468234
FBgn0034853 -2.85398470034502
FBgn0053475 -0.223655706096322
FBgn0039040 2.40786420874626
FBgn0039013 -2.18203734302288
FBgn0034647 0.32011363797047
FBgn0003732 -3.15389686864735
FBgn0051464 -10
FBgn0262891 10
FBgn0010258 6.47903689777795
FBgn0028543 0.139373690288672
FBgn0030685 -0.246886334117302
FBgn0039228 5.73240200618851
FBgn0030756 0.52014122646626
FBgn0035988 8.88194477910902
FBgn0037350 -1.5706056548858
FBgn0030715 2.49984464728904
FBgn0015239 -0.790889585956471
FBgn0086706 -0.797303894485038
FBgn0038685 10
FBgn0004584 -3.13600227200696
FBgn0029123 0.972438897431614
FBgn0014427 -2.19528337280358
FBgn0031640 -0.936677177677292
FBgn0013767 0.792239486212071
FBgn0031771 0.444226421403026
FBgn0036910 1.73809241369015
FBgn0027615 0.734053644647867
FBgn0015776 -0.262103732799344
FBgn0051867 10
FBgn0033924 0.40735613294917
FBgn0039141 -1.466425177843
FBgn0005674 -1.9010430940428
FBgn0039761 0.298174284446565
FBgn0040651 8.66048001386282
FBgn0033289 1.52685016686368
FBgn0032782 -0.232012055362202
FBgn0085245 2.94386922657895
FBgn0261397 1.3388009568993
FBgn0022724 -1.65068017998573
FBgn0029809 8.440342786389
FBgn0031664 -0.412741677960435
FBgn0028904 -1.02779200574657
FBgn0035721 -1.85269777933541
FBgn0038737 -1.21873991001299
FBgn0043001 -3.55602930691014
FBgn0262984 10
FBgn0027507 -1.60944459546369
FBgn0011818 -0.986869740870323
FBgn0035776 9.78306374633602
FBgn0035760 -2.77853015570398
FBgn0038524 -0.981668746526743
FBgn0259728 -1.75673474442949
FBgn0052278 -0.504484129032734
FBgn0037212 -0.238116104801553
FBgn0037183 2.66662471850111
FBgn0015129 1.57782665736507
FBgn0029995 0.536938384296223
FBgn0027453 -0.406511551901499
FBgn0015245 -1.0443774236622
FBgn0038827 -3.56613216060688
FBgn0030237 0.90191550269336
FBgn0032749 2.9565833996949
FBgn0019637 -2.34814030867928
FBgn0035557 0.228083167834145
FBgn0260741 -1.4533436872974
FBgn0050489 1.41829061199207
FBgn0029539 9.15576795729061
FBgn0263257 1.66254254674647
FBgn0037464 10
FBgn0036436 0.625640004666703
FBgn0250838 -0.0350146499553254
FBgn0259876 -1.16440145746382
FBgn0035375 -0.936085880531683
FBgn0040260 1.28300798603568
FBgn0037069 2.54142464760979
FBgn0028886 0.651542465237515
FBgn0261975 -0.31371671492982
FBgn0031996 -1.85513870413651
FBgn0036082 10
FBgn0035537 -2.48872913502691
FBgn0083965 9.12851671103074
FBgn0037962 9.03418637342401
FBgn0039161 1.2132945020759
FBgn0030768 -0.264325476835627
FBgn0051068 3.9095950805112
FBgn0259731 0.107217959603032
FBgn0002021 -0.362285958081338
FBgn0259189 10
FBgn0054038 0.663081622810858
FBgn0050105 -2.62038679899012
FBgn0037562 -0.237415515413652
FBgn0000015 0.671521451647676
FBgn0001263 1.25205038271681
FBgn0003074 0.483429663190986
FBgn0036520 6.11553601319175
FBgn0031208 5.63120522410292
FBgn0030628 -3.11567063400931
FBgn0260008 0.499682793276649
FBgn0026384 10
FBgn0041781 -0.940243823775618
FBgn0040600 1.23309804061122
FBgn0250904 10
FBgn0019643 1.17227705679225
FBgn0085200 6.14177064134123
FBgn0040994 9.15072681821072
FBgn0032894 10
FBgn0053516 2.45884512606312
FBgn0031868 -2.62236504538402
FBgn0053914 -0.442962779670732
FBgn0031092 -0.879502111923674
FBgn0040503 -1.59532718164103
FBgn0040941 -1.15213353406396
FBgn0038487 -2.0897132901405
FBgn0261631 2.32155124970457
FBgn0031367 9.47871977398456
FBgn0029813 -3.205712010836
FBgn0051111 -1.27909828695944
FBgn0013954 -2.30841999355872
FBgn0050443 -1.98995675497378
FBgn0250851 1.0248536933532
FBgn0033127 -0.555735731024892
FBgn0262839 10
FBgn0028468 -3.20155828751125
FBgn0031253 0.09776168906396
FBgn0086368 0.490268397586755
FBgn0000357 -6.63503447128397
FBgn0035780 0.428749964789396
FBgn0030289 -0.803624783093172
FBgn0039632 -1.27126693859854
FBgn0015524 0.778269074327221
FBgn0036537 -1.23204735285762
FBgn0040609 0.483884441657924
FBgn0035923 -0.589150470323256
FBgn0034710 0.746632074215316
FBgn0050363 7.72034199087334
FBgn0051002 -2.77777371333089
FBgn0038099 -3.59075822415675
FBgn0086359 -0.137455383004457
FBgn0003888 0.0829038490863578
FBgn0039116 -1.35175262984942
FBgn0030538 10
FBgn0032815 -1.69203654289404
FBgn0029642 3.8055048689564
FBgn0035253 0.25183250286408
FBgn0030322 -3.69636660664731
FBgn0038868 0.218450697809356
FBgn0030625 0.929505271763553
FBgn0031103 10
FBgn0040832 1.05246190464715
FBgn0261526 -1.38386674248951
FBgn0033041 1.7926641133401
FBgn0031064 1.43410353167196
FBgn0011787 -2.38155267318494
FBgn0002774 -0.164144509451922
FBgn0031062 -2.89960405847119
FBgn0039927 1.57556061763757
FBgn0035243 -0.459443541366225
FBgn0262095 10
FBgn0036927 -1.75740719884476
FBgn0027079 -1.5896914031676
FBgn0051415 8.60256296917209
FBgn0052822 -4.65575612421336
FBgn0000659 0.724580006214426
FBgn0033541 -0.0592559202158012
FBgn0050122 -0.849164104777145
FBgn0026374 0.00758444597789152
FBgn0003741 -0.826427022230429
FBgn0036338 4.39953766245972
FBgn0030341 -0.514587617647656
FBgn0262160 0.928191874074615
FBgn0250831 10
FBgn0031310 -0.833084496607196
FBgn0040972 2.14635596425313
FBgn0013948 1.28491224832932
FBgn0052238 10
FBgn0040764 10
FBgn0036333 -1.42427420937478
FBgn0033636 -1.19893799710936
FBgn0030313 9.44215195198858
FBgn0085264 5.79223763779659
FBgn0037876 -0.926507550588349
FBgn0035480 1.59454065586585
FBgn0033452 -0.823789038251691
FBgn0033616 -0.922688984889405
FBgn0044020 0.562007223009813
FBgn0050045 2.02269923475168
FBgn0040256 1.94020005277803
FBgn0023528 -2.54972527877755
FBgn0027948 -1.51087886208979
FBgn0041239 10
FBgn0039789 0.0778061488004888
FBgn0037359 -0.297805132518572
FBgn0260799 -0.73250767975224
FBgn0030544 -0.752957861550685
FBgn0022702 -3.43112914937846
FBgn0001325 -0.707596235142673
FBgn0032369 10
FBgn0052633 -0.226278873868346
FBgn0035856 2.2694950409556
FBgn0039665 -2.38573060855168
FBgn0028487 3.13005788951842
FBgn0029161 0.0661190662139263
FBgn0003676 -3.11469566294867
FBgn0033158 -0.199111546609112
FBgn0039939 -3.11368819863917
FBgn0030399 1.31163918795814
FBgn0014184 -0.0487429891640662
FBgn0037122 -3.11503480864724
FBgn0262888 2.17239124099644
FBgn0085284 -1.08852289146086
FBgn0261535 -2.58647000217873
FBgn0038732 1.11309590971817
FBgn0012034 0.729536339464951
FBgn0261531 10
FBgn0031145 -1.48272175937275
FBgn0041161 1.33700526945733
FBgn0003067 0.945907988916836
FBgn0002578 0.0660330936893804
FBgn0016650 1.01736098911501
FBgn0053138 -1.23117146459338
FBgn0259216 1.77824479080409
FBgn0036565 -4.14954288504449
FBgn0035144 1.19967402135353
FBgn0033438 0.346617633409913
FBgn0035625 1.5079078127395
FBgn0040089 -0.318605421687269
FBgn0250841 9.58143343452491
FBgn0038272 -1.36353342296672
FBgn0030949 1.78460915670392
FBgn0053286 9.61810602977637
FBgn0032005 -0.870700134643366
FBgn0000562 -1.58127981932334
FBgn0038674 -0.109503193599744
FBgn0015000 -1.03022306544966
FBgn0004907 -0.280771630846232
FBgn0039796 7.2947750588709
FBgn0037379 -1.92876422154327
FBgn0051901 0.439733074320101
FBgn0039204 -0.664894473656616
FBgn0032515 1.39252752075758
FBgn0259700 0.0769582549109759
FBgn0029079 -3.37252830216194
FBgn0034397 1.69296700028282
FBgn0027601 -0.146259286699003
FBgn0003321 0.334107957315472
FBgn0003255 0.0668645439845101
FBgn0036552 0.814938639414274
FBgn0032290 -0.331033625048444
FBgn0261854 -1.05428638206926
FBgn0016076 0.951067555942306
FBgn0030940 7.24376630242764
FBgn0030774 -0.181092885509868
FBgn0037500 8.80689596256877
FBgn0262788 5.85202883527325
FBgn0261800 -1.30972509926364
FBgn0003638 -0.0373461818677331
FBgn0032094 10
FBgn0259896 0.527126463369582
FBgn0038188 10
FBgn0034530 0.459455775420529
FBgn0051235 1.82125521873759
FBgn0259709 0.143228192208214
FBgn0035254 -1.05874488936514
FBgn0032772 3.47449463489964
FBgn0038630 9.62990561711155
FBgn0038386 8.01151972859277
FBgn0011509 -1.09417517073005
FBgn0035741 4.31233577236372
FBgn0030217 0.167317902866597
FBgn0261582 10
FBgn0052811 7.20115191988202
FBgn0261807 10
FBgn0034740 6.49598364718564
FBgn0004872 -5.17002019052339
FBgn0036489 -0.499185581590937
FBgn0260747 -0.3154441594043
FBgn0037644 -1.90497704968368
FBgn0004054 -10
FBgn0035696 -0.0588656674870182
FBgn0032260 1.70831416186754
FBgn0040096 2.14928987142107
FBgn0025726 0.68749161785425
FBgn0027109 0.640508497915819
FBgn0032039 8.23792885215599
FBgn0042111 0.0052179876826619
FBgn0085489 5.01875142944601
FBgn0039596 1.26094785890258
FBgn0262949 10
FBgn0038582 -0.41409452324134
FBgn0032454 -0.98528617605116
FBgn0032637 7.9741909320393
FBgn0041245 10
FBgn0037891 0.596134228108336
FBgn0262572 -8.15475452259303
FBgn0062412 0.0195210424015246
FBgn0027600 -0.635214002808043
FBgn0033902 -1.43974174406227
FBgn0042134 -2.47383848030465
FBgn0040718 1.48200913926741
FBgn0010660 -1.62647206461295
FBgn0020385 -0.636824248518802
FBgn0014163 -1.44956129719532
FBgn0038416 0.694314615069669
FBgn0011566 -2.45459929014643
FBgn0034262 0.35455132693151
FBgn0031319 0.749178405172176
FBgn0030518 -1.10551334891633
FBgn0000592 4.17811774920777
FBgn0085476 10
FBgn0033323 9.97401587967019
FBgn0050085 -4.72760810326254
FBgn0031048 -2.04122981286067
FBgn0260231 10
FBgn0039811 1.47306929225139
FBgn0035208 -3.93055598942059
FBgn0053213 -2.37160595334091
FBgn0019828 8.58014453684663
FBgn0260857 -0.248160459043112
FBgn0034154 4.50715144007861
FBgn0250786 -1.48131440632891
FBgn0024183 0.772736001553999
FBgn0037709 -1.05153529113853
FBgn0263239 1.24606553219625
FBgn0033688 -2.02326308468858
FBgn0262827 10
FBgn0025637 -1.94357665977884
FBgn0000426 -2.58604809248139
FBgn0052371 9.58417885748403
FBgn0050403 -3.74032338593729
FBgn0038617 -0.449449856459345
FBgn0001099 3.01229985966193
FBgn0030832 0.111912657813598
FBgn0035338 1.58377418505506
FBgn0058002 -0.420004747448512
FBgn0004892 0.833765020668378
FBgn0000928 -0.0703618714361552
FBgn0038845 -0.0274647110521874
FBgn0031715 4.28965893258995
FBgn0038394 0.060267636497673
FBgn0036859 1.40570919690555
FBgn0050093 6.58449559665457
FBgn0036302 -0.631010163116743
FBgn0046879 10
FBgn0033277 10
FBgn0038701 0.425555454222224
FBgn0032867 9.08658459832712
FBgn0030390 -6.04243457260612
FBgn0037370 -2.11958076758807
FBgn0051550 0.0513550990458023
FBgn0052772 -1.55653843080376
FBgn0031756 -5.06913283967707
FBgn0050392 0.254130553514684
FBgn0038350 1.70780193579724
FBgn0036419 0.684318256630568
FBgn0261536 10
FBgn0035009 8.61287858663622
FBgn0037702 -0.160332949646944
FBgn0036161 8.13986071713254
FBgn0015615 -2.21551066050316
FBgn0085321 7.54550468501933
FBgn0010548 0.993208167478686
FBgn0260758 8.7054687237542
FBgn0010497 -1.23751167178035
FBgn0002632 -4.85510844521885
FBgn0031897 -0.337160384629884
FBgn0051686 -0.385220468186149
FBgn0034177 -0.783797931817874
FBgn0263111 1.34439881083539
FBgn0262582 -1.03232550255955
FBgn0038224 -0.167119041880287
FBgn0085350 1.1191245804533
FBgn0038133 0.816204652001839
FBgn0028622 0.544395744257595
FBgn0030511 -0.215253567580413
FBgn0036131 10
FBgn0262714 -0.50054304738529
FBgn0030562 -0.435422599791329
FBgn0053182 0.517366895559945
FBgn0259784 -2.46054517787255
FBgn0030980 -1.17675847745854
FBgn0039066 -1.58935534145655
FBgn0032390 -2.74512270334432
FBgn0010213 -0.0774870866717187
FBgn0085196 10
FBgn0033236 0.598953890916509
FBgn0051391 7.77499028606103
FBgn0031270 -1.12382429617297
FBgn0035830 -0.904595116704516
FBgn0034251 5.28402676201338
FBgn0037796 0.970790126974043
FBgn0031592 4.2642563082441
FBgn0026393 -0.43015755573183
FBgn0037059 9.27332998068158
FBgn0023444 -2.12392009215574
FBgn0032265 7.27650726747849
FBgn0039902 -0.28541385678507
FBgn0037443 -0.515493934491359
FBgn0015283 -0.883567833541616
FBgn0035409 0.0617361652012673
FBgn0026737 -1.15868524467574
FBgn0035902 -1.88977551741518
FBgn0034515 1.45146391774423
FBgn0034299 -3.02450258132307
FBgn0033032 -0.442305701313588
FBgn0031275 2.83186743795156
FBgn0083981 1.7038855841384
FBgn0022768 -0.0340072070811707
FBgn0035827 -1.53107328560298
FBgn0038756 0.892856762069831
FBgn0038407 0.0468584106433152
FBgn0085328 10
FBgn0015323 1.74014615243429
FBgn0083952 -0.729716785331352
FBgn0023090 5.24430207489747
FBgn0010762 -1.40411749502685
FBgn0001961 -0.315449473362043
FBgn0029931 -1.52779450474086
FBgn0034335 -0.903888153755155
FBgn0085271 0.402677518429542
FBgn0259170 -0.831733236048663
FBgn0036838 -2.82895403853462
FBgn0031564 1.31027032866872
FBgn0033342 -2.48796129171645
FBgn0035518 -1.2499002334224
FBgn0051875 -2.45614128920582
FBgn0029532 -0.201473965265014
FBgn0014391 -0.159350585265164
FBgn0034140 0.0979288278107065
FBgn0034865 5.39912596806073
FBgn0032620 -3.63606901737247
FBgn0053980 1.66770084538732
FBgn0051199 1.63140842352375
FBgn0037014 2.16624841209131
FBgn0035513 -0.926930418667917
FBgn0027539 0.386758313369079
FBgn0004391 -1.78768930583716
FBgn0029750 6.83051234856318
FBgn0053643 0.84987330094837
FBgn0015789 -1.54804774945143
FBgn0020307 0.98497896384042
FBgn0037843 -1.08622960763436
FBgn0032109 6.12620854785313
FBgn0040346 -2.65262113512044
FBgn0259163 1.47700053317593
FBgn0035793 -0.325490573358824
FBgn0083980 1.55467806762037
FBgn0035010 8.32292683409041
FBgn0032505 0.377263042767009
FBgn0002643 0.336850789813699
FBgn0028380 -0.493673651294212
FBgn0052204 2.75617201086154
FBgn0031505 0.292965415711738
FBgn0034907 9.05862490479867
FBgn0039303 -0.506927790390566
FBgn0001291 -0.252654996751005
FBgn0039659 6.34265181986561
FBgn0261335 10
FBgn0262167 -0.215230437618661
FBgn0011761 -7.19569401244783
FBgn0261279 -0.480101185208901
FBgn0040308 1.3957685081648
FBgn0032629 0.898074932421901
FBgn0030370 6.95952750740529
FBgn0052016 -0.154079454742335
FBgn0025692 0.437416680993196
FBgn0038974 -1.0346135946274
FBgn0000047 2.85605736440528
FBgn0052988 10
FBgn0262126 -0.820535769593554
FBgn0260855 -0.833802483801759
FBgn0030506 -0.836901791247764
FBgn0030406 -2.23616042357593
FBgn0041621 0.799625927579358
FBgn0035166 -1.2073297299414
FBgn0032360 9.9553829354556
FBgn0036359 1.55091762963065
FBgn0041102 10
FBgn0026143 -3.98692632442042
FBgn0033885 4.28147279047998
FBgn0260762 10
FBgn0051087 0.515116786657863
FBgn0028695 -1.95580249258079
FBgn0022063 -0.202354333598112
FBgn0262147 0.631667324379035
FBgn0037679 -1.09871443526403
FBgn0034911 1.59711635613239
FBgn0033949 1.10832639156237
FBgn0037050 2.54930127897994
FBgn0261086 1.47257285406062
FBgn0261871 2.00658941074955
FBgn0029929 -2.70678691407709
FBgn0039272 -2.85169282755823
FBgn0036756 1.14469296291339
FBgn0259926 2.92002224719229
FBgn0263042 -0.756925532298559
FBgn0029003 0.295475233881521
FBgn0038655 8.05110369977451
FBgn0037307 4.91698439347014
FBgn0003141 -0.666728292961536
FBgn0012344 0.856562509736697
FBgn0033109 -0.917558922584703
FBgn0030655 -2.62361865057217
FBgn0052601 10
FBgn0014002 -0.336172753128989
FBgn0011774 -3.01360869060538
FBgn0053202 6.89956620024422
FBgn0085339 -0.742491277484656
FBgn0038610 0.0673367909771024
FBgn0037435 -2.49758380503123
FBgn0029870 -0.532185240091558
FBgn0036168 -0.025384346525074
FBgn0051638 -0.890993745880828
FBgn0038172 0.5798290989982
FBgn0011555 -0.12603254434382
FBgn0051159 0.0150210099043885
FBgn0039023 1.00425522298002
FBgn0259750 1.9847366440918
FBgn0038509 10
FBgn0038343 1.13005405275003
FBgn0001992 2.81882771426069
FBgn0003028 -4.64704901028177
FBgn0033859 -1.60469020162974
FBgn0052685 -0.582831995940586
FBgn0000449 -3.7450400615632
FBgn0029503 -1.04313753666091
FBgn0036128 2.95668077949425
FBgn0029907 0.525520048807129
FBgn0034166 1.04569357096709
FBgn0033054 1.33761172764922
FBgn0085376 -0.363585371201564
FBgn0031376 -0.0469491600191903
FBgn0033428 -0.943247248052431
FBgn0033916 1.03440767899374
FBgn0037744 1.37090096851423
FBgn0004644 0.477294866631093
FBgn0038880 2.03554828732705
FBgn0052709 0.972973311012367
FBgn0032449 -0.120757764893676
FBgn0033069 7.35479904748718
FBgn0030925 0.300184248126435
FBgn0261934 0.537843052226988
FBgn0030034 -2.05621906085302
FBgn0035411 -1.72607531802691
FBgn0038053 -0.428332646588764
FBgn0033958 1.67582236706672
FBgn0030067 -2.98016968189918
FBgn0051446 0.382507954161857
FBgn0020655 -1.49218829641623
FBgn0064766 -0.359750574988893
FBgn0039089 0.79063593344453
FBgn0261292 3.18709218930685
FBgn0050020 -1.35882763915757
FBgn0262605 10
FBgn0250849 10
FBgn0038506 10
FBgn0028381 0.342339985566457
FBgn0263241 -0.642419656900808
FBgn0259955 9.23603259038356
FBgn0085225 10
FBgn0014009 -0.424779042754711
FBgn0031085 10
FBgn0036289 2.47381441773244
FBgn0028996 1.43817798369075
FBgn0010339 -1.47826167615248
FBgn0261592 -1.91685302233179
FBgn0260754 6.66094367546331
FBgn0003448 -5.5542215684317
FBgn0036774 -1.75328832552116
FBgn0086694 -2.47341735120687
FBgn0262846 0.846643517352703
FBgn0004921 -0.0148572651700681
FBgn0052397 1.8774573643784
FBgn0040107 8.10664922728815
FBgn0026314 2.05166663582026
FBgn0050342 -1.85414504129656
FBgn0262007 0.408878846493235
FBgn0024941 1.54085625827417
FBgn0032083 2.67140852714026
FBgn0040387 1.45149587223349
FBgn0037898 -0.993868449544467
FBgn0039233 -2.11601872918465
FBgn0261833 4.099367220011
FBgn0001316 -1.85244223323964
FBgn0037882 -1.96539703846173
FBgn0033942 1.26302748006981
FBgn0053207 0.00291434853944159
FBgn0039602 -0.582952697135089
FBgn0022359 -0.246422510183222
FBgn0250867 -0.478926834309721
FBgn0034473 4.86549872295366
FBgn0037170 8.30854081278548
FBgn0083975 3.01026126010577
FBgn0031534 -0.579876064200563
FBgn0031004 0.325955557683739
FBgn0058045 -1.63035808053033
FBgn0031260 -0.18540948671937
FBgn0038029 1.96672850919137
FBgn0035194 -1.2683351147057
FBgn0040398 -0.120550044315822
FBgn0026199 0.0436873647417587
FBgn0262579 1.09285879660419
FBgn0039194 1.49987358104313
FBgn0030995 -0.83549533797408
FBgn0037921 -0.703506363014525
FBgn0031423 9.61211832652304
FBgn0032800 0.866363493649233
FBgn0026089 -1.00628864189634
FBgn0037880 -0.997812684245938
FBgn0010398 -1.52060856505923
FBgn0017550 -1.84695007479381
FBgn0035981 -1.306520454796
FBgn0036102 -1.29414724519861
FBgn0025885 0.147899284964545
FBgn0037686 -1.97212804757821
FBgn0031331 10
FBgn0034246 -1.11486670603611
FBgn0085256 0.731205901378564
FBgn0050000 -1.36554349931238
FBgn0085211 10
FBgn0028895 -1.4203706797426
FBgn0034047 0.420239923148475
FBgn0039431 -0.896101032531061
FBgn0051424 10
FBgn0087039 -1.98915834304669
FBgn0053093 0.998519805106199
FBgn0033644 4.7807580164035
FBgn0053290 10
FBgn0004781 -2.49406981287157
FBgn0052855 0.38461934870075
FBgn0031678 -1.77593264540704
FBgn0028418 0.666275252721734
FBgn0038260 0.421515052190215
FBgn0031012 0.707087588227891
FBgn0260643 10
FBgn0046704 -0.581679779310917
FBgn0040931 0.125601817588483
FBgn0033590 -5.41869165721656
FBgn0000560 2.43409949460649
FBgn0052137 1.02327156076313
FBgn0032650 8.44368628329546
FBgn0023523 -0.122869435748502
FBgn0030016 1.46187057523196
FBgn0004648 -0.582557103959398
FBgn0037325 8.0085609957959
FBgn0051189 2.25775319621621
FBgn0260936 -0.653477580737151
FBgn0035279 0.806030661914492
FBgn0051324 0.772989901331809
FBgn0038069 10
FBgn0040077 1.51242978140317
FBgn0259986 -0.344753380729341
FBgn0036271 -0.250636286511516
FBgn0034997 -0.970644890056635
FBgn0002930 0.633188860981456
FBgn0052843 1.12399030186756
FBgn0033367 0.862507648977388
FBgn0039946 -0.970842465190854
FBgn0031734 1.88842262605521
FBgn0039874 -0.48252326100715
FBgn0032002 0.519976596883701
FBgn0037092 -0.20004401315785
FBgn0053988 1.83449510137671
FBgn0032728 -1.1517813850857
FBgn0004240 -0.714742621718003
FBgn0040321 0.323246231930813
FBgn0050499 -0.815182952914602
FBgn0023083 -0.164638798842466
FBgn0034606 0.671422550127763
FBgn0034255 -3.81412926362988
FBgn0037240 -0.404457548982965
FBgn0025776 -1.16556168842338
FBgn0061435 10
FBgn0037365 7.90710440940852
FBgn0030429 9.51115583695737
FBgn0015519 1.40786772234539
FBgn0010043 -1.12825134080335
FBgn0262350 1.68403323416074
FBgn0034195 4.00837087791175
FBgn0052333 1.4432332823894
FBgn0051852 -1.39419038900227
FBgn0052537 -1.38225408702123
FBgn0031393 0.088062481253211
FBgn0039301 -3.47598803316499
FBgn0004862 0.0847472334323586
FBgn0039530 0.867041491555562
FBgn0030641 -0.0573230283629264
FBgn0037913 -1.10681351881301
FBgn0052603 2.70683646923689
FBgn0259957 7.21070710218721
FBgn0034351 -1.24034052194293
FBgn0036107 -0.811033923860022
FBgn0250814 0.440036837294179
FBgn0034521 1.15040493877783
FBgn0050289 -0.344762719543825
FBgn0032492 10
FBgn0030614 7.19083192158053
FBgn0034367 -0.753305543513016
FBgn0020887 -1.7989339136319
FBgn0036697 -0.89201589580767
FBgn0034356 0.612625690912016
FBgn0036860 0.971816052086852
FBgn0003527 -0.459898369427028
FBgn0052700 2.78289972886261
FBgn0004882 0.514253797011651
FBgn0038294 1.19790544989805
FBgn0036446 -0.773795911644261
FBgn0033677 -0.83112685412611
FBgn0028667 10
FBgn0037620 -2.1502879317141
FBgn0028868 10
FBgn0025709 0.171301361709023
FBgn0038291 0.503121521181202
FBgn0032720 -1.63461227962235
FBgn0029848 -3.44235927082361
FBgn0016693 0.765657817435451
FBgn0052380 0.869265110029834
FBgn0259789 -4.44456669842197
FBgn0035173 -1.25296329915756
FBgn0038683 -1.27690755241748
FBgn0020278 -0.305486416233968
FBgn0038113 0.724139065633539
FBgn0260430 0.514668141573351
FBgn0039757 -2.01832081548972
FBgn0262619 -4.00973358193144
FBgn0066292 1.03142212272567
FBgn0039827 1.39516694120523
FBgn0259998 -0.896545451088836
FBgn0031465 4.07215178987319
FBgn0053082 -0.933310181911691
FBgn0051248 2.13708699665676
FBgn0029911 -1.315116759484
FBgn0035085 -1.6339881665519
FBgn0034829 6.75386755682786
FBgn0037292 1.71798677645597
FBgn0030807 -0.672374850932559
FBgn0036577 1.18095583347921
FBgn0005664 0.743686209518012
FBgn0002941 1.40186457021033
FBgn0028991 0.30098521327141
FBgn0261049 -0.524150022689035
FBgn0030874 -0.787873899545948
FBgn0051555 1.27641368354777
FBgn0039128 -2.27522922109113
FBgn0011603 1.07106620374677
FBgn0050376 9.83555235546896
FBgn0052055 1.33601706857322
FBgn0261818 10
FBgn0262563 1.20386101655945
FBgn0031910 1.01740804670762
FBgn0032221 1.80865877497803
FBgn0030224 10
FBgn0039808 1.23843748728016
FBgn0036360 1.58757583392943
FBgn0035272 -1.72270877678506
FBgn0054046 -10
FBgn0030634 1.58079951296678
FBgn0051080 10
FBgn0028856 9.64432487133225
FBgn0053666 10
FBgn0026718 0.24341479721885
FBgn0034985 1.78354701689692
FBgn0038592 0.559093817772261
FBgn0260477 0.272252222888552
FBgn0262362 1.98113890389609
FBgn0027779 -0.441453123087472
FBgn0039751 -0.53233562332854
FBgn0031378 0.512338816614102
FBgn0028848 10
FBgn0262534 5.08777412672652
FBgn0001491 -0.641882792875737
FBgn0033970 1.47432374909942
FBgn0040063 10
FBgn0052442 -0.834561316528441
FBgn0020521 0.581411832823699
FBgn0260010 -1.4326628992671
FBgn0038978 9.92841754569636
FBgn0027095 -0.310239121766297
FBgn0053665 10
FBgn0003944 0.269452497461347
FBgn0030657 -1.21722438731888
FBgn0052635 0.863652437292876
FBgn0261998 7.02595577444936
FBgn0002939 3.15040757009638
FBgn0030438 -4.65710097995387
FBgn0031489 0.454302662903282
FBgn0001224 0.426960615980203
FBgn0261068 -2.83789543670692
FBgn0260971 3.69936551092962
FBgn0036220 1.29348340825006
FBgn0033446 0.632468821955504
FBgn0038645 0.626071385968891
FBgn0036398 -0.755436999935624
FBgn0030061 -2.58248883860931
FBgn0033897 -1.06363241972168
FBgn0037087 -1.96097871712547
FBgn0026309 -1.39228742747044
FBgn0037276 6.60278473664161
FBgn0261268 2.40416920588079
FBgn0001624 -0.0289305029712176
FBgn0037491 -1.81296009198291
FBgn0031345 7.86505899921126
FBgn0015872 1.06582259736779
FBgn0261629 -1.96922566859784
FBgn0031627 1.1411023125719
FBgn0032366 7.85944505222152
FBgn0033551 0.195157447037532
FBgn0030905 10
FBgn0000454 -2.06703964174026
FBgn0031657 -0.704913775923806
FBgn0002901 -2.29316078666422
FBgn0005638 -0.423560783017386
FBgn0032250 -0.971016128088576
FBgn0013301 10
FBgn0037016 0.0884896870309669
FBgn0051769 1.29356442960211
FBgn0023509 -0.461632509177206
FBgn0037137 -3.42637637755275
FBgn0050161 5.63876286025267
FBgn0025186 -1.72232858501199
FBgn0031927 1.36829929601905
FBgn0037236 -3.48950681561492
FBgn0036601 0.167233278045527
FBgn0035948 0.112021345296953
FBgn0037541 -0.422693647623726
FBgn0065083 2.05761706417367
FBgn0032014 -3.72913367861193
FBgn0029822 -2.88649128050944
FBgn0010226 0.882509032473462
FBgn0063493 0.162523723344025
FBgn0036373 -0.945456178277331
FBgn0034963 -0.548414752563816
FBgn0047038 0.291712555367377
FBgn0052432 1.46212199984253
FBgn0039698 -1.66954935105936
FBgn0053462 10
FBgn0002862 9.87571584229807
FBgn0031603 -0.529181398459459
FBgn0010433 -2.80101432752559
FBgn0035470 -0.24093459773264
FBgn0034880 -0.0493966701624636
FBgn0262720 -4.69388189012456
FBgn0000535 1.32739691125517
FBgn0015583 8.83641268426014
FBgn0260460 -1.22229820685849
FBgn0037299 -0.743213871182087
FBgn0038640 -1.5131757048733
FBgn0028531 8.79724400237143
FBgn0051784 9.37425847565425
FBgn0051050 10
FBgn0038866 1.70919859801443
FBgn0038769 -2.71373929214776
FBgn0037710 0.401498304711298
FBgn0004913 -1.80149230723912
FBgn0010750 -1.47885809158956
FBgn0085188 -1.48409779432345
FBgn0260228 1.82230580921745
FBgn0033867 10
FBgn0013745 7.97864550969282
FBgn0027562 1.40196829625914
FBgn0259991 -0.592411926560239
FBgn0260655 -0.116865698691919
FBgn0083962 -0.638130765343542
FBgn0024294 -0.807093600036774
FBgn0003545 -0.930500682234705
FBgn0033426 0.251153065208256
FBgn0030280 8.83039786657724
FBgn0038853 -0.899964818324855
FBgn0039609 1.13410272126654
FBgn0051976 0.782766725636103
FBgn0036502 1.45961579446555
FBgn0034598 -0.212993236548813
FBgn0036229 10
FBgn0005427 -1.0274811586499
FBgn0024997 0.904642836882452
FBgn0069969 1.44337671234862
FBgn0025334 1.59609349055045
FBgn0035959 -1.91989495597903
FBgn0035468 2.79681003193821
FBgn0036785 10
FBgn0003980 -6.94089734055122
FBgn0040232 -1.32582537729694
FBgn0001994 -1.71151396713369
FBgn0039308 1.63240423307778
FBgn0021875 -1.42723550105821
FBgn0037339 0.200915164277657
FBgn0020248 -6.0326890913759
FBgn0035724 7.44975692411786
FBgn0034058 -1.49658659539905
FBgn0036075 9.44797278003781
FBgn0036367 0.354348488901591
FBgn0003091 1.26928036750015
FBgn0085205 0.0811169588368103
FBgn0034230 -0.864446186818149
FBgn0260763 2.16213530822001
FBgn0035370 -2.16119992156963
FBgn0028538 0.751070573665878
FBgn0034497 1.82354612808009
FBgn0038951 -1.4463641533042
FBgn0085305 1.46188333421399
FBgn0052196 0.435488182717161
FBgn0000370 -0.0916907234294618
FBgn0031320 -1.81133657393847
FBgn0039691 -2.33334776277731
FBgn0085444 -1.53510570779571
FBgn0041337 3.51058713389863
FBgn0000377 -1.60715337497659
FBgn0027844 0.507055708801364
FBgn0029117 -1.05915002789246
FBgn0040359 -1.63266611439102
FBgn0262545 10
FBgn0030243 -0.87176453317016
FBgn0028894 -0.277190026846997
FBgn0036723 6.66430909769116
FBgn0052832 9.31160420133096
FBgn0040985 0.67569546202456
FBgn0085318 6.5180551498099
FBgn0032216 -1.04125442769741
FBgn0039635 0.812440599067248
FBgn0039518 10
FBgn0037958 -1.55038338729194
FBgn0001104 -2.7713656560144
FBgn0036096 -1.46820781771371
FBgn0035073 -1.5910233103743
FBgn0004782 -1.71091367300645
FBgn0030733 0.768734039993971
FBgn0033259 -0.310658660988114
FBgn0015034 2.38433497039222
FBgn0016120 -0.209171348463511
FBgn0001253 -2.32281536478325
FBgn0027359 -0.481055577197315
FBgn0039167 -1.05271264885945
FBgn0261503 -1.06071351392476
FBgn0051150 0.572043910952348
FBgn0032168 -2.08398912247272
FBgn0026872 0.360155212303575
FBgn0031033 2.60487287685306
FBgn0020642 -2.57289627112421
FBgn0032176 7.65703568174481
FBgn0262514 5.84940674247921
FBgn0261108 -1.0220710636731
FBgn0014031 0.169516350198965
FBgn0052547 1.43634301119258
FBgn0004573 7.3579255715328
FBgn0263131 -0.415027744063277
FBgn0035743 -0.618375089982323
FBgn0028950 0.255435403149952
FBgn0003373 -1.84149376741203
FBgn0013718 0.365413403263364
FBgn0039465 -1.17458346446413
FBgn0025592 0.176228724251115
FBgn0034728 -2.13282654768313
FBgn0261609 -1.36751176263071
FBgn0003089 -0.289347698786483
FBgn0027279 0.507903755025402
FBgn0050091 2.64240466852426
FBgn0037756 -2.55514646943755
FBgn0036170 9.73158392778294
FBgn0036550 1.25932627470336
FBgn0024432 -0.668700791054389
FBgn0034898 7.1369676448807
FBgn0034121 9.58032333053103
FBgn0260439 -1.31883028929264
FBgn0032946 1.57943491396128
FBgn0031633 -0.910155238127437
FBgn0023513 -2.73971894626601
FBgn0039367 10
FBgn0038135 0.504868279643269
FBgn0013263 -0.301483040719591
FBgn0024249 -0.759823273487393
FBgn0054028 10
FBgn0027569 -0.747152812354218
FBgn0035631 -0.809298790637879
FBgn0260959 1.73610847134464
FBgn0015793 0.344808013138034
FBgn0031170 0.0341883833836829
FBgn0051038 1.09397255587977
FBgn0026879 -1.58619053812524
FBgn0003721 0.300896053544324
FBgn0036322 -10
FBgn0034411 4.57076871179101
FBgn0025456 0.498489826982699
FBgn0039398 10
FBgn0031920 6.94292676244358
FBgn0003319 0.631963591517221
FBgn0262685 0.311325001663117
FBgn0051294 7.93918351442129
FBgn0052220 2.19132830187155
FBgn0033121 -0.188391960856003
FBgn0034694 -1.15092446713754
FBgn0051093 10
FBgn0038909 7.43694151977015
FBgn0040273 -1.31173151070845
FBgn0038165 1.76723322742635
FBgn0029851 1.38462427521736
FBgn0039346 1.04842862163501
FBgn0037616 7.88698400644034
FBgn0065035 -1.97095308501628
FBgn0040384 -0.671785113715327
FBgn0036711 -1.31291359452139
FBgn0031875 -4.40661679743394
FBgn0259822 1.09526065210463
FBgn0039258 -1.67127319010838
FBgn0260965 0.279701466805248
FBgn0025739 -2.38628797415267
FBgn0039667 1.402020289281
FBgn0085438 3.90637966942189
FBgn0038789 10
FBgn0058439 -0.668834437041954
FBgn0032339 0.621208440254691
FBgn0261287 0.473994969812712
FBgn0037918 -0.66532807173513
FBgn0026141 8.16162121864271
FBgn0040345 6.16640376346588
FBgn0050416 10
FBgn0000606 0.521118813517997
FBgn0031935 0.485085444408482
FBgn0036585 2.04940282003132
FBgn0032385 10
FBgn0032703 -0.3939138252064
FBgn0036626 5.58689998434483
FBgn0050325 10
FBgn0027580 0.453529204043434
FBgn0032680 3.84819409500541
FBgn0032809 -2.16767732107391
FBgn0032497 1.15564606186134
FBgn0051144 -1.58639098314018
FBgn0037518 -0.573846285102973
FBgn0037222 2.57148851011897
FBgn0052486 0.642038201185091
FBgn0086915 9.45146856405449
FBgn0085447 1.81174496995672
FBgn0035676 1.48372616150066
FBgn0031306 0.887638687295419
FBgn0027951 -2.0397813757579
FBgn0051089 2.08184761038437
FBgn0020638 -10
FBgn0033850 0.962031763608929
FBgn0029959 -0.471199255204572
FBgn0034789 1.256195429284
FBgn0002899 -3.54898038771893
FBgn0034012 2.16007247599461
FBgn0022699 -0.85882601613854
FBgn0034460 1.28690619828694
FBgn0040940 1.13372970916445
FBgn0040373 -2.99538411606145
FBgn0263255 -0.262508160151067
FBgn0024308 -1.61930265372078
FBgn0030114 0.37033519717902
FBgn0004364 0.0584040196397099
FBgn0037436 -0.0638294603774923
FBgn0039688 1.35791959872847
FBgn0033729 10
FBgn0030982 10
FBgn0023550 1.70624956261261
FBgn0034219 0.804737012327033
FBgn0031768 -0.767598047762747
FBgn0035348 3.93095081521222
FBgn0035437 1.16176530166473
FBgn0003984 0.903191266471992
FBgn0036035 -0.807861404333712
FBgn0031287 -0.692401262315977
FBgn0037852 -1.41480873566225
FBgn0031952 2.27492550639056
FBgn0029952 8.92807331247099
FBgn0037297 -0.755073431097666
FBgn0262707 -2.02376893257642
FBgn0038046 -1.54356088514825
FBgn0037409 0.308530363095061
FBgn0037177 -10
FBgn0026015 -1.85849062594843
FBgn0038147 0.672243586107189
FBgn0036009 3.64175902248773
FBgn0035032 -0.132973506111759
FBgn0037696 -1.90764163690711
FBgn0260484 -0.641738508435849
FBgn0033757 -3.88411713530823
FBgn0033351 -2.4608408056894
FBgn0033465 -0.613509272614184
FBgn0037534 1.03059496198314
FBgn0026479 -0.118715478091124
FBgn0082831 -1.22594155218294
FBgn0037023 8.39794566858688
FBgn0025644 -0.7992124724094
FBgn0032373 0.3318971269837
FBgn0039625 -2.12986852416753
FBgn0041712 0.0375417003529758
FBgn0033177 0.876609750144371
FBgn0003464 -1.15652357705814
FBgn0014037 -0.995711429412459
FBgn0036738 0.982987221425092
FBgn0030254 0.498430951663811
FBgn0035445 0.280871244334281
FBgn0022288 -2.39735338967263
FBgn0260432 -2.7236983881285
FBgn0085233 9.87282560752344
FBgn0030529 -0.777589886737995
FBgn0051807 3.53367142451443
FBgn0030298 1.37997149483979
FBgn0002781 -2.24286110901904
FBgn0030361 -0.950960014909753
FBgn0085450 0.557275022433522
FBgn0039232 -2.21891535448241
FBgn0037736 1.59236282223278
FBgn0033377 2.45652589408213
FBgn0026576 -0.948066596410405
FBgn0035475 -0.484464677264534
FBgn0031739 -3.0712690406171
FBgn0051040 -0.52395575464214
FBgn0043842 -0.632888077633768
FBgn0036390 -0.57366869431901
FBgn0053554 -1.5056918827437
FBgn0002645 -1.51446509837549
FBgn0033521 1.43157690455899
FBgn0024365 -1.5413780331622
FBgn0000109 -1.65958026755222
FBgn0261671 0.215592239550781
FBgn0038071 -1.40918907847016
FBgn0037815 -2.60348543420801
FBgn0035112 1.17832660902708
FBgn0038526 -1.09930846771602
FBgn0052076 -1.49977597007769
FBgn0025832 -3.21203278372558
FBgn0051773 9.37896793515613
FBgn0263000 10
FBgn0031388 8.45190521740277
FBgn0001077 1.95401020396008
FBgn0031494 -1.68885714189991
FBgn0044030 -1.3695448830373
FBgn0053258 1.54003778760841
FBgn0040365 7.36803059349074
FBgn0039226 1.02461998722109
FBgn0036211 0.27463724613222
FBgn0004436 -0.118389580086067
FBgn0032834 6.24043733218124
FBgn0033845 -1.54913498571749
FBgn0262973 -2.01846067556819
FBgn0038084 0.92672964365057
FBgn0037556 -0.903636309232577
FBgn0042199 -2.02446978094867
FBgn0031575 1.53010578020296
FBgn0029958 -0.4442025341801
FBgn0261393 -0.0917091580054036
FBgn0036291 -0.366164536890617
FBgn0004957 -1.92810110429733
FBgn0035601 -1.87287502341456
FBgn0032434 10
FBgn0040723 0.448027704991267
FBgn0014863 0.860449416999408
FBgn0029861 -1.77828996560841
FBgn0053647 -10
FBgn0032997 -0.908223185756559
FBgn0013756 -2.69102279773818
FBgn0003218 0.322865873858707
FBgn0011672 -1.17006401502002
FBgn0033358 0.829657969296689
FBgn0014469 0.302861317481815
FBgn0262878 9.68391669163785
FBgn0037531 -3.0306350784425
FBgn0028554 -3.52126414584263
FBgn0029932 1.25479533577758
FBgn0033234 0.146004898275697
FBgn0016123 0.207279523738877
FBgn0030581 -0.380771532388215
FBgn0259697 -2.82526771641535
FBgn0083141 6.45759282125433
FBgn0069354 8.41461007252347
FBgn0023170 -0.726276616117171
FBgn0034506 9.4984138775686
FBgn0030177 -2.11202138185966
FBgn0039591 0.392862712168239
FBgn0086676 0.065010376691933
FBgn0004401 -1.72339698752533
FBgn0259832 -0.021000005132005
FBgn0029588 -2.63812549697137
FBgn0039528 -1.08748692664419
FBgn0250821 7.28600826649289
FBgn0034948 0.203745703301309
FBgn0033405 1.08059496114696
FBgn0032821 0.0777506384622327
FBgn0051229 0.0679484475809424
FBgn0037185 1.3195872003246
FBgn0016081 0.973607792261847
FBgn0262866 -1.10170802828405
FBgn0262006 10
FBgn0029660 6.88080147383334
FBgn0020269 1.03343043066536
FBgn0040736 0.795508776998325
FBgn0028360 -0.348673477512263
FBgn0015399 -0.276484677349586
FBgn0010240 0.446255633946019
FBgn0027080 -2.00913579036221
FBgn0030314 -1.82744100697458
FBgn0053143 1.42777717741747
FBgn0028962 -1.32111022759331
FBgn0039118 -0.274712565333153
FBgn0262115 -1.00405284894692
FBgn0030245 -0.388173073436845
FBgn0038566 -5.64493053390936
FBgn0035904 0.977199420369559
FBgn0036191 -1.02709720492214
FBgn0034364 3.70847498004052
FBgn0033783 -1.10018596477743
FBgn0011589 1.84863127268319
FBgn0038694 9.83583011804868
FBgn0085363 4.55920671115391
FBgn0034807 -2.18314271505753
FBgn0085355 1.49802599110372
FBgn0015351 -0.897031859996806
FBgn0036058 -1.22767075366453
FBgn0028917 0.106435852223865
FBgn0039051 0.440149206578982
FBgn0262869 1.3789438051823
FBgn0003132 8.71405158154052
FBgn0085455 1.19062453714693
FBgn0050272 0.0200483093144924
FBgn0051956 2.24597567786168
FBgn0038774 0.913993251186479
FBgn0028838 8.19281806075731
FBgn0035100 5.79438201370074
FBgn0011638 -2.41893124112515
FBgn0029948 1.73083004203466
FBgn0040735 0.80501732959721
FBgn0030970 -3.81158092677682
FBgn0030159 2.51890282894644
FBgn0001332 -1.9856408707406
FBgn0029137 0.268292003986928
FBgn0033188 0.223131042163361
FBgn0032204 -1.57479436910824
FBgn0025702 2.68174290441507
FBgn0259818 0.680717631185696
FBgn0030790 -2.83043262917254
FBgn0036278 1.79097929319786
FBgn0261618 -0.892654855994722
FBgn0035263 7.46639453468298
FBgn0011570 -2.2674053274531
FBgn0030932 -1.22281435652157
FBgn0026189 1.15921027093031
FBgn0038009 2.67240980985889
FBgn0039584 1.25272560595172
FBgn0027556 0.997087813270636
FBgn0002609 -2.39993975593416
FBgn0039214 -0.765357667306405
FBgn0035245 1.35224904405837
FBgn0031817 2.34222464949388
FBgn0052296 0.895131463500177
FBgn0035068 10
FBgn0032078 -1.53364415540698
FBgn0263083 1.32354492507996
FBgn0051806 10
FBgn0030675 -1.14415759228772
FBgn0031791 0.538347360275811
FBgn0030208 -2.15571355964167
FBgn0040607 2.25495775955405
FBgn0053795 1.22266096244673
FBgn0031044 -2.61991757790003
FBgn0003510 -2.54883344025662
FBgn0017453 -0.414860780976506
FBgn0041182 0.179761442573681
FBgn0038125 10
FBgn0035586 -0.0461550818062748
FBgn0053506 -1.70136632006976
FBgn0034458 0.906572052511264
FBgn0050423 -0.415205952002382
FBgn0035572 0.63468695087166
FBgn0034783 -0.723541758497205
FBgn0034490 -0.70370878798155
FBgn0040334 -1.75945933493755
FBgn0040524 3.49017086192211
FBgn0039702 -1.02134287838078
FBgn0027491 1.26982351119941
FBgn0030881 2.98194008758035
FBgn0259240 1.31712313581719
FBgn0052675 -0.409340925209768
FBgn0261552 2.51376913500793
FBgn0015039 1.11356519521024
FBgn0027780 -1.47695140917545
FBgn0259951 10
FBgn0035131 0.74865343703317
FBgn0036769 -1.92764726063229
FBgn0038838 10
FBgn0026063 1.43839303832246
FBgn0023407 0.0843852906746976
FBgn0041087 -2.92993117114004
FBgn0000520 -1.57528088765511
FBgn0052767 -1.49622925177481
FBgn0037290 0.591913010774667
FBgn0033652 1.60756698201677
FBgn0045862 -1.9371647965572
FBgn0030334 -0.119903895462629
FBgn0026432 -1.41071032111055
FBgn0032648 8.14312620809078
FBgn0037123 -10
FBgn0036687 9.55893892562258
FBgn0015359 -0.904220118857883
FBgn0037153 1.09379826280362
FBgn0036242 2.44721119420254
FBgn0033615 -1.93558037353369
FBgn0036468 2.28193114469876
FBgn0039079 10
FBgn0262730 -0.860160958927052
FBgn0039576 10
FBgn0030723 1.45482898707453
FBgn0032876 -2.87421032292258
FBgn0000028 6.80904937810306
FBgn0003411 -1.17301823738615
FBgn0034820 8.18456976262097
FBgn0034588 0.370797533878035
FBgn0036643 -0.579498254023986
FBgn0036985 1.09117374237342
FBgn0036593 -10
FBgn0033775 1.04897221330931
FBgn0039503 8.0198478001162
FBgn0027497 -0.926558943393284
FBgn0031745 -1.22339812065638
FBgn0051814 7.02894193551673
FBgn0030073 0.687331231753669
FBgn0027889 -2.56368147786071
FBgn0034377 3.12765714654986
FBgn0024238 -0.878121349819249
FBgn0051712 0.234786684541633
FBgn0259917 1.43452329944548
FBgn0053526 -0.275299833745045
FBgn0030968 -0.0399806461730152
FBgn0036895 7.96368410689655
FBgn0032614 0.814496533834672
FBgn0028420 0.085393219203109
FBgn0032322 0.00286062567606966
FBgn0030174 -2.02816156376461
FBgn0051950 1.14480580699917
FBgn0030320 -2.09946247232837
FBgn0032096 1.84980128146803
FBgn0030598 -3.88660915024116
FBgn0037717 -2.31282099719166
FBgn0034315 -0.945471234080555
FBgn0039616 7.88754693200666
FBgn0039864 2.18712477579692
FBgn0043457 -0.470785290927
FBgn0052109 -0.740054448604769
FBgn0032163 4.46964410068196
FBgn0035121 -2.36630667481727
FBgn0000279 1.52574175255752
FBgn0039205 1.23674447361093
FBgn0262636 0.728255304322172
FBgn0037070 -0.0169768362794183
FBgn0032487 -0.626571327442554
FBgn0033096 -0.0968531261798683
FBgn0031022 -3.20970104948584
FBgn0054012 10
FBgn0032414 1.20447614928618
FBgn0026616 -0.801715302228594
FBgn0030955 -0.55156958638075
FBgn0029833 -2.33719754801739
FBgn0023415 9.37065759209544
FBgn0259223 0.288182959757392
FBgn0259742 0.846677486070503
FBgn0030329 -0.251663258695996
FBgn0038474 -0.78853230220512
FBgn0053198 -0.821306183344285
FBgn0035044 -1.26322099703415
FBgn0037487 -0.340324333733057
FBgn0010114 1.51574598126208
FBgn0031055 0.402326696800842
FBgn0020381 -0.236313577589448
FBgn0015904 1.18852886191607
FBgn0038819 2.40589548974055
FBgn0039943 -2.33016138529252
FBgn0032293 -1.1834106072937
FBgn0030456 -2.91032884403655
FBgn0032350 -1.31115186174948
FBgn0038366 0.279384527297432
FBgn0034885 1.11232273009567
FBgn0032132 10
FBgn0085367 -10
FBgn0039033 1.94442783964669
FBgn0085462 4.79186552823285
FBgn0032195 -1.85419648291419
FBgn0010424 -0.110101456794893
FBgn0260793 1.46937792452735
FBgn0039093 10
FBgn0011273 9.04862058423648
FBgn0033762 -0.636094551356736
FBgn0030304 1.53017979734542
FBgn0004132 -1.57058944241595
FBgn0035866 -1.94508740578933
FBgn0004511 -0.960334601584482
FBgn0065094 0.0111498623323166
FBgn0043362 1.4282737901091
FBgn0051259 -0.0634786079384052
FBgn0037140 1.07707137243455
FBgn0032683 1.07950434312603
FBgn0030396 -0.711798615875618
FBgn0010602 -1.85696035502219
FBgn0040899 -1.06186446137543
FBgn0035157 -0.131263895427411
FBgn0010470 0.234888466873236
FBgn0085295 0.599497581118794
FBgn0262857 -10
FBgn0051702 10
FBgn0028563 -2.28515005921509
FBgn0052194 0.783723385757824
FBgn0037997 1.8492825566785
FBgn0001308 -1.49446434758656
FBgn0033744 0.287022120325703
FBgn0034308 -1.31903220450871
FBgn0030376 7.6375457966798
FBgn0003941 -1.61564285626215
FBgn0033631 -2.75131887552471
FBgn0035235 -0.618782899351022
FBgn0032598 2.93210780594571
FBgn0015321 -0.848853849367255
FBgn0030080 -0.112033220053123
FBgn0025624 -0.28998160599765
FBgn0053002 -0.999591955024634
FBgn0028944 10
FBgn0028901 10
FBgn0031944 8.88222577458383
FBgn0039475 2.06116573924892
FBgn0261563 0.642754793314365
FBgn0036991 -1.24576811681408
FBgn0036089 10
FBgn0034800 2.92856827454681
FBgn0033344 5.05913368324288
FBgn0051270 0.60883390917445
FBgn0053191 7.80879765518759
FBgn0083943 8.94169520931684
FBgn0035997 -2.61203439971195
FBgn0037412 0.902617979911481
FBgn0040397 -1.64688991204188
FBgn0034654 -0.787643976863748
FBgn0037955 -0.635078801226424
FBgn0028853 7.4260418582654
FBgn0038242 10
FBgn0051368 -1.59704914544094
FBgn0085480 3.58591988750888
FBgn0037901 -1.0731991066785
FBgn0037039 10
FBgn0035807 -0.68372895054392
FBgn0033880 -0.330890173208366
FBgn0029746 1.59887948853435
FBgn0035039 -0.760639434351882
FBgn0050054 -0.00238842407611011
FBgn0030440 8.60416686462983
FBgn0262610 5.77954794791421
FBgn0028646 -0.908469947407546
FBgn0015591 0.587343256556005
FBgn0038894 2.41798110032719
FBgn0259233 -0.224469938949052
FBgn0014368 -0.196902103259132
FBgn0000406 0.355957648695901
FBgn0024251 -1.15701777447926
FBgn0032282 0.883660628476688
FBgn0085491 1.39720061945886
FBgn0261642 1.55843706777088
FBgn0067628 -1.5348055413773
FBgn0028497 -0.219722863011567
FBgn0029713 -3.15361700820102
FBgn0036614 0.0396751251278071
FBgn0015829 -0.478672033195998
FBgn0032139 1.31468984765336
FBgn0261461 -0.443525785609745
FBgn0038717 0.556381371074631
FBgn0029894 -1.8181547571426
FBgn0039370 8.89301867282459
FBgn0261061 7.76520791216502
FBgn0020371 8.97106860649478
FBgn0038923 -0.981712036008884
FBgn0050334 4.18387400373954
FBgn0042205 -2.07132329551474
FBgn0005612 -0.306914085680604
FBgn0031182 -1.12062465697885
FBgn0004117 1.0347019727358
FBgn0001205 0.945593764395938
FBgn0003117 -0.980947066865536
FBgn0028570 10
FBgn0029733 -6.92299633297315
FBgn0052176 -1.08788287294852
FBgn0050269 0.210070190523728
FBgn0032117 3.38526015670536
FBgn0052564 0.621999223014025
FBgn0039004 -2.18565605507192
FBgn0033770 10
FBgn0015379 -1.75934046409929
FBgn0038468 5.79460627624549
FBgn0031194 -1.22535234114946
FBgn0003392 0.625700072007031
FBgn0020255 -2.41394681120566
FBgn0043791 -0.987731867781989
FBgn0032150 -0.791760808538369
FBgn0037065 0.16035473902066
FBgn0004854 2.38270193167776
FBgn0035800 9.15530593085676
FBgn0037908 1.31892503211416
FBgn0029795 0.399130893847939
FBgn0011822 -0.860072099577154
FBgn0029976 -0.987315159412195
FBgn0040688 2.28114586200311
FBgn0035941 0.81235873243624
FBgn0000221 -1.80023915243046
FBgn0051300 1.49820230262898
FBgn0040009 -1.45108027365669
FBgn0039055 -2.16391245063537
FBgn0250791 0.0410697201738668
FBgn0037751 4.03568648859317
FBgn0036808 8.67875007920351
FBgn0032666 1.56879726618726
FBgn0053229 -1.01895840019892
FBgn0034132 10
FBgn0040995 1.74841759658285
FBgn0002441 -1.01188518853603
FBgn0036833 0.637533295202875
FBgn0053127 0.295208398400015
FBgn0035336 -1.85578921301916
FBgn0034156 6.76243815348238
FBgn0041111 0.0923785014076118
FBgn0034736 0.704301303305152
FBgn0250906 -0.967692050394187
FBgn0023180 -4.99957024435823
FBgn0039444 -10
FBgn0259172 1.10905946287161
FBgn0043550 1.76908131988754
FBgn0000099 1.5300781929142
FBgn0053120 -0.497730822985132
FBgn0039501 6.51925477085764
FBgn0036522 -2.74286242028469
FBgn0037609 -0.720517763903188
FBgn0037380 1.46419756676984
FBgn0035000 1.00268098948181
FBgn0026597 -1.80488078105763
FBgn0028527 0.880605811277106
FBgn0040237 0.926010204732618
FBgn0001083 1.3803510114083
FBgn0038934 8.23337924059691
FBgn0024986 -0.253994732984235
FBgn0041191 -0.367633280199124
FBgn0035430 0.618842590211622
FBgn0029538 1.83755834242142
FBgn0037448 0.976749466841731
FBgn0039482 4.49491000819412
FBgn0032788 -5.57288526180722
FBgn0034249 -2.80929703815156
FBgn0027073 0.691237508696599
FBgn0032408 -2.87179461459704
FBgn0003162 1.19068722454845
FBgn0052651 10
FBgn0005636 3.23381365261537
FBgn0261258 0.364879671922303
FBgn0250836 -0.242026072056941
FBgn0041707 1.03349296931993
FBgn0086708 1.20085414942749
FBgn0035515 0.576799483935306
FBgn0031344 -1.27896664321747
FBgn0038861 -0.857038795567669
FBgn0037317 -0.977091676680144
FBgn0051291 1.51944124335134
FBgn0011288 1.60126295738747
FBgn0027356 0.0437748185669664
FBgn0263219 1.52316676102312
FBgn0053225 8.7740417069428
FBgn0262010 10
FBgn0000346 1.35591934685157
FBgn0033287 10
FBgn0036567 3.92228479123101
FBgn0052141 10
FBgn0038796 10
FBgn0039068 -1.28937961181082
FBgn0039424 2.756118526439
FBgn0261792 -0.874646908208737
FBgn0015230 8.67531860854208
FBgn0038690 9.6757037587538
FBgn0050296 1.60044583353205
FBgn0262947 0.044386327302364
FBgn0037827 10
FBgn0260760 0.494816733089007
FBgn0051663 1.24584555616406
FBgn0038418 -1.79442748012136
FBgn0053181 -1.02776636232282
FBgn0039218 -0.714566307882745
FBgn0033587 -0.453006307503251
FBgn0035734 1.05056689469
FBgn0082983 -0.418150214690033
FBgn0250876 -0.409227540672493
FBgn0040817 1.03543134847745
FBgn0036004 -2.29127777803884
FBgn0032051 -2.92086734213905
FBgn0040010 -1.93095683749261
FBgn0261399 10
FBgn0031224 -1.05626976592917
FBgn0010356 -2.57344246179892
FBgn0038327 -1.01150678631361
FBgn0037197 4.54397610825798
FBgn0261506 10
FBgn0036143 1.0757160000428
FBgn0034483 10
FBgn0037503 2.62383636406444
FBgn0029694 3.50779102663204
FBgn0024992 0.0951786352123158
FBgn0027537 -3.00234313260949
FBgn0030575 -0.155913817003104
FBgn0037205 -4.36744456222936
FBgn0032896 0.0358189100679375
FBgn0040080 -1.7329229679565
FBgn0030707 2.00733694806577
FBgn0037960 -0.433350374242014
FBgn0031801 1.15448944619423
FBgn0030369 0.451567767257181
FBgn0026259 -0.0788853489496747
FBgn0001314 6.13275006239395
FBgn0035026 -1.98087549036562
FBgn0051344 -0.891950750703079
FBgn0037462 10
FBgn0022023 -1.1079742033673
FBgn0032631 10
FBgn0029529 -0.573945389135968
FBgn0002283 -1.7283497013975
FBgn0032292 -0.114789524314325
FBgn0085202 10
FBgn0037610 3.04584211703868
FBgn0028577 -0.355787736466879
FBgn0039045 0.11240986458152
FBgn0085267 10
FBgn0260795 -1.93662644598476
FBgn0010388 -0.530431728727529
FBgn0260938 -0.775630171180952
FBgn0086674 -0.544076149728417
FBgn0030474 -1.57196660873911
FBgn0036639 -3.26890912612733
FBgn0038070 -0.581256670258109
FBgn0024811 -0.617836374558087
FBgn0033483 0.747362680085268
FBgn0043010 -1.35511358550304
FBgn0004513 1.33246228360406
FBgn0037242 0.836003763044187
FBgn0261924 10
FBgn0031255 1.17228328764344
FBgn0030536 8.20974626185651
FBgn0029512 -3.09410133871202
FBgn0037478 -1.00112226182325
FBgn0036605 1.22318650654792
FBgn0003076 -0.14928900432427
FBgn0035251 -0.870031747155025
FBgn0033523 -0.612989811746527
FBgn0086778 1.53759346844899
FBgn0051413 5.43230681736395
FBgn0050487 10
FBgn0038912 1.08952622040378
FBgn0026148 -1.86861804742841
FBgn0036560 1.48653009598454
FBgn0262583 6.57614080626381
FBgn0262468 -0.975375143417594
FBgn0085243 -3.95923145082856
FBgn0263005 -0.749579826481144
FBgn0002838 7.07506188397321
FBgn0028737 -2.59697185764536
FBgn0034546 10
FBgn0039492 -0.459504818161942
FBgn0250789 0.180178047595131
FBgn0023214 -0.397917768549239
FBgn0035321 0.124109541497296
FBgn0031655 -1.82210427458838
FBgn0035569 4.74566525273634
FBgn0030761 -0.575020176957348
FBgn0053768 10
FBgn0037127 1.11600499296528
FBgn0051735 9.62493251760802
FBgn0029778 -2.41043572360618
FBgn0034390 -1.3722427024023
FBgn0259482 -0.88926877682667
FBgn0043012 -0.990031293896359
FBgn0016700 -0.47221752909463
FBgn0031155 9.02304670334178
FBgn0035886 -1.86710736803376
FBgn0004370 -0.529678672921932
FBgn0039914 -0.579225159154379
FBgn0025687 0.772497218114961
FBgn0035968 1.33453637767679
FBgn0038485 3.69653447889173
FBgn0039924 -0.0814989213171194
FBgn0030679 -0.242647999610479
FBgn0039508 -2.01068011013505
FBgn0053285 8.1922721002499
FBgn0034730 0.988114353782893
FBgn0086782 2.5861046826755
FBgn0033600 10
FBgn0035142 0.104460046653335
FBgn0034918 -3.30371677865929
FBgn0261053 0.704225972193955
FBgn0033043 1.90841873067852
FBgn0261514 4.78772148401598
FBgn0002023 1.88859100519485
FBgn0020493 -0.76576718636842
FBgn0034451 -1.08840887416792
FBgn0031060 -1.82897069855503
FBgn0003345 1.8594101101686
FBgn0037424 -5.13274257693064
FBgn0039767 -1.59440750857218
FBgn0038445 9.46231408028243
FBgn0041174 -0.872252687251724
FBgn0034031 1.91948091250866
FBgn0030795 -0.291806498546187
FBgn0053511 1.66177680155234
FBgn0039629 -0.10260880658331
FBgn0035149 -0.701518309686841
FBgn0033476 0.407388233161544
FBgn0039848 0.876783140872217
FBgn0036085 9.80244614332066
FBgn0000542 0.777041560843373
FBgn0024360 -0.985827285263005
FBgn0011692 -4.62507070793176
FBgn0029153 9.81226808457426
FBgn0032104 6.96432309839799
FBgn0034928 -0.200931855207552
FBgn0034629 -1.95362097434133
FBgn0035987 -2.21792136986612
FBgn0032915 -1.59487587980454
FBgn0010905 -0.946084442609803
FBgn0039266 0.685671635526516
FBgn0028982 -1.4572400518154
FBgn0083068 -0.0936924541897233
FBgn0031189 -2.25083756540193
FBgn0015402 -0.92305533910258
FBgn0033199 -1.00572297306337
FBgn0038435 1.04880972663335
FBgn0030824 -0.954429132416828
FBgn0019928 1.1283925393117
FBgn0015371 -1.45091407923175
FBgn0022153 -1.52973059660701
FBgn0053453 10
FBgn0031581 0.514004605391688
FBgn0032297 0.229085854396188
FBgn0044028 0.958722178718033
FBgn0035540 -0.302103969474276
FBgn0000307 -2.21697968374098
FBgn0037576 1.61327145745669
FBgn0036439 10
FBgn0015801 -0.267864688121675
FBgn0035687 3.41887236686796
FBgn0036843 -0.59651676372809
FBgn0032986 -0.00978192371744713
FBgn0031999 1.06983488116062
FBgn0034691 -0.459885202400241
FBgn0033192 1.62223430656539
FBgn0025360 4.01702685240622
FBgn0259738 2.69547255169268
FBgn0052369 0.490619688856459
FBgn0036813 -0.604559397869178
FBgn0024963 1.78416247197727
FBgn0034792 1.18414555854523
FBgn0014019 1.20006508820778
FBgn0262822 -1.53567301364124
FBgn0039907 0.213219502936882
FBgn0262511 -0.346814556994634
FBgn0083972 0.68931881290188
FBgn0025742 -1.18357573301078
FBgn0031848 -4.1924147618975
FBgn0261699 10
FBgn0027785 -0.0092165342438511
FBgn0032030 -1.30990579495736
FBgn0021800 -1.19128225011935
FBgn0037234 -0.575200108276579
FBgn0038876 -0.42983839641875
FBgn0003060 0.979986178742833
FBgn0026756 -0.210506382175013
FBgn0262966 7.78553569287958
FBgn0031069 0.156241606584913
FBgn0037664 1.67694492377761
FBgn0028970 -0.417281234856815
FBgn0030434 -1.84508681551706
FBgn0015221 -0.144364612288713
FBgn0031414 1.89625512105766
FBgn0035203 -2.03022863510296
FBgn0037657 -1.64482807879485
FBgn0036377 0.965920876598668
FBgn0260993 2.11332640717714
FBgn0262036 10
FBgn0025109 -0.716388072443313
FBgn0031547 1.74313311740458
FBgn0032271 8.63557666011693
FBgn0026403 1.55439311462793
FBgn0033685 0.482420481239015
FBgn0038051 5.34610590355938
FBgn0034052 -0.686828145230904
FBgn0030032 10
FBgn0029819 0.992261495488642
FBgn0029866 -1.1441114421106
FBgn0037169 8.88518084606914
FBgn0034834 10
FBgn0031431 8.18884529838573
FBgn0030351 -0.196149569101671
FBgn0002576 0.704482194894695
FBgn0035797 -0.159563006179154
FBgn0030048 -2.2870368026519
FBgn0052983 10
FBgn0000826 -7.03075903654218
FBgn0050377 -5.34959504433581
FBgn0046885 10
FBgn0032191 -1.81560720967716
FBgn0040679 10
FBgn0016715 0.782207335791589
FBgn0037469 -1.0156463217124
FBgn0000662 -1.45680017283503
FBgn0037655 -0.252870833606681
FBgn0016983 -2.34620754761951
FBgn0004507 -0.517546299109305
FBgn0050344 0.132297198638687
FBgn0031973 0.19575525801473
FBgn0259975 9.93994723526616
FBgn0045501 10
FBgn0039379 0.91014873042797
FBgn0032428 3.88832190245459
FBgn0031365 5.40632586155871
FBgn0045497 10
FBgn0016976 1.47806742241941
FBgn0038976 -0.639210892082853
FBgn0039155 -1.33907113625875
FBgn0005614 1.18712657055993
FBgn0036184 -2.2097946085417
FBgn0040395 -0.486501685088144
FBgn0052112 2.2273240929702
FBgn0052121 3.11229563817986
FBgn0034715 0.887209155828404
FBgn0031778 1.53944572240944
FBgn0260462 0.686017486703129
FBgn0036879 1.30886029380079
FBgn0014179 4.30077705090412
FBgn0028480 1.60291538301569
FBgn0031298 -1.00904739842534
FBgn0036766 -0.322555371550737
FBgn0033381 -2.00461016805118
FBgn0031954 8.29940685331908
FBgn0050087 10
FBgn0028870 9.33419717798839
FBgn0051205 1.68050658668661
FBgn0032215 -0.334729710567761
FBgn0003863 0.508113540806619
FBgn0046875 0.603547983955179
FBgn0262169 -1.31958234149584
FBgn0053340 9.85494314305404
FBgn0038948 -2.22093593591746
FBgn0037150 -1.61923744997577
FBgn0039407 -3.63435190162283
FBgn0029148 -2.97110797662013
FBgn0016660 -0.118507161383194
FBgn0064116 -0.141054390345435
FBgn0261848 -7.06494846863372
FBgn0036835 2.77256090342935
FBgn0013984 -0.766721708698083
FBgn0032471 10
FBgn0031719 1.95901188421754
FBgn0033224 -0.419072078159566
FBgn0039741 -2.07353868794781
FBgn0034083 0.1127245981713
FBgn0003963 -1.39968472570767
FBgn0003178 -0.834965941113602
FBgn0033582 0.475744440338107
FBgn0033693 -1.16784713670587
FBgn0035504 1.26083672973926
FBgn0036156 10
FBgn0039857 -1.82124180752147
FBgn0027657 -0.503306382705959
FBgn0037777 1.21423316534025
FBgn0032305 0.104209429987617
FBgn0036305 -0.028037007287923
FBgn0038965 -1.65060271736428
FBgn0052095 -1.69897262817878
FBgn0054008 -2.17946466386719
FBgn0020277 1.16202517143598
FBgn0030204 -0.252742701715653
FBgn0035730 9.48347638626088
FBgn0036787 3.57242936766827
FBgn0044511 -0.293954760775079
FBgn0029573 1.00430500010124
FBgn0033628 4.1914004722154
FBgn0034966 -2.41572860336958
FBgn0039357 -0.407036643829702
FBgn0038234 -1.60184462379631
FBgn0061469 0.629658522348971
FBgn0050187 0.737460769186446
FBgn0261004 -1.22968442393166
FBgn0037151 -0.697929285997908
FBgn0033240 0.0673156848396739
FBgn0262900 -4.24511584813347
FBgn0033963 7.53609465363716
FBgn0029720 0.846675574668015
FBgn0032624 10
FBgn0037989 1.5963714069461
FBgn0037045 -1.20524266149544
FBgn0035829 -1.69508954195715
FBgn0011020 -3.06418033617917
FBgn0042179 4.55800427974021
FBgn0259148 10
FBgn0037979 -0.595200739631261
FBgn0010415 -0.72601507123834
FBgn0034076 0.964652977833854
FBgn0030839 0.199267675759124
FBgn0038714 6.78100620479439
FBgn0031401 1.10450358141558
FBgn0036206 4.81251693250712
FBgn0000022 -10
FBgn0051108 0.558146821033501
FBgn0260393 2.96201912037978
FBgn0035769 -1.67559934507748
FBgn0037888 9.94613150717632
FBgn0035669 0.834866499318339
FBgn0023143 -1.93074759771289
FBgn0030040 -0.0479400151238886
FBgn0037182 -0.620572729787005
FBgn0036332 -0.572181199504211
FBgn0085260 0.312148842495398
FBgn0042627 2.09599645322671
FBgn0039077 9.99905845572917
FBgn0011241 -0.052707090549876
FBgn0045842 3.97863635815877
FBgn0033945 0.665897188782394
FBgn0261446 -0.76480243540972
FBgn0262143 10
FBgn0032110 9.99506953924541
FBgn0039387 4.85784271099491
FBgn0053136 8.30438059900602
FBgn0031239 1.28811285898423
FBgn0050083 2.14450135347936
FBgn0260749 -1.03740484295165
FBgn0030672 -1.79137304533108
FBgn0032691 -1.70679799350213
FBgn0039440 10
FBgn0036958 -1.94424140443056
FBgn0046322 0.218717370587829
FBgn0083992 -0.726813149628872
FBgn0030346 -1.03558009846135
FBgn0002571 2.08539905007381
FBgn0030057 -1.08133311454665
FBgn0040206 -1.17183558406305
FBgn0051920 6.06004012198092
FBgn0038855 -2.03507822935121
FBgn0034264 0.365190438813166
FBgn0040798 -10
FBgn0033887 -1.77752182676282
FBgn0038357 10
FBgn0011327 -0.0199377934948989
FBgn0031799 -2.16204911288216
FBgn0033356 -0.185266394524405
FBgn0261839 -1.05056739853055
FBgn0034279 1.31921139201136
FBgn0036350 7.64179103087353
FBgn0041160 0.410242604375472
FBgn0002533 1.80614476321291
FBgn0086377 -0.269197464457875
FBgn0050010 -0.73850882274428
FBgn0033673 0.9535110569953
FBgn0035355 0.479862686431143
FBgn0001977 -0.528840080298684
FBgn0037765 1.18527590295178
FBgn0028540 1.52272459790161
FBgn0052152 -1.47365937602056
FBgn0053645 5.15716079816901
FBgn0034649 0.287781366113029
FBgn0038570 -0.203492164112761
FBgn0036575 -0.596767313366861
FBgn0052038 -0.512918514359184
FBgn0039137 -0.50696333413997
FBgn0040350 1.18269036996499
FBgn0015778 -1.53688264649133
FBgn0031990 0.477600041157806
FBgn0029084 7.08114234792844
FBgn0039883 1.226693764081
FBgn0028684 -1.36983203611814
FBgn0040389 -1.71355421610687
FBgn0052206 1.48454978671248
FBgn0003751 -3.53438669843806
FBgn0261560 -0.00256068982536124
FBgn0033159 1.50687627997293
FBgn0015834 -1.75791359328084
FBgn0030501 -4.4588429704983
FBgn0025620 1.11262140119385
FBgn0250826 8.11779449230256
FBgn0025616 8.57428265468517
FBgn0084001 4.65469062772954
FBgn0259187 0.611014421880916
FBgn0031492 -2.04727975799966
FBgn0083946 8.81855999331464
FBgn0038746 -3.70164965302075
FBgn0026391 10
FBgn0261569 1.12421334137994
FBgn0003744 -1.78009378858134
FBgn0036454 1.85180627964005
FBgn0035019 2.32125634777783
FBgn0032516 -0.85926588705932
FBgn0243512 -0.367990181879348
FBgn0051482 10
FBgn0037328 -2.01305396037713
FBgn0003748 0.560778126730703
FBgn0051233 0.285988586578689
FBgn0038606 1.58894827992583
FBgn0037284 10
FBgn0035971 10
FBgn0053349 1.67945889984349
FBgn0011768 -2.08181096534248
FBgn0030551 -7.6653133732053
FBgn0015828 -1.95430159412672
FBgn0000250 -1.6964172294275
FBgn0026390 -0.290750874748114
FBgn0085478 1.58835240455499
FBgn0010317 -3.65467832759371
FBgn0035425 -1.75964189648667
FBgn0035900 0.0920548522917281
FBgn0015714 1.02044669345104
FBgn0259201 0.263555897813198
FBgn0040098 10
FBgn0050011 0.238467512798959
FBgn0051646 2.48706192279329
FBgn0262986 -10
FBgn0030583 -2.88765703205717
FBgn0037455 10
FBgn0263034 10
FBgn0033876 1.37104330210157
FBgn0040360 -0.281180451679515
FBgn0039025 0.394833763115203
FBgn0004396 0.505438633377352
FBgn0034446 1.19199012817082
FBgn0036754 -3.46519243882357
FBgn0003093 -0.0927798958111713
FBgn0037874 -2.08189285182902
FBgn0050022 -0.21415055112259
FBgn0029909 -0.110079462991326
FBgn0036725 0.890727162844954
FBgn0261842 -1.05134210472838
FBgn0038653 1.49050658390324
FBgn0032877 -1.12551498050516
FBgn0033136 -0.362674451905067
FBgn0030029 -0.472173892683839
FBgn0031635 -0.401637401487999
FBgn0029891 0.215390804377379
FBgn0083973 -2.22312824343013
FBgn0010238 -1.01360771674138
FBgn0261550 1.12764473982943
FBgn0005278 -1.48963989992108
FBgn0021768 -0.888579800021473
FBgn0003900 3.08721149229002
FBgn0040262 -0.269670223872893
FBgn0039187 -0.743447729512127
FBgn0037513 0.0416542423646672
FBgn0031645 -0.0829019427161101
FBgn0029785 -1.71518112353038
FBgn0000355 -6.31899761077879
FBgn0263077 0.370631853819192
FBgn0035795 1.41592495394551
FBgn0030191 10
FBgn0032362 -2.09639665179079
FBgn0032053 -0.576574493899426
FBgn0085421 1.06174791955612
FBgn0083967 -0.476061365199158
FBgn0051668 2.81602251888822
FBgn0029896 0.477477844526641
FBgn0015737 -1.02862595005811
FBgn0035331 1.38172569242685
FBgn0011741 -1.96412008660867
FBgn0053270 1.09247549943951
FBgn0023388 0.760901919016503
FBgn0031458 -1.20391561594842
FBgn0039955 -1.25695421994861
FBgn0034114 -2.61233796768897
FBgn0030559 0.797075277389836
FBgn0029594 -0.912900066389988
FBgn0032089 2.88838166262585
FBgn0033497 1.90800104533258
FBgn0033731 -0.571138295431604
FBgn0036460 -1.56773424770273
FBgn0250871 1.29151406572725
FBgn0040371 9.52404080839933
FBgn0051720 1.13999635868692
FBgn0016684 0.668155542984919
FBgn0037067 2.24529622324878
FBgn0034160 -1.12779015074391
FBgn0040648 7.4135478215548
FBgn0010651 0.561635108855575
FBgn0035522 -1.79129930948216
FBgn0085227 1.34088172879111
FBgn0031682 -1.35814686501449
FBgn0035012 10
FBgn0085521 3.09742280283117
FBgn0038420 1.25123586821537
FBgn0029707 10
FBgn0002719 0.517069074947229
FBgn0032042 -1.13207151556522
FBgn0028479 -1.85820006157828
FBgn0032399 1.06444082419155
FBgn0053635 -0.589447230377418
FBgn0031312 -1.93075950131791
FBgn0032755 9.64415814396336
FBgn0029659 9.44489058297735
FBgn0054051 10
FBgn0033179 -0.594787507876164
FBgn0005564 0.619139230086579
FBgn0085311 10
FBgn0053532 1.1617127983684
FBgn0008636 1.39548059090789
FBgn0022344 -0.501002323205883
FBgn0030026 -0.907918080532055
FBgn0087008 -2.23877439700814
FBgn0030887 1.11070186471341
FBgn0034475 1.83112846545174
FBgn0020653 -1.49494836755874
FBgn0259152 -1.30539725873575
FBgn0262593 1.8180113703036
FBgn0028897 0.309945228291808
FBgn0031561 0.438351613471985
FBgn0034168 -0.233160779498521
FBgn0052626 -0.044762019705598
FBgn0029764 -2.3793539430125
FBgn0034310 -2.2010587503049
FBgn0259211 0.933334407612483
FBgn0050365 9.74945822077415
FBgn0037923 -0.441310494613151
FBgn0085391 1.38147581924676
FBgn0037536 -0.0910995575475039
FBgn0027505 2.54011657692287
FBgn0032068 1.67972695661541
FBgn0002542 -2.57891980567563
FBgn0036534 -0.871450915653256
FBgn0032010 2.09438109329636
FBgn0030122 -3.17815145293611
FBgn0085235 -0.447879267172652
FBgn0036541 0.92722081020459
FBgn0033952 10
FBgn0026562 -0.414435213970944
FBgn0250847 8.14916610068272
FBgn0017414 -0.761865513360506
FBgn0004242 1.43118138155272
FBgn0036237 -1.588775795405
FBgn0039229 -0.42030055371298
FBgn0020376 0.296161021416163
FBgn0028734 -1.6184803664221
FBgn0028920 0.740302534907681
FBgn0085357 3.05629604438281
FBgn0051694 1.40744194014039
FBgn0004567 -0.204260325659294
FBgn0036705 10
FBgn0036660 -3.49625448779855
FBgn0029711 -0.752401150951424
FBgn0250862 3.34510081275567
FBgn0038515 0.819875744119129
FBgn0046302 0.464405137349437
FBgn0030947 -2.11953477964228
FBgn0010222 -0.508820467741774
FBgn0082585 0.453356954865917
FBgn0040506 9.76310084914992
FBgn0035854 -1.4483501259438
FBgn0000083 -0.238987354041555
FBgn0261477 0.776529679275016
FBgn0010215 -0.541074877399306
FBgn0085282 1.01475985833371
FBgn0037175 2.34323883771538
FBgn0015610 -3.6676863201849
FBgn0016078 -0.741720662139286
FBgn0013972 1.34600053798779
FBgn0035726 -1.49757451813368
FBgn0031947 -2.13969622305483
FBgn0051115 4.95992109340951
FBgn0262894 10
FBgn0035590 -1.1325631123848
FBgn0260756 0.495337420527174
FBgn0030542 1.27236158392345
FBgn0038579 1.33091174897271
FBgn0027086 -2.28832526668104
FBgn0020391 -0.304102414222919
FBgn0033133 1.26249871062628
FBgn0030973 -1.2167006267711
FBgn0030161 1.81692903246293
FBgn0085273 2.08843497493979
FBgn0010053 0.755521932947255
FBgn0037896 1.11537622243898
FBgn0030776 0.103117450143429
FBgn0028939 0.547205483774378
FBgn0052219 5.25160866642799
FBgn0262647 -1.58218771047759
FBgn0032520 10
FBgn0039678 -0.297516529328742
FBgn0261357 10
FBgn0040918 -1.4115689133383
FBgn0262689 1.13942361870642
FBgn0014028 0.858849988499072
FBgn0000257 -1.53145843070085
FBgn0030054 -5.45449525002312
FBgn0010808 -0.615028595648358
FBgn0039784 2.71433342814171
FBgn0260243 -3.38192486119114
FBgn0003187 0.838735321343421
FBgn0034399 -1.03328504150245
FBgn0026375 -1.19404971680041
FBgn0039511 10
FBgn0038929 1.82185693488695
FBgn0085209 1.30377034511538
FBgn0031622 6.73360271378636
FBgn0030505 -0.619429765912124
FBgn0035623 0.631716164964365
FBgn0035690 -1.53964525988712
FBgn0036850 -0.550249877045676
FBgn0052354 0.747964622900782
FBgn0034292 -0.105169042988321
FBgn0032171 -1.01490695916245
FBgn0036681 2.32606236453094
FBgn0032242 -0.765914827299145
FBgn0044823 -1.74930035052592
FBgn0036423 -0.181919148650399
FBgn0011227 1.43136518905401
FBgn0040068 -1.11703372244934
FBgn0261501 3.82137003797193
FBgn0039798 -1.86705149235744
FBgn0026592 1.59914093138466
FBgn0051715 -0.503616784846944
FBgn0039675 1.47294337273947
FBgn0033060 -0.395728444762867
FBgn0014877 0.426143437903372
FBgn0033210 -2.80239350730316
FBgn0035206 -0.872490452403891
FBgn0034532 5.76187259099997
FBgn0037120 -0.362532453326681
FBgn0033558 1.8167207290745
FBgn0041237 10
FBgn0052666 -1.33752202962145
FBgn0039630 0.101882955700194
FBgn0054041 10
FBgn0011293 1.48879867698901
FBgn0003575 -0.859205550401706
FBgn0033316 -1.20476797570935
FBgn0064126 -0.56258669551986
FBgn0259993 -1.59228258767693
FBgn0040034 5.7690544620669
FBgn0035007 10
FBgn0034687 4.83966100535187
FBgn0038840 1.43714691093174
FBgn0051534 -0.150006646676336
FBgn0034644 0.462423170855451
FBgn0034184 -0.313933261481558
FBgn0086450 0.748504836421091
FBgn0034541 1.29349184282665
FBgn0034564 -1.82799517544414
FBgn0030569 -2.89052338869733
FBgn0261244 -0.440237230977799
FBgn0031098 -1.97584612713879
FBgn0028690 -1.63729154556446
FBgn0036133 -0.887285022566572
FBgn0041585 -1.86952682899064
FBgn0085278 0.256745576140583
FBgn0001122 0.0311391242171091
FBgn0028697 -1.62983676355239
FBgn0038396 -0.777531819396312
FBgn0040551 0.308483357078737
FBgn0039726 -0.978169174237608
FBgn0010173 -2.99521914696331
FBgn0032261 -0.418909790756449
FBgn0261281 10
FBgn0034770 0.113155361755827
FBgn0030425 0.113978270635741
FBgn0026262 -0.849437758181035
FBgn0039202 0.408418667194826
FBgn0004889 -2.02903670184033
FBgn0027375 -1.35994357785223
FBgn0034642 0.440240935585363
FBgn0031184 0.336846673065045
FBgn0001320 0.664911063259336
FBgn0050446 0.733175441804019
FBgn0052774 -5.09510845374637
FBgn0051908 -0.32199241218382
FBgn0036300 -0.685783298444856
FBgn0033279 10
FBgn0023423 -0.934566327789626
FBgn0034742 0.0726774882848941
FBgn0032021 1.00780057564497
FBgn0262954 -0.498613210347684
FBgn0051370 1.28848699663028
FBgn0025117 -0.521998265996812
FBgn0038313 -1.70561685293013
FBgn0033791 2.35409481070478
FBgn0261575 1.10522690351503
FBgn0011283 1.3333057346016
FBgn0032374 -1.49586756622961
FBgn0085198 10
FBgn0039070 9.88033705354199
FBgn0031359 0.418732007831166
FBgn0034456 -2.03051881827612
FBgn0261805 0.634471899262307
FBgn0027360 -0.372480214869014
FBgn0033738 0.851485612398367
FBgn0033999 2.04506275682767
FBgn0034622 0.625561970298278
FBgn0028379 8.25204040207396
FBgn0031373 0.543239762873137
FBgn0038371 -1.08582553696614
FBgn0037602 0.101016528380565
FBgn0067318 -0.742349662228927
FBgn0031591 10
FBgn0024836 1.56041586459647
FBgn0028394 -0.254220812083636
FBgn0035697 -4.41869989252335
FBgn0259179 0.697770399364227
FBgn0033260 -1.33486891158408
FBgn0014033 0.503474900488476
FBgn0037548 0.77583913416731
FBgn0034535 0.116580621406755
FBgn0085398 10
FBgn0036345 10
FBgn0039787 2.24167265186603
FBgn0036121 -0.285872857871858
FBgn0035935 7.90618078908284
FBgn0038739 1.23149985258498
FBgn0052813 0.983924139196036
FBgn0038532 -0.321854286493451
FBgn0035577 1.89454061612072
FBgn0041242 4.18290739557474
FBgn0037485 0.525747338673611
FBgn0085333 -0.749387820821082
FBgn0039736 -0.98665128534898
FBgn0011823 0.490625563478435
FBgn0000152 -0.814154973858531
FBgn0261545 0.23924732751829
FBgn0029082 5.64143602686032
FBgn0030891 -2.06229722222798
FBgn0029729 8.69450582099018
FBgn0000278 -0.757652465129234
FBgn0031456 -1.33031666015611
FBgn0039650 -0.956315337110666
FBgn0031451 7.92715234767804
FBgn0032077 0.98095599103788
FBgn0262786 10
FBgn0051559 -0.00115770211919885
FBgn0016131 -2.96438152541925
FBgn0020556 10
FBgn0032639 2.00624934389888
FBgn0035344 0.452775136578792
FBgn0031887 -2.70598271478068
FBgn0051217 0.112648382101744
FBgn0262574 1.4425090424832
FBgn0037592 -0.16570484237698
FBgn0031428 0.426272612392863
FBgn0003380 1.55167337234348
FBgn0030000 -3.03857402628981
FBgn0032202 0.12798997131179
FBgn0013973 1.25654814116414
FBgn0031607 -0.451107899265961
FBgn0026533 -2.26344369323596
FBgn0040336 -1.53213002102004
FBgn0036979 1.44592941274911
FBgn0003189 -1.79474949304171
FBgn0051522 0.772396883430641
FBgn0001311 4.50472452267447
FBgn0027564 0.0387143917825736
FBgn0039491 7.8761277853438
FBgn0036029 6.07135221933696
FBgn0005322 -1.15688639731307
FBgn0032921 -0.488635240762782
FBgn0261402 3.11040485477326
FBgn0003425 0.920147680499419
FBgn0085218 3.37112192838819
FBgn0028955 -0.567638916434215
FBgn0030827 3.88020940239176
FBgn0034179 -0.478612795150313
FBgn0051787 9.49996046748528
FBgn0029843 1.03036873222454
FBgn0010431 -5.88289926954653
FBgn0038842 0.810489523609594
FBgn0040778 1.2754892117664
FBgn0052673 2.68140374977231
FBgn0037248 -3.30232833621033
FBgn0047199 -3.86218970274581
FBgn0015568 -0.97158697464921
FBgn0019982 -0.471575312190442
FBgn0004366 1.20085007316972
FBgn0036931 8.30078154907488
FBgn0023094 -2.09577177068087
FBgn0051075 -0.920024961105443
FBgn0033075 -1.18040610957223
FBgn0085316 7.20266940477089
FBgn0001133 -1.29470792955051
FBgn0031219 1.99404976877647
FBgn0085307 0.977386216646223
FBgn0050056 6.82204832453181
FBgn0030052 -0.00490646253561469
FBgn0037720 0.683350375428754
FBgn0002641 -1.58733716221278
FBgn0050323 3.03553912959192
FBgn0034109 -1.66108316341657
FBgn0039453 0.318247943260076
FBgn0263133 -1.22039971549988
FBgn0030206 -0.255811240575881
FBgn0022981 -2.67730155684713
FBgn0036509 -0.129573875238816
FBgn0261337 -0.18549785472018
FBgn0035187 1.13884895329699
FBgn0017557 7.73371242847545
FBgn0040343 3.14751183065299
FBgn0035170 1.39550329862663
FBgn0030731 0.633852918774987
FBgn0034104 8.32984786236083
FBgn0011279 1.67606342112303
FBgn0035148 -2.48432087520592
FBgn0002868 1.3077419381344
FBgn0015585 8.04644318131927
FBgn0262004 1.76952773660021
FBgn0003459 -1.21476725149071
FBgn0030691 6.55690733977762
FBgn0032456 -0.457411357105585
FBgn0033865 6.960880208471
FBgn0053700 10
FBgn0034671 8.17756335196965
FBgn0027873 -1.87426228747183
FBgn0004425 -1.43102879306527
FBgn0031443 8.87917235873025
FBgn0039537 -1.15650777333153
FBgn0263084 5.6152149733762
FBgn0003430 -0.991658358271361
FBgn0086443 -2.01455096183974
FBgn0040752 -0.710219671805672
FBgn0069973 0.722978632494597
FBgn0003480 -3.12028395913887
FBgn0034499 4.39035445034953
FBgn0263116 1.48356875942879
FBgn0034563 1.86453983041999
FBgn0000092 1.235565040713
FBgn0042185 -0.0837414448819266
FBgn0259719 -0.859695364584629
FBgn0013307 -0.65755724080939
FBgn0030809 -0.466748673434561
FBgn0262526 -0.886227063533969
FBgn0038767 -1.16918646184215
FBgn0058064 10
FBgn0034692 1.49068960766573
FBgn0029874 -2.1864504893485
FBgn0086917 0.137397580675341
FBgn0000100 -1.80402307205283
FBgn0010409 -2.03141359363129
FBgn0261573 -1.81966792602725
FBgn0038903 -2.08844213329242
FBgn0034951 -0.100024798439316
FBgn0034750 -1.36109951476041
FBgn0014127 -1.0191319756268
FBgn0036587 1.24525616292376
FBgn0036091 3.72709506610317
FBgn0002735 -4.81658312471149
FBgn0015577 3.57082697523869
FBgn0032511 0.0830142973690459
FBgn0001170 0.708668531093197
FBgn0039396 1.61596303806426
FBgn0011225 1.11068989439987
FBgn0031620 10
FBgn0039084 2.56266782716247
FBgn0038426 -0.173286709370401
FBgn0035714 0.593527353091056
FBgn0035677 0.811908406097966
FBgn0085436 0.0845395105608451
FBgn0052576 0.732126831410939
FBgn0030661 4.268866049282
FBgn0003515 0.647348054933591
FBgn0036728 0.95409130847843
FBgn0025454 1.56295994656261
FBgn0034964 -0.959785536578914
FBgn0261932 8.46912647191256
FBgn0036624 -2.26690178895087
FBgn0034959 -0.171776098990218
FBgn0052569 0.846626268060144
FBgn0039633 -1.16219370567427
FBgn0035346 1.52607939268254
FBgn0039876 -1.32635296154147
FBgn0058198 1.76130665085705
FBgn0032401 -0.940652682347129
FBgn0031101 9.05488762027252
FBgn0261289 4.27360946979427
FBgn0035824 -0.800334756254814
FBgn0027795 5.27265178774686
FBgn0025573 8.55393076703278
FBgn0033232 -0.232692858285812
FBgn0085625 1.5597649583247
FBgn0263271 9.55350028201608
FBgn0036044 1.7658575862321
FBgn0260657 1.22457031620887
FBgn0031289 2.93860492534517
FBgn0038163 9.5494729233274
FBgn0035638 7.32696575284111
FBgn0262509 1.56305021212367
FBgn0030420 -2.65857194287515
FBgn0024245 -1.09966734595061
FBgn0053012 1.22272073018063
FBgn0034416 9.61213845069414
FBgn0010300 -3.99352832792202
FBgn0052192 8.80909425218185
FBgn0025549 -1.51881867382039
FBgn0029748 1.84467782769956
FBgn0034205 9.01720930312443
FBgn0032715 -0.326079244282968
FBgn0029999 -2.79582511181731
FBgn0039341 -0.356426188344592
FBgn0036911 -0.937373549044538
FBgn0040987 10
FBgn0038953 -0.422865964449391
FBgn0259713 2.10592421815518
FBgn0011205 0.670313501276979
FBgn0035397 -1.21416350213785
FBgn0000228 -1.63148330350837
FBgn0052671 10
FBgn0034097 10
FBgn0031877 -1.10534867337793
FBgn0010575 -1.18817798388981
FBgn0032668 -0.763553482510964
FBgn0050073 10
FBgn0030311 -0.603511512996993
FBgn0020756 -4.20725140712861
FBgn0036329 10
FBgn0040038 9.82666217573982
FBgn0039686 1.87120631276442
FBgn0011726 -2.11915456316705
FBgn0030961 1.53367735768667
FBgn0038734 0.591032766532991
FBgn0004842 1.46111608027828
FBgn0033828 6.71512627646939
FBgn0034269 -1.16843462346047
FBgn0039966 -0.942147497314829
FBgn0037347 0.169505122989821
FBgn0036195 1.19635149023536
FBgn0032023 1.44482359490719
FBgn0035240 7.10811089572241
FBgn0031327 0.475424545949424
FBgn0004919 1.16646139464146
FBgn0044046 -2.09721360404054
FBgn0053523 1.33954004214427
FBgn0038609 -2.35182669501969
FBgn0015795 -0.360715742850315
FBgn0032211 -1.9657238589326
FBgn0030491 1.21978338538332
FBgn0050420 0.752755716969594
FBgn0000251 -1.83302409808422
FBgn0027574 -0.952807245291533
FBgn0051313 2.16275564680528
FBgn0038692 -2.4392061777208
FBgn0051352 1.4202223592562
FBgn0032075 0.696607719261528
FBgn0038466 0.382216697591718
FBgn0038191 -4.38805247047963
FBgn0036993 1.03628670700727
FBgn0032388 -1.16165701032147
FBgn0031766 -1.60316032518771
FBgn0031031 -5.33146141233486
FBgn0001281 8.45763446420668
FBgn0033571 -1.88660009305077
FBgn0004910 0.696298688960636
FBgn0051219 2.11595407315579
FBgn0034894 -1.52466015200411
FBgn0033490 7.32426713809443
FBgn0052488 8.66869362550242
FBgn0050463 -0.698895137884224
FBgn0039806 1.21975914407915
FBgn0052212 -1.74625019914033
FBgn0027589 0.929050493708167
FBgn0031039 2.31724847959676
FBgn0035179 1.3388719899829
FBgn0038742 -1.4188946103632
FBgn0038535 -1.33635174109813
FBgn0034324 1.72342315064576
FBgn0015586 10
FBgn0053469 1.68979259669373
FBgn0260223 -0.372480214869014
FBgn0033690 -2.10099956323266
FBgn0053100 -0.535055638666938
FBgn0085384 0.973189277491681
FBgn0038111 0.753601996381036
FBgn0263036 8.78618731962871
FBgn0036213 -1.86366458875595
FBgn0261385 -2.72619567648111
FBgn0004107 -4.27780032965112
FBgn0036443 7.67511008391844
FBgn0032881 -0.320394313027835
FBgn0031089 1.43832579088827
FBgn0085253 -10
FBgn0262876 10
FBgn0030738 -2.06663486938067
FBgn0032234 -0.445857225906233
FBgn0036778 6.29351757733609
FBgn0000411 0.452324231914733
FBgn0051326 0.837446544448305
FBgn0036516 0.0187845752885693
FBgn0035217 10
FBgn0034023 3.39519814774149
FBgn0052707 -1.73577557253209
FBgn0038262 1.18545322099734
FBgn0038826 2.80340049056477
FBgn0032810 0.623876816261046
FBgn0037680 -1.39050513493958
FBgn0033450 -1.88926084617839
FBgn0031010 1.02397414319304
FBgn0032259 -1.11396119273391
FBgn0033705 8.8161806677862
FBgn0039450 -0.442706733700542
FBgn0038451 7.05852179618621
FBgn0037224 -6.21614903837029
FBgn0052405 -1.44519677017921
FBgn0262999 10
FBgn0033369 8.74089655545808
FBgn0002872 -3.33438575797528
FBgn0040964 -0.617543541502938
FBgn0038345 9.71985613685032
FBgn0261451 -0.24694506797408
FBgn0052087 10
FBgn0037584 -0.666767505297198
FBgn0033607 -1.64737750289624
FBgn0039294 1.3087508716273
FBgn0037375 4.65276466084997
FBgn0039135 -0.577282946234716
FBgn0039581 -0.930214613395275
FBgn0035477 2.16129748996706
FBgn0032817 -0.65671059202705
FBgn0033597 0.893372402598641
FBgn0037282 -0.904911169298684
FBgn0027495 -0.469816829586663
FBgn0261710 -1.17657770500328
FBgn0053965 1.01661849509008
FBgn0038809 -0.42997834486974
FBgn0035312 -5.91521423607775
FBgn0036039 -1.87465380377071
FBgn0001208 0.605133817395823
FBgn0030616 -1.72923654856216
FBgn0051342 -1.74287152553961
FBgn0022382 0.507549775181112
FBgn0035453 0.413998922310068
FBgn0004864 -1.91908247287737
FBgn0039098 -2.90016515516221
FBgn0034700 4.66535949251199
FBgn0020765 -0.486792703102907
FBgn0032586 -0.0390168568807168
FBgn0031264 1.46662411684374
FBgn0030816 -0.81796828363746
FBgn0038175 9.26508134685056
FBgn0052382 8.40333968585807
FBgn0034656 0.962477980142606
FBgn0032518 -1.62761697178512
FBgn0261588 7.88148627374036
FBgn0010358 -1.62120627821625
FBgn0053080 0.7254096485497
FBgn0260475 -5.30887747195247
FBgn0000447 0.762085835870745
FBgn0037363 -1.30231654423318
FBgn0035877 -0.412344564917014
FBgn0034523 0.113110272108055
FBgn0033936 1.31827167507497
FBgn0033740 -3.4687012268855
FBgn0045483 10
FBgn0033635 -3.60442980704782
FBgn0086758 3.70234799031133
FBgn0037130 0.538797477158344
FBgn0262568 7.34200477019567
FBgn0022710 0.820582948772473
FBgn0004034 0.0280429088088917
FBgn0039711 -2.34221723105811
FBgn0034009 -1.14528113310116
FBgn0053177 0.0476042469251602
FBgn0035282 -0.707850909799557
FBgn0032016 -2.13282864836286
FBgn0039498 8.22505503666877
FBgn0003525 -6.09651831479956
FBgn0262364 4.45910663023465
FBgn0037727 0.663908749124581
FBgn0030348 2.46279005588638
FBgn0024326 -1.79787476402134
FBgn0022355 2.68295819006929
FBgn0003371 0.0828465630236167
FBgn0035495 1.11712979994883
FBgn0040726 1.51827665224074
FBgn0039759 1.57572425744736
FBgn0052057 5.58976816952099
FBgn0032157 -2.70462697242059
FBgn0260867 10
FBgn0028993 1.21319862238122
FBgn0011670 9.28667353035932
FBgn0004784 1.42100067347178
FBgn0029820 0.845543784737796
FBgn0013770 -1.03313364374154
FBgn0015400 1.58123563641737
FBgn0035435 -1.94798328252617
FBgn0030871 -3.36589031450769
FBgn0025809 -2.41837235157458
FBgn0014417 -2.92310708864572
FBgn0035286 0.572831768753474
FBgn0041092 0.26522046561138
FBgn0029687 -1.79744966958502
FBgn0034008 -1.73114431808955
FBgn0000567 0.493316538707196
FBgn0036259 1.86752467040722
FBgn0014949 -2.92022227279112
FBgn0020440 -0.47522690748389
FBgn0032726 -0.511976259931476
FBgn0003715 1.06862586049684
FBgn0033818 10
FBgn0039557 -1.71556782336556
FBgn0037135 0.142682558003304
FBgn0001186 -0.237304972624552
FBgn0038057 -2.10905938775902
FBgn0030841 3.20718337466696
FBgn0030294 -2.53720236421335
FBgn0030108 -0.124683240740659
FBgn0030063 -2.02780727083051
FBgn0031929 0.976842448314936
FBgn0052440 10
FBgn0262607 -0.218662646024346
FBgn0053668 10
FBgn0030975 9.59560665842836
FBgn0023525 0.95227746432923
FBgn0053797 -1.12595117228529
FBgn0016691 0.0675294154325668
FBgn0037294 3.31142557899356
FBgn0023081 -0.691873666835505
FBgn0016047 1.17372079360538
FBgn0063495 1.25968028592083
FBgn0037262 -0.525741474520326
FBgn0259964 10
FBgn0036448 -0.664324223437079
FBgn0261996 7.26277070454387
FBgn0039890 0.125853119572752
FBgn0261614 10
FBgn0262896 10
FBgn0037525 0.649635652035167
FBgn0053262 10
FBgn0038422 2.1179920849388
FBgn0037105 -0.323328742273586
FBgn0050457 -2.95115217826251
FBgn0037543 -0.92511109896547
FBgn0025578 -1.59432564045669
FBgn0086783 1.86885774780118
FBgn0037018 -1.03560844554539
FBgn0001226 -3.99533373429863
FBgn0028343 -2.01816573397033
FBgn0030142 -2.49041996749785
FBgn0010329 0.931573792250552
FBgn0051600 10
FBgn0039329 -0.648060717947419
FBgn0038564 -2.18050711221536
FBgn0034002 -0.18070012714184
FBgn0014076 -6.09907742940019
FBgn0031074 5.2009880055873
FBgn0020429 0.348746101007407
FBgn0030009 10
FBgn0038751 1.95374315353803
FBgn0038680 1.49777308979575
FBgn0000964 -4.4403404044646
FBgn0034272 0.40174432689895
FBgn0020906 -0.228996865904428
FBgn0027607 -0.233409296759457
FBgn0039274 -1.8520347441458
FBgn0262719 0.439139893357499
FBgn0025388 1.73120342773328
FBgn0038803 -0.289419303221092
FBgn0034313 -2.23917125292375
FBgn0039126 -1.32185908235089
FBgn0015513 -0.793847650812381
FBgn0050390 -1.76140701698796
FBgn0017590 0.971439310294949
FBgn0027558 -1.07905643239336
FBgn0069947 2.40058995596924
FBgn0004646 -1.03135293268148
FBgn0031907 0.597112588078834
FBgn0020445 -3.48286542315153
FBgn0031467 4.89347965114338
FBgn0033821 1.20679789977046
FBgn0037934 1.75715333956242
FBgn0037129 -1.9515725054234
FBgn0015903 -2.49535116902624
FBgn0051704 7.53381790591269
FBgn0260230 10
FBgn0035555 10
FBgn0025807 -2.03753489653087
FBgn0032779 0.416079174932638
FBgn0039566 -2.54236447302351
FBgn0000039 1.50946602380306
FBgn0020257 -0.142086809857968
FBgn0031831 5.65697836824599
FBgn0034217 -1.16230331169473
FBgn0010328 -2.44442314601768
FBgn0034439 1.03721122535869
FBgn0000337 -0.388576755551045
FBgn0040705 4.92953762732759
FBgn0086710 -1.73227923882366
FBgn0037746 -0.415634067086315
FBgn0035109 -0.0635719332301447
FBgn0031979 -0.0681620062652999
FBgn0051677 10
FBgn0034484 1.49376674386784
FBgn0023534 0.787279137934915
FBgn0000179 1.32467385146033
FBgn0045474 0.560857273765962
FBgn0261055 10
FBgn0259225 0.269179805721096
FBgn0030670 0.379086403439322
FBgn0050274 1.30686939153635
FBgn0033904 0.448664499072204
FBgn0037097 0.313894691019787
FBgn0036987 -1.3344766525929
FBgn0036591 1.63107207422217
FBgn0040230 -0.557013164798124
FBgn0035239 7.9187100101249
FBgn0037831 -0.678591874395995
FBgn0040104 0.663553496488986
FBgn0032685 0.274364328878597
FBgn0034759 0.844210215011449
FBgn0038479 -1.29647703907329
FBgn0034436 0.0658200940953498
FBgn0004066 -1.61368108327268
FBgn0039941 0.721512299499601
FBgn0039111 -0.11037876802269
FBgn0042103 0.275395757507831
FBgn0033661 -2.3619933657831
FBgn0016754 0.265502672061003
FBgn0011758 0.930406312182758
FBgn0034379 -0.415909690569139
FBgn0034975 -0.992976675559287
FBgn0024234 0.335370288336768
FBgn0030721 7.54649642247171
FBgn0031094 -1.13614620757426
FBgn0030462 10
FBgn0005775 1.2020817518068
FBgn0031579 0.360695121997431
FBgn0262820 1.65478421413792
FBgn0046253 6.50609650694455
FBgn0004607 1.24829630252327
FBgn0035995 -0.448214130702324
FBgn0035265 0.945590216389376
FBgn0037758 -1.24554840163919
FBgn0036218 8.22574459811472
FBgn0037719 -1.5410419675378
FBgn0039521 10
FBgn0031854 1.7887081163365
FBgn0036666 1.62570239401256
FBgn0038252 -4.260746866136
FBgn0030938 -5.59476278718977
FBgn0051755 -3.36053158879295
FBgn0052271 1.23598985521207
FBgn0030269 -2.29193111336689
FBgn0024288 1.27971385596709
FBgn0001216 4.2943896675278
FBgn0261436 -1.40176339657808
FBgn0030864 -3.127663795603
FBgn0032612 1.13734595837297
FBgn0032485 -1.35077017268581
FBgn0005683 -2.60065898613986
FBgn0039568 7.00606916451004
FBgn0051812 -0.961299121708601
FBgn0085365 -1.55836767173996
FBgn0033777 0.0225770100692912
FBgn0038472 -1.63114467359947
FBgn0034883 1.20677036667218
FBgn0032979 -0.825119346584791
FBgn0037675 10
FBgn0032331 2.76833467328732
FBgn0032130 -1.28233417779625
FBgn0003512 -1.32862175505951
FBgn0050284 5.2483430645092
FBgn0032284 -2.30179792039121
FBgn0053310 7.2753612739519
FBgn0031598 -1.03815456209458
FBgn0040028 10
FBgn0031296 7.65226607688549
FBgn0043806 1.28330175350202
FBgn0010269 -2.49383320346323
FBgn0036980 -0.944336132214504
FBgn0052053 0.915665972374405
FBgn0052198 1.22318935275458
FBgn0037057 2.2048541334918
FBgn0031057 -0.665317196850785
FBgn0053653 1.80662929485508
FBgn0053773 10
FBgn0085464 10
FBgn0053057 -0.122354692646671
FBgn0032538 0.196881982132713
FBgn0030082 -2.22763730311481
FBgn0035041 1.53859064844648
FBgn0039551 2.22853422534953
FBgn0039332 1.7308937366808
FBgn0038996 -1.49224335878075
FBgn0031673 -0.159564672762052
FBgn0262117 -1.17143730002042
FBgn0262547 8.71803591000822
FBgn0032820 -0.239015318402298
FBgn0053926 0.0849106017795445
FBgn0250819 1.51879121608483
FBgn0261815 1.23731549696833
FBgn0050429 10
FBgn0033882 -2.03225208489974
FBgn0035945 -2.88198899014142
FBgn0085401 3.61578591080513
FBgn0261681 3.05703323568455
FBgn0041225 -0.193763514694137
FBgn0036796 5.21886037112063
FBgn0037383 -0.868612544783514
FBgn0032734 1.47467778534643
FBgn0259740 0.962548704228775
FBgn0028946 2.72215052425576
FBgn0259146 1.9856544805216
FBgn0030486 -1.12831798347377
FBgn0053107 -1.5386886056467
FBgn0031250 -0.297178648275608
FBgn0015541 0.75125891109117
FBgn0032596 -1.46384001099496
FBgn0032840 1.25546052929189
FBgn0033117 -1.96803897122432
FBgn0004359 -1.36471442495103
FBgn0038274 -2.03529832113801
FBgn0031169 5.16532337924527
FBgn0040239 -0.75217348887972
FBgn0262612 10
FBgn0028648 -1.43407579049098
FBgn0015542 -0.558849923837573
FBgn0039473 -0.236320594021913
FBgn0029878 -1.09037988043521
FBgn0028426 -1.76458327284328
FBgn0028888 1.32241596137744
FBgn0038240 10
FBgn0029552 6.08843157010855
FBgn0040286 -1.67930127260002
FBgn0036158 9.43573718959789
FBgn0038149 -2.27059828688467
FBgn0032156 1.07125443886099
FBgn0261113 1.03177127979249
FBgn0036974 -0.712980410593658
FBgn0037822 -1.71669542999932
FBgn0262124 -0.81950759983204
FBgn0037999 -1.6157361574422
FBgn0004852 1.00182623448015
FBgn0030394 -3.70927433232141
FBgn0013812 1.8867487691166
FBgn0035767 0.0365780344282303
FBgn0030926 -0.128515976081555
FBgn0039872 1.21280785911255
FBgn0034089 0.328169699252366
FBgn0030101 1.52101886772765
FBgn0034301 -3.70097014332524
FBgn0045980 0.180269817026898
FBgn0262100 10
FBgn0015036 -0.0639890632796013
FBgn0033196 -0.165642515725327
FBgn0053193 -1.86555176370859
FBgn0036273 0.797177007669897
FBgn0031196 0.869739029331743
FBgn0261648 1.30688871737179
FBgn0035232 0.0414668440799413
FBgn0058249 10
FBgn0032348 -0.815138054181589
FBgn0028708 -2.19295087588073
FBgn0031550 3.01340326875171
FBgn0030522 -1.38698262396696
FBgn0025815 -4.88431449103871
FBgn0038719 1.10560797884809
FBgn0035943 6.8733072950279
FBgn0086895 -2.34357618201157
FBgn0036818 -2.46966330447637
FBgn0038373 8.96442322630842
FBgn0033048 0.728012595799958
FBgn0033362 -0.0288253499392571
FBgn0003495 -2.18127872060712
FBgn0035490 0.231256025878544
FBgn0000017 -1.22071619583357
FBgn0031698 -1.55440299662638
FBgn0262357 3.29920171564469
FBgn0259231 4.25259583598695
FBgn0053723 10
FBgn0001942 -1.17898355938591
FBgn0259167 1.69639653720375
FBgn0033781 -1.60634698769646
FBgn0042207 3.8061246655962
FBgn0262097 10
FBgn0262907 -1.98638636417032
FBgn0037520 1.56339782810781
FBgn0261882 -1.74571623676741
FBgn0015295 -2.14475927892419
FBgn0034381 1.33788657743259
FBgn0023212 -0.638679497961341
FBgn0025830 -1.45074281681909
FBgn0031689 1.7259692181916
FBgn0022942 -2.27439190877947
FBgn0033421 -0.913036264831923
FBgn0053500 0.973712945285758
FBgn0035952 7.92328091097691
FBgn0041710 0.836328898970256
FBgn0038529 -1.29373726297127
FBgn0035006 0.481187811059085
FBgn0032847 -0.372989448117818
FBgn0005198 0.343718875705374
FBgn0035876 -0.73257612098675
FBgn0025352 -1.42568969154145
FBgn0034578 -0.74355764931783
FBgn0013995 1.1136256813716
FBgn0261020 -0.462093347285822
FBgn0052365 -2.74441350642091
FBgn0039818 0.388992744875819
FBgn0039704 -1.38551169231754
FBgn0037554 -1.6272382567108
FBgn0050418 0.157512188800095
FBgn0032381 2.17041996570239
FBgn0032763 -1.10842786443126
FBgn0053159 0.726966605428923
FBgn0031736 0.000484929259841293
FBgn0010038 -0.0547157924616672
FBgn0053508 1.67822336372788
FBgn0037025 -2.31930332712871
FBgn0026059 0.54833576428149
FBgn0033751 0.104101548026405
FBgn0020407 -1.9214044875116
FBgn0261674 -0.163731647106472
FBgn0020622 -2.48348709956364
FBgn0031002 0.331861244089935
FBgn0045471 10
FBgn0013300 8.12080211490161
FBgn0038679 0.63237406268357
FBgn0031629 1.01181601386104
FBgn0015374 -0.469428853267124
FBgn0044050 -0.0928566870989155
FBgn0033108 0.876782224638242
FBgn0034840 9.7724200026826
FBgn0013763 -0.954430754550452
FBgn0042125 0.253160175570771
FBgn0035622 -0.18982388929251
FBgn0029629 -1.73004814037064
FBgn0035709 10
FBgn0052447 0.97607670237329
FBgn0028740 -0.105480248740847
FBgn0003964 -2.06892069657234
FBgn0053095 -0.702228755199784
FBgn0037627 -1.34857690670394
FBgn0038082 0.884364892159032
FBgn0030278 10
FBgn0036806 1.21832291833778
FBgn0031111 -6.04707471167924
FBgn0005390 -5.57079404469219
FBgn0036342 -0.96829803810542
FBgn0035110 -1.57344608365479
FBgn0005631 1.38030819109354
FBgn0031406 -7.34551707181432
FBgn0035385 0.652103515330632
FBgn0032827 4.99404863711023
FBgn0051091 2.57598795447516
FBgn0022800 1.13124100249385
FBgn0260482 -0.529625588808797
FBgn0032289 1.03297170926408
FBgn0029946 10
FBgn0050178 5.6002621331705
FBgn0030806 -1.73786219995897
FBgn0053126 0.677108307026651
FBgn0005624 -2.66566070130971
FBgn0046873 9.76271030420185
FBgn0032188 6.68757033262204
FBgn0040588 1.12153786625975
FBgn0004595 1.68441005870684
FBgn0260963 -0.395401698687636
FBgn0034769 -0.12595117228529
FBgn0031214 2.46632807824604
FBgn0031826 8.87521071963886
FBgn0038073 3.74349586370604
FBgn0010741 -2.25655520328952
FBgn0038285 5.11067532864571
FBgn0053062 0.610234908252637
FBgn0031815 -0.39311172024395
FBgn0026087 -1.72639853593226
FBgn0261616 -6.03305654360937
FBgn0002783 -2.59193982879755
FBgn0053230 0.0855735129494104
FBgn0034878 -1.65552195701539
FBgn0036599 4.38987148658852
FBgn0033724 0.174203165342922
FBgn0050197 1.15874435843882
FBgn0032673 1.71684647135154
FBgn0036648 -1.3794719893901
FBgn0053145 -1.64769868093218
FBgn0037411 0.673219435366057
FBgn0051200 1.44794602423898
FBgn0033322 10
FBgn0033785 2.35671335046685
FBgn0050099 6.281191378774
FBgn0030591 0.330410211296379
FBgn0037622 -1.44939899293578
FBgn0029094 -3.70835549436539
FBgn0260455 5.15308024362087
FBgn0028866 10
FBgn0037030 3.37050844587941
FBgn0030854 -1.97521995465263
FBgn0261381 -1.03541436911006
FBgn0085452 1.03088463475356
FBgn0000504 2.0959718615859
FBgn0062517 5.01681774778451
FBgn0033257 0.655612632150263
FBgn0259699 0.0769582549109759
FBgn0037007 -0.0905687811882688
FBgn0014865 0.685570451531111
FBgn0030951 10
FBgn0045442 10
FBgn0028871 -10
FBgn0039932 0.524147097513078
FBgn0040228 -0.290077649584106
FBgn0085361 10
FBgn0034785 -5.71354898857044
FBgn0027548 -2.62996575393206
FBgn0002948 -3.16219823579048
FBgn0039411 1.35258836856128
FBgn0023515 -4.42277027940912
FBgn0039244 -0.214789443566295
FBgn0261697 5.0243778049363
FBgn0034362 -1.53627521226451
FBgn0015561 0.412286995943573
FBgn0050047 0.310424827502792
FBgn0262732 -0.862078375623735
FBgn0027521 -4.65510536847946
FBgn0038590 -1.55785451984766
FBgn0035703 -1.08673524270962
FBgn0033713 -2.03765330915739
FBgn0037730 0.246090084083739
FBgn0037116 -0.289545245443938
FBgn0038043 -2.08148567313766
FBgn0020235 -0.646532837174668
FBgn0034972 0.948266808199793
FBgn0035091 0.210512270741009
FBgn0033413 0.151686047902363
FBgn0040843 1.58029712676459
FBgn0002526 -1.56589509530651
FBgn0011705 -1.88232427295537
FBgn0026206 -0.783704243718779
FBgn0036282 1.1790945807522
FBgn0035024 -0.631762218738936
FBgn0037254 6.29223702361617
FBgn0015360 -2.01025061889063
FBgn0036193 -1.0631727836632
FBgn0028581 1.29999699409085
FBgn0030183 -0.282920807598736
FBgn0051609 10
FBgn0262987 -4.8529670144758
FBgn0064225 -1.60844690272944
FBgn0259834 -0.671155349439033
FBgn0036671 -1.81681725601393
FBgn0000273 -0.521699510725244
FBgn0051017 8.50175670558606
FBgn0036186 5.65827790111457
FBgn0036801 -1.24262703933854
FBgn0037637 0.885547519379302
FBgn0052459 9.10590684998808
FBgn0010391 -0.811132722269008
FBgn0054001 -1.59766409970509
FBgn0262817 10
FBgn0035087 0.922434124899632
FBgn0261581 10
FBgn0011232 -1.63140380591872
FBgn0262855 2.37724489355769
FBgn0013323 1.2485416998434
FBgn0036020 0.373853432065897
FBgn0060296 0.273452987707209
FBgn0004047 -6.30630758892722
FBgn0036466 10
FBgn0035611 1.76475216801412
FBgn0052452 -3.55472840455937
FBgn0013277 1.35733616870502
FBgn0259680 1.42944031921346
FBgn0039178 0.947007525603325
FBgn0035647 10
FBgn0031900 -1.2103053361186
FBgn0033592 0.564553267885934
FBgn0038007 -2.21297489091357
FBgn0002607 -2.11093685524542
FBgn0039730 -1.36053200219717
FBgn0028899 5.88397605739256
FBgn0038815 -0.121077551742565
FBgn0036920 -0.809706575260606
FBgn0014931 -4.32788706637061
FBgn0038666 -1.53317922171522
FBgn0034707 -2.48128186963207
FBgn0033668 -0.236440951671032
FBgn0030296 8.11569348247697
FBgn0038958 1.90849731952046
FBgn0038942 10
FBgn0003134 -0.568120190852252
FBgn0029964 10
FBgn0034827 9.86481193558976
FBgn0086266 -6.37678262800208
FBgn0002937 1.3440099165009
FBgn0035249 -1.37458355675915
FBgn0259101 0.433989650201566
FBgn0037229 2.53590087224789
FBgn0026179 0.316850018637039
FBgn0259953 10
FBgn0000119 -0.00549077206983571
FBgn0034071 -0.39469218122929
FBgn0023518 -1.53044633445332
FBgn0036014 10
FBgn0004838 -2.32273286810666
FBgn0000317 -0.905038145890336
FBgn0040733 1.74862629528854
FBgn0030797 0.850689074373412
FBgn0002622 -2.1015993195286
FBgn0036056 4.10609027784987
FBgn0031728 9.80752359681537
FBgn0033317 -1.58246396131343
FBgn0058006 -0.226351198367849
FBgn0037354 -0.823410372313766
FBgn0262867 2.31513856020061
FBgn0052298 8.81670202828119
FBgn0030089 -1.1484643235929
FBgn0001215 -0.69848785396034
FBgn0038643 4.61375509909563
FBgn0030247 9.73146233850595
FBgn0043825 10
FBgn0039236 7.65139861099246
FBgn0042137 1.15799577185919
FBgn0039209 -0.568811192470987
FBgn0262057 0.830871318594253
FBgn0029955 0.837501975647914
FBgn0031041 0.214865123863523
FBgn0039130 -0.766637951243672
FBgn0003308 0.818352883646912
FBgn0036254 -0.640701618932403
FBgn0036621 -1.31565788875224
FBgn0028583 0.238347268809037
FBgn0032775 -0.0811263269720288
FBgn0032160 -1.45923100650974
FBgn0033806 -0.971858845724987
FBgn0250910 2.01099422662781
FBgn0042650 1.18186185639597
FBgn0031420 -0.455428776068475
FBgn0036733 -2.11178279630401
FBgn0030105 10
FBgn0036016 7.57035249468666
FBgn0036471 0.838532443328832
FBgn0032127 -6.07758518588302
FBgn0036703 10
FBgn0001250 1.11392093118786
FBgn0038887 10
FBgn0038181 1.67093235084136
FBgn0030608 -1.87706150815277
FBgn0032670 1.01074269495664
FBgn0261705 1.53263562909734
FBgn0037553 0.530525104096946
FBgn0030097 3.45901132843587
FBgn0029944 -2.86325802499896
FBgn0034803 -0.443175538089331
FBgn0028836 -0.522202564653976
FBgn0032646 1.58096481451451
FBgn0263079 3.43930772471031
FBgn0033468 2.75450275622658
FBgn0032311 -3.64563572777673
FBgn0024150 1.36469423388664
FBgn0031902 1.54835088216953
FBgn0011642 0.208490469854908
FBgn0051493 10
FBgn0035704 0.172351180464463
FBgn0000578 -1.53791026986829
FBgn0030842 -0.858230596084447
FBgn0051898 -3.05241257393214
FBgn0030317 0.426511590265835
FBgn0031701 1.01237847881175
FBgn0036978 0.213353398186755
FBgn0022986 -0.789328855912329
FBgn0026400 -1.17580659550832
FBgn0035198 10
FBgn0259817 3.10571013069313
FBgn0038850 2.2062990079177
FBgn0260487 2.33669170411757
FBgn0039733 -1.78675240295529
FBgn0033787 0.211203723299215
FBgn0034989 0.0730932271013522
FBgn0052351 9.75871396432428
FBgn0028833 -1.17710566635118
FBgn0259683 1.54061771857315
FBgn0085232 0.69192600523564
FBgn0260428 7.60387663921834
FBgn0003356 -0.786883487170254
FBgn0260444 -1.08055120125819
FBgn0034488 -1.96901738403215
FBgn0020399 9.41245586740237
FBgn0039816 1.28933740823293
FBgn0053798 10
FBgn0030249 1.3336667810777
FBgn0039611 1.16457790724864
FBgn0023175 -0.927554194721741
FBgn0015929 -4.1900980697205
FBgn0052079 5.63022063093307
FBgn0033714 0.759135714149216
FBgn0011281 1.24056541912997
FBgn0034627 -0.65977462353159
FBgn0010039 0.0456491856193618
FBgn0032618 0.405262925609359
FBgn0037980 0.00880034804636604
FBgn0000351 -5.70231875642747
FBgn0005779 8.0098735356494
FBgn0262733 -3.2577713206096
FBgn0026324 -0.533927392519773
FBgn0262868 1.58930326048598
FBgn0034926 -1.08786993455097
FBgn0004404 -1.60055945787255
FBgn0030898 6.48884421953964
FBgn0031545 9.96788131093379
FBgn0087012 1.2492901868981
FBgn0031968 -0.531986969500453
FBgn0033309 -0.470265295665624
FBgn0029936 -1.70455295481538
FBgn0260012 -1.89203360817754
FBgn0035909 -0.431046780844923
FBgn0085485 0.688114803631313
FBgn0261016 -2.77000957805968
FBgn0033793 2.56187413371649
FBgn0003507 -0.851030252741371
FBgn0037537 0.0604770891994034
FBgn0051014 3.65750637443069
FBgn0035267 -1.76163256519674
FBgn0015602 -2.07528585759045
FBgn0029718 -1.43124603868866
FBgn0045469 10
FBgn0003249 0.9860443305341
FBgn0039413 6.79911839733009
FBgn0040575 1.06122953901509
FBgn0020270 -2.58869970405949
FBgn0042094 2.14849082988058
FBgn0003062 -2.32791356099779
FBgn0032135 0.952882962371867
FBgn0032818 -0.970143164464731
FBgn0085315 10
FBgn0031939 0.210194980088521
FBgn0259244 1.22748181281331
FBgn0002985 0.990675778319364
FBgn0038080 0.177738001523707
FBgn0010612 0.255727861332325
FBgn0053339 3.66506698938989
FBgn0085257 0.532086068055667
FBgn0032689 -0.544032752727452
FBgn0029839 1.19704143844911
FBgn0034841 8.18744499846888
FBgn0025837 1.07763828188546
FBgn0051120 -0.864443271568623
FBgn0033391 -1.03267823126889
FBgn0050069 1.11675437105994
FBgn0026577 -1.33256681124256
FBgn0035313 0.653723795584619
FBgn0040393 -0.0756169017445242
FBgn0035299 10
FBgn0064117 -0.141054390345435
FBgn0030167 -0.388985578119084
FBgn0051013 6.70352755045604
FBgn0052412 -2.60994593389725
FBgn0035107 -1.25654707282164
FBgn0036317 0.0343023321300798
FBgn0003714 -1.9766299170353
FBgn0037228 1.32272331824185
FBgn0000927 -6.62389066653981
FBgn0262801 -0.201883768449702
FBgn0261341 0.331869230019992
FBgn0262275 10
FBgn0259725 0.287781366113029
FBgn0029506 -0.336939471919017
FBgn0033315 -2.24900842684802
FBgn0011706 0.220557892967434
FBgn0051363 1.02544812690196
FBgn0042213 0.434292105107836
FBgn0032863 -0.413542029713121
FBgn0030482 -0.161573143573129
FBgn0029950 2.69402565669188
FBgn0050075 6.23971560160135
FBgn0050090 3.29293445068174
FBgn0003138 0.404248974706513
FBgn0262569 2.78286623914309
FBgn0037098 0.00385245440031725
FBgn0034493 0.974175712379685
FBgn0003961 0.0542517100163801
FBgn0035207 0.652592474577849
FBgn0260458 -0.571604538362352
FBgn0261679 -2.32233625552952
FBgn0045073 -0.657445798966158
FBgn0030240 -0.595660239542292
FBgn0033753 0.290559467205004
FBgn0051406 9.5048703691224
FBgn0262353 0.72817287630242
FBgn0035111 -0.254137826141589
FBgn0260451 3.36389614615878
FBgn0034321 1.02624227766747
FBgn0031395 -1.14657725954562
FBgn0031721 9.55890857125582
FBgn0053834 -10
FBgn0051536 1.23345583416353
FBgn0011239 10
FBgn0010265 -1.72511399802961
FBgn0260436 4.89777397431585
FBgn0038110 0.377489961877595
FBgn0037180 10
FBgn0029810 1.72647243829183
FBgn0262717 1.17599906282192
FBgn0013811 4.99336064113353
FBgn0037368 -2.98573992028987
FBgn0259199 -0.147199885700377
FBgn0262099 8.55857986241169
FBgn0039466 -1.74936787204247
FBgn0035887 2.45901132843587
FBgn0036948 -2.06562340653515
FBgn0023514 -1.87578870695892
FBgn0031737 0.636172432915306
FBgn0261606 -1.98434435338937
FBgn0035097 7.70658009100582
FBgn0027084 -2.62438216430926
FBgn0085405 0.596840565136077
FBgn0035868 0.12892019896449
FBgn0000046 2.1468535894149
FBgn0052404 10
FBgn0031213 -0.0545631653368071
FBgn0263117 1.68056727876228
FBgn0025808 -2.36073211828844
FBgn0046113 2.15745761306808
FBgn0013342 1.45781316863278
FBgn0027660 -1.41420366194173
FBgn0260969 10
FBgn0031501 7.5150192132856
FBgn0035036 0.651373940080969
FBgn0035140 0.342224795066762
FBgn0030952 8.31564496443455
FBgn0041630 -0.424145634148984
FBgn0036805 -0.43195105080193
FBgn0037446 -0.162870356186325
FBgn0033491 -0.70607701029909
FBgn0030268 -1.11121615121888
FBgn0011747 -0.0795852227526108
FBgn0031674 -0.735804961544005
FBgn0034481 -0.49776632351458
FBgn0054029 10
FBgn0032551 10
FBgn0032022 0.367099043035725
FBgn0035481 4.58640386580397
FBgn0259821 1.34761153152709
FBgn0030711 -1.74895333372637
FBgn0034198 0.723978531403673
FBgn0037028 -0.483205529740392
FBgn0031611 -0.0175962641013764
FBgn0026061 0.83747463847773
FBgn0028857 9.25333126374303
FBgn0024897 1.01201694527555
FBgn0032143 10
FBgn0032723 -0.123395611088399
FBgn0038144 2.08447265937792
FBgn0052036 -0.281337141507645
FBgn0035154 -0.744008873674809
FBgn0003886 4.29861554229843
FBgn0053303 -1.0442725459909
FBgn0040928 -2.93095089364502
FBgn0033654 -0.308242548419304
FBgn0262613 10
FBgn0033354 -2.05630136173839
FBgn0259737 6.63954070861419
FBgn0046763 0.423198734397017
FBgn0039965 -1.62715840495199
FBgn0067779 -0.533435020164911
FBgn0039478 5.15549659971398
FBgn0051438 10
FBgn0030640 -0.0573230283629264
FBgn0003378 3.38691272205345
FBgn0001965 -1.08695910286328
FBgn0053109 0.370908942230242
FBgn0010403 1.63264755239966
FBgn0021873 -0.487304071011442
FBgn0038798 0.341220352221067
FBgn0053293 7.29301573741738
FBgn0000318 -0.684986151468242
FBgn0040684 10
FBgn0027599 -0.373935943273831
FBgn0032663 0.724729154985539
FBgn0033589 10
FBgn0044011 0.410043243909778
FBgn0039728 -0.364331680122902
FBgn0052074 2.38033716133129
FBgn0033422 2.75416282772696
FBgn0011802 -0.563846607173843
FBgn0259227 -0.829275025649596
FBgn0051821 1.41130876017102
FBgn0034566 7.17408638845398
FBgn0027490 -2.64234820614063
FBgn0038697 8.39750888571016
FBgn0261119 -2.48243937017147
FBgn0032741 3.09997038232594
FBgn0260941 0.0958413444128979
FBgn0033874 -0.69830823158459
FBgn0031708 0.634312381021839
FBgn0031961 -2.64551749728784
FBgn0029915 -4.04995816627568
FBgn0027590 0.251250006752134
FBgn0032252 1.4832297171054
FBgn0260407 -1.32514039235105
FBgn0015546 -2.50437579720475
FBgn0033890 -3.2319593589809
FBgn0030300 0.690971953403989
FBgn0024320 0.96092741972393
FBgn0038651 -0.408208521034682
FBgn0027496 -0.44110985281813
FBgn0010607 -2.11261120692623
FBgn0001091 -0.413130531129759
FBgn0021742 0.287812496970524
FBgn0260859 -1.56030888954002
FBgn0022936 -2.45565851944328
FBgn0003124 -2.33569299778466
FBgn0033149 7.58214056940084
FBgn0030090 -2.82620357278029
FBgn0002921 0.262977561602381
FBgn0037937 1.53681696502607
FBgn0003499 1.03691904617192
FBgn0037296 6.95175221788544
FBgn0052111 2.79899264494667
FBgn0011274 -0.547133008514005
FBgn0036499 10
FBgn0038311 6.28472826153314
FBgn0010425 -0.62148544764611
FBgn0037623 0.57545390781302
FBgn0053531 2.19338303228962
FBgn0000064 0.864359464480761
FBgn0038431 -0.179975645335203
FBgn0083960 6.558147071378
FBgn0033112 3.40005668597948
FBgn0030931 -5.58396785638564
FBgn0038772 -2.95801848874185
FBgn0028662 -0.816159881692508
FBgn0034755 0.556566364096784
FBgn0027088 -2.12938377949955
FBgn0032693 1.95633027642245
FBgn0052732 -1.60691956946627
FBgn0041241 1.41328493854913
FBgn0085692 10
FBgn0045063 -0.305704936123116
FBgn0050044 1.7681362756893
FBgn0025820 -0.911450160564837
FBgn0036921 -1.31230258308558
FBgn0031000 -0.311247032208702
FBgn0052706 4.72411840510824
FBgn0037713 -0.927597400773498
FBgn0029830 0.431114536888515
FBgn0052847 8.14120997664943
FBgn0030467 -0.885686269338715
FBgn0038365 1.00086789903746
FBgn0053468 2.5744885458558
FBgn0262033 10
FBgn0038087 0.800933193011859
FBgn0032285 2.16837851788346
FBgn0032793 -0.669733160145507
FBgn0037836 1.38082111061597
FBgn0034438 0.971910309986024
FBgn0038129 -0.979317360029325
FBgn0032519 7.03412294856056
FBgn0083919 1.32615473840807
FBgn0262842 5.56998922856352
FBgn0031835 1.90024733837726
FBgn0035040 -0.596988366581382
FBgn0034322 1.5402292140534
FBgn0000326 -0.882368345999344
FBgn0031190 -0.95390420042264
FBgn0085229 0.286437934350742
FBgn0000038 1.22839049589507
FBgn0039085 0.798384341454837
FBgn0050381 -1.43067098753446
FBgn0052282 2.76000733683149
FBgn0034433 -0.786508439086276
FBgn0033529 -0.582505219288106
FBgn0052199 4.67054656709324
FBgn0029887 -0.701917223879471
FBgn0260464 0.00346942746470337
FBgn0263085 10
FBgn0038478 -2.04687546861376
FBgn0014869 -0.72389754596078
FBgn0038279 -0.573942392502458
FBgn0035047 3.29713979313428
FBgn0002564 0.694733520276889
FBgn0050263 1.77288221621801
FBgn0030492 10
FBgn0030309 0.3225902380898
FBgn0261849 10
FBgn0036897 -0.140702201965817
FBgn0039930 -0.767641048080645
FBgn0035479 5.74757007620715
FBgn0004603 -0.587402228501557
FBgn0052190 0.0743185257855096
FBgn0003890 0.506122591992184
FBgn0039562 -0.384809910458104
FBgn0029584 1.62226551580133
FBgn0051958 10
FBgn0085457 10
FBgn0026170 -2.23687813594863
FBgn0042105 1.0122575047679
FBgn0030202 10
FBgn0024179 0.268934566657037
FBgn0053928 6.2952435375204
FBgn0027872 -1.65172539498326
FBgn0020251 1.87999254029289
FBgn0053156 -2.70143045932743
FBgn0262844 0.856107926472558
FBgn0030157 1.23132621348114
FBgn0054057 3.49687033682036
FBgn0031314 -2.25199557953573
FBgn0038209 8.42026018311132
FBgn0032169 -2.08385053212038
FBgn0000636 4.12732327372436
FBgn0050338 -3.69891419896819
FBgn0015298 -1.13226684234766
FBgn0262614 -0.069651555047285
FBgn0035643 0.0905634381648227
FBgn0030364 -2.19241373860764
FBgn0037810 -1.9033235715751
FBgn0004429 -1.26913651432709
FBgn0050461 8.70293269363964
FBgn0051146 1.36713329645154
FBgn0002878 -2.74067912678042
FBgn0034998 9.54618316856458
FBgn0030291 -2.74643199873468
FBgn0053218 6.12440736720525
FBgn0034722 -0.845692748595375
FBgn0003328 0.445909054269067
FBgn0032495 5.4143019335632
FBgn0002673 -1.12501468574564
FBgn0001147 3.66540783932722
FBgn0030449 8.58016177151618
FBgn0031597 -1.81072018079559
FBgn0261089 1.26017860845158
FBgn0032886 -1.37001228743467
FBgn0036659 1.45743848392976
FBgn0051961 -0.892404637691915
FBgn0051870 9.26312961702634
FBgn0036106 1.29087689908601
FBgn0031188 -1.00380655289478
FBgn0001228 1.24297961108223
FBgn0037526 -1.53827061993883
FBgn0043470 0.38942167535947
FBgn0039870 -2.49938394443162
FBgn0034650 -1.76102803347919
FBgn0034187 -4.9412912282925
FBgn0085239 8.62275975743839
FBgn0030638 -0.89442834136758
FBgn0051321 0.246501394011204
FBgn0037321 -0.524437401177015
FBgn0034419 1.40061775542224
FBgn0038236 4.7692472484809
FBgn0032299 0.691649492814634
FBgn0050419 1.1434238511623
FBgn0025387 7.1988272430108
FBgn0038074 3.11601273658369
FBgn0035592 -0.573535700299051
FBgn0031759 -1.71507764367703
FBgn0036714 -0.242437590230756
FBgn0050015 2.77769894219761
FBgn0053096 -1.33014405603096
FBgn0053087 -0.939851958784804
FBgn0259794 9.09475277326977
FBgn0042712 0.259991972419997
FBgn0016698 -0.983702579444571
FBgn0260659 -1.1484577812746
FBgn0030617 0.779260007346557
FBgn0033481 -0.884409824245571
FBgn0002932 -0.889760115420564
FBgn0026085 -2.08352170223369
FBgn0037788 -0.309679996325579
FBgn0034352 8.12398182043408
FBgn0085556 10
FBgn0085237 1.34087384845004
FBgn0260398 -1.89532423160108
FBgn0030386 10
FBgn0029726 7.35656251756972
FBgn0261611 2.00957529253524
FBgn0262880 10
FBgn0035293 0.584559858652119
FBgn0052246 1.95042942907695
FBgn0037133 0.977130372075531
FBgn0037857 10
FBgn0063497 1.30427858339456
FBgn0030800 -1.71584415579951
FBgn0035439 1.17815475150872
FBgn0030283 10
FBgn0038267 1.17600638431644
FBgn0031850 2.36820044105419
FBgn0037304 0.57542842647516
FBgn0052755 4.12696283861335
FBgn0001139 -1.56356239594487
FBgn0051386 10
FBgn0034010 0.81420249208771
FBgn0040271 0.20694475372472
FBgn0052544 0.731363505958855
FBgn0034602 0.03238968439584
FBgn0261555 1.03358610744683
FBgn0035328 -6.42816986884389
FBgn0043783 2.98250252243636
FBgn0023496 1.54592304336638
FBgn0017551 -2.77290367768236
FBgn0015300 10
FBgn0030164 2.5223278463899
FBgn0030605 -0.263463028756123
FBgn0036598 -1.83522805369176
FBgn0000618 -1.82059152347772
FBgn0004387 -0.4919970832883
FBgn0259973 10
FBgn0038016 -0.93038476989831
FBgn0036433 1.06824421675637
FBgn0052554 -0.839841438759192
FBgn0030647 7.04690690256086
FBgn0030331 -0.0864952215988727
FBgn0051164 10
FBgn0042102 0.219878518538764
FBgn0000146 -3.50253900781397
FBgn0040729 0.920821077782412
FBgn0053654 10
FBgn0054024 1.577672439233
FBgn0033842 -0.6746212635464
FBgn0000414 -0.463710970431226
FBgn0038745 1.89348825850789
FBgn0041231 3.66641056308916
FBgn0054022 1.90338105604162
FBgn0033039 -2.11079014470169
FBgn0086408 -1.265983575217
FBgn0031636 1.11503103013076
FBgn0032955 -0.58420427828309
FBgn0020258 1.22704167826391
FBgn0036440 8.93389779012654
FBgn0052736 -0.470447250892188
FBgn0023001 -0.316904626765149
FBgn0038980 1.40714703430515
FBgn0033364 10
FBgn0035416 -1.18107197061937
FBgn0086686 -1.13630463742076
FBgn0085736 0.188432478838268
FBgn0031981 -0.050050733465388
FBgn0004407 -0.315510860136798
FBgn0041711 2.00213663108033
FBgn0035281 -0.0963383950468273
FBgn0030755 5.08145298354503
FBgn0261261 1.22348141149953
FBgn0044810 2.83129020368902
FBgn0030929 0.200751487858385
FBgn0052533 -1.14651985042739
FBgn0063667 2.30944791276589
FBgn0259961 7.6810832578302
FBgn0030645 -0.599345770869969
FBgn0039315 1.25969528273572
FBgn0035088 -0.606433621998004
FBgn0011206 4.41969310929339
FBgn0036916 -1.37925702517329
FBgn0033708 2.86175611006429
FBgn0039306 -1.71849756807663
FBgn0039298 1.65253682882355
FBgn0034266 0.229930089140877
FBgn0011661 -1.31492892896434
FBgn0032602 -0.577369572354302
FBgn0030663 5.91142951360075
FBgn0015926 -6.57939622024458
FBgn0020912 0.656619994920915
FBgn0042092 -2.75919216256717
FBgn0039291 -0.680487003170637
FBgn0032225 0.717259869412599
FBgn0036544 0.49647909196322
FBgn0000276 4.20257575266733
FBgn0034513 5.36576100606127
FBgn0031403 -0.962471869580223
FBgn0030272 1.20040079157057
FBgn0028336 -1.12847447861332
FBgn0025390 -2.20287153462174
FBgn0052269 -0.587241692591953
FBgn0038530 -0.597724410269842
FBgn0034135 2.40321665423992
FBgn0003204 -2.27462011544962
FBgn0032192 4.71945297407224
FBgn0053679 1.52009114390806
FBgn0013762 -1.05145752885489
FBgn0004102 0.989562838866652
FBgn0032484 1.65950255026268
FBgn0030716 1.33893151636333
FBgn0030178 -1.29686799479789
FBgn0086367 0.783140674349269
FBgn0038820 1.60174273013171
FBgn0027836 0.559034970980284
FBgn0038455 -0.897031859996806
FBgn0259194 10
FBgn0038702 3.14050213369626
FBgn0034938 -0.748156204780451
FBgn0038519 -1.18263620468616
FBgn0085298 4.09914793751155
FBgn0001137 -1.41669920317217
FBgn0033749 0.645659494887746
FBgn0003209 -0.311407931835813
FBgn0024728 -0.132584723571353
FBgn0035380 8.11948827678015
FBgn0027549 0.774254065773407
FBgn0039738 1.08511226597442
FBgn0053302 3.5541828053685
FBgn0026058 5.46959233026171
FBgn0034243 -1.3660189152612
FBgn0036365 1.2361081221473
FBgn0262609 -10
FBgn0036511 0.280748137355116
FBgn0030811 6.46379418748522
FBgn0029827 0.0592226487848998
FBgn0003450 -4.28669723606469
FBgn0032719 1.21867814247186
FBgn0260222 -0.647996833626951
FBgn0033443 0.0565108656892656
FBgn0004106 -3.58046858653431
FBgn0039527 1.9242801486678
FBgn0037973 1.41791110734141
FBgn0032330 0.197066641972695
FBgn0026397 0.6020248497637
FBgn0032973 4.0559116871302
FBgn0030826 1.31654324102822
FBgn0027619 -0.776272708274356
FBgn0030344 -1.18181139415678
FBgn0040989 10
FBgn0040796 10
FBgn0035078 6.18062974594967
FBgn0035805 -0.460058152320085
FBgn0010438 -2.25733495626642
FBgn0086909 -1.60452582471272
FBgn0036964 -1.08758146682219
FBgn0051524 10
FBgn0013773 -2.77113918795007
FBgn0261556 -0.503809109052954
FBgn0051357 -1.44488576016705
FBgn0039771 1.63349471228419
FBgn0013308 0.577249406185794
FBgn0085213 0.189158656908349
FBgn0085230 -1.12595117228529
FBgn0005660 1.01778817268311
FBgn0040968 1.59557792759615
FBgn0037468 -3.08925703586928
FBgn0085433 -0.261065093309617
FBgn0032209 1.08004651500309
FBgn0035455 10
FBgn0038296 4.47197577857331
FBgn0015622 0.544068948195466
FBgn0026570 -0.842152029784967
FBgn0052669 0.654440821901666
FBgn0034551 2.3667539541984
FBgn0031216 -0.170707096262826
FBgn0001269 3.14842442375219
FBgn0036670 5.85306090281471
FBgn0053192 1.03116989767935
FBgn0015772 -0.812875075692088
FBgn0027868 -2.49738565111766
FBgn0039639 -1.54673035626446
FBgn0011277 1.40691480625032
FBgn0035670 -0.279136878612932
FBgn0039886 -1.18535099801038
FBgn0037250 -1.96710488875893
FBgn0036031 7.05671064336477
FBgn0033183 -2.17205226761603
FBgn0029067 -1.41001262195834
FBgn0037021 -2.86464141131516
FBgn0039683 0.903301373088078
FBgn0031333 10
FBgn0030352 -1.11837476148938
FBgn0034558 0.285834413165854
FBgn0262110 -0.207915559754971
FBgn0000709 -1.63634088056584
FBgn0261570 -1.25049273213925
FBgn0045761 1.33807379161409
FBgn0050488 4.66440070202438
FBgn0033570 0.497629064949693
FBgn0031283 1.18773896833008
FBgn0015024 -0.893238015566806
FBgn0038993 6.5007595830024
FBgn0038161 -10
FBgn0037581 3.62630511128451
FBgn0034277 -1.06736972902974
FBgn0038494 1.20619049836562
FBgn0010747 -0.274849649867217
FBgn0035090 0.286853862603724
FBgn0039655 4.72169970744131
FBgn0050410 -1.06692473599934
FBgn0014396 1.09945689052817
FBgn0000556 -2.09121632204214
FBgn0005616 1.05448879162164
FBgn0035568 8.87498912857652
FBgn0259185 3.96069608177189
FBgn0031134 8.63070155360531
FBgn0050072 10
FBgn0003009 6.07108754314548
FBgn0036505 0.378479767741824
FBgn0063649 -0.0132849196840394
FBgn0001230 3.03510651331152
FBgn0032811 -1.03978425808701
FBgn0028687 -1.00042053694668
FBgn0003423 0.478868338942895
FBgn0038924 -0.240041877132558
FBgn0019830 -0.113834275826206
FBgn0031876 -1.32608029011353
FBgn0023519 -1.27174392373944
FBgn0053512 3.10549509164328
FBgn0037345 0.0351266658731391
FBgn0034744 -1.11481882697893
FBgn0000363 1.59433085259406
FBgn0033591 10
FBgn0050100 -1.23196944965813
FBgn0033832 8.0252191187634
FBgn0051266 -0.598076123180422
FBgn0050411 0.457876281971343
FBgn0015282 -1.22516994369374
FBgn0034061 -1.53061026932435
FBgn0032213 1.05787714417302
FBgn0086904 -2.05391385741591
FBgn0262081 -0.802776852119741
FBgn0039007 3.74957780698139
FBgn0026415 -0.00749601268260003
FBgn0039376 9.2270224652459
FBgn0028900 10
FBgn0033087 -1.02177429312247
FBgn0043796 -1.35301343792685
FBgn0263235 2.10881710611448
FBgn0037430 -2.4641213516016
FBgn0027585 1.951879800202
FBgn0035621 -4.87597372699459
FBgn0030843 -1.75895193750616
FBgn0041623 10
FBgn0036990 -1.19807070983935
FBgn0053493 0.179757292042026
FBgn0053170 2.66050925747078
FBgn0027565 -1.42127761556067
FBgn0051223 -2.15308587414328
FBgn0038213 7.69571632572383
FBgn0040341 5.44123123890803
FBgn0030015 7.52857936724693
FBgn0035213 -2.78311863735397
FBgn0262975 0.10646642183135
FBgn0051644 10
FBgn0041188 -0.261525869166287
FBgn0034576 0.302480105884261
FBgn0036145 0.909056116735018
FBgn0035434 1.37410545207569
FBgn0038469 -5.92500093247842
FBgn0015035 1.29520534895984
FBgn0035543 1.27519233690688
FBgn0035916 -1.9715275328654
FBgn0032424 9.37717878838009
FBgn0052484 -1.90108965598178
FBgn0046247 0.106151447306312
FBgn0030963 -2.91169915558561
FBgn0052792 -1.63417231977468
FBgn0033737 -0.702226379179664
FBgn0036118 -0.625105206920283
FBgn0086347 -0.367843290606674
FBgn0033062 -1.48660781819557
FBgn0028954 -0.76766228045192
FBgn0040828 1.67216388031941
FBgn0086911 0.989031986438405
FBgn0044049 -5.38603367447426
FBgn0260026 -1.13432165230857
FBgn0053255 -2.23922527950428
FBgn0031114 -1.97807039391474
FBgn0035532 -1.50948357451692
FBgn0250746 -0.805944543135163
FBgn0039348 0.776478486157927
FBgn0262598 6.83877485484207
FBgn0086445 -2.309901384158
FBgn0052024 1.36061736841967
FBgn0032582 3.05080040811455
FBgn0051777 -0.116009218323383
FBgn0031871 0.739649092685211
FBgn0036328 9.80786778761947
FBgn0029535 6.40186093733806
FBgn0046887 10
FBgn0037288 0.509111916100286
FBgn0053233 5.97915935724676
FBgn0038122 9.94937560661282
FBgn0031732 1.37077093786499
FBgn0010051 -0.323292977618992
FBgn0259949 10
FBgn0024993 -2.05968969725303
FBgn0039553 10
FBgn0031764 -1.76134900289406
FBgn0263250 10
FBgn0036299 -1.74136348547046
FBgn0034054 -1.03758347860845
FBgn0030734 -0.17540189242297
FBgn0051076 0.532298526220657
FBgn0011746 0.54954822595739
FBgn0030431 -0.49910890886326
FBgn0031036 -1.5302752846917
FBgn0085331 10
FBgn0052698 -0.539468008676356
FBgn0031434 -2.70526188443687
FBgn0036180 1.98796125292305
FBgn0033798 0.43639132469929
FBgn0262937 -0.775067648000977
FBgn0036603 2.06906481011985
FBgn0051549 -1.19898251115888
FBgn0001259 0.44448100011538
FBgn0028699 1.02804881197328
FBgn0250754 -0.913644591068281
FBgn0051459 9.89696465888585
FBgn0029783 0.217436716853136
FBgn0085431 3.42796656133974
FBgn0033701 10
FBgn0039494 0.964847534334657
FBgn0036746 -1.15440374458412
FBgn0028669 8.67234912130045
FBgn0262026 0.341281422951063
FBgn0031808 1.15599413283492
FBgn0053056 0.641665362759302
FBgn0031608 -1.39373577503032
FBgn0029817 9.70632880352818
FBgn0030630 -1.68235916130002
FBgn0027287 0.622255369653001
FBgn0026380 -0.531445253207686
FBgn0029754 3.51300738982756
FBgn0042696 1.74108982704461
FBgn0037939 10
FBgn0037402 6.78791119679696
FBgn0032588 9.99295484914045
FBgn0260868 10
FBgn0039829 -1.86902829065138
FBgn0031992 -1.36219998037182
FBgn0034126 1.29801044376757
FBgn0031803 1.87404882771471
FBgn0031777 -0.729137722191816
FBgn0052302 0.192323051791398
FBgn0035603 -1.14976904883846
FBgn0037783 1.14033777062083
FBgn0020767 -0.210716881857652
FBgn0022246 -2.14971902362157
FBgn0030478 0.20575812116084
FBgn0259918 1.16734887640769
FBgn0031441 10
FBgn0052132 1.61296195434474
FBgn0000591 -3.77275862203205
FBgn0062928 -1.74625019914033
FBgn0037684 0.741607627654048
FBgn0259112 -0.989282877966686
FBgn0030554 -1.78686058244671
FBgn0085309 10
FBgn0085787 3.47904068073334
FBgn0083959 -0.0800420653024374
FBgn0050371 1.33287909318513
FBgn0052250 0.371790998553483
FBgn0052445 8.67113266945593
FBgn0030005 0.588101593883578
FBgn0039139 -0.524140427755101
FBgn0038869 -2.09499445172658
FBgn0025806 0.372044889794987
FBgn0037405 -3.71149055949668
FBgn0004598 -2.77485691209629
FBgn0032525 9.66199426230339
FBgn0036323 0.999366767614955
FBgn0085460 2.82286130378133
FBgn0053510 1.73981543474665
FBgn0083986 0.0105000353849827
FBgn0030777 0.0691618543605407
FBgn0039180 0.28631144731531
FBgn0250835 5.00176453204276
FBgn0031455 -1.02652024257423
FBgn0039799 6.30317058286339
FBgn0032376 10
FBgn0030945 1.26359795069573
FBgn0029644 -3.87265108817443
FBgn0034540 0.348290080369514
FBgn0036857 0.461470809393837
FBgn0260987 -0.992299965361066
FBgn0035791 -0.657299541652094
FBgn0034595 5.76002171057314
FBgn0050181 1.12324525149851
FBgn0052588 10
FBgn0035782 9.99342989553085
FBgn0023129 -0.538355056104872
FBgn0039621 1.34376513024232
FBgn0037633 -1.87012373387313
FBgn0031821 1.92468727851047
FBgn0052750 0.32338928940497
FBgn0041581 -0.737074541872523
FBgn0031266 -1.36409413107259
FBgn0051626 1.607471502334
FBgn0030991 -0.866257601707321
FBgn0033185 -0.958166786382162
FBgn0014092 -1.71449339520495
FBgn0010516 -1.11273479804293
FBgn0058178 0.921685643905582
FBgn0033879 -1.89528902957446
FBgn0037647 -0.958148843661843
FBgn0032503 5.74802150798157
FBgn0031895 -1.45829170920332
FBgn0010314 -3.29222853877216
FBgn0036765 0.991520508774712
FBgn0051148 1.47580323851055
FBgn0029716 -1.19911537985493
FBgn0039777 -0.650694370145473
FBgn0013987 -1.41645003878869
FBgn0263038 -5.22555414425793
FBgn0085471 -0.151573769602343
FBgn0053631 10
FBgn0020305 -2.37497240194527
FBgn0259196 10
FBgn0033130 1.43362828019153
FBgn0028685 -1.8503619653265
FBgn0050447 8.38797150667951
FBgn0035699 -0.171176837317371
FBgn0028490 0.829880773512085
FBgn0004087 -2.23894999067406
FBgn0058263 0.023914055140296
FBgn0259174 -0.57458363126582
FBgn0259238 0.446172956340177
FBgn0034768 3.11210329692368
FBgn0000629 -1.85339815843575
FBgn0260768 -2.63336685415352
FBgn0030794 -3.81796173235412
FBgn0051204 10
FBgn0261989 0.857803301342783
FBgn0036005 -0.901100424889559
FBgn0085326 -0.270448731639879
FBgn0029507 0.489030207245001
FBgn0011817 0.0443453484762034
FBgn0038391 0.664991203421066
FBgn0086134 -0.804846241773982
FBgn0083938 10
FBgn0036732 -0.0316514232417302
FBgn0031142 7.03481735869199
FBgn0261259 1.32317788330812
FBgn0030671 -1.70045278776237
FBgn0032446 -1.56311623165134
FBgn0033273 -2.17010082123274
FBgn0002528 -0.860240302184799
FBgn0036617 -0.646441007632941
FBgn0029590 10
FBgn0037769 1.57438517190652
FBgn0040376 5.95448457544172
FBgn0033015 -0.74139216178996
FBgn0033241 -1.64406502024417
FBgn0051057 1.59994751034141
FBgn0020620 -0.641703235986974
FBgn0035692 -0.72904028958664
FBgn0034956 -1.4217445489299
FBgn0030587 -0.134519858384597
FBgn0261284 -0.577972775038362
FBgn0053172 -3.83134726008713
FBgn0034534 -0.241466274389394
FBgn0004876 0.0425066065233672
FBgn0260453 9.86605919645048
FBgn0033115 1.05568331988419
FBgn0035772 -0.168262929447988
FBgn0035858 -0.319512284220648
FBgn0004050 -0.985317329971257
FBgn0031531 7.200507066109
FBgn0038512 10
FBgn0261538 1.51573940991033
FBgn0027605 -0.97846197563675
FBgn0036246 8.6003131410358
FBgn0030318 -1.32825783107667
FBgn0036179 1.2268350190823
FBgn0031322 0.762954159466909
FBgn0036547 0.594907018032928
FBgn0039075 1.32366921289808
FBgn0031752 0.17292519248363
FBgn0034646 -2.21751987705422
FBgn0002733 -1.01393358000062
FBgn0002577 0.614830416310811
FBgn0034876 -1.41865401856297
FBgn0050349 -0.941415858156759
FBgn0051157 3.06435991802755
FBgn0030993 0.389917686863986
FBgn0067861 8.52651176692594
FBgn0038436 0.772260368002015
FBgn0058042 -0.0850745130787425
FBgn0260770 1.64893608141803
FBgn0039664 -0.778388103804434
FBgn0027529 0.230457045971654
FBgn0038631 2.00794001411697
FBgn0030770 7.69086201910859
FBgn0259705 -1.2579104373818
FBgn0050042 0.286602732147022
FBgn0034761 -0.504114630219702
FBgn0038388 -0.217878265336458
FBgn0027535 -0.994479338757048
FBgn0029882 -1.41628116656796
FBgn0052695 -0.549662546953322
FBgn0034221 3.6501125500304
FBgn0029728 5.69452776140434
FBgn0035139 9.410546871113
FBgn0000054 -1.23297101962907
FBgn0041186 -1.99918964893868
FBgn0039208 1.28101020465507
FBgn0028526 0.991005071224082
FBgn0067311 10
FBgn0051244 9.52383578096875
FBgn0036702 1.04027091247255
FBgn0029685 -2.57597007815501
FBgn0032751 -0.54544289840406
FBgn0050384 9.17631531298901
FBgn0035358 0.319605550840442
FBgn0039671 0.0666939056571057
FBgn0259958 9.94970945471409
FBgn0037144 -2.51935556524455
FBgn0026239 -0.256309099421377
FBgn0261046 1.61029560988818
FBgn0051697 5.75132253360768
FBgn0027091 -2.2282218872346
FBgn0033998 -1.86937528279159
FBgn0031070 -1.40912832672053
FBgn0035736 -3.06083432522779
FBgn0262575 10
FBgn0034476 2.37349237727331
FBgn0029769 -0.255515404529304
FBgn0005677 1.9469524967809
FBgn0001321 1.94181502726273
FBgn0035429 -1.03443446966484
FBgn0036654 6.65943241350776
FBgn0036610 5.75245686808671
FBgn0024958 -0.495464897560856
FBgn0011584 0.48958164054177
FBgn0021895 -1.42399442252483
FBgn0038221 0.727989658718925
FBgn0037589 3.22347433391381
FBgn0032358 0.560966627182322
FBgn0010803 -0.431917078865106
FBgn0039217 -0.652532796982857
FBgn0035364 1.52119225477313
FBgn0029752 8.90402994319598
FBgn0040297 1.43631578730586
FBgn0031986 5.51572522189719
FBgn0039237 0.906076158915792
FBgn0038183 -1.33511198765634
FBgn0031893 -0.559495103739007
FBgn0259183 5.18048937089563
FBgn0040290 -4.78811584323943
FBgn0053558 -0.761017538273876
FBgn0038018 6.51340578400663
FBgn0033827 -0.325439521717614
FBgn0064123 2.24630158104509
FBgn0039676 3.45226350419038
FBgn0020389 -1.78905609830664
FBgn0259147 0.693817052750058
FBgn0261373 -1.09886318473114
FBgn0036428 -1.14275004360437
FBgn0053481 1.51763314294671
FBgn0036141 -2.46639473563904
FBgn0085374 6.50672466238974
FBgn0032247 -1.00984363288653
FBgn0036824 -0.122940017830895
FBgn0037501 -3.01306188106251
FBgn0037108 -0.423328290123063
FBgn0036490 9.91819618579156
FBgn0020618 -2.04849340141534
FBgn0041105 1.47718696721811
FBgn0040252 1.36037942941616
FBgn0032124 -0.0808144542999447
FBgn0034903 0.663121701795066
FBgn0037011 -0.403413652366952
FBgn0031824 -1.19651276257525
FBgn0035539 -1.32830204404753
FBgn0030959 -0.339641557224477
FBgn0005533 -1.76401570677646
FBgn0262355 10
FBgn0033562 -1.89526930004539
FBgn0037003 4.88685212652037
FBgn0032040 0.960477478970887
FBgn0036410 3.26640217934616
FBgn0038708 8.74572883868286
FBgn0031128 10
FBgn0037252 -0.90111384492101
FBgn0053116 0.426025595395357
FBgn0035330 1.32494649152214
FBgn0011559 9.45007880891387
FBgn0052463 8.04650416356193
FBgn0033906 -0.156965906681374
FBgn0037678 -0.234846681569054
FBgn0261339 1.86644869493783
FBgn0260723 -1.83443143071213
FBgn0038424 -0.579691385753376
FBgn0034665 10
FBgn0030502 -1.91845644562591
FBgn0039282 1.72529089703314
FBgn0259202 0.864359863436205
FBgn0052762 10
FBgn0262882 10
FBgn0024352 -2.27028214604587
FBgn0050495 0.588299372348448
FBgn0032086 -0.505962960232168
FBgn0037993 1.57113885319611
FBgn0004110 -2.11976180589577
FBgn0024293 0.770490738486104
FBgn0039722 0.79469870701763
FBgn0015040 0.662906585504153
FBgn0040628 8.37371756642772
FBgn0023479 0.5810332258981
FBgn0031186 -2.06796623568397
FBgn0051388 -0.804732995687648
FBgn0000043 -0.779659188093363
FBgn0037422 10
FBgn0031940 2.10383292800458
FBgn0050364 7.71928909264925
FBgn0037539 -1.11386894593037
FBgn0262539 1.79809770598454
FBgn0261837 -1.2654407793662
FBgn0032981 -0.026921557144707
FBgn0063670 -0.872646829289192
FBgn0038539 9.64678291996613
FBgn0051636 1.56354958625581
FBgn0262170 6.40120812399656
FBgn0027348 -2.15181779388885
FBgn0051184 -2.36701208482126
FBgn0030121 -1.78820040356137
FBgn0029924 -5.65055579050185
FBgn0024943 1.31691814318933
FBgn0004394 0.297093771157286
FBgn0032625 9.80604639052702
FBgn0051659 8.028246342889
FBgn0039507 -0.672348208845761
FBgn0035610 0.940608253341298
FBgn0036094 2.02446386191691
FBgn0261832 7.71113297214178
FBgn0027515 -0.485955211934757
FBgn0030459 -2.01814097724222
FBgn0053640 1.96252357778873
FBgn0038947 -0.0934516035856995
FBgn0011554 0.123066205777185
FBgn0035617 -1.43901862104237
FBgn0034294 0.475486021703717
FBgn0031469 10
FBgn0262140 10
FBgn0085302 2.55958229802303
FBgn0030838 -0.283977533042372
FBgn0028926 -0.484486559241484
FBgn0028424 1.47496007111318
FBgn0037128 -1.75835879773458
FBgn0024330 -1.67035409978095
FBgn0033856 8.49134346342716
FBgn0016053 -7.11456644095911
FBgn0026371 -0.0588782179157643
FBgn0038629 1.83982601918647
FBgn0000477 0.563962058661916
FBgn0032276 10
FBgn0035852 8.57189848515911
FBgn0039849 -1.18747205265654
FBgn0062978 0.688451440947508
FBgn0032804 4.38807683458366
FBgn0036995 4.61358883030308
FBgn0038464 -1.81699962731232
FBgn0036794 4.3126804315796
FBgn0259168 -1.57303818785383
FBgn0051832 4.19027075433905
FBgn0015553 -4.2913533950016
FBgn0262872 -0.481830100275865
FBgn0041195 7.5909359567846
FBgn0051647 10
FBgn0053124 -1.93330609434289
FBgn0038901 10
FBgn0037449 10
FBgn0029903 -1.82816029532605
FBgn0051845 0.881297113653616
FBgn0034824 9.4887013535424
FBgn0261065 -2.39815355636625
FBgn0039069 -0.216331397858628
FBgn0036125 9.7188127112149
FBgn0036935 1.47633832700014
FBgn0030834 -2.69741958551087
FBgn0050355 5.45405731555321
FBgn0021847 -0.524474405610267
FBgn0032006 0.778753470695844
FBgn0033268 4.81771891741013
FBgn0014464 -5.7448094020698
FBgn0034105 9.16307696404414
FBgn0038105 0.821457692063424
FBgn0035711 1.10498845611013
FBgn0035933 1.19396093852533
FBgn0036580 -1.74751893959526
FBgn0039190 9.61303789461857
FBgn0033271 4.27133219246798
FBgn0036771 0.810555210495625
FBgn0033955 8.40167369321468
FBgn0039000 -0.788006058929849
FBgn0004587 -1.58816431118127
FBgn0261930 0.960161259566182
FBgn0250874 -1.25460232664408
FBgn0030039 0.531348181194987
FBgn0038749 1.56438541230057
FBgn0085337 10
FBgn0043535 -0.33122753514149
FBgn0034144 9.24549665475626
FBgn0004636 -2.08924653199842
FBgn0051176 0.699386400756608
FBgn0033555 -1.29353308809206
FBgn0064237 0.108327196755597
FBgn0086697 -2.8444202786415
FBgn0034392 -0.0819421154738564
FBgn0250824 7.78711238027518
FBgn0032740 10
FBgn0061361 -2.15061968660961
FBgn0051664 0.981667436585876
FBgn0037707 -0.795446674276727
FBgn0260635 0.186923282616245
FBgn0039026 0.0543482776596534
FBgn0032783 -1.16526404663159
FBgn0029589 4.36174978913212
FBgn0261797 -0.410656814722847
FBgn0033137 0.89426853894976
FBgn0036263 -3.44236190725895
FBgn0260396 0.51813163022097
FBgn0053271 10
FBgn0038346 0.161372842409124
FBgn0032851 10
FBgn0033515 0.419195610595185
FBgn0033954 9.90388341188181
FBgn0003747 -0.130574481917411
FBgn0085192 -2.43999865659925
FBgn0035707 2.37908664710693
FBgn0261803 6.5533721770913
FBgn0039669 9.34318894955012
FBgn0032530 10
FBgn0035907 -0.815639343654658
FBgn0029157 0.121882845214188
FBgn0032264 0.137107827534787
FBgn0015663 1.0803634222527
FBgn0034318 0.124527307280061
FBgn0016070 -4.19170209466469
FBgn0259711 -0.475544228716264
FBgn0029935 -0.981110750874179
FBgn0035844 -0.0928204417886636
FBgn0260779 -0.822168605620098
FBgn0051826 3.7853402789311
FBgn0003655 -6.65688804353747
FBgn0030193 1.60232510519947
FBgn0029596 1.60369019852402
FBgn0085612 10
FBgn0050395 9.70693251524117
FBgn0053985 -0.979561142621022
FBgn0004554 -1.74041881786278
FBgn0032632 9.49956998443622
FBgn0005561 1.38786457293023
FBgn0031566 -1.13831233641212
FBgn0035422 -1.99219107222705
FBgn0030452 0.951329162178266
FBgn0039197 0.795534563378775
FBgn0033248 9.65091954961304
FBgn0050468 10
FBgn0053936 1.8276872406818
FBgn0261985 -0.597718593873754
FBgn0036349 -6.27681878272565
FBgn0002521 -0.431441890249907
FBgn0035399 10
FBgn0052594 -0.131975070704842
FBgn0024973 -0.376736018651243
FBgn0038858 0.925610964738486
FBgn0261239 -0.85378306832812
FBgn0027378 -2.19288916849941
FBgn0259213 2.34392984593525
FBgn0016641 -1.38719643104597
FBgn0041234 1.62452833391937
FBgn0031849 9.30487525745253
FBgn0261270 -2.65747484290566
FBgn0031081 1.04365537387587
FBgn0037418 10
FBgn0036462 -1.18873490881716
FBgn0031519 -2.20363919654859
FBgn0003313 -4.22739107009057
FBgn0032883 1.83176513867622
FBgn0037202 -1.46641320540901
FBgn0262743 -2.27693783758727
FBgn0026428 0.272621489593242
FBgn0085242 -1.57211143746446
FBgn0039854 -0.398221935842707
FBgn0028515 -1.1139147918288
FBgn0034500 -0.703138790767685
FBgn0005658 1.45550486172761
FBgn0036628 1.28242151321716
FBgn0033283 7.94018417929242
FBgn0051674 0.313824993653842
FBgn0035169 -2.12413692720077
FBgn0039743 -0.983834914551164
FBgn0015269 0.366074705772131
FBgn0012018 1.6408732268297
FBgn0031785 9.4009049220897
FBgn0024182 -1.15701777447926
FBgn0031118 -0.933066107794261
FBgn0038037 0.735846008321869
FBgn0032054 -0.0606873269169805
FBgn0024189 4.88820777979013
FBgn0038363 0.84689331161808
FBgn0037660 -1.00902898003144
FBgn0039435 5.93221146986933
FBgn0032228 -3.91819494785261
FBgn0004885 0.707031621391069
FBgn0042132 -0.456590225759948
FBgn0035545 -0.637671389407034
FBgn0052425 0.620340519745792
FBgn0053337 -0.41494277443999
FBgn0034051 0.360024282083251
FBgn0259748 0.033849955429649
FBgn0037570 2.65316811321445
FBgn0034794 -1.62251673875203
FBgn0027280 -1.46314693949199
FBgn0037279 -0.145673507878543
FBgn0261523 10
FBgn0035833 0.351790993900154
FBgn0002787 -1.32370542173161
FBgn0038878 1.95068244006606
FBgn0025629 -1.66222140480664
FBgn0031651 -0.856313168400464
FBgn0034383 8.25495116878186
FBgn0035160 -1.70922091274899
FBgn0014011 -1.0182327825654
FBgn0031351 -2.49329347456412
FBgn0052182 0.669505161189372
FBgn0029663 1.33031590546228
FBgn0024754 -0.23686383898883
FBgn0029703 8.79667433050556
FBgn0032181 1.21821272491265
FBgn0032717 0.079376983175054
FBgn0025638 -1.41405625934155
FBgn0038056 -1.53224769922016
FBgn0065097 1.1740458432631
FBgn0028664 -0.69663185453834
FBgn0038966 -0.204213430437692
FBgn0037772 -0.728215415375501
FBgn0050409 2.72502238855858
FBgn0052817 -0.55775443860811
FBgn0040011 0.552667370944639
FBgn0032910 -1.06839247533317
FBgn0035383 -0.911619062947872
FBgn0261379 1.38477225910181
FBgn0032467 0.745960874983405
FBgn0037244 -0.96752479075272
FBgn0033261 -1.60463229331058
FBgn0035323 -1.04837343779327
FBgn0031493 -2.10605052024285
FBgn0004465 -1.2572178678412
FBgn0052226 -0.678321173929055
FBgn0011669 8.26041291272418
FBgn0000032 -1.76681161610833
FBgn0035497 4.90666359820817
FBgn0053060 7.77701416728214
FBgn0010382 -3.66454945243362
FBgn0052138 0.75471376204673
FBgn0032732 -0.42514401727794
FBgn0034509 1.88946303890607
FBgn0039107 0.594186638992545
FBgn0040813 0.506513006260111
FBgn0026149 -3.32346135948028
FBgn0058155 -1.19178499529882
FBgn0032397 1.38012519402754
FBgn0021967 -0.14064535588016
FBgn0052181 7.65613932067884
FBgn0025635 -2.95248095457001
FBgn0037239 0.931273950220103
FBgn0037164 2.97733352637221
FBgn0051551 3.85932333211001
FBgn0033207 0.292731332364529
FBgn0032008 1.72175758275296
FBgn0051125 1.77645619819065
FBgn0038419 1.40614814824803
FBgn0037817 1.61307804810288
FBgn0034684 8.26067750310284
FBgn0053263 1.19597692260207
FBgn0004666 -2.69911888780279
FBgn0086784 0.265792544819665
FBgn0031077 -0.855196547719894
FBgn0259831 1.09385315568426
FBgn0037889 8.391126005632
FBgn0261914 0.642599570619983
FBgn0066303 -1.58682052821396
FBgn0032406 0.760899985095822
FBgn0085483 0.433366786896769
FBgn0010877 -1.79790689321179
FBgn0035152 -1.63931263609102
FBgn0000114 0.119397830577739
FBgn0019624 0.280765717794906
FBgn0027597 -1.17886977876067
FBgn0036950 4.50960148477421
FBgn0051441 -1.91931436478736
FBgn0032076 0.98095599103788
FBgn0035440 -1.08412855892919
FBgn0005585 -0.582655153688966
FBgn0250844 10
FBgn0035871 1.3809851927662
FBgn0026873 -1.38138820393116
FBgn0000139 -1.22016228612584
FBgn0031268 -1.63047183123151
FBgn0034271 -1.40832207899633
FBgn0025879 1.04548441386707
FBgn0001223 1.24297961108223
FBgn0029997 -0.205891447136084
FBgn0262477 1.41968619236412
FBgn0032577 10
FBgn0035649 1.48703174381703
FBgn0024983 -1.10978025975897
FBgn0033544 1.2322176451628
FBgn0034022 1.34353330450922
FBgn0032473 5.11524685040843
FBgn0036846 -1.23908419803249
FBgn0003079 -1.77243136145716
FBgn0037884 -0.459442559573704
FBgn0029858 -1.78137845886002
FBgn0038237 1.40302288745616
FBgn0038063 0.737115174506627
FBgn0035727 5.64431017242647
FBgn0047178 -1.11553278408547
FBgn0038597 -1.7496991819828
FBgn0029980 -2.04916515053724
FBgn0051496 7.97525734662551
FBgn0054033 10
FBgn0261597 -1.88731236139529
FBgn0030541 3.02948903481669
FBgn0039925 2.61328051692069
FBgn0052797 3.54681740492736
FBgn0013325 -1.95869815140674
FBgn0041579 0.385423927865237
FBgn0039331 8.92020191036472
FBgn0038400 -0.387610407308895
FBgn0259978 -0.409355753848006
FBgn0038200 9.70992431454187
FBgn0012037 0.676832376573505
FBgn0039150 -0.441660533635393
FBgn0003567 -1.74224910728575
FBgn0036573 0.126706453146171
FBgn0036837 0.150313983907927
FBgn0032750 -1.74634936823061
FBgn0038619 -0.605469603971436
FBgn0035065 -1.03470069805218
FBgn0030078 5.47501587217645
FBgn0051103 1.32937548705049
FBgn0260873 10
FBgn0031974 -1.26158085068169
FBgn0031775 2.99726938976273
FBgn0001108 -1.33450417885069
FBgn0039620 1.32322079306999
FBgn0262103 -0.577366793134848
FBgn0040259 -0.0255979748844202
FBgn0039860 -1.91169366344358
FBgn0039836 -0.90130495787362
FBgn0036760 -0.103634723531662
FBgn0030479 0.559186861274944
FBgn0011217 -0.204112473564128
FBgn0033623 8.00367379491525
FBgn0261844 -2.4836774565628
FBgn0032269 10
FBgn0034191 -1.63870682367915
FBgn0027930 0.179555292309732
FBgn0028703 -0.383719279691918
FBgn0031273 10
FBgn0035257 -5.1934919658498
FBgn0052638 -0.0509746307515922
FBgn0029708 1.57905566061475
FBgn0028984 -1.63442170661832
FBgn0033374 -5.09182287072879
FBgn0032934 -2.5038028587173
FBgn0015270 -4.88009747748469
FBgn0033081 -2.7933821287052
FBgn0003866 0.167480285655123
FBgn0085459 0.531128065601431
FBgn0005670 -0.416156830298245
FBgn0004449 0.344278774644016
FBgn0051719 1.54038383140269
FBgn0039783 10
FBgn0052641 -0.406761045410917
FBgn0039339 -0.929387376887954
FBgn0025679 0.920948362904434
FBgn0034946 -0.920939094885975
FBgn0014454 2.20515799049949
FBgn0005558 1.11126830033589
FBgn0051530 1.09132809809981
FBgn0000163 -0.71269682302701
FBgn0032178 0.750578734067511
FBgn0032770 0.910309422889061
FBgn0050036 5.00191444969028
FBgn0033812 -0.720564238832217
FBgn0000056 1.11375921624828
FBgn0039019 -1.19628344226232
FBgn0025680 0.96866007148254
FBgn0260466 9.36512433021249
FBgn0011224 -0.264575324908307
FBgn0039311 1.6502622266179
FBgn0037667 -1.39299009069621
FBgn0014395 1.98315301607456
FBgn0031909 -1.47200186095097
FBgn0032184 2.23041997317282
FBgn0035593 0.921314389121439
FBgn0035813 1.45300246742647
FBgn0037665 -10
FBgn0034092 10
FBgn0050049 1.19666704846869
FBgn0004795 -2.05957998337882
FBgn0053966 0.810917680773572
FBgn0037838 -0.947678015843085
FBgn0061200 -1.93406977624538
FBgn0034986 -0.426696779134005
FBgn0035020 1.40996444803687
FBgn0036899 1.33514099551286
FBgn0029775 1.0111035715252
FBgn0061197 10
FBgn0015509 -1.43855511348617
FBgn0086604 1.29610596374081
FBgn0036608 10
FBgn0034293 0.819199173878153
FBgn0036531 10
FBgn0037566 -2.1803931474263
FBgn0037149 -1.05159523358438
FBgn0050485 7.97203980885489
FBgn0031470 10
FBgn0036677 4.20443152480704
FBgn0038323 -0.68871927699663
FBgn0016013 1.74032548853675
FBgn0030592 2.79090353189324
FBgn0004170 -3.66167544042535
FBgn0040102 0.836339943606373
FBgn0033808 -0.950451771064249
FBgn0027586 1.69285279452611
FBgn0027055 -1.47921069095086
FBgn0030746 1.55865481227832
FBgn0036569 -1.82399374593793
FBgn0010411 -1.82251592235766
FBgn0039427 -1.30040059675334
FBgn0036872 1.19597692260207
FBgn0039420 1.32036623111545
FBgn0038585 -1.33352259635755
FBgn0034712 2.33538714737697
FBgn0036474 1.07516227315448
FBgn0032923 -0.943799283119155
FBgn0035661 1.73190849007176
FBgn0000210 -0.470840963345195
FBgn0004895 -0.481185142025646
FBgn0039113 -1.80427018507233
FBgn0005593 -2.04267065416304
FBgn0262879 3.57630668729478
FBgn0035750 10
FBgn0010197 6.2766946076877
FBgn0017429 -1.06900936146246
FBgn0037263 -0.715585821385729
FBgn0085426 2.69991790706418
FBgn0040959 -0.0849740904189276
FBgn0030181 2.32605076248687
FBgn0261014 -0.60833262592552
FBgn0036589 0.0618240356241709
FBgn0033984 -0.373027603106833
FBgn0035798 0.742356638625234
FBgn0032162 -0.0908326670282497
FBgn0034464 8.92150592901273
FBgn0004379 -0.848864342469983
FBgn0039543 -1.18355562098228
FBgn0004175 9.62212048288223
FBgn0031865 -0.176003684893488
FBgn0038871 -0.146556224705488
FBgn0035640 -2.6733503658158
FBgn0020368 1.48992812569259
FBgn0004372 7.09999005339442
FBgn0250788 0.906069799742727
FBgn0031644 8.25369557416598
FBgn0033912 -1.83905798652997
FBgn0085440 0.582483242508657
FBgn0034423 9.39754677657873
FBgn0038762 9.86786031525977
FBgn0030894 -0.947996680073642
FBgn0038914 -3.38615361394289
FBgn0030829 -2.59370148348841
FBgn0262517 1.83410354679173
FBgn0036393 0.697034432567213
FBgn0031805 -1.28171313073551
FBgn0035195 0.373698859046469
FBgn0037650 5.92181571825362
FBgn0039157 -0.111716794376728
FBgn0023076 5.09797822913053
FBgn0028506 -2.87788561453939
FBgn0038428 -0.490342375536093
FBgn0260470 3.36389614615878
FBgn0032105 -3.15996994669075
FBgn0031233 -1.34511402473638
FBgn0035896 -0.654374579541144
FBgn0030914 1.56324542172948
FBgn0029804 0.911408483711417
FBgn0031397 1.06681485632791
FBgn0027504 -1.33754181552596
FBgn0052436 6.18098515452965
FBgn0039993 -0.464422950408177
FBgn0026320 -7.89326294505939
FBgn0011591 -0.185597949743348
FBgn0085538 10
FBgn0039766 -0.133073043000073
FBgn0259481 0.221613340695609
FBgn0037396 -0.0764947967570588
FBgn0035378 0.955760098521592
FBgn0263109 -0.685338683403455
FBgn0038320 -1.34006591000355
FBgn0260870 10
FBgn0026255 1.56892140033212
FBgn0034735 -1.46884808541475
FBgn0053998 4.73823603172321
FBgn0030763 0.236564452114441
FBgn0000097 -1.81987506053999
FBgn0022720 -2.1031462673358
FBgn0041252 -5.40843214719971
FBgn0028949 0.414207832292643
FBgn0261635 -10
FBgn0036136 0.256138517843434
FBgn0029966 -3.3576896516857
FBgn0051207 1.55614534048036
FBgn0030071 2.93917699018187
FBgn0038541 0.853403914925258
FBgn0011474 -2.92489165597265
FBgn0261404 -0.305223307759079
FBgn0038033 4.16299113486882
FBgn0000721 -1.70221329988702
FBgn0030752 -0.790185113643316
FBgn0087021 -3.87524355208786
FBgn0261993 -0.12595117228529
FBgn0261586 10
FBgn0051105 6.62977432747592
FBgn0261861 6.13296183566933
FBgn0024804 -0.455145745237788
FBgn0050157 2.00052253171116
FBgn0010247 -1.05144339544319
FBgn0259220 0.409852993528447
FBgn0263027 0.671132969282961
FBgn0044871 -0.875881144189438
FBgn0031523 1.4025020517204
FBgn0026409 -0.318289765826784
FBgn0039500 0.603923271377156
FBgn0051065 0.459403605115659
FBgn0037215 -0.617235399106756
FBgn0032961 -1.59687089301706
FBgn0085403 -0.79352109283948
FBgn0041702 -2.32566168171046
FBgn0019809 1.81933406384062
FBgn0051788 8.37545536536073
FBgn0002069 -1.74100657331117
FBgn0039972 -4.59063907232952
FBgn0034631 0.173372607698097
FBgn0259932 -1.32719841194945
FBgn0262823 0.846643517352703
FBgn0262836 8.62193725487179
FBgn0010014 1.27289219656919
FBgn0005694 -2.12142373611974
FBgn0051472 -1.02917070728688
FBgn0034454 1.56436743792757
FBgn0003022 -4.21502123920982
FBgn0033948 -1.93954500706198
FBgn0001247 0.0746619687980317
FBgn0036816 -0.297610593852008
FBgn0036913 -0.151455317570927
FBgn0029134 -1.53102338246025
FBgn0027572 0.561678899287725
FBgn0027107 6.51161896997066
FBgn0053758 0.0614627967749669
FBgn0260943 1.54196956432439
FBgn0031410 10
FBgn0033609 -1.14968582983358
FBgn0052086 7.86809942580324
FBgn0031139 9.83062353396288
FBgn0039788 7.10498590520193
FBgn0051457 -2.25647728999122
FBgn0038158 10
FBgn0034157 3.48567145983931
FBgn0037385 10
FBgn0040837 0.399978740887468
FBgn0261507 10
FBgn0052655 8.76238342497892
FBgn0023096 -0.326577428385199
FBgn0036811 -1.56908013191225
FBgn0029868 -0.291691951837217
FBgn0085344 0.813171027880061
FBgn0036207 0.423211378403788
FBgn0030053 -1.69525296768668
FBgn0036494 0.311153973350965
FBgn0000246 -1.68257771212241
FBgn0260744 -0.182281376117158
FBgn0039488 -2.71627518050214
FBgn0020496 -2.15495880572766
FBgn0067629 -2.2800778461925
FBgn0053970 2.27663979190572
FBgn0003227 -1.74164210363214
FBgn0035315 -10
FBgn0040636 1.98713995954872
FBgn0033564 0.564901925722319
FBgn0013998 -0.710518451245371
FBgn0031238 2.80774972149539
FBgn0038306 -1.80955305816622
FBgn0032509 -1.04868859734756
FBgn0035552 -10
FBgn0016920 1.46858079107212
FBgn0034585 -1.11853296770349
FBgn0050082 1.4314611560233
FBgn0046296 -0.996304226633953
FBgn0027950 -0.964790926944272
FBgn0085386 4.69669609531507
FBgn0039916 1.85807852348856
FBgn0262681 6.41574577765096
FBgn0039436 -2.9790575248441
FBgn0031649 2.96294551687289
FBgn0035147 -0.232377867290677
FBgn0032919 -2.49860370315171
FBgn0011763 -2.35390167584595
FBgn0033090 4.32739647157341
FBgn0037083 -2.06284712429759
FBgn0051469 0.95537795909369
FBgn0031661 -1.34292443169238
FBgn0038918 9.13213483497248
FBgn0037322 1.13142354929806
FBgn0037514 8.25411423852141
FBgn0035335 -0.89794247533026
FBgn0029518 2.99179081968515
FBgn0000253 -0.544800795038083
FBgn0053958 0.658290466314485
FBgn0029128 -0.014657756835109
FBgn0259142 0.0126195583066932
FBgn0026702 -2.28274383767981
FBgn0015808 0.0286300997449834
FBgn0032219 4.75685393120716
FBgn0034087 -0.586741928615111
FBgn0038810 -1.17663812486293
FBgn0039163 -1.87534791741703
FBgn0038356 10
FBgn0053179 5.37887278842932
FBgn0026619 -0.0251413361243431
FBgn0040235 -2.21119696788533
FBgn0038550 -4.2861277420609
FBgn0034816 5.68158296546832
FBgn0051272 0.691046884829419
FBgn0034838 8.26506733538052
FBgn0034618 -0.151560165068364
FBgn0015037 0.931871896676347
FBgn0035483 1.76600190539655
FBgn0033258 1.85227779818476
FBgn0038704 -0.0900365983946537
FBgn0040348 0.225800146234966
FBgn0032482 0.922103611420151
FBgn0031631 0.0229269759655925
FBgn0015376 -3.06466222818689
FBgn0032968 10
FBgn0040922 10
FBgn0020637 -3.9759643744539
FBgn0022709 1.50609304426864
FBgn0051337 4.8546286259581
FBgn0031692 1.19790708902394
FBgn0035228 -0.373720791623952
FBgn0037754 1.37747942296412
FBgn0032175 10
FBgn0035589 -0.305710895442126
FBgn0036992 1.80761451252992
FBgn0261294 4.24534759497115
FBgn0051709 10
FBgn0039052 1.00959017515348
FBgn0028855 -0.371800908224374
FBgn0037625 2.08706502922474
FBgn0037845 1.72802045424775
FBgn0030276 -1.35398884722601
FBgn0039904 -0.662009021151268
FBgn0002522 0.821624457765858
FBgn0041248 10
FBgn0040367 -4.53132971881711
FBgn0015381 2.57896782719567
FBgn0025286 -1.94994947653163
FBgn0033665 -0.0571833091146514
FBgn0034275 1.20209117316475
FBgn0086736 0.179504510066892
FBgn0050039 9.36270008041648
FBgn0051779 10
FBgn0020377 0.554791042624218
FBgn0031231 -1.43644499965888
FBgn0030099 -0.534035840956338
FBgn0029913 -1.32782948637325
FBgn0038771 -0.164018196785763
FBgn0003165 -2.27432371942512
FBgn0260653 0.223337542195492
FBgn0261593 -2.04219569680329
FBgn0030274 -0.259350321539618
FBgn0036689 -1.13170929836904
FBgn0037715 0.330984832952167
FBgn0039476 2.41993870060369
FBgn0011659 -2.95060925001715
FBgn0027509 -0.941832910627764
FBgn0032489 -3.76103139049448
FBgn0032791 -0.684476080176042
FBgn0014189 -2.50969769820604
FBgn0058232 5.62801707865095
FBgn0036233 -0.954153444809886
FBgn0261060 10
FBgn0042693 -0.933907164790949
FBgn0035260 -0.766871558682885
FBgn0000723 1.03219228238127
FBgn0037529 -0.36266172016541
FBgn0038476 -2.84961536036566
FBgn0038595 0.209126573563005
FBgn0032416 5.89208298717586
FBgn0036380 5.23828165863421
FBgn0033960 2.11715007008329
FBgn0024806 -0.56798390841107
FBgn0015558 1.08345823975214
FBgn0035034 8.89389073736779
FBgn0032957 1.48996875611757
FBgn0003660 -0.487176499987466
FBgn0260233 -0.364096975200522
FBgn0034067 -1.03589731621201
FBgn0004168 1.46090312988941
FBgn0032061 8.72067157019473
FBgn0025633 -2.91549127099749
FBgn0004903 0.00885585721191574
FBgn0038722 -0.124021001230698
FBgn0038568 10
FBgn0033650 3.38281649531761
FBgn0003002 -0.352946145015448
FBgn0031461 0.035913992628465
FBgn0029798 -3.07699686308483
FBgn0013432 -1.30505812348096
FBgn0052499 0.451781956940923
FBgn0024227 -2.64936278575091
FBgn0037156 -2.1066925499069
FBgn0034253 -2.68033842087045
FBgn0051810 -0.217356068384603
FBgn0027499 -1.64167212593606
FBgn0032154 -3.35219661045557
FBgn0031377 -2.23308940961524
FBgn0037797 -0.569985496541828
FBgn0040682 1.38140537699678
FBgn0032838 2.17183830870742
FBgn0040354 -10
FBgn0262540 10
FBgn0031058 1.90574480994691
FBgn0038243 0.618398587585865
FBgn0260945 -1.27186209147249
FBgn0013765 0.988147490968604
FBgn0040582 0.928287039775738
FBgn0262905 10
FBgn0038239 10
FBgn0039224 -0.30282340591671
FBgn0028573 -0.04350945265054
FBgn0034753 -2.15293347191082
FBgn0030619 1.43747686999415
FBgn0036053 -1.14330965384752
FBgn0037551 -0.904200142810538
FBgn0035666 -1.32689474483812
FBgn0041210 -0.580959260309277
FBgn0263040 1.6680287816935
FBgn0015032 1.4754639486267
FBgn0033402 -0.445181458594605
FBgn0034328 1.10328959887367
FBgn0035903 1.02492609349976
FBgn0020238 -1.65565924204233
FBgn0037632 -3.07303027209177
FBgn0003892 0.423363240780388
FBgn0052280 0.626640189988423
FBgn0032465 -0.623579397660178
FBgn0039589 -1.54304239097819
FBgn0040602 -6.18243211924376
FBgn0024734 -0.256281627483438
FBgn0085388 0.862240674452865
FBgn0043005 2.62562176636471
FBgn0000463 -3.64379592294857
FBgn0024285 -2.67028910914095
FBgn0050290 -0.647996833626951
FBgn0040699 1.83975201173069
FBgn0052856 -1.05372195432086
FBgn0024920 -5.59107179608923
FBgn0050361 1.45349749772917
FBgn0035046 0.175008306907584
FBgn0086558 -0.368070792119052
FBgn0051562 4.71189834186589
FBgn0015522 -3.4949961823503
FBgn0020415 0.064060079571253
FBgn0261872 -0.619267130415757
FBgn0021944 -0.381116078690135
FBgn0033348 -2.38372006905687
FBgn0259209 0.764475519960475
FBgn0011335 -1.61432034304082
FBgn0030366 -0.0179078461308628
FBgn0032395 -0.70519501679717
FBgn0083961 -0.976547406531694
FBgn0050280 0.113723500870861
FBgn0039580 -0.391462191238153
FBgn0053291 1.14333507909426
FBgn0036063 0.237777141463832
FBgn0263087 -4.22739107009057
FBgn0051681 -6.64094578761866
FBgn0002031 -1.17432844205642
FBgn0035998 -2.13661587440296
FBgn0004811 -0.952048300139637
FBgn0037834 -3.10935342864318
FBgn0260639 -0.673860715016033
FBgn0261799 -2.26241524734383
FBgn0032198 -1.80304004683376
FBgn0000313 1.58144765285056
FBgn0263047 -1.3287708900348
FBgn0025640 -1.07253569084788
FBgn0085473 -0.586585538004245
FBgn0032287 0.78595914728856
FBgn0003475 0.44123457042475
FBgn0033603 3.14620665636566
FBgn0037742 5.43658687539684
FBgn0052284 -0.958875579158136
FBgn0259916 -2.07447885203716
FBgn0038377 8.50877539417943
FBgn0025642 6.10629770648575
FBgn0003268 -2.80663770235558
FBgn0051848 3.74325370628348
FBgn0039564 0.32567369574084
FBgn0037812 6.79602207725804
FBgn0040777 0.352229433764901
FBgn0062449 1.34741898708641
FBgn0260861 -1.1416978731702
FBgn0026370 -1.4689244848908
FBgn0050278 10
FBgn0037671 -0.451657266163225
FBgn0038127 10
FBgn0032345 3.9662732301764
FBgn0029521 -1.23420408000013
FBgn0034888 0.992850810310136
FBgn0261703 0.112233925157601
FBgn0029885 -1.64947807430643
FBgn0262485 6.99594805851179
FBgn0031837 0.729656430678667
FBgn0030465 -1.69907058335782
FBgn0054006 -10
FBgn0015014 -1.88837434244675
FBgn0038658 0.836003718859052
FBgn0036335 -1.76163059843536
FBgn0262358 7.28970267570234
FBgn0036923 -0.476516674581506
FBgn0032843 2.31919678855654
FBgn0036690 -4.34284733595192
FBgn0037698 1.45113228471212
FBgn0262009 5.43072301974118
FBgn0004656 -1.21408044484218
FBgn0259735 1.33362617465418
FBgn0032858 -1.39334412224063
FBgn0036949 -0.334536098702306
FBgn0033901 -3.82652921232386
FBgn0052845 2.82614710360924
FBgn0050080 1.51573940991033
FBgn0262814 10
FBgn0040755 10
FBgn0050440 -2.77486225097231
FBgn0035860 9.55660214904263
FBgn0031930 0.480190856748786
FBgn0052344 -2.72769055744509
FBgn0010097 -6.5009798838591
FBgn0262194 -1.57493768453386
FBgn0036735 -2.81325564534505
FBgn0033307 2.05349448162212
FBgn0036459 2.68465109308265
FBgn0027790 0.516540901745268
FBgn0085358 0.637420640195133
FBgn0024740 1.00324391481172
FBgn0037377 -3.14749323906174
FBgn0000715 0.425890078993298
FBgn0039869 -2.02012240270499
FBgn0038552 -1.14186504863383
FBgn0023526 -0.627408974455168
FBgn0039175 -2.27538368545472
FBgn0032129 1.82380488903475
FBgn0259246 2.26666704384557
FBgn0034224 -6.14290065836305
FBgn0036450 -1.66739822764475
FBgn0037074 -0.36823145880371
FBgn0003016 -1.00705989371378
FBgn0050430 8.12030990651851
FBgn0030086 -3.39519526597251
FBgn0036881 1.25119900995179
FBgn0016701 -0.752977304502145
FBgn0050265 -0.926383047750578
FBgn0262735 0.172763547529972
FBgn0033313 -0.278147289283226
FBgn0034408 3.36284069030051
FBgn0027547 -0.433098524152405
FBgn0029837 1.9836601941419
FBgn0051041 -2.25873773221337
FBgn0026565 2.33955095670501
FBgn0027500 -3.89073468238995
FBgn0029962 1.26283231783817
FBgn0011270 9.87697585845546
FBgn0031043 -2.0101616801997
FBgn0031904 -1.82621418797131
FBgn0034808 0.227281488931058
FBgn0034361 -1.84522422473788
FBgn0028561 7.63105121231941
FBgn0038607 8.86397119900372
FBgn0032025 0.78028769507767
FBgn0000564 -0.871890623834779
FBgn0262683 10
FBgn0259702 -0.12595117228529
FBgn0031051 -2.02328740184467
FBgn0033761 -2.34019836407209
FBgn0034282 -2.1134611027181
FBgn0261553 0.724183955626657
FBgn0030936 6.9036404103169
FBgn0035236 -0.260588767208395
FBgn0029608 0.887666670617363
FBgn0031436 0.89635808403723
FBgn0027101 -0.167645116831346
FBgn0033716 0.0327985707863156
FBgn0028844 10
FBgn0001565 -1.84560806010333
FBgn0015600 0.554432996797078
FBgn0032313 8.6793609024818
FBgn0000576 -0.412085527214064
FBgn0039030 0.956606979858729
FBgn0005586 1.55387405463081
FBgn0262699 -0.924693831108535
FBgn0040294 -2.30736634236735
FBgn0031626 8.98140200403496
FBgn0032644 -1.70147729978365
FBgn0030384 9.98559037224379
FBgn0030200 6.76308233566525
FBgn0034452 -2.60306276564339
FBgn0052170 1.73366529436539
FBgn0032774 0.781057657830964
FBgn0036596 4.47821322181504
FBgn0030802 -1.29011731498603
FBgn0031496 4.96361135547054
FBgn0035966 1.55935890921877
FBgn0036890 0.766378194943119
FBgn0002938 1.40087405144606
FBgn0041183 0.737943898740721
FBgn0259923 -0.822662482317273
FBgn0002626 -1.56933637177216
FBgn0003600 -1.99907561427513
FBgn0034962 -1.00419894528459
FBgn0030093 -0.688183186890353
FBgn0017566 0.694642342213174
FBgn0260972 0.0337814235588532
FBgn0029730 7.73448512134904
FBgn0003598 -3.06311035235894
FBgn0052082 1.07528057251388
FBgn0030391 -2.03842769841967
FBgn0032891 -1.50493443541504
FBgn0036767 -0.847511231705283
FBgn0034518 -0.816308439044503
FBgn0262782 -0.795361626767392
FBgn0031381 -1.26842407003724
FBgn0010395 1.03194879060429
FBgn0004003 1.4395205933297
FBgn0038536 -0.738040009123003
FBgn0032665 0.429115730349579
FBgn0028534 0.962202250028201
FBgn0085407 1.47924423968859
FBgn0039594 1.1380475882482
FBgn0038302 -1.40380495942649
FBgn0001248 -0.292000901125139
FBgn0030665 0.234106508724036
FBgn0045035 -1.07382092468931
FBgn0033766 -2.80221525697329
FBgn0085371 0.674977856006791
FBgn0002926 -5.54025946424276
FBgn0038003 10
FBgn0027494 5.60566872489835
FBgn0030596 -5.31889235543396
FBgn0063485 1.88950427070396
FBgn0085323 0.423011069579521
FBgn0039003 0.095070595042855
FBgn0033005 -0.504026855452808
FBgn0035582 -2.15787321509144
FBgn0033754 -2.10139212328695
FBgn0038146 -1.8392337085591
FBgn0036018 -2.43901380019632
FBgn0031741 -0.170626327283788
FBgn0004594 10
FBgn0051861 8.92736636416374
FBgn0033097 -1.50131844849872
FBgn0086898 -0.140558667465679
FBgn0004389 -1.76422449534258
FBgn0030408 0.272090946339184
FBgn0051361 5.87528799796728
FBgn0259242 1.56310563556801
FBgn0051029 7.86341397768969
FBgn0086908 -2.0366919839068
FBgn0262023 10
FBgn0260456 -2.43241864261805
FBgn0039373 8.59638777058244
FBgn0002431 -0.652646124349536
FBgn0030725 5.30626313333737
FBgn0261579 3.54966689701755
FBgn0037530 -0.27133226229488
FBgn0019972 -2.33792082711926
FBgn0028398 -0.829407502299668
FBgn0259100 -0.749275489147621
FBgn0036827 -2.41327919283341
FBgn0039403 -1.48714394451458
FBgn0033657 1.39805292070665
FBgn0000181 -1.75813235776415
FBgn0053505 -3.40754621156885
FBgn0021796 -0.89578975209615
FBgn0030484 0.688382974348465
FBgn0029942 -0.189425392972831
FBgn0031943 10
FBgn0026056 -0.87760892981248
FBgn0003979 -7.1575997822091
FBgn0036176 -10
FBgn0026076 -0.174704445969712
FBgn0033789 0.683318454251341
FBgn0033280 8.937765317785
FBgn0030520 -1.99237428665229
FBgn0038014 5.30102775376645
FBgn0033145 10
FBgn0043841 0.463896116341216
FBgn0036013 1.05078311747294
FBgn0029737 -0.277775711644705
FBgn0024236 -1.47426279943143
FBgn0025835 1.33485146194052
FBgn0037646 -0.326796121424954
FBgn0032945 1.64058721157882
FBgn0034331 0.474303598562872
FBgn0039251 0.864744663640673
FBgn0030103 3.08212217100297
FBgn0026431 -1.42139097137449
FBgn0028879 1.41116196826233
FBgn0032370 10
FBgn0032660 7.59480661323141
FBgn0033982 0.632248154491306
FBgn0262189 1.45209421054965
FBgn0040211 1.94313002030597
FBgn0034289 0.690952611955322
FBgn0025613 2.72930184889598
FBgn0262112 -1.84321489408067
FBgn0030242 0.284265602491272
FBgn0037061 -1.42417250719003
FBgn0003884 -0.468538158058032
FBgn0035762 -0.615188508138094
FBgn0052783 3.33095804912402
FBgn0038893 -1.16578231253281
FBgn0003295 0.991246608605707
FBgn0036487 -1.52040254717925
FBgn0014024 -1.52007504604881
FBgn0260440 -1.2164734939069
FBgn0085383 1.72197617296168
FBgn0038649 -0.571302594461767
FBgn0031723 9.57891606512058
FBgn0035754 -1.39707659766171
FBgn0259966 8.96694539476534
FBgn0032294 6.3645979923043
FBgn0052473 -0.611867251718094
FBgn0036248 -1.09559283343988
FBgn0031676 0.0739502718370132
FBgn0033869 2.27995235607006
FBgn0035432 -0.21919866449298
FBgn0031601 -0.889592213382568
FBgn0036353 0.551977060122996
FBgn0058298 1.60112499810162
FBgn0036749 1.23226070037852
FBgn0051418 9.34871430779569
FBgn0008646 0.928669479929872
FBgn0037413 3.51934917706108
FBgn0031302 1.72317990607812
FBgn0036886 -1.79688016239951
FBgn0027609 -0.982413170131538
FBgn0010551 -0.953533325223827
FBgn0051269 -0.431069308120639
FBgn0027560 0.242088253350323
FBgn0035461 2.77266804173644
FBgn0031034 0.387984206648804
FBgn0033074 7.99543388888362
FBgn0030013 -1.52724933059185
FBgn0004227 -1.00137151255504
FBgn0030508 1.50154493249403
FBgn0052676 -1.31760337243881
FBgn0038492 2.40679509772401
FBgn0037900 2.14854217526661
FBgn0031882 0.895600888444285
FBgn0000120 1.12476063111705
FBgn0050109 0.166197368050146
FBgn0034553 0.522943693707662
FBgn0051031 1.51588366673164
FBgn0011230 -0.0937086035638721
FBgn0039773 0.746125241479509
FBgn0034368 0.609567531798777
FBgn0034913 -0.143039581689733
FBgn0034850 6.85043608746432
FBgn0040670 5.77004934507581
FBgn0003374 1.89169973712639
FBgn0040984 -7.24961271479201
FBgn0035563 1.72652161073955
FBgn0036040 1.44030706369521
FBgn0051139 9.86561669392179
FBgn0036482 8.46610464410261
FBgn0039415 0.241874454083306
FBgn0035211 0.527248919804072
FBgn0047330 10
FBgn0259823 1.38490695224611
FBgn0034159 -0.965639936344421
FBgn0015790 -1.39237820472729
FBgn0035511 -1.38090534644808
FBgn0033926 0.263934449208941
FBgn0033862 9.02110327512688
FBgn0033574 4.61975194711631
FBgn0030954 1.58630068267044
FBgn0035914 1.13841207067998
FBgn0085448 1.14085824786723
FBgn0036962 8.27540933555611
FBgn0031181 -0.946122910188615
FBgn0039681 1.54598156949925
FBgn0051526 9.23770377084417
FBgn0038926 1.28759086268922
FBgn0039637 1.51652733434552
FBgn0038047 -2.16612398303728
FBgn0030552 -1.69393422950431
FBgn0028906 1.36642520421843
FBgn0037466 -0.566753442356028
FBgn0032546 -0.304550901114978
FBgn0050502 -0.0283497008222279
FBgn0050098 0.527693230874253
FBgn0032436 2.58648203486336
FBgn0004915 -0.26423246528305
FBgn0051792 0.928930147168974
FBgn0034129 8.67602547177947
FBgn0035189 0.854452280755215
FBgn0039009 3.42133042676633
FBgn0051642 3.56285718665787
FBgn0050148 0.207977148410499
FBgn0036709 10
FBgn0051528 5.21528634473508
FBgn0243513 -2.67933922415658
FBgn0030065 -0.39032728152858
FBgn0038198 1.5857402131434
FBgn0085292 0.585219582193901
FBgn0263237 -2.94000730781163
FBgn0086130 -2.67933975964652
FBgn0027583 -0.197603538475313
FBgn0086704 1.06617061539141
FBgn0031251 2.67577467507856
FBgn0029648 0.158718522390785
FBgn0037298 0.47006542806692
FBgn0010621 -2.91191447101793
FBgn0011286 2.05506843903097
FBgn0263198 -0.608671108722198
FBgn0041094 -0.642014989982077
FBgn0037439 -2.42846389489993
FBgn0030653 2.25418566652372
FBgn0086902 -1.18861831753658
FBgn0262587 10
FBgn0053458 10
FBgn0030010 -1.63313828859271
FBgn0026083 -2.40073695365873
FBgn0262537 1.62609322138199
FBgn0261830 0.261094389706185
FBgn0039152 2.62904970641775
FBgn0038730 1.44238418011807
FBgn0028952 -0.382424370702799
FBgn0066304 -1.58682052821396
FBgn0038647 -0.168746126012255
FBgn0039343 8.4192409303758
FBgn0051542 9.73800334743807
FBgn0031285 0.545618560261283
FBgn0023511 -0.454275092018384
FBgn0030611 -1.93302453812598
FBgn0039555 -0.955668091528502
FBgn0039538 -2.64141441217705
FBgn0029689 -0.492508821587754
FBgn0035413 6.03896262501357
FBgn0039277 1.42305396240435
FBgn0030878 -1.63875047648218
FBgn0037915 9.15371851255042
FBgn0259962 9.02354864184759
FBgn0053555 0.624326376355491
FBgn0032925 -3.19166194044857
FBgn0261286 -2.5457391700132
FBgn0036918 -0.257753670054021
FBgn0027334 -2.06094840017153
FBgn0050163 1.56767498025231
FBgn0040666 -0.918978019676822
FBgn0031549 -1.62816893502754
FBgn0261722 -0.5712813048382
FBgn0033648 3.135183033383
FBgn0035076 0.891800239371318
FBgn0039713 -1.87452150573437
FBgn0038787 -1.44727096599096
FBgn0086913 1.25501929889251
FBgn0036814 -0.886696880713842
FBgn0051974 0.769241800105665
FBgn0033527 -1.49481393730637
FBgn0004624 0.115070847403385
FBgn0013269 -4.16327005611764
FBgn0011272 -1.91004259297026
FBgn0052704 5.93121564755867
FBgn0040364 0.23329999004813
FBgn0031762 -1.74770746615058
FBgn0036997 1.11613647219508
FBgn0031116 1.56587506797343
FBgn0038258 7.12468975890826
FBgn0027567 -1.42680710177048
FBgn0001257 0.163520182467315
FBgn0038675 -0.398966747967969
FBgn0034201 0.340554451828264
FBgn0261801 -1.66470617899505
FBgn0085378 0.452735242834788
FBgn0036116 -0.307116054452589
FBgn0261456 -1.97386434562229
FBgn0259791 -2.41707386250639
FBgn0031730 3.01554546703508
FBgn0036969 10
FBgn0000640 0.997524979380597
FBgn0039059 6.42066757213843
FBgn0027865 -1.14607901174072
FBgn0262791 8.62193725487179
FBgn0040233 -1.37430873316395
FBgn0032336 1.11245106840378
FBgn0050413 -6.36870937478188
FBgn0037757 -1.62687518728138
FBgn0261625 0.807105285633168
FBgn0022984 -0.479613456066391
FBgn0032387 0.979786545218022
FBgn0031873 -1.25934382243903
FBgn0015565 -3.87671961374585
FBgn0051151 -1.77419368192934
FBgn0028374 1.32815382684392
FBgn0029957 -1.7598367194351
FBgn0002562 2.35888885144244
FBgn0027553 -2.25433020528254
FBgn0259715 0.654408299594937
FBgn0029603 1.74974950826849
FBgn0030694 -0.177350944197035
FBgn0020640 10
FBgn0039801 1.32239007013466
FBgn0035891 -0.47934483476386
FBgn0011455 0.110814450750612
FBgn0086610 5.29077141782124
FBgn0028850 10
FBgn0015816 0.141771799404947
FBgn0032871 -1.39944502066495
FBgn0010105 0.639588625888363
FBgn0036321 0.46518592670035
FBgn0034705 0.576290519872759
FBgn0086608 0.480126780696503
FBgn0036406 -1.572232309715
FBgn0029658 8.91355768826497
FBgn0039225 4.42578854069981
FBgn0025355 -1.81995736351831
FBgn0027259 -3.20998295485802
FBgn0036287 1.34204927588018
FBgn0035574 0.1799175125339
FBgn0037611 -0.51413474094374
FBgn0262361 10
FBgn0023416 1.40865370152341
FBgn0033703 0.53902610907805
FBgn0024833 -1.32191154619573
FBgn0008651 1.40182095653005
FBgn0033873 0.657795703017932
FBgn0034863 9.86647026605283
FBgn0053514 1.03661489043706
FBgn0040958 0.577579483876466
FBgn0022700 0.521194464158292
FBgn0039909 0.347079960136546
FBgn0034210 -1.08329433208139
FBgn0038462 -0.685406673223898
FBgn0261396 -1.32347644137044
FBgn0027525 -0.898582811578124
FBgn0039087 2.26626282400072
FBgn0034661 -6.09269937106495
FBgn0033056 10
FBgn0005648 -1.54151034357949
FBgn0035204 2.587621469064
FBgn0259099 1.78691675753015
FBgn0036104 -1.36455401829614
FBgn0051323 -0.527312575511225
FBgn0037131 0.524085493766283
FBgn0063499 0.467997752310534
FBgn0004427 -0.332756457985158
FBgn0031357 -1.42596685319832
FBgn0031513 10
FBgn0014859 2.0887756767537
FBgn0032493 0.232475130375482
FBgn0038256 -0.703068442036497
FBgn0004432 -2.60459038288485
FBgn0033614 0.628471618957462
FBgn0261925 10
FBgn0259222 1.35763916650403
FBgn0250816 -2.8834158526133
FBgn0041097 1.35692679218643
FBgn0038852 -1.76649665372902
FBgn0023517 -2.64701933140715
FBgn0033264 -2.29011667509563
FBgn0000644 -5.24791634237677
FBgn0029155 0.498355883628938
FBgn0038167 0.503807432218594
FBgn0003044 -2.86259596070745
FBgn0260480 9.11628965600199
FBgn0040466 -1.18547054029411
FBgn0038354 1.03602677395978
FBgn0015924 -1.38626134376067
FBgn0053300 -0.609395151504956
FBgn0038269 1.55752797767798
FBgn0036225 0.917684574476285
FBgn0033548 -2.1153490754189
FBgn0038889 0.659050004581184
FBgn0034899 0.317655479190325
FBgn0003559 -1.06207265531458
FBgn0035151 0.296909532487609
FBgn0035270 -1.04274022445547
FBgn0039844 1.14833345184314
FBgn0023521 -0.554422222754974
FBgn0038266 8.04354096289813
FBgn0033508 1.6480105217291
FBgn0045866 0.0336080252082851
FBgn0038642 -2.04920222556436
FBgn0262962 -1.21980153064477
FBgn0038567 7.96344038254886
FBgn0051872 10
FBgn0033244 -1.04199356222905
FBgn0053792 0.861229601644523
FBgn0038219 7.08973875853534
FBgn0000212 -1.75702907784273
FBgn0038805 -1.96518652308053
FBgn0032151 1.65025491327325
FBgn0260933 1.59611408625906
FBgn0050287 0.118350222461704
FBgn0003326 0.103779862508586
FBgn0031757 6.99350669209697
FBgn0032066 1.91182535588675
FBgn0030050 9.26483303351462
FBgn0033153 -0.277284513721363
FBgn0030007 -2.29302877394684
FBgn0010611 0.36902025343878
FBgn0261067 -2.02281270498195
FBgn0035393 -2.69247036111639
FBgn0034354 -2.31425649433108
FBgn0034924 -2.92267610747491
FBgn0023197 0.106485449382224
FBgn0036781 0.263192806131253
FBgn0029791 1.41827409832251
FBgn0001297 1.57303430274179
FBgn0030338 10
FBgn0027621 0.120406771710654
FBgn0029724 6.65226741894641
FBgn0259971 7.72754921550353
FBgn0037786 1.18055223605506
FBgn0036202 1.07436315743268
FBgn0032513 0.487030998704579
FBgn0024364 -3.00363080756145
FBgn0053688 10
FBgn0036072 10
FBgn0035410 1.61100263295263
FBgn0086056 -0.252740120279788
FBgn0040087 -1.19477960961355
FBgn0040553 -1.98507976521773
FBgn0004855 -1.71947028930102
FBgn0034128 1.81374127861216
FBgn0031638 0.134195379314173
FBgn0039945 -1.03086754514993
FBgn0032943 -1.18175877026405
FBgn0085313 1.43209875502672
FBgn0032721 -1.73664737782
FBgn0261858 8.10104881812468
FBgn0003206 -0.596323064722396
FBgn0035679 0.527406824321119
FBgn0038547 -0.357749232564536
FBgn0038467 -2.60088110224436
FBgn0034173 8.51447183951202
FBgn0033366 -0.0996128145514687
FBgn0004649 -6.63212264999286
FBgn0037561 -2.42593724156038
FBgn0052376 0.87404882771471
FBgn0038206 -0.810543563786776
FBgn0011569 5.45186449176064
FBgn0033726 10
FBgn0037975 10
FBgn0030859 5.07473958494147
FBgn0052263 10
FBgn0262729 2.99930173359649
FBgn0031392 0.0208922418039427
FBgn0041625 10
FBgn0037008 -0.557706033468795
FBgn0034511 1.17033694206301
FBgn0033330 10
FBgn0261823 0.019858252537383
FBgn0032223 -1.17373101837081
FBgn0262877 10
FBgn0260442 0.293841424718897
FBgn0259721 0.00346942746470337
FBgn0002906 -2.5386627387552
FBgn0259192 0.192684523779364
FBgn0036266 -0.977583099314305
FBgn0010263 1.76528933512842
FBgn0032971 10
FBgn0085234 0.767116670396308
FBgn0035476 2.29193797294047
FBgn0038450 -0.206121425194843
FBgn0050118 -0.474721159480995
FBgn0262580 2.51056628036187
FBgn0032404 -1.87185577218847
FBgn0032523 -5.59971025702846
FBgn0000416 -0.352435439419979
FBgn0038783 10
FBgn0036078 10
FBgn0039718 1.75335371592066
FBgn0032698 -4.53516189212433
FBgn0044812 0.922599534260369
FBgn0001078 -2.06489392366693
FBgn0042127 1.04400136413139
FBgn0036187 -2.87751370896751
FBgn0031294 2.24290506728652
FBgn0028406 -0.835593052264006
FBgn0031309 -1.64946969125476
FBgn0052834 -6.44654337093427
FBgn0031878 2.34541032632093
FBgn0050172 1.63466893042863
FBgn0004868 -1.43077680019105
FBgn0040333 6.62378377086972
FBgn0262002 9.60590580117082
FBgn0034724 -1.18658716193091
FBgn0034196 9.26213051804667
FBgn0036363 1.35762773554415
FBgn0004861 0.173389312239155
FBgn0039313 0.784160736123748
FBgn0038115 -0.360937925992077
FBgn0086689 -0.304949310252478
FBgn0030266 -0.377090789220641
FBgn0063492 1.35447767844457
FBgn0031091 -2.8950452100782
FBgn0037265 0.362806948388567
FBgn0037101 10
FBgn0040323 -0.476602275828505
FBgn0052260 1.78784267776438
FBgn0053725 5.47756671304622
FBgn0003302 1.35702728285776
FBgn0052829 -0.839477542574388
FBgn0038598 8.59619360619764
FBgn0033814 0.627116459078465
FBgn0040391 6.37727145019638
FBgn0262559 -0.741416541200596
FBgn0030162 0.325861272538794
FBgn0011704 -4.69222867405779
FBgn0023549 -0.458845648041864
FBgn0034879 -2.01609812634955
FBgn0003042 -1.55677119157873
FBgn0030257 0.911060884112805
FBgn0031688 2.37610152803627
FBgn0033463 -0.12715032724923
FBgn0003942 -1.67137192923824
FBgn0014388 0.0186131423530279
FBgn0031995 0.327787461118453
FBgn0031659 0.277368183705634
FBgn0032753 1.84481012748481
FBgn0029825 -0.5052147590389
FBgn0032888 1.41736568288892
FBgn0052590 -1.37144210862162
FBgn0036716 0.387582434223262
FBgn0016696 -0.299686412294821
FBgn0031860 0.497270998730813
FBgn0036579 -0.762229211572211
FBgn0013303 0.298995150268138
FBgn0039296 -1.39128240851338
FBgn0037856 -1.71091003319391
FBgn0030643 4.92745620251018
FBgn0038873 0.931194898422268
FBgn0032729 0.936303194844411
FBgn0036154 9.34322441237525
FBgn0033170 0.843088973443834
FBgn0065102 -3.17605899531233
FBgn0053642 2.11729682554455
FBgn0026176 4.70572608375927
FBgn0083978 -1.05284553631892
FBgn0031020 -2.31242901490737
FBgn0039115 -1.53327855811036
FBgn0039280 -1.26237845195984
FBgn0026080 -1.14296409699049
FBgn0034517 0.421871968679628
FBgn0011244 9.99374557283202
FBgn0051230 6.28497974743791
FBgn0022361 0.550262811726088
FBgn0038241 10
FBgn0034726 -1.69091381747617
FBgn0032126 -6.27320426456922
FBgn0045478 1.53259631695454
FBgn0010422 -1.87613373168937
FBgn0029114 -1.38916981238848
FBgn0014000 0.266983472311656
FBgn0085663 10
FBgn0002638 -3.0217923982039
FBgn0028935 8.11808573587113
FBgn0033957 10
FBgn0015774 1.42144121240481
FBgn0004880 1.1888886210248
FBgn0040075 -0.803052197891619
FBgn0033395 0.434278046621119
FBgn0030195 2.94508593068339
FBgn0034721 9.58933244736574
FBgn0036204 10
FBgn0000533 -2.37262356654121
FBgn0250822 9.05019257862173
FBgn0039239 -1.49508821101832
FBgn0038348 1.62447996960459
FBgn0035849 0.29311199955587
FBgn0024187 0.245243128662802
FBgn0036783 0.97554311232223
FBgn0040318 0.539609882312023
FBgn0260746 -0.255307524999998
FBgn0259676 -5.39490263834485
FBgn0041205 -0.425700271607798
FBgn0035356 1.17725636796302
FBgn0028884 10
FBgn0026319 0.660172369902146
FBgn0025790 -0.0978867273888853
FBgn0250757 0.751313227151474
FBgn0038402 1.11990249109453
FBgn0040299 0.523680078209264
FBgn0259149 0.163139930858856
FBgn0003716 -0.841826186731807
FBgn0029905 -2.34853070661373
FBgn0086442 1.87074088248228
FBgn0004057 1.32281908566783
FBgn0031613 5.71910862215911
FBgn0065109 10
FBgn0003346 -1.5992707501263
FBgn0261058 5.58755078579983
FBgn0058204 2.45576731309801
FBgn0039748 -1.30706298619843
FBgn0043533 9.89926790076782
FBgn0003447 -1.4577589921518
FBgn0030836 4.39240916629315
FBgn0031479 -1.34171586919164
FBgn0011828 0.270661321628393
FBgn0085281 -4.26708140502973
FBgn0038505 10
FBgn0037995 9.47232474028836
FBgn0027513 -2.25850083782528
FBgn0036839 1.39051507375151
FBgn0015831 6.91008109616887
FBgn0026373 -2.4328823766444
FBgn0035607 2.84761999479227
FBgn0035922 1.09805405723662
FBgn0034663 3.1637258543149
FBgn0037749 -0.280492661516573
FBgn0035642 -7.02775753141359
FBgn0086691 -0.834742078350694
FBgn0069913 8.51483658090699
FBgn0259204 -0.470447250892188
FBgn0051759 -0.8030848906942
FBgn0250842 9.53288126306775
FBgn0040493 0.0866954615764188
FBgn0260777 10
FBgn0036571 -0.600821331158832
FBgn0023489 0.84504594530484
FBgn0023531 0.404367661301415
FBgn0085442 -0.638412880617033
FBgn0051634 0.847821735095589
FBgn0085428 -3.84444084064447
FBgn0051661 -6.13029011670366
FBgn0036214 7.25799200324869
FBgn0039270 -1.32745437546941
FBgn0034152 9.72505040020508
FBgn0032627 1.10904229623576
FBgn0002022 -0.395860842643838
FBgn0083983 -1.57593789920444
FBgn0051949 8.71993266797982
FBgn0011290 -1.60785646637726
FBgn0025625 1.78317357598608
FBgn0051431 0.504193918642943
FBgn0085597 10
FBgn0050357 2.71706614708016
FBgn0053483 1.87404882771471
FBgn0053987 5.46070906629283
FBgn0054026 2.25459711827363
FBgn0250908 1.82990786906798
FBgn0263114 6.19959529112495
FBgn0041232 10
FBgn0026394 -0.46576633159091
FBgn0029922 0.813254273954709
FBgn0030984 0.368349006688133
FBgn0038672 0.221454182422103
FBgn0030306 -0.412088751072209
FBgn0263177 1.46285470007628
FBgn0034441 10
FBgn0050340 1.43377237335491
FBgn0014007 -1.38705212470761
FBgn0027364 -4.00561525384444
FBgn0030421 -1.95206266143701
FBgn0038282 1.43914251432705
FBgn0037847 -0.23428629225054
FBgn0033059 -2.44979345509933
FBgn0035931 -0.12595117228529
FBgn0033993 -2.7908376074291
FBgn0035850 -0.998168342748423
FBgn0003996 1.95503706916299
FBgn0027945 0.473693450364732
FBgn0261836 1.81021850097744
FBgn0011297 0.92698706722121
FBgn0037591 -0.400117264496573
FBgn0016687 -1.69761434511991
FBgn0261509 4.95902257920282
FBgn0027929 0.268891302657234
FBgn0259968 10
FBgn0039039 -0.0576494600436664
FBgn0033266 -1.68520462762224
FBgn0004926 -1.49470616867968
FBgn0030037 -1.46700435855204
FBgn0010504 2.38193421532295
FBgn0085297 -0.599882360617702
FBgn0029892 -1.87734097538814
FBgn0029088 -0.563837113562423
FBgn0051174 4.46407824496005
FBgn0261532 -1.30771993810274
FBgn0030374 6.06147708574512
FBgn0262139 -0.216901200909978
FBgn0031859 10
FBgn0039028 0.597785392689835
FBgn0261565 1.22828398654943
FBgn0034142 1.07683432726548
FBgn0050393 10
FBgn0036310 10
FBgn0026197 1.69317157274872
FBgn0259215 -0.0195009461439847
FBgn0037760 -1.69273986642215
FBgn0037482 -0.290893709844408
FBgn0261788 1.60277245370011
FBgn0000479 -0.19358406652883
FBgn0021764 -1.82917012292959
FBgn0037433 1.34980356331252
FBgn0000158 -4.17798208039282
FBgn0033466 -0.541206929969407
FBgn0033594 2.55725728546583
FBgn0037420 -0.12595117228529
FBgn0033501 0.085025553270669
FBgn0050025 1.19597692260207
FBgn0035993 -1.78061850646077
FBgn0038720 0.388153550725215
FBgn0028428 1.39437070964556
FBgn0034822 8.47043315934336
FBgn0028387 -1.89106293236065
FBgn0039199 10
FBgn0037492 -2.24150609718199
FBgn0261983 -0.691777463249471
FBgn0000183 -2.04224291885995
FBgn0000546 -0.193315611046248
FBgn0024329 -1.72932976714528
FBgn0040261 2.39769671334173
FBgn0039792 9.84220209886469
FBgn0033928 -0.521508008900257
FBgn0033735 2.1291891678312
FBgn0036830 4.57345653693216
FBgn0031491 -1.37658874214826
FBgn0020616 -0.863780130650988
FBgn0019925 -1.02504774313499
FBgn0033246 0.392145929313848
FBgn0030259 1.8013491816667
FBgn0034901 8.10700240915977
FBgn0013347 -1.0360013768595
FBgn0027616 -0.16300651605028
FBgn0040877 1.0324546541036
FBgn0035424 -0.109448530519254
FBgn0032600 -0.791404371979882
FBgn0039369 10
FBgn0037516 10
FBgn0035001 0.0527207398741723
FBgn0040634 0.118615241832534
FBgn0036751 8.86504330312196
FBgn0035975 1.02536817738266
FBgn0037850 1.15548396313527
FBgn0052259 5.15003075393167
FBgn0004618 1.31284823842685
FBgn0032781 -1.64683273709943
FBgn0031997 -0.104131732147689
FBgn0034766 1.21098099545664
FBgn0022268 -0.295846227411987
FBgn0036937 1.38108466701817
FBgn0036707 10
FBgn0000611 -1.03201515511277
FBgn0052687 0.183654634756498
FBgn0034502 6.46176093767302
FBgn0043903 -1.38389007961818
FBgn0036415 7.7345928600846
FBgn0260645 -0.605694603370149
FBgn0001124 0.962136520526284
FBgn0035083 -0.590781248025591
FBgn0040208 -1.93812672130037
FBgn0003057 -10
FBgn0031144 -2.10481334263344
FBgn0044328 1.75272615829429
FBgn0031453 -1.06073495297878
FBgn0035693 6.24924198874969
FBgn0035027 -2.04245730263728
FBgn0031528 1.34670458104509
FBgn0262960 10
FBgn0039696 -1.72108417700835
FBgn0040907 -0.564336732854283
FBgn0030252 0.323845192159181
FBgn0037171 3.30202096152423
FBgn0029941 -0.252606881749622
FBgn0085194 0.777231208036399
FBgn0053490 8.82185994855874
FBgn0038525 1.73171739697085
FBgn0028341 -0.811626373243512
FBgn0085396 3.79037918021709
FBgn0037579 8.71848501477242
FBgn0037217 0.916126341843961
FBgn0032448 8.16508487102125
FBgn0051624 10
FBgn0033029 -1.17861544075118
FBgn0034569 -2.29773370451644
FBgn0001149 -1.37674476698408
FBgn0034539 1.65249105785708
FBgn0034542 -0.291069018402222
FBgn0041247 3.75865856933237
FBgn0033083 -1.71305855672648
FBgn0033932 1.44302939274601
FBgn0030700 -1.47642837580916
FBgn0032000 -0.805893185201222
FBgn0026090 -0.897300585578698
FBgn0037878 -0.24474761476432
FBgn0033187 -0.627910650004148
FBgn0010488 -1.25083227646677
FBgn0004878 -1.12211822551563
FBgn0000116 0.951381156577824
FBgn0037416 -0.716932199919037
FBgn0034487 5.18868190072987
FBgn0032634 -1.58109238912963
FBgn0033104 -1.03653900902037
FBgn0028863 1.50892054617255
FBgn0030998 1.28945154796121
FBgn0039648 -1.23606264604953
FBgn0051690 1.46306767256227
FBgn0035547 -10
FBgn0036557 -1.1865630759881
FBgn0038275 -2.76101323062543
FBgn0011582 1.97404013151347
FBgn0017581 -0.11829324984387
FBgn0038956 -0.47723032658306
FBgn0038510 2.9408943506726
FBgn0038330 2.53842478827449
FBgn0038001 10
FBgn0004052 -0.0718909565476362
FBgn0033275 -4.26537685199404
FBgn0035718 -0.0270208082845813
FBgn0037533 -1.49151278679066
FBgn0033499 6.64311360952764
FBgn0029105 1.25573119553173
FBgn0023216 -1.74539801701893
FBgn0037930 -2.86459664691206
FBgn0259176 0.236136388373793
FBgn0040719 10
FBgn0033382 1.41302176692962
FBgn0034554 10
FBgn0033431 1.20923810355245
FBgn0004431 -0.964696038668318
FBgn0035842 -3.09208849570252
FBgn0034583 -0.509766031031766
FBgn0033899 -0.790175920686602
FBgn0261599 -1.60086493613131
FBgn0038210 9.01598709126615
FBgn0027527 -1.66780450305407
FBgn0050183 -1.35343898337667
FBgn0036685 -0.150912544571942
FBgn0039182 -2.65885814077358
FBgn0037415 1.47460415880257
FBgn0026721 -0.494316897489628
FBgn0261334 10
FBgn0085324 10
FBgn0003416 -2.4306208384474
FBgn0032393 -0.47867476771353
FBgn0032563 10
FBgn0030943 -3.72863146195477
FBgn0030722 10
FBgn0030589 3.86332607678327
FBgn0040305 -0.909447880253553
FBgn0039337 -1.34092225597673
FBgn0038398 3.93603311431032
FBgn0042129 0.949831878836886
FBgn0034657 -2.99530565183375
FBgn0029762 0.624629650684676
FBgn0262567 0.0758582965810496
FBgn0002531 2.24328263738043
FBgn0052507 10
FBgn0034915 -1.39317490284083
FBgn0035137 -0.266573444169865
FBgn0035786 10
FBgn0016926 -0.189494062152757
FBgn0016075 -0.0933139472051021
FBgn0000308 -1.45282115137984
FBgn0032364 7.53695349944091
FBgn0034094 0.390464715895973
FBgn0027932 -1.59364545888335
FBgn0051404 8.54530653400146
FBgn0039189 -2.85491203889748
FBgn0250869 -1.61518718689528
FBgn0029656 4.70192985563252
FBgn0013981 -1.00623066452808
FBgn0035325 4.17355536592691
FBgn0051741 10
FBgn0026741 -1.51957358013055
FBgn0031324 -0.070743055103319
FBgn0262981 5.93706501367274
FBgn0027342 -2.09001353189494
FBgn0000137 -4.07541611918007
FBgn0034572 -1.1329501808918
FBgn0010288 -0.338099163504295
FBgn0032907 -1.19502773752397
FBgn0051155 -1.60969671398898
FBgn0034223 -2.33808428729019
FBgn0037360 -2.1208098176198
FBgn0054030 4.43328720784201
FBgn0034296 0.285563173596541
FBgn0001169 -2.24770404006916
FBgn0052563 -10
FBgn0051374 1.55482434250712
FBgn0052713 9.9419765571962
FBgn0034478 10
FBgn0052391 2.84550693013519
FBgn0003401 -4.40665620801016
FBgn0029525 -1.76642953267462
FBgn0004509 -0.735308256892682
FBgn0032084 1.33506238442193
FBgn0032908 2.29890580041168
FBgn0036285 4.17028131407688
FBgn0028665 -1.16142669311277
FBgn0033050 -0.736019185750903
FBgn0033372 2.44003333297267
FBgn0033379 -1.83945875231995
FBgn0032029 0.285035805430908
FBgn0030792 -1.36004148996597
FBgn0029880 2.65161186071508
FBgn0031563 0.344611049374295
FBgn0040338 10
FBgn0032249 0.937680429882221
FBgn0001323 0.864872087643733
FBgn0039674 -0.417408536695717
FBgn0021953 1.11251220867757
FBgn0033475 -1.80463007226013
FBgn0034861 -0.638843005124394
FBgn0000384 -2.01054146235003
FBgn0050096 -1.4628631466526
FBgn0064121 -1.45791839694558
FBgn0032240 -1.51661241954127
FBgn0041588 -1.19690859346418
FBgn0037894 -1.5712295877556
FBgn0010041 3.23058020875239
FBgn0014342 1.22387200080955
FBgn0026395 10
FBgn0033215 0.231471222787923
FBgn0037814 -1.18761362479156
FBgn0031773 -0.339735052962348
FBgn0034703 -1.8113599690149
FBgn0011694 9.43327293711028
FBgn0033679 0.349937647400605
FBgn0031538 0.0340487601201839
FBgn0031498 0.475446242353017
FBgn0040809 -10
FBgn0053557 1.07053597013631
FBgn0052103 -0.611871936299394
FBgn0085274 10
FBgn0052631 10
FBgn0262577 1.31560657849969
FBgn0035588 -0.425897389344005
FBgn0033919 1.14809878383388
FBgn0026620 -0.435744296684391
FBgn0051612 1.9596374810594
FBgn0046222 -1.38409461485503
FBgn0015001 0.0701898300329657
FBgn0052727 10
FBgn0262967 10
FBgn0033996 0.297052820341419
FBgn0036546 -0.847662938131193
FBgn0259181 1.44793833709186
FBgn0259219 0.91679360268554
FBgn0085265 0.267176173090927
FBgn0032340 -2.14595268254574
FBgn0003463 1.6211365208071
FBgn0051688 -0.956938995879428
FBgn0050104 1.60877216878888
FBgn0035255 4.13455881775308
FBgn0043578 0.589161814977274
FBgn0035929 0.700647388699673
FBgn0016041 -1.79771207940742
FBgn0061356 0.564901925722319
FBgn0031988 -1.07879595996913
FBgn0030850 -1.32937826182289
FBgn0004687 -0.726520312645615
FBgn0040268 -2.22447761269441
FBgn0061360 -1.41452968544705
FBgn0034394 0.56274214337508
FBgn0027338 -1.16093816276286
FBgn0029502 -0.638152611325826
FBgn0036138 0.682558158144461
FBgn0024689 -0.75699002248816
FBgn0262366 0.752703057212804
FBgn0260798 -0.507346856062435
FBgn0004198 0.920314058025885
FBgn0039734 1.66589601481537
FBgn0033687 4.98001079275136
FBgn0031164 8.82773055508558
FBgn0033458 -5.05544589304112
FBgn0038440 0.23428337060991
FBgn0031209 3.74700112339772
FBgn0034232 -2.25153550183984
FBgn0038381 -2.26103455290099
FBgn0037063 0.260424570778536
FBgn0036564 -1.88934676814723
FBgn0262570 1.64811007658971
FBgn0030418 -1.73429817163771
FBgn0035685 -5.30520519154017
FBgn0052106 9.32954278931517
FBgn0040528 5.00580630905472
FBgn0035004 7.81852942884306
FBgn0039241 -1.56866303595143
FBgn0263021 0.583906477255453
FBgn0030594 1.7026286105832
FBgn0039505 -1.27277985538831
FBgn0041150 -0.857249679784074
FBgn0028407 3.71539240858604
FBgn0034814 -1.79560774558514
FBgn0015806 -1.18877230635646
FBgn0025111 -0.231423673325684
FBgn0039124 7.24192814303344
FBgn0260995 1.78959664863154
FBgn0050366 7.72034199087334
FBgn0028411 -2.70162848712921
FBgn0051279 3.5643227699613
FBgn0040502 1.11427881666029
FBgn0034425 -1.50000613978785
FBgn0035508 0.433106560679425
FBgn0013576 2.00741413226831
FBgn0032609 4.88578948376164
FBgn0030342 0.329496722231695
FBgn0086370 0.987789476502647
FBgn0053007 0.466151940334206
FBgn0031760 0.839964308477278
FBgn0260007 10
FBgn0260967 7.92575758196734
FBgn0042146 4.23845314812725
FBgn0047114 -0.826264143423549
FBgn0038325 -1.10724333699202
FBgn0085503 10
FBgn0026263 -2.43477340578269
FBgn0051728 1.83914590098581
FBgn0259113 -4.58917907422964
FBgn0262017 10
FBgn0035889 0.811789745080048
FBgn0020272 -3.43098056865747
FBgn0030787 -2.56998173795077
FBgn0051516 4.47474928568057
FBgn0033229 -0.778376270512578
FBgn0033566 -1.49416975232012
FBgn0036893 -1.12834860692712
FBgn0085248 0.864342444952232
FBgn0086356 -4.15093596470129
FBgn0001315 10
FBgn0036395 -3.0756083627633
FBgn0002552 -2.25391329220635
FBgn0034943 0.742935527519898
FBgn0036402 0.0134692199170603
FBgn0004777 -0.435666806861959
FBgn0035983 -0.900450796840208
FBgn0032035 -0.732942584739227
FBgn0036496 9.78786401560783
FBgn0029646 -2.39896966669171
FBgn0004380 -0.0919304118616447
FBgn0032595 -0.337684487276325
FBgn0039920 0.0373234109002522
FBgn0038447 0.845663237077205
FBgn0037489 -1.85218304648098
FBgn0050067 4.69383118863557
FBgn0050192 10
FBgn0053543 1.27445772620129
FBgn0051922 -0.326342755179319
FBgn0033696 1.2894163435257
FBgn0050151 1.31496962646943
FBgn0039261 -0.714059948307403
FBgn0085346 -1.40655804531141
FBgn0024191 -0.29387809739732
FBgn0036476 0.364200013484192
FBgn0032193 0.289063310421653
FBgn0001254 -10
FBgn0052808 0.928082558484295
FBgn0030495 6.46098477318164
FBgn0030563 5.7846905935897
FBgn0014466 -6.26402633185494
FBgn0004897 -0.00386078880789505
FBgn0030718 0.0659018448148762
FBgn0038301 -1.23620706262399
FBgn0038972 -0.884107305321232
FBgn0038695 5.77109014830132
FBgn0028892 9.25688338846543
FBgn0003274 -2.1212111929168
FBgn0035722 -0.605126875501055
FBgn0039159 -1.33009117159879
FBgn0032701 -2.30134346532575
FBgn0038098 -0.318320685705176
FBgn0037606 -1.15759576778173
FBgn0020545 0.0904056396864404
FBgn0031281 -1.42748347968943
FBgn0037195 5.68720530021328
FBgn0033889 -0.133535515204264
FBgn0035193 2.35818752179259
FBgn0038170 1.03195862836879
FBgn0024945 -0.607568364376427
FBgn0052693 -0.0291189090885679
FBgn0037722 -2.48792859367902
FBgn0046878 -1.07796729440235
FBgn0036679 3.98403772913573
FBgn0262787 10
FBgn0029690 -4.16932541208537
FBgn0037614 -2.68039678072936
FBgn0039064 1.4549377647176
FBgn0041775 -4.18489763293589
FBgn0032217 -0.87675145557726
FBgn0036277 -1.50809890321034
FBgn0003261 -1.40997034314549
FBgn0034180 0.542238730989247
FBgn0029951 8.68378934381731
FBgn0053704 10
FBgn0035317 2.00165133017727
FBgn0031446 4.97964585590603
FBgn0026754 -0.0868209833004863
FBgn0052600 1.8708783059104
FBgn0259144 -1.90693050445741
FBgn0038035 -0.624171628496687
FBgn0035501 0.98282839088373
FBgn0037398 8.55608288216476
FBgn0035145 -1.75867387547646
FBgn0031769 -4.81668430042527
FBgn0036951 -0.0885356169122219
FBgn0005633 2.2363818607992
FBgn0027094 -2.40086047128832
FBgn0023536 0.00938416042909276
FBgn0011476 0.262501950397384
FBgn0037875 -1.44037770075005
FBgn0039324 2.04970945500354
FBgn0262825 0.906841868837892
FBgn0015797 -1.38318800200695
FBgn0013726 -2.93261686024302
FBgn0039429 0.928156534906325
FBgn0036616 0.876881324402702
FBgn0033092 -0.30435960059316
FBgn0043364 -0.127977484424354
FBgn0038159 2.6690388493862
FBgn0033140 1.53876733978561
FBgn0261987 -6.50385193792718
FBgn0005696 -4.93477450804003
FBgn0039481 1.77911240472513
FBgn0016919 6.59856317113355
FBgn0039043 0.610097917224396
FBgn0002715 0.842034471796255
FBgn0004373 -0.72249237469331
FBgn0028541 -0.703641680951406
FBgn0250833 -0.818602852332185
FBgn0262874 7.41452593987308
FBgn0051999 1.28210263267955
FBgn0038319 -1.5482101490236
FBgn0031412 1.74992907151941
FBgn0031220 1.01673570620742
FBgn0027620 -2.63644974545006
FBgn0027903 -2.93092855226328
FBgn0035550 10
FBgn0259236 0.79814093465498
FBgn0038916 0.753524901091231
FBgn0039636 -0.272189324727187
FBgn0004908 0.0967199452332315
FBgn0261819 10
FBgn0053194 10
FBgn0015521 -1.7872619774678
FBgn0036874 7.20352201335734
FBgn0037779 -1.57008674721446
FBgn0037013 -0.042877950887621
FBgn0028504 -1.474758295379
FBgn0037312 -0.764897548908494
FBgn0039471 0.743909865436288
FBgn0263206 10
FBgn0037964 4.32187387079041
FBgn0032507 1.92300318982586
FBgn0033168 9.21962382971262
FBgn0261928 2.34624869350406
FBgn0030688 0.311545722381011
FBgn0036829 3.91592667050213
FBgn0021825 -1.02515716551329
FBgn0037085 1.02815462646761
FBgn0029863 -0.476876141269016
FBgn0032314 9.89711943332297
FBgn0032813 1.51720962099406
FBgn0037429 -4.85873752182556
FBgn0027538 -0.646747444522373
FBgn0037635 0.279839543588178
FBgn0086779 -1.27430555389064
FBgn0050466 2.6622663236528
FBgn0031668 -0.859695364584629
FBgn0025458 -2.92824532315421
FBgn0025865 -0.656309256512194
FBgn0260241 -1.84320618099295
FBgn0260461 7.85455281421817
FBgn0037207 -2.77428611051795
FBgn0052462 6.17149409156681
FBgn0029697 -6.08849968530869
FBgn0038039 -1.11854018840152
FBgn0015010 0.239743678205237
FBgn0024995 0.980162642234356
FBgn0035333 1.59443044308499
FBgn0039355 -1.07291360462145
FBgn0039486 0.420869847421798
FBgn0028691 -1.02047891694997
FBgn0029661 7.71094665095468
FBgn0085465 10
FBgn0086472 -1.69089970329534
FBgn0085204 9.14938256168224
FBgn0053783 10
FBgn0014026 -1.91901332769192
FBgn0014141 -0.579823818914245
FBgn0029990 0.0913265405901578
FBgn0000244 0.806438571468474
FBgn0033638 -0.661440533258416
FBgn0030660 0.797733189220517
FBgn0051004 0.499761864577193
FBgn0011762 -1.24110534188613
FBgn0004778 10
FBgn0085240 2.66318758868964
FBgn0262621 9.02543396797071
FBgn0034463 10
FBgn0039164 0.268176175171047
FBgn0051910 8.14740448974629
FBgn0051055 8.11940385886144
FBgn0038522 1.10583963841659
FBgn0038341 0.0643561899335987
FBgn0028875 0.808041970489692
FBgn0034069 1.5585941327895
FBgn0037700 -1.94957979413183
FBgn0028327 -1.54262544035446
FBgn0015277 -0.420771594397832
FBgn0034072 -0.705804324782513
FBgn0260003 0.184874412704356
FBgn0035162 -2.44039031957996
FBgn0037147 9.38461958604991
FBgn0038960 5.90469698971193
FBgn0040650 -0.256727052855534
FBgn0003174 -1.26005514298249
FBgn0024814 -1.22162358005523
FBgn0039770 0.951041544067279
FBgn0038945 10
FBgn0034741 0.491505566137403
FBgn0039627 -2.82972909060992
FBgn0031976 -0.00243061287115263
FBgn0003279 -1.96276084206957
FBgn0034520 1.4815087229246
FBgn0039017 -0.443575393495843
FBgn0028513 9.13743574211589
FBgn0053474 -0.240589364277436
FBgn0038361 7.80239521460984
FBgn0034623 0.829820073257765
FBgn0036528 7.48505708783861
FBgn0000256 2.86999859043229
FBgn0036820 0.0771425424411226
FBgn0039525 0.683735960256933
FBgn0032256 -1.01407936299332
FBgn0023542 -1.70807222331673
FBgn0260468 -1.40655804531141
FBgn0039010 8.94588690989849
FBgn0039852 -1.93967162484822
FBgn0026252 -2.75584913728857
FBgn0028401 -1.57185939284332
FBgn0033209 -1.32408933203471
FBgn0025682 0.245243195463777
FBgn0030744 -0.365858411317941
FBgn0031361 -1.44820781321917
FBgn0033663 -1.03890474450173
FBgn0028396 1.62166710416399
FBgn0033221 0.890993489045181
FBgn0004463 -1.73360762128559
FBgn0036762 0.291606887672868
FBgn0001085 -0.58278667381811
FBgn0030799 -1.03558109187376
FBgn0032230 0.819846476229764
FBgn0030510 -1.8731083988737
FBgn0032475 -2.47477035861853
FBgn0024332 -5.18149471070065
FBgn0052423 1.88693386418319
FBgn0050158 1.70072908314423
FBgn0003390 0.945313167060772
FBgn0037819 -1.23046534933421
FBgn0028475 0.936573276384755
FBgn0005386 -0.617000883495515
FBgn0035815 1.86488489640801
FBgn0037572 8.20996944325143
FBgn0010316 -2.63993811280125
FBgn0004569 -0.0834935789595437
FBgn0039641 -1.0933881031595
FBgn0259745 -3.81917758815385
FBgn0033400 -1.72434626796276
FBgn0037386 2.18024163757825
FBgn0051902 8.61078611738693
FBgn0039760 0.0346454840336246
FBgn0011577 3.00200181071017
FBgn0037920 -1.66159123607963
FBgn0085481 1.44023706846025
FBgn0263246 1.28357591641704
FBgn0030222 8.79707655143278
FBgn0033020 9.3538966678379
FBgn0039755 0.710637970361648
FBgn0262838 -0.33343265339789
FBgn0031463 4.91624572441577
FBgn0028919 -2.19729383893829
FBgn0050259 1.22591344062039
FBgn0028274 -2.21793214017956
FBgn0040382 0.388564049251015
FBgn0034035 -1.2706145347702
FBgn0052188 10
FBgn0011260 -2.75199082619583
FBgn0038576 0.763768789616285
FBgn0031694 1.40104147314578
FBgn0052228 10
FBgn0038107 -1.63013237486948
FBgn0015336 1.18485471507373
FBgn0034994 0.622024382157332
FBgn0036000 -1.04390180665097
FBgn0000358 -6.4799971120656
FBgn0053673 5.27764882889187
FBgn0014366 -1.78928565251473
FBgn0032100 1.61616753649258
FBgn0051998 -0.709753556142667
FBgn0261991 2.71142413621788
FBgn0039896 2.32206839438296
FBgn0262892 10
FBgn0030912 0.262481776223903
FBgn0038438 -0.445753259451907
FBgn0261812 1.20682365237955
FBgn0261953 0.829755276492053
FBgn0036492 4.93113352138269
FBgn0024291 -1.61335245355205
FBgn0020509 10
FBgn0053969 -0.890504789476727
FBgn0039380 1.47418092211339
FBgn0039060 0.926035911711595
FBgn0025777 -0.539414299536304
FBgn0260000 -0.147579571113616
FBgn0042119 2.02206204675889
FBgn0011737 0.185198007130668
FBgn0037166 0.969994339852424
FBgn0024509 -1.51849340341037
FBgn0030577 5.75532265130378
FBgn0038755 0.0756251443496627
FBgn0051463 0.825978377531195
FBgn0085353 0.644836594360947
FBgn0037652 -2.33475962044423
FBgn0037659 -1.00744695549289
FBgn0031912 1.1953092068212
FBgn0040106 10
FBgn0031703 0.211374683294979
FBgn0036652 10
FBgn0034471 -0.0390306600898774
FBgn0259229 0.335714438315056
FBgn0034796 -1.5035315491246
FBgn0042175 -0.966521684166313
FBgn0029706 -0.880240772603913
FBgn0037245 -2.65489909075644
FBgn0040509 10
FBgn0261608 -1.71469564887975
FBgn0037005 3.54820922794285
FBgn0035063 -2.44481347164545
FBgn0029771 0.528777925188923
FBgn0040071 0.0250733872236103
FBgn0022787 -0.313662651701692
FBgn0086034 7.22496484573144
FBgn0035657 8.30745469833614
FBgn0032868 9.65827927054628
FBgn0030758 -0.541653703956257
FBgn0036549 0.545497546564907
FBgn0015574 5.67943302579868
FBgn0037230 1.22371709722388
FBgn0036101 1.04650407423784
FBgn0031683 1.35775395218389
FBgn0029092 -2.0767950036285
FBgn0036500 -1.52279718838106
FBgn0005672 -0.438251074080613
FBgn0038548 -1.18029732403539
FBgn0038682 0.0451724270635878
FBgn0014269 -1.99435444204214
FBgn0031653 -0.914649585922623
FBgn0001225 -4.16344896643652
FBgn0005411 -1.08179513400482
FBgn0020379 -0.0979777649413389
FBgn0038633 -1.78151484266399
FBgn0038207 0.0990771389073328
FBgn0054044 1.40127075735947
FBgn0263081 0.301232369831964
FBgn0086026 -2.82882947754485
FBgn0037125 -1.76668250595557
FBgn0030624 10
FBgn0051960 10
FBgn0035570 -3.74583802901325
FBgn0031171 -0.785259526148375
FBgn0086447 -1.73684351719207
FBgn0050203 1.94846440491356
FBgn0020280 10
FBgn0030979 7.22218614503748
FBgn0033989 -1.86764169546006
FBgn0010228 0.184776731450831
FBgn0052091 -1.26563450581989
FBgn0032048 0.250842039250917
FBgn0051782 -0.428685146655642
FBgn0000078 1.07577002111533
FBgn0034403 -3.81033011559373
FBgn0002842 5.56285243463819
FBgn0045827 10
FBgn0036447 4.58831441774034
FBgn0028986 9.36890027656228
FBgn0039073 -3.70327152494516
FBgn0025627 -1.4895002661262
FBgn0037669 -0.828924511486076
FBgn0029701 7.9962520749747
FBgn0262483 2.8354063484137
FBgn0261277 0.933555264954524
FBgn0028969 -0.75109994541162
FBgn0004797 -3.24336125729539
FBgn0262475 3.57583082730347
FBgn0032797 1.82978831890095
FBgn0262812 9.10585662866758
FBgn0051288 1.41825200688378
FBgn0035022 1.34849633375833
FBgn0030673 -0.256489189775778
FBgn0039448 0.550358427956954
FBgn0038656 9.30548297160491
FBgn0261439 0.884319998909431
FBgn0024846 -2.02289671994174
FBgn0010452 -0.157529939293433
FBgn0262819 5.83998655439308
FBgn0034057 -1.45351943381797
FBgn0032652 -0.68802550064714
FBgn0259727 0.287781366113029
FBgn0261627 9.07517094601728
FBgn0035954 0.594137219084197
FBgn0051371 1.96121588263327
FBgn0041604 -1.79609365162783
FBgn0028974 -1.87522044987431
FBgn0039129 5.33850659883707
FBgn0004172 9.93179135898224
FBgn0038577 0.194551400327801
FBgn0085224 -2.79329222155819
FBgn0051423 1.38528970525458
FBgn0002909 -0.505031412491573
FBgn0040519 9.66366567410604
FBgn0034432 -0.888098765037392
FBgn0262527 -1.16363345803878
FBgn0261580 10
FBgn0039807 1.64987138897619
FBgn0052299 8.81680240908567
FBgn0058378 0.510616787322742
FBgn0040725 6.79123940297301
FBgn0063261 10
FBgn0262604 10
FBgn0038832 3.43416559064764
FBgn0031464 -3.83201944706143
FBgn0261817 -0.237719754322666
FBgn0010357 0.476696663209596
FBgn0033010 -0.105491533874027
FBgn0028979 3.22470019226927
FBgn0052743 -0.370114776639963
FBgn0032462 10
FBgn0028980 1.27910765652056
FBgn0003997 0.596311717213458
FBgn0002940 1.19756465425071
FBgn0036514 -2.80868929555374
FBgn0030305 -2.08599717549583
FBgn0052686 3.68150585947842
FBgn0031488 -1.03435357243556
FBgn0032402 0.849503268237065
FBgn0039381 -2.12570903160793
FBgn0032196 -0.345843162161244
FBgn0031390 -1.28091910241244
FBgn0029770 10
FBgn0262233 -0.609911486491746
FBgn0040823 -1.81793310823333
FBgn0034828 2.66953960511171
FBgn0053667 10
FBgn0030976 1.27716523929081
FBgn0085219 -1.40823938449288
FBgn0085236 -1.02493622570849
FBgn0000568 0.1244058827643
FBgn0000439 0.531446617735022
FBgn0021874 -1.39296392517974
FBgn0013717 -2.18348204933797
FBgn0030137 -1.72383602254012
FBgn0031632 1.48122577109844
FBgn0030081 -3.03562690788386
FBgn0260970 -0.897637670957871
FBgn0002734 -10
FBgn0029176 -2.6560501868903
FBgn0034095 1.10618552007042
FBgn0030658 -1.47283922781712
FBgn0261933 -1.2828420996428
FBgn0001112 4.37814468903199
FBgn0052262 2.46636883181243
FBgn0037291 3.02541346506814
FBgn0039405 -1.74479276115859
FBgn0262562 0.959926959838462
FBgn0035412 10
FBgn0051301 -1.85067774921408
FBgn0041627 -0.699531973028859
FBgn0036773 -1.02814080828699
FBgn0086519 -1.52458848789119
FBgn0034005 0.616678286713241
FBgn0002931 1.80623081315553
FBgn0260499 1.57190526224429
FBgn0030060 -1.25994006991504
FBgn0032704 -0.529014674824911
FBgn0032587 -1.59442154833426
FBgn0262790 10
FBgn0034844 10
FBgn0029824 -1.25223724175596
FBgn0039022 0.836391894508959
FBgn0038854 -1.94431371373558
FBgn0035512 0.653642457226047
FBgn0262535 10
FBgn0046114 -0.936269425542551
FBgn0036602 2.05462107335653
FBgn0000667 -0.179898279007502
FBgn0261997 -10
FBgn0004173 9.9361762477425
FBgn0010350 0.627815136180499
FBgn0002936 1.65614451410396
FBgn0038173 2.39696602413916
FBgn0029823 -1.8007847328784
FBgn0067782 1.07402612347188
FBgn0031881 -0.276689823590674
FBgn0261628 0.798716724951729
FBgn0019932 0.266757597169151
FBgn0029840 -1.85683822601861
FBgn0030088 -0.979775606767953
FBgn0050458 -10
FBgn0027588 -0.60904010006817
FBgn0037138 -0.0599662155516234
FBgn0027783 -3.32381797558989
FBgn0027103 -0.984339480838941
FBgn0038490 -0.91311297794428
FBgn0036960 1.86123223775832
FBgn0037408 0.565925250330808
FBgn0031628 0.112125091027495
FBgn0037235 -1.7598270865171
FBgn0051864 -0.0649905456225579
FBgn0085352 1.45926099652394
FBgn0053658 -1.88377923968076
FBgn0037275 1.2511810874981
FBgn0050005 -1.04501659007331
FBgn0004780 -0.504907225908881
FBgn0053922 10
FBgn0044452 -0.432714598844856
FBgn0036609 10
FBgn0020909 -2.47592617857043
FBgn0052644 -4.73170418363705
FBgn0034247 1.80072072456095
FBgn0085414 1.49120287558293
FBgn0037372 -3.01783728953106
FBgn0031362 0.410633845426373
FBgn0035285 -0.505086076382329
FBgn0033659 0.33515455174675
FBgn0037685 1.05541799608857
FBgn0263102 -1.51746418566979
FBgn0001134 0.988136061225142
FBgn0262191 -1.0845098403287
FBgn0030160 1.24657019164946
FBgn0020224 -1.52661465323512
FBgn0031356 -0.61604924182706
FBgn0051660 1.44141830243381
FBgn0045482 3.81284145141088
FBgn0035980 -1.73372858002353
FBgn0016694 0.862050492443027
FBgn0260431 0.424151712175447
FBgn0031292 8.71234114489164
FBgn0039800 0.553829891997398
FBgn0033368 1.54438992815585
FBgn0052551 1.02323042918734
FBgn0050048 10
FBgn0031305 -0.859962612979009
FBgn0017448 -0.759144806897811
FBgn0038045 -0.753124531903556
FBgn0042083 -1.30366849956195
FBgn0032727 -0.529892670366458
FBgn0033846 -1.37383788816995
FBgn0032303 -5.36650094071469
FBgn0085210 10
FBgn0052088 0.926666471750359
FBgn0261266 -4.0189972287934
FBgn0062440 -1.07487665465387
FBgn0033645 1.00314655367454
FBgn0050324 7.94982674308126
FBgn0035248 -0.174513168961386
FBgn0010397 -0.614009440908837
FBgn0051874 7.65200839628192
FBgn0039005 1.25510331143668
FBgn0085212 -1.01365376336544
FBgn0086906 1.78818437213138
FBgn0260935 -0.116703536389092
FBgn0031677 -2.89829004607062
FBgn0025394 -1.84040271228953
FBgn0039454 2.3774077956078
FBgn0250848 -3.56004261594528
FBgn0030667 6.32194325819322
FBgn0024230 -0.715926562764094
FBgn0039519 2.06009217646874
FBgn0036515 -1.50819558361458
FBgn0065080 -0.718006737487886
FBgn0010434 0.633835702663032
FBgn0261434 -1.02898012944806
FBgn0032115 10
FBgn0034307 -1.60917720099487
FBgn0020506 0.238456698342355
FBgn0032335 1.81686876749519
FBgn0038498 1.41083540503193
FBgn0085420 1.6647235313302
FBgn0032491 -1.77057659430479
FBgn0261859 -0.274342965915335
FBgn0046212 10
FBgn0035715 -0.637523085880444
FBgn0036712 5.50357690680296
FBgn0014032 -2.30235412999868
FBgn0028936 0.187560043848926
FBgn0034605 0.739500168283526
FBgn0038808 -0.403262646867037
FBgn0025676 0.143360092188854
FBgn0010315 -3.44581862879783
FBgn0053203 0.917755190387647
FBgn0015299 -1.66908393877283
FBgn0020240 -1.29087217110075
FBgn0250815 -0.0475884692702949
FBgn0053644 10
FBgn0032140 -0.420509966043479
FBgn0039430 0.896001841780456
FBgn0036036 0.73575071113769
FBgn0030815 5.42546720887359
FBgn0026086 -0.00962989887312607
FBgn0035956 -1.25761777762616
FBgn0025615 -1.65227245207379
FBgn0038412 -0.562165202458339
FBgn0042126 4.5522013786314
FBgn0035878 -1.16872438438913
FBgn0038601 -1.60737770375488
FBgn0011278 2.68791980543085
FBgn0022935 -1.47339091705613
FBgn0030223 6.01807491172659
FBgn0086687 0.260492020453364
FBgn0035742 1.62341433783423
FBgn0085454 9.45533977092514
FBgn0037910 10
FBgn0003486 -4.96114773259769
FBgn0020279 -1.22291044566592
FBgn0037324 1.45934278674779
FBgn0038196 -0.681399119491377
FBgn0030545 -0.0481096814993494
FBgn0052374 -0.559589487575654
FBgn0052548 8.35878461836019
FBgn0029679 6.19606847552259
FBgn0031032 -2.93111746529119
FBgn0030600 1.50685843681531
FBgn0010042 1.26467674290569
FBgn0039132 -1.14143924730056
FBgn0004863 1.62899041218604
FBgn0039271 -2.03424046922885
FBgn0031483 -0.880598250719645
FBgn0052571 -0.8058561921173
FBgn0002044 -1.46386615259282
FBgn0038316 -1.4818259721357
FBgn0011760 -0.942663818422815
FBgn0038292 0.348817546798837
FBgn0035438 -0.130900117100163
FBgn0015818 -2.3666299647784
FBgn0003720 -3.66584353103543
FBgn0259234 0.352805897698727
FBgn0036043 -0.301868417041954
FBgn0036988 -1.13032431340669
FBgn0034122 9.1228144074739
FBgn0032420 -1.75848337917268
FBgn0021750 -1.29785454242927
FBgn0000552 10
FBgn0051141 10
FBgn0037724 -0.478550126785232
FBgn0028990 -1.25953064222269
FBgn0035567 10
FBgn0004647 -2.71684773784687
FBgn0036361 2.55811947344879
FBgn0002736 -2.14712821880152
FBgn0036747 4.57325471194223
FBgn0052579 -2.36451675156792
FBgn0262656 -2.1044677721777
FBgn0034870 4.37815379931517
FBgn0036994 -3.33945865939132
FBgn0011785 -1.73702170751131
FBgn0037110 -0.665054741896849
FBgn0025463 -2.98885242716653
FBgn0011701 1.60657119850513
FBgn0031690 8.20944188452633
FBgn0036696 -1.79396065354184
FBgn0032205 -0.456470267635156
FBgn0051454 0.228367500650285
FBgn0025866 -1.2934856695909
FBgn0035443 -2.34004231463369
FBgn0050414 -0.863915915291333
FBgn0036742 1.34010744294297
FBgn0085437 -0.0499943086235615
FBgn0026679 -2.05410243384837
FBgn0038979 8.81539424069963
FBgn0027568 0.41814124510135
FBgn0053520 -0.751445002642982
FBgn0034474 6.23927050507801
FBgn0039756 0.234785619736857
FBgn0083974 1.44572072116811
FBgn0025814 0.280732144095726
FBgn0051092 -1.15428590375473
FBgn0038471 -1.15306166971831
FBgn0002891 -1.64411091833416
FBgn0031936 0.487847151346439
FBgn0035632 -0.903799006665148
FBgn0024366 -0.277688047296141
FBgn0082582 0.801344287378939
FBgn0039259 -0.722443393920179
FBgn0032088 0.284029762777645
FBgn0260776 9.12855037625682
FBgn0029747 6.55966584006819
FBgn0036919 -0.329193850960177
FBgn0039668 1.55529438781382
FBgn0038733 1.63935696451211
FBgn0022893 -5.20544922068159
FBgn0001075 0.304387153330656
FBgn0034346 -1.0952509347316
FBgn0034529 -1.3217947973906
FBgn0033851 1.19100365385808
FBgn0036301 -1.89707753324602
FBgn0029977 -0.48304194982641
FBgn0261963 -1.24664650767369
FBgn0004841 2.23418809720007
FBgn0032801 0.332751453422823
FBgn0034468 0.345186740822189
FBgn0003656 0.374440878027271
FBgn0085310 10
FBgn0021818 -1.80308671465446
FBgn0052485 0.626388494490234
FBgn0000459 0.318547531214352
FBgn0039687 -3.6341292968398
FBgn0260985 -4.15567509718533
FBgn0085494 10
FBgn0053092 5.01974006967516
FBgn0031697 0.886825940700858
FBgn0052528 -1.16661410313615
FBgn0038465 0.00742830567933062
FBgn0027581 -0.28197258688309
FBgn0033124 -0.228034740385342
FBgn0032382 -0.2418567393993
FBgn0034660 1.55935306481699
FBgn0036397 -1.71082924359505
FBgn0032442 5.35388877303761
FBgn0027914 -3.38205634545376
FBgn0050037 8.39036220607647
FBgn0032593 1.15455407047814
FBgn0038693 1.5406118829896
FBgn0028482 1.24611663034126
FBgn0034412 1.49128721770301
FBgn0043025 7.5206184580722
FBgn0039487 -1.2390072655443
FBgn0033667 1.1627486101307
FBgn0037172 8.23633728098993
FBgn0004629 1.40635198339002
FBgn0259965 9.35313896281587
FBgn0031474 -0.0102301800171443
FBgn0038788 1.35824580529297
FBgn0029514 -1.07561445048118
FBgn0020639 -0.35234548050258
FBgn0052221 0.565669359016688
FBgn0262581 10
FBgn0052177 -0.59913770204642
FBgn0030981 -0.57590564247511
FBgn0031288 10
FBgn0030435 -0.745584887463114
FBgn0030148 -0.47470219751047
FBgn0038984 0.39222357782228
FBgn0038134 -1.01780329513567
FBgn0033427 -0.420696064144316
FBgn0034046 -1.88747703682631
FBgn0037519 0.990254671625419
FBgn0032709 10
FBgn0026411 2.22989565258358
FBgn0038225 8.5535902123425
FBgn0050169 -1.9352164346246
FBgn0033453 -1.35064964716362
FBgn0015286 -1.18735337900548
FBgn0029970 -2.53837295653624
FBgn0038950 -0.569078291122579
FBgn0039697 -1.0695674666206
FBgn0035186 -0.773868702307066
FBgn0013467 2.60778687753978
FBgn0015582 -1.34909086114727
FBgn0022213 -3.81750157445436
FBgn0030001 1.15967408928807
FBgn0027291 -0.434105348166372
FBgn0051051 0.333927670125709
FBgn0034496 -3.02938417642815
FBgn0036501 1.06631125025822
FBgn0037613 0.0712978135061795
FBgn0263082 10
FBgn0085217 5.2765145579013
FBgn0004698 -1.99133720615561
FBgn0036551 0.735850058100175
FBgn0051858 8.03158026009936
FBgn0013746 -1.52803467171978
FBgn0259990 -2.85406350097505
FBgn0259224 0.469116917912689
FBgn0051072 0.124458190210426
FBgn0015075 -0.853751028294971
FBgn0010520 -1.60010482475762
FBgn0034231 -1.38647798721375
FBgn0043070 0.902332274712832
FBgn0040031 7.55599997383494
FBgn0036351 0.165960099725064
FBgn0050052 1.57327548115216
FBgn0030631 -1.86079286966485
FBgn0034560 10
FBgn0035084 -1.39779647477639
FBgn0043854 -5.12887829481869
FBgn0036203 0.781300077786002
FBgn0039309 1.63240423307778
FBgn0015247 0.199922860565515
FBgn0051785 1.70212459521199
FBgn0035571 3.23337297433499
FBgn0039776 -0.492425614697435
FBgn0085206 8.65298120164996
FBgn0011016 -1.24555935245391
FBgn0039882 -0.053777079186457
FBgn0033439 1.8821388757116
FBgn0041238 10
FBgn0039451 -0.194059663540121
FBgn0036382 -1.95508049087037
FBgn0041246 2.91246994704145
FBgn0035216 6.42643836366452
FBgn0004622 0.956476942496182
FBgn0035371 0.185276374575085
FBgn0261267 9.03681101900347
FBgn0030006 -0.501682787285738
FBgn0069923 0.391801309922219
FBgn0034033 0.749301596534217
FBgn0052831 -1.37430873316395
FBgn0036320 0.661208807263431
FBgn0039099 -1.41711194386934
FBgn0011596 6.68212781527272
FBgn0033296 3.97866380492184
FBgn0085475 1.15566547139143
FBgn0085546 10
FBgn0040020 -2.28809988271255
FBgn0261280 10
FBgn0026181 -1.0470610535334
FBgn0050051 0.890102492531173
FBgn0040795 2.02893442969288
FBgn0053208 0.912740717447756
FBgn0002856 10
FBgn0025335 -1.28519718411771
FBgn0053052 -2.00842531902933
FBgn0037338 -3.30060681493706
FBgn0032125 -1.90738626746076
FBgn0031299 1.16483354515064
FBgn0038095 -0.327454949772337
FBgn0038768 -2.73081441969081
FBgn0031157 1.56613882292273
FBgn0051262 10
FBgn0037718 -0.287380858788336
FBgn0036908 -1.54332103641697
FBgn0027544 1.85494000029976
FBgn0038865 1.53815103004106
FBgn0023091 1.53855533296036
FBgn0035171 1.6774813876712
FBgn0032453 -1.7760528935835
FBgn0051030 1.46553256087268
FBgn0003372 1.46419783467597
FBgn0262816 2.1738338976154
FBgn0051973 1.91021787162887
FBgn0031602 1.0573734066642
FBgn0039690 -0.297195556118882
FBgn0034366 -1.63863812725328
FBgn0261583 4.61895708334078
FBgn0038740 0.957095824819065
FBgn0085427 1.74817782129498
FBgn0034727 -1.64084509012653
FBgn0033721 -5.55469843565772
FBgn0033605 -0.129042211841947
FBgn0002863 8.63566488740498
FBgn0034206 5.93701690797086
FBgn0033579 3.39559898505125
FBgn0051081 10
FBgn0016059 -1.05465447756632
FBgn0011742 -1.5417774854809
FBgn0015567 -1.28725404852019
FBgn0040362 8.7547673495694
FBgn0004228 0.547232651647516
FBgn0034284 10
FBgn0002973 -0.0988181094925295
FBgn0039149 0.077399187957483
FBgn0030246 -0.647020292525288
FBgn0015766 1.33194264007818
FBgn0034859 -1.1947335517537
FBgn0036059 0.214932628258248
FBgn0030244 1.0683614569414
FBgn0001941 -0.703930026324833
FBgn0033871 -0.606356296681624
FBgn0033449 -0.521314542376193
FBgn0020412 0.0994794993019715
FBgn0045468 10
FBgn0004512 2.23966283474729
FBgn0029996 -2.53259045433387
FBgn0037270 -1.63907623062849
FBgn0037996 -0.53836125059997
FBgn0262906 0.683845778474122
FBgn0023506 -0.804495111745849
FBgn0024989 5.48595012832298
FBgn0003882 -1.95135304445671
FBgn0003046 -3.87888395255531
FBgn0038814 1.44487933781665
FBgn0261394 -0.869633196987911
FBgn0050062 0.34572087323782
FBgn0037473 -1.17437737341816
FBgn0050432 7.75561877045057
FBgn0040737 4.78690734239432
FBgn0032072 10
FBgn0039406 -2.16079048608215
FBgn0058053 10
FBgn0032642 -0.591456553023795
FBgn0013983 0.257754057879282
FBgn0011571 -1.43065373912227
FBgn0031023 -0.308710577099585
FBgn0040358 2.40995564490316
FBgn0041100 1.69698105072401
FBgn0085362 -7.20689235460925
FBgn0051606 2.72137687416345
FBgn0039213 0.0241464836702175
FBgn0037750 0.595013771397321
FBgn0034485 1.53839451970362
FBgn0037117 -0.333595705275771
FBgn0010303 -1.34218959075118
FBgn0030290 6.75248872904092
FBgn0028700 -3.74041214384495
FBgn0023179 1.4370505708009
FBgn0038565 8.38952520077908
FBgn0030808 -1.37596385128294
FBgn0036926 1.29818678381701
FBgn0031772 0.970714200925973
FBgn0013531 -1.59759827519927
FBgn0032835 2.21113110765897
FBgn0036258 -1.22975307965635
FBgn0036192 -0.533116409768349
FBgn0001235 0.80933726986156
FBgn0036686 -2.58413467176506
FBgn0034659 8.53141614995089
FBgn0050503 -0.364610132760026
FBgn0045443 3.09134241161957
FBgn0035768 -3.24438993095982
FBgn0024998 -2.16176235932122
FBgn0027788 0.860198204828282
FBgn0032681 -1.16454154629944
FBgn0032649 8.20432593095931
FBgn0031536 -0.672216471392709
FBgn0036641 -1.89388087232719
FBgn0025740 -0.40679555816224
FBgn0002306 1.57782717208653
FBgn0028961 1.23391174617497
FBgn0027339 0.6584058882437
FBgn0004924 -1.85442147457216
FBgn0051358 10
FBgn0025558 -0.364055544902195
FBgn0263220 1.41976268821655
FBgn0037046 2.18741151215124
FBgn0261927 0.494645375649767
FBgn0031108 8.46452892319457
FBgn0262480 10
FBgn0030261 0.225532092354927
FBgn0033095 -0.715062990909407
FBgn0038124 9.49818105561228
FBgn0005671 -0.642083032765842
FBgn0051803 6.65300912660895
FBgn0041181 1.35402316452008
FBgn0014018 -0.448459141514968
FBgn0035103 0.920967746151758
FBgn0013548 -3.74869599456538
FBgn0051010 7.50428459032879
FBgn0030207 6.89531693433821
FBgn0050424 1.22510907818259
FBgn0028532 0.859661098188485
FBgn0261479 -0.87781742009929
FBgn0005391 -6.64864341806719
FBgn0039703 0.466283980721357
FBgn0022770 1.17399265484371
FBgn0028837 -1.64217482584659
FBgn0027608 1.52586783304039
FBgn0043799 -1.56866303595143
FBgn0034599 -0.0480954259799823
FBgn0034459 7.99297146690064
FBgn0027081 -1.96684570582372
FBgn0039177 5.75539041551789
FBgn0011655 -0.760599223439355
FBgn0003683 -2.86867603574018
FBgn0036967 -0.343947330253088
FBgn0035612 -1.35660207182267
FBgn0038008 7.83190243471216
FBgn0054011 10
FBgn0035132 0.539521687041356
FBgn0020647 1.06454643479044
FBgn0031430 10
FBgn0031816 -1.1911988904096
FBgn0031045 4.11153798253479
FBgn0036906 -1.65129529892289
FBgn0028880 10
FBgn0031119 -0.573313745713497
FBgn0024753 1.17213789897889
FBgn0030852 4.8859485224776
FBgn0033728 1.20303796003528
FBgn0003977 -1.16209890691382
FBgn0036892 1.09757609770133
FBgn0061173 0.426230549133676
FBgn0263199 -0.0547546364162369
FBgn0011723 0.625316879826002
FBgn0037024 -1.1322154000561
FBgn0028408 -4.87048989637252
FBgn0035875 3.91872570281184
FBgn0030528 -1.4791531858345
FBgn0040743 10
FBgn0085644 10
FBgn0026575 -2.53394602402694
FBgn0027090 -2.46703941481457
FBgn0038944 9.28129504486881
FBgn0031580 -0.0376072357628922
FBgn0051226 8.33672242630904
FBgn0033526 -2.3803677095752
FBgn0037816 -0.499128781471911
FBgn0053527 0.621912282851139
FBgn0036015 1.04457728342218
FBgn0002780 -3.18801681699735
FBgn0038079 1.22910662397762
FBgn0031558 0.952543772166514
FBgn0051221 5.65173442851113
FBgn0034758 0.730923449265609
FBgn0037737 -2.15125206437679
FBgn0031830 0.0482638169970278
FBgn0034073 -2.58807159104291
FBgn0053260 1.9886825760796
FBgn0030701 -1.66506187793825
FBgn0038452 1.64766831615439
FBgn0038083 0.347190069412666
FBgn0036888 -1.15503698965797
FBgn0039680 -3.78874704093877
FBgn0034194 0.586660184704097
FBgn0035478 10
FBgn0029963 10
FBgn0032913 1.16188096971265
FBgn0032848 -0.0334671578158051
FBgn0054032 -0.845002367558664
FBgn0035587 0.990127862594007
FBgn0028292 -2.20222003421935
FBgn0032131 1.89620695896585
FBgn0260454 9.86605919645048
FBgn0029095 1.1028176029282
FBgn0032235 0.480399473589175
FBgn0031855 0.54683312997062
FBgn0263003 10
FBgn0037031 -1.50161580735016
FBgn0039531 -0.606825975610328
FBgn0039140 1.34762120774312
FBgn0025571 -0.355384770243879
FBgn0035546 -1.2206026032426
FBgn0000625 1.45160993709346
FBgn0035816 1.10456137676507
FBgn0035951 -1.11435140472413
FBgn0044051 2.38629224602049
FBgn0035158 -0.364938604746953
FBgn0036343 10
FBgn0051048 -0.948682331488723
FBgn0032248 2.19058795883981
FBgn0031574 6.26977701094015
FBgn0040730 1.06805317730381
FBgn0035673 1.26848905795548
FBgn0039969 0.0561094674780953
FBgn0015905 -1.17540537242001
FBgn0034507 0.0760519618316678
FBgn0032433 0.888690422785664
FBgn0085294 4.50882812488975
FBgn0012058 -0.277293814711403
FBgn0004510 -1.99561832053035
FBgn0037004 7.83314063850676
FBgn0003965 0.221955713665223
FBgn0002561 -3.4491806544293
FBgn0038140 1.15045258213405
FBgn0032372 10
FBgn0085409 0.933886477059471
FBgn0002924 -2.20405563942239
FBgn0000283 -2.05437783648752
FBgn0033352 -1.02314763746812
FBgn0260964 2.04504069136074
FBgn0250820 -0.492343755568801
FBgn0051201 0.631953965438248
FBgn0029933 -1.31040185774209
FBgn0029860 3.66765887539439
FBgn0000303 1.61218689648815
FBgn0262875 10
FBgn0058160 -0.725301789684874
FBgn0028474 -1.88282382839723
FBgn0033359 -0.0670320060193884
FBgn0034495 -2.73459673502149
FBgn0025631 0.756046565585214
FBgn0002989 -2.75334461704413
FBgn0033756 2.84109582909269
FBgn0031495 -0.558216741905007
FBgn0052683 1.91485533903177
FBgn0259824 -1.69348145592312
FBgn0051703 10
FBgn0035777 0.823324805458732
FBgn0027796 0.222669601471276
FBgn0028872 1.43118130812353
FBgn0032400 -0.433296382776907
FBgn0036290 -1.39403714298023
FBgn0033000 -1.69789687815238
FBgn0029814 1.46286327494509
FBgn0260962 -2.16745404994872
FBgn0260742 -0.648109611301472
FBgn0263216 0.288427235489626
FBgn0039592 0.507891978370402
FBgn0028496 1.48433537188634
FBgn0035234 0.538168318017599
FBgn0261675 0.296070128591971
FBgn0052305 3.56398836407362
FBgn0034897 -1.04844276283688
FBgn0035423 -0.225807924428945
FBgn0000392 -0.980483624280254
FBgn0033718 -2.10278343303152
FBgn0033710 1.1990480365025
FBgn0051823 0.880420027893967
FBgn0004400 -4.44767821580891
FBgn0052409 -2.86666848318459
FBgn0000405 -4.79464615146607
FBgn0030100 -2.60508253869946
FBgn0053307 0.360595575661609
FBgn0029714 -2.36438064994589
FBgn0031318 -0.309661888804406
FBgn0051345 1.74477471875755
FBgn0037902 1.60626570268631
FBgn0032488 -1.02823467594834
FBgn0038716 4.00324417950072
FBgn0259678 1.03565109615244
FBgn0030485 1.74600951340172
FBgn0045843 6.63704877498753
FBgn0085261 0.421915989082451
FBgn0039820 1.7098648941787
FBgn0030803 -1.22384623221938
FBgn0035486 3.57929949916962
FBgn0261682 10
FBgn0015550 -2.42842988574699
FBgn0031725 1.33124539627292
FBgn0000615 1.07306672307766
FBgn0036973 -0.304626504015444
FBgn0032315 10
FBgn0051019 0.724358371603203
FBgn0039417 -1.900463249236
FBgn0053265 0.917956939967189
FBgn0035258 1.36534707945201
FBgn0030158 1.40842464176776
FBgn0033627 -0.139957200793927
FBgn0016794 -2.60258347105519
FBgn0010406 -0.647400362636759
FBgn0083228 1.3691022084205
FBgn0036730 4.57336962421344
FBgn0261793 -1.28405878059566
FBgn0017545 -1.88650601846229
FBgn0010287 -0.195846930754835
FBgn0035977 0.652583045533728
FBgn0028645 5.16301972461765
FBgn0031945 0.951635691154729
FBgn0040396 -0.0950424035164055
FBgn0026777 -1.15933646832171
FBgn0000339 -0.389863312466864
FBgn0050271 5.65411439580829
FBgn0261564 -0.0331445375137082
FBgn0000229 1.15006741795088
FBgn0034716 0.901941217975118
FBgn0262686 -2.0584479190877
FBgn0039054 1.46437388006401
FBgn0031542 1.11570020995703
FBgn0035233 -0.0727244554236331
FBgn0037086 8.38468960795117
FBgn0029895 0.594730545298186
FBgn0010015 1.40924122038727
FBgn0016930 -0.459154066930434
FBgn0031195 -1.07917006507806
FBgn0039461 0.271882271735291
FBgn0087013 -0.371312653760162
FBgn0034405 -0.688107270852995
FBgn0011284 -2.02882171816505
FBgn0039371 8.3952622532958
FBgn0037759 6.70504170621067
FBgn0001206 -1.84578064769426
FBgn0037521 1.07493641054438
FBgn0050484 6.46909584980505
FBgn0036784 10
FBgn0050268 9.86824243482942
FBgn0053013 0.929984041598039
FBgn0033376 -0.52181848535051
FBgn0040687 0.275089808112783
FBgn0025457 -2.80355721932666
FBgn0050491 1.10048260995084
FBgn0261458 -1.68595593963127
FBgn0261649 1.5564766239339
FBgn0260229 -1.26237845195984
FBgn0038404 1.53792335397159
FBgn0033049 -0.0646641039261337
FBgn0053189 6.62003481305789
FBgn0000042 -1.87050212875083
FBgn0039170 -0.375645891347625
FBgn0003889 9.80503579694221
FBgn0031256 -0.927718722292431
FBgn0030455 10
FBgn0032814 0.178581461936017
FBgn0028539 -0.0822975181483944
FBgn0053289 0.633891292806749
FBgn0037124 0.0452778018835515
FBgn0085446 1.12397713976895
FBgn0032304 1.72741388684464
FBgn0031405 -2.03155862579644
FBgn0020762 -0.124659427567331
FBgn0034706 0.91387371126644
FBgn0036536 -1.14640939080687
FBgn0031163 10
FBgn0030360 0.252126786646377
FBgn0036828 -0.687752118791369
FBgn0035499 -0.506897892253902
FBgn0030935 3.15600323022555
FBgn0036999 -0.997668155025651
FBgn0033763 0.811503138405799
FBgn0040078 -1.16947520416366
FBgn0017549 -0.447457451907414
FBgn0052064 9.86387545374834
FBgn0032967 8.13779137920129
FBgn0034737 7.01322227395914
FBgn0030960 -0.648081152404651
FBgn0000330 -1.24519369581106
FBgn0038369 -1.07265697230463
FBgn0261401 10
FBgn0030599 9.14808832324889
FBgn0029834 1.83004521850536
FBgn0067903 5.15308024362087
FBgn0015391 -3.8119507358431
FBgn0038148 10
FBgn0050373 -0.211251898355897
FBgn0028988 2.3147199487141
FBgn0023181 -2.42819470873525
FBgn0030613 2.0008104318286
FBgn0001105 -1.70090450110785
FBgn0033639 -0.414051586486626
FBgn0038334 9.21167763776082
FBgn0261380 -1.93262476360669
FBgn0031746 9.18336328853365
FBgn0030389 -0.352031865203903
FBgn0086910 -0.095309462598841
FBgn0035227 0.343795543213422
FBgn0085290 -1.35274511896353
FBgn0031054 -1.46797664069302
FBgn0037917 -0.440894192304113
FBgn0051407 8.96886134336652
FBgn0053199 -0.185266394524405
FBgn0259732 0.107217959603032
FBgn0031918 1.62406573002521
FBgn0026563 8.42543980805144
FBgn0019990 -1.6952157526147
FBgn0031733 7.23062077200657
FBgn0030321 -1.80447726702598
FBgn0035262 4.20748312092138
FBgn0037094 -1.09761399996818
FBgn0030277 10
FBgn0033076 5.90781216875995
FBgn0038460 0.382619052631985
FBgn0035357 -2.01995780932765
FBgn0053770 10
FBgn0038593 -1.57607219823344
FBgn0037809 -1.05021262431024
FBgn0261109 -1.36600942278987
FBgn0004654 -0.525583014068564
FBgn0032615 2.2050765022924
FBgn0050177 10
FBgn0031110 1.65859522467261
FBgn0038248 6.32820393795403
FBgn0053128 -1.00312136107534
FBgn0030297 10
FBgn0037943 -1.06552640596408
FBgn0010421 -1.39780936087714
FBgn0036717 -2.12718386439157
FBgn0029947 9.01032974494532
FBgn0039944 -1.03086754514993
FBgn0040587 -0.0185329095628792
FBgn0037781 -0.414538609473443
FBgn0029580 0.562408604251999
FBgn0039462 1.79140166282268
FBgn0032281 0.705252108628313
FBgn0034314 -2.95357055805023
FBgn0037076 -1.92691358655722
FBgn0040890 -1.35607918946592
FBgn0039709 -1.71021117281078
FBgn0261641 -0.524830709128913
FBgn0032554 10
FBgn0037179 -2.01640842695008
FBgn0020236 -0.121544861989575
FBgn0038013 -1.50916884545364
FBgn0032682 1.207175667233
FBgn0030696 5.51791889195329
FBgn0051198 0.258529648818937
FBgn0085366 -10
FBgn0039563 -2.37441748536461
FBgn0037573 -1.32673600612928
FBgn0261617 -0.944617439134332
FBgn0039474 1.60186840065182
FBgn0085306 9.73800334743807
FBgn0034886 1.35475976087878
FBgn0035390 -1.44097992877127
FBgn0038837 1.26562368339664
FBgn0050281 0.978078878491762
FBgn0040385 -3.12778084284237
FBgn0031684 1.14541047786643
FBgn0010241 0.644863605032443
FBgn0052056 -0.980396658250263
FBgn0016122 0.670813349459278
FBgn0000541 -1.37982429197254
FBgn0040892 3.26381198309095
FBgn0053552 4.0386892603155
FBgn0036790 1.50248198056683
FBgn0036090 -0.532965670912659
FBgn0030969 -2.40184804234534
FBgn0039536 2.01575203645975
FBgn0032822 -1.23434741490487
FBgn0262363 10
FBgn0039050 1.32054885539059
FBgn0034693 1.42616491106008
FBgn0036368 -1.54777641372345
FBgn0040929 -2.5302125884641
FBgn0052185 2.8805564578177
FBgn0016061 1.51419687022036
FBgn0002775 -1.47349221955955
FBgn0052201 4.21794973640854
FBgn0041156 0.547237282310607
FBgn0038052 9.27888399439756
FBgn0050359 -1.8420891273821
FBgn0037327 -1.33733765322735
FBgn0261549 0.84400640756084
FBgn0030810 0.970830242886123
FBgn0035069 9.22605512197168
FBgn0037986 8.85352371844917
FBgn0029693 -0.796913015729514
FBgn0035996 -0.933417703884428
FBgn0028509 0.373468955686866
FBgn0046999 1.54968960946152
FBgn0038725 3.02678987500002
FBgn0034183 2.96091832885265
FBgn0034743 -2.19183659799081
FBgn0035838 -2.04515571788089
FBgn0033985 1.08855732662488
FBgn0035400 0.694918162215675
FBgn0010198 -1.75166355252825
FBgn0027866 -0.202509271963418
FBgn0032018 -0.4916550896459
FBgn0004956 2.92904920001452
FBgn0026250 -0.420536832487929
FBgn0027578 0.695861835250752
FBgn0034614 -4.46015988019959
FBgn0037885 -0.745960435237674
FBgn0003334 -1.44743415102524
FBgn0017430 -0.741580815885097
FBgn0044323 -0.00500145167454332
FBgn0000356 -6.28419269347873
FBgn0004179 -1.02103763276922
FBgn0002566 -0.116510506710781
FBgn0083942 5.62487802713184
FBgn0039356 0.232824211775776
FBgn0032480 0.229210099611815
FBgn0034063 0.387499401107771
FBgn0025383 1.06465218846669
FBgn0038078 8.7748552447393
FBgn0053113 -0.268432339590568
FBgn0031718 -0.227207189835495
FBgn0000464 0.449019048687081
FBgn0033934 -1.5414412317759
FBgn0085246 0.331849024139425
FBgn0003733 -1.73338177344338
FBgn0034788 1.75092742449878
FBgn0086361 -1.04218947266274
FBgn0034612 1.31977088605758
FBgn0052115 1.70589944284978
FBgn0037601 0.185922792165172
FBgn0010408 -2.12614668528383
FBgn0035770 0.0300225595468875
FBgn0051281 10
FBgn0039850 4.8071955352799
FBgn0028943 8.06464384663507
FBgn0002887 -2.31047321259174
FBgn0003310 -1.36827365187993
FBgn0033128 0.763365694542608
FBgn0052279 1.27174127361532
FBgn0250732 -1.44417622889042
FBgn0011361 -0.529954135995346
FBgn0015946 6.29338866348966
FBgn0025741 -0.696588037104732
FBgn0069056 0.906336457741397
FBgn0040608 2.30904181392548
FBgn0002590 -1.01551455885556
FBgn0033085 1.07927504304997
FBgn0004873 -1.26643412798608
FBgn0033457 0.311438627625037
FBgn0029167 1.29577951449827
FBgn0039858 -0.643859801626274
FBgn0030532 0.345776992801408
FBgn0040390 1.53056238851539
FBgn0024732 -3.27210165110433
FBgn0033202 1.09378207052478
FBgn0031951 -1.01625972996157
FBgn0261387 -0.683906826962088
FBgn0051678 0.433078311549319
FBgn0033542 6.54115853917063
FBgn0016977 -0.369526314218981
FBgn0038028 -4.66605444698652
FBgn0034920 0.785390583649591
FBgn0029828 0.490464763605554
FBgn0038611 -6.11797492832711
FBgn0036638 -0.94396184026191
FBgn0003862 -0.396583409876733
FBgn0032849 -1.67602007568718
FBgn0001970 -0.737878813126769
FBgn0029800 -2.19771132786456
FBgn0038067 7.89726286997606
FBgn0032180 0.989652031713111
FBgn0029643 0.517791027007524
FBgn0015338 -1.44449428332792
FBgn0031526 8.6411907202114
FBgn0026439 1.45958166431052
FBgn0023540 0.238916619373148
FBgn0028707 -1.24114231598209
FBgn0024975 -1.87981870568048
FBgn0035300 1.69499809681502
FBgn0037038 10
FBgn0010387 2.12121282866533
FBgn0262412 -0.84318305786152
FBgn0262622 4.69398921798496
FBgn0051547 1.30695186504985
FBgn0038943 1.95402263448809
FBgn0001983 -10
FBgn0052591 8.59737877684789
FBgn0034131 0.87404882771471
FBgn0016984 -1.43812301697523
FBgn0034731 1.3492319497585
FBgn0040996 10
FBgn0032773 -0.0289212285379362
FBgn0034877 0.0605507823693511
FBgn0031753 2.89012878550125
FBgn0035575 2.49269248296249
FBgn0020392 -2.98223751317103
FBgn0038100 1.14575870746091
FBgn0033962 -0.805083441094117
FBgn0046698 10
FBgn0050479 -0.526350816868174
FBgn0051988 10
FBgn0036928 -0.473634647896383
FBgn0026430 -3.50583995436004
FBgn0262096 0.140866481812768
FBgn0029170 1.5631981429244
FBgn0263051 -0.224492141695243
FBgn0262890 1.07044604051821
FBgn0038545 -1.69741926087161
FBgn0031065 1.39970782625364
FBgn0053278 6.47691128470761
FBgn0013334 0.660122546132876
FBgn0031970 -0.544366103452145
FBgn0039120 -1.39047746897875
FBgn0033972 -0.649009646629687
FBgn0262795 10
FBgn0259171 1.21739806312347
FBgn0038888 10
FBgn0262114 -1.11639168555532
FBgn0032914 1.60891605743917
FBgn0030087 0.0841239407927152
FBgn0030597 2.03005920467668
FBgn0029854 -1.20226499715508
FBgn0053121 10
FBgn0036942 -0.876228526054553
FBgn0028997 1.14132630686519
FBgn0031630 0.460240101334106
FBgn0051109 -0.421295113296486
FBgn0053476 0.332125234874287
FBgn0032938 -1.17981429685982
FBgn0024558 -3.54202611342278
FBgn0040491 1.05705681345943
FBgn0034793 -0.715716405483846
FBgn0035986 -1.00352227523311
FBgn0052652 10
FBgn0037391 1.28570117920912
FBgn0032477 -0.71989598133043
FBgn0025684 -1.87967288544697
FBgn0005590 0.0517253989266254
FBgn0038753 0.722814650969756
FBgn0034274 10
FBgn0032082 -1.52650260502871
FBgn0037654 5.10424885419041
FBgn0038217 10
FBgn0262512 -0.639174082777348
FBgn0037661 -0.842671654284074
FBgn0039335 -0.700458156428999
FBgn0261840 -1.05030994846824
FBgn0261632 0.433289076138703
FBgn0043576 -1.44193639737427
FBgn0032654 10
FBgn0024957 0.311137750123443
FBgn0061359 -1.41452968544705
FBgn0042135 0.361791214728423
FBgn0262948 7.68875289088557
FBgn0051028 0.545566485663124
FBgn0051501 10
FBgn0034638 0.62399419267144
FBgn0038828 -1.48215436942016
FBgn0035521 1.30155170110995
FBgn0045770 10
FBgn0046874 2.46409095898951
FBgn0050369 10
FBgn0030742 0.817792756102037
FBgn0260794 0.118725191309389
FBgn0033547 -1.10570051433272
FBgn0039839 10
FBgn0031720 10
FBgn0259743 2.00831534856288
FBgn0031437 -0.488583162752472
FBgn0261955 0.667842044490015
FBgn0051122 -1.18423366505473
FBgn0250911 -2.01995780932765
FBgn0033265 0.196967772819996
FBgn0015781 -0.986378941640522
FBgn0004832 -1.12311949103568
FBgn0086656 -0.446365247846844
FBgn0001084 -1.85798818929006
FBgn0034117 -1.0198138030029
FBgn0061476 -3.17591396702499
FBgn0033979 -6.3527485969283
FBgn0020443 -1.72257681921013
FBgn0039419 1.1187459568527
FBgn0263249 10
FBgn0031985 0.121199989436035
FBgn0032987 -1.64355367552853
FBgn0031779 -0.533615875338771
FBgn0038332 0.134988027062854
FBgn0029174 -1.79860495623387
FBgn0032296 -1.0719996171632
FBgn0030801 -1.83620880890011
FBgn0051102 0.955555611462748
FBgn0027111 1.23520359265086
FBgn0034835 9.98734269119994
FBgn0052062 6.66677072454818
FBgn0259744 1.46399807900707
FBgn0263120 0.213551982216683
FBgn0051924 10
FBgn0035600 -0.0432684952940111
FBgn0019947 -0.612901709916558
FBgn0053214 -1.30650554276875
FBgn0262473 -2.7353344870566
FBgn0032901 -0.691647818503778
FBgn0039386 1.95169942199774
FBgn0027654 1.32111106049288
FBgn0037332 -0.927437194835954
FBgn0065108 1.79967244358704
FBgn0036842 -1.28227027100305
FBgn0013949 -0.817716519423555
FBgn0030780 8.41823775761654
FBgn0035374 -1.82969145489833
FBgn0015331 -0.0620140801726446
FBgn0030678 -0.614778827253901
FBgn0040765 0.219253984468107
FBgn0259717 -0.0648156034425935
FBgn0040993 0.263555897813198
FBgn0031548 0.854728353311335
FBgn0263024 9.11673532450433
FBgn0039160 -0.559528193044051
FBgn0031086 2.07359030992312
FBgn0036799 2.60464172347697
FBgn0029812 10
FBgn0053517 1.16990348937818
FBgn0066365 -1.31376844914392
FBgn0037892 -1.11047952881464
FBgn0033403 1.80052674929063
FBgn0031248 -0.778697212272464
FBgn0032398 -0.89407007815301
FBgn0034084 -2.02034744746067
FBgn0263023 10
FBgn0037770 -4.26193398269439
FBgn0041780 0.346154345124732
FBgn0259730 0.107217959603032
FBgn0032435 0.360872354162891
FBgn0052069 -0.439600769010785
FBgn0261952 -1.29373726297127
FBgn0003449 -1.70500084589903
FBgn0037506 7.78576595745389
FBgn0052985 6.10591575295746
FBgn0052793 -3.97323986265262
FBgn0015240 -1.44727970550712
FBgn0038203 3.5836616409536
FBgn0031005 1.44517024764662
FBgn0261786 -2.67473043022389
FBgn0038484 -0.192583955101454
FBgn0032472 1.27021046983702
FBgn0036279 0.0319482037060112
FBgn0000635 0.572292582613831
FBgn0004378 -3.32731101216391
FBgn0041004 -1.49148386112325
FBgn0038917 -1.80489458045915
FBgn0051752 7.6635023904221
FBgn0031654 -0.702061283082541
FBgn0035143 8.92730941258122
FBgn0037475 2.23952668789979
FBgn0039631 -1.59371090574674
FBgn0027508 -0.642636761411894
FBgn0034029 -1.4580533933275
FBgn0033773 -5.73504502493615
FBgn0031792 -1.12595117228529
FBgn0052368 0.599366665027868
FBgn0040816 7.69976876981336
FBgn0039326 1.23112129111418
FBgn0031844 6.60160692363445
FBgn0037427 0.706594831115784
FBgn0031444 8.86161424726286
FBgn0031818 -0.272132550674774
FBgn0034427 1.81664448458795
FBgn0003896 0.753553404987808
FBgn0050194 5.17828125210769
FBgn0046689 0.68529028523543
FBgn0038486 9.25789399047361
FBgn0037310 5.48140042956717
FBgn0031716 1.15166960393333
FBgn0051118 0.719358859388627
FBgn0031617 9.80352255023231
FBgn0250850 -1.34876960407203
FBgn0259937 -4.30270393028976
FBgn0036566 -0.811940702315505
FBgn0041171 -1.87651035344719
FBgn0031957 0.497437853671369
FBgn0085379 -2.66762467596003
FBgn0035781 -0.108423355955199
FBgn0032679 -1.42803175083514
FBgn0015011 0.714900889459325
FBgn0024947 -0.412822172478808
FBgn0051099 9.75989162243184
FBgn0027524 -0.996928972313585
FBgn0035252 -1.15951241503757
FBgn0046323 10
FBgn0025874 -1.59511150532402
FBgn0039117 -1.64462378201949
FBgn0022772 -6.12506758806505
FBgn0050121 3.04447787877649
FBgn0038380 1.16221180126818
FBgn0036485 2.26214260082971
FBgn0034978 1.30228006866844
FBgn0039154 0.650030175375035
FBgn0040942 0.800117431174213
FBgn0052806 8.06730152817036
FBgn0031800 1.07250095810632
FBgn0030539 0.638909698098675
FBgn0030340 -2.40263999614249
FBgn0039832 1.96672448746474
FBgn0039078 1.71368618505176
FBgn0034407 -0.497445379926536
FBgn0003887 -3.02213927787738
FBgn0000166 -6.14286998397378
FBgn0036876 0.430720694027105
FBgn0034020 1.45425825986663
FBgn0033464 1.51503549117706
FBgn0032965 8.60241740567016
FBgn0037608 -1.60038832652728
FBgn0035761 -4.94804194021916
FBgn0052075 -2.03824317792063
FBgn0036337 -0.978614911813738
FBgn0039104 10
FBgn0034374 9.8791629712451
FBgn0032189 -1.84548528824515
FBgn0015799 -2.34647915173112
FBgn0037206 0.588096669877225
FBgn0085468 1.04209873928147
FBgn0030706 1.62299968654464
FBgn0003114 -5.29560771388682
FBgn0037342 -1.11105814791372
FBgn0030056 -1.85813879704134
FBgn0086358 -1.05596146529757
FBgn0260400 0.641072555640424
FBgn0015008 10
FBgn0003513 1.21057734389339
FBgn0052255 0.655135104312371
FBgn0027363 -0.157784400732566
FBgn0031399 -0.358771073756864
FBgn0053287 10
FBgn0039227 -3.29508050752904
FBgn0030412 0.603089615981007
FBgn0033371 5.20761261742856
FBgn0030757 -0.339282272405513
FBgn0035755 0.703620062214465
FBgn0035165 -0.581942897533563
FBgn0030684 3.27276407605441
FBgn0263112 -0.948137033987499
FBgn0031781 -1.35616221152238
FBgn0031514 0.545044011868073
FBgn0028544 1.05329937674356
FBgn0033860 8.88344377101596
FBgn0028693 -2.07176688591208
FBgn0086707 -2.42589169257132
FBgn0032200 -0.254695191641173
FBgn0031227 -1.14572980124269
FBgn0028421 -1.40831367942662
FBgn0035688 -1.34272175961571
FBgn0031106 -0.997717859886313
FBgn0039485 1.02655202144734
FBgn0031254 1.98281564224474
FBgn0031497 -2.07481083889613
FBgn0034908 -1.93663395561145
FBgn0035541 -1.22199070393086
FBgn0032101 -1.39670753543428
FBgn0036479 2.45092869246749
FBgn0027592 -1.27362247998892
FBgn0035989 4.83046893816155
FBgn0031663 -2.09320759393575
FBgn0039041 10
FBgn0029002 -0.723726926050454
FBgn0263106 -0.254395353529318
FBgn0039707 10
FBgn0033925 0.87481915658828
FBgn0020370 -1.70195698232099
FBgn0033286 9.99871955275869
FBgn0023441 0.428633945862258
FBgn0033324 7.31416296880828
FBgn0035199 1.86298683244375
FBgn0250839 0.95579262458614
FBgn0038415 0.338797670729066
FBgn0053098 1.88424697994765
FBgn0086372 -1.04996550997297
FBgn0052037 -1.27471591898916
FBgn0037463 9.24874050745058
FBgn0036812 -2.65350380604086
FBgn0024361 -0.0337302892180782
FBgn0029751 6.16387675618709
FBgn0003011 1.68959036190121
FBgn0037498 9.77011807451675
FBgn0262005 3.03303247747897
FBgn0052982 1.1213975985473
FBgn0052573 0.279661030169841
FBgn0260005 0.918488977632391
FBgn0040534 -0.33893542477372
FBgn0038860 -2.01262050888193
FBgn0260446 2.12071531804336
FBgn0013720 -1.84498606137885
FBgn0086675 1.28757920954537
FBgn0031286 -1.11918045015806
FBgn0010590 -0.848856121629582
FBgn0020626 0.210416173198642
FBgn0034971 -0.0388352802480016
FBgn0031869 2.27949225260306
FBgn0035779 0.196441363542923
FBgn0053459 10
FBgn0035290 0.0315100713057521
FBgn0035733 2.3574349897017
FBgn0027602 -3.43407706539603
FBgn0034748 -1.76276837996999
FBgn0016119 -0.123646172142689
FBgn0013955 -1.23585065355562
FBgn0034505 7.83487471791687
FBgn0037184 -1.43604335973697
FBgn0027518 -2.46078650355654
FBgn0033189 0.431525873238074
FBgn0034153 9.85976907551623
FBgn0036726 -0.101772811956015
FBgn0037643 0.530252672994937
FBgn0261336 10
FBgn0032636 10
FBgn0053548 1.20248605006319
FBgn0052372 1.30764526149231
FBgn0036294 -2.22682306791935
FBgn0052971 5.96669100778861
FBgn0031681 -1.18106316449958
FBgn0034176 0.49339715342661
FBgn0262603 -0.455380593330663
FBgn0259954 10
FBgn0035645 10
FBgn0261245 -0.838108883763802
FBgn0037703 -0.685490977714931
FBgn0029897 -2.02824326066439
FBgn0039184 0.436917501958201
FBgn0033485 -2.34770616001813
FBgn0040487 -10
FBgn0039595 1.00399108845028
FBgn0041244 0.96225475311647
FBgn0051948 10
FBgn0051053 -0.246829788703007
FBgn0036160 9.78454069059972
FBgn0033047 0.945796234224497
FBgn0016970 -1.58195295607826
FBgn0034461 10
FBgn0261090 4.20922222065945
FBgn0030749 0.0384288949994986
FBgn0036488 0.448381809565838
FBgn0036348 6.48163547719725
FBgn0037860 9.75740879617767
FBgn0261551 0.666531195529836
FBgn0042112 -0.753721240653855
FBgn0004888 -0.302970305764652
FBgn0052081 10
FBgn0032361 0.570613834059515
FBgn0035695 1.82812746617679
FBgn0051909 10
FBgn0041147 -1.5598029084818
FBgn0050404 0.705696677364372
FBgn0010295 -0.0601491138895434
FBgn0033397 1.73492473204381
FBgn0040717 2.94406880979086
FBgn0013799 -1.32087253713175
FBgn0050050 0.750283190868818
FBgn0028744 -2.77525205913196
FBgn0039071 9.51696157358559
FBgn0052833 10
FBgn0259785 -2.76394057434566
FBgn0034538 0.919345679225476
FBgn0030519 0.630844088791573
FBgn0047135 -0.0660573232699605
FBgn0037540 -3.15553507257012
FBgn0027376 8.18038915596675
FBgn0004363 -1.18119941252827
FBgn0039737 0.573791744788423
FBgn0034472 10
FBgn0036858 10
FBgn0052379 -0.515867023380849
FBgn0038821 -0.728001942120626
FBgn0038020 1.39964309108173
FBgn0003068 1.83759974014761
FBgn0051862 0.511215131823015
FBgn0010812 -0.595628475691223
FBgn0015572 0.351050117933501
FBgn0000153 2.01912747044454
FBgn0032391 -1.66636911001482
FBgn0030996 -1.20738777225409
FBgn0259178 -1.03091019862997
FBgn0033019 -2.29057788685816
FBgn0085197 9.28661908827564
FBgn0029969 -2.02938011576597
FBgn0033278 10
FBgn0029756 -2.61323143125066
FBgn0261834 5.25408264029886
FBgn0051133 -1.73284453470886
FBgn0029765 0.694953879119242
FBgn0031535 -1.30430254306907
FBgn0262845 10
FBgn0087005 1.13016167043412
FBgn0054047 10
FBgn0000084 0.0882934826090758
FBgn0030890 -1.73434144168677
FBgn0030028 -3.4125343141008
FBgn0038578 -0.937305976232316
FBgn0037178 -10
FBgn0032522 5.56850592603176
FBgn0050094 0.839186359113203
FBgn0026738 -0.612174216436622
FBgn0038700 1.11721486701878
FBgn0020303 -0.669100274871812
FBgn0027571 0.37302928678004
FBgn0040227 -2.19386751746693
FBgn0062442 -0.81096870353384
FBgn0003277 -2.19823699551524
FBgn0040372 -3.05290289010119
FBgn0039600 -0.35053152507867
FBgn0262955 -1.89032058255271
FBgn0031888 1.1202632218103
FBgn0035964 -1.73024360946082
FBgn0085320 1.19153567675495
FBgn0031896 -0.387868619335953
FBgn0035056 -1.41921569889529
FBgn0015618 -2.18645953843995
FBgn0036288 2.40606887177568
FBgn0086679 -0.408680361302088
FBgn0028942 6.98357880577509
FBgn0005626 1.95809367203563
FBgn0037358 -0.564903843916943
FBgn0052453 -10
FBgn0002772 1.53266961108824
FBgn0011693 1.74784088535945
FBgn0259992 2.55803942859141
FBgn0035788 10
FBgn0031146 1.22620097440165
FBgn0001978 -1.53916259000487
FBgn0003140 10
FBgn0038180 0.733222088537155
FBgn0031450 -0.839409173134847
FBgn0040465 -1.02977623304008
FBgn0033134 0.687959357530214
FBgn0002524 -1.5929816088043
FBgn0039048 1.12335563724419
FBgn0260474 1.96840196411126
FBgn0085550 10
FBgn0250827 8.43512917333472
FBgn0051619 1.52294124055208
FBgn0033990 -0.689140744358105
FBgn0010770 -2.80006150128766
FBgn0040950 -4.3600493389956
FBgn0261530 -1.90444604724381
FBgn0034396 1.2691553038348
FBgn0040257 0.015154763918142
FBgn0261534 1.48665578009434
FBgn0010044 1.89580155055763
FBgn0036680 1.86197325587057
FBgn0033943 1.74706666107437
FBgn0085263 0.554157258932125
FBgn0040505 1.81289036724905
FBgn0085429 1.22151968281109
FBgn0037121 -1.26295307128799
FBgn0031886 -1.45016487932359
FBgn0029531 -1.33702890874272
FBgn0030398 3.29750909667784
FBgn0004583 0.14251206822195
FBgn0050046 -0.24207887826375
FBgn0032451 -0.96557414118521
FBgn0040091 -1.75532455793355
FBgn0036422 -0.420555840678646
FBgn0260753 0.415452262520324
FBgn0259729 8.96126812372108
FBgn0010223 0.11860757108836
FBgn0025185 -2.87470821291185
FBgn0023167 -1.38509246278775
FBgn0035626 -1.25496082847662
FBgn0042182 -0.56258669551986
FBgn0250840 9.45176699021857
FBgn0010352 1.03636417498849
FBgn0040571 9.05485404781941
FBgn0031934 8.05644581877583
FBgn0038516 0.688577959246471
FBgn0052667 1.54329745975358
FBgn0008635 -0.476266022155247
FBgn0038654 0.871828680370396
FBgn0032095 2.89676795054938
FBgn0000258 -1.54255822840647
FBgn0038673 -2.62412264245782
FBgn0030941 0.135511169671999
FBgn0039679 -0.702392641573617
FBgn0260764 2.64704440593953
FBgn0263231 0.263929044752666
FBgn0030904 1.00319727571733
FBgn0033935 -1.04370962272286
FBgn0030773 0.662021951013845
FBgn0038385 1.33594426292187
FBgn0015218 -1.76032065737146
FBgn0039212 -0.58821432044075
FBgn0262983 -10
FBgn0034430 -0.566820926439917
FBgn0029723 0.210454962350973
FBgn0040357 -3.02720479039411
FBgn0263132 0.459789195628127
FBgn0033027 3.50041667783557
FBgn0033473 -1.61755016120499
FBgn0259708 0.165242802169618
FBgn0030582 -1.08652381435571
FBgn0032243 -0.470469683557118
FBgn0033680 10
FBgn0014340 -1.95429508957478
FBgn0020309 -0.588308299272819
FBgn0002723 -0.96128842226152
FBgn0035855 5.19390011292559
FBgn0029712 0.539255981328351
FBgn0051739 -1.36471218093977
FBgn0032533 4.42714084369891
FBgn0045495 2.30947694450044
FBgn0001150 0.0686056542992445
FBgn0033101 -1.1285440701427
FBgn0085400 0.419235650115793
FBgn0003256 -0.948696630736597
FBgn0033061 1.47246473622483
FBgn0050460 3.57534716456982
FBgn0036159 9.3081667713342
FBgn0030218 0.948475853949791
FBgn0005613 1.53111238718649
FBgn0085250 1.15345650927928
FBgn0017579 -1.89630370853976
FBgn0050345 0.741911849632068
FBgn0031829 2.77783277464278
FBgn0046886 1.5078919783704
FBgn0263041 -2.39272996915978
FBgn0032354 -1.76371428029064
FBgn0260226 10
FBgn0039670 0.763150376992496
FBgn0038881 0.958645019415435
FBgn0033917 -3.98646253062873
FBgn0042098 10
FBgn0036316 -1.049455542167
FBgn0262571 7.15786778749877
FBgn0030186 -6.3237577125266
FBgn0030035 -0.864917534986652
FBgn0031130 8.37688085423465
FBgn0039014 -0.0185329095628792
FBgn0259210 3.25288776397987
FBgn0051693 8.50971292122733
FBgn0021979 -0.808259948815875
FBgn0032033 -1.13737899931503
FBgn0000036 2.46269260521002
FBgn0262740 -0.342485752505929
FBgn0083963 2.49163969725798
FBgn0037922 -1.77716847330293
FBgn0051815 6.01372212353707
FBgn0051086 -0.593730384891551
FBgn0030789 -2.53503516391194
FBgn0262599 1.54887352684058
FBgn0038342 6.91287563370812
FBgn0039193 -0.12595117228529
FBgn0083976 -0.726813149628872
FBgn0262351 7.59918167233188
FBgn0036578 -3.32429782862185
FBgn0260856 -0.863260413740223
FBgn0039651 7.58623856453972
FBgn0032026 -3.90117650563341
FBgn0001114 -0.0414259160212958
FBgn0051632 1.10665227449454
FBgn0005355 -1.96691024853502
FBgn0260232 -1.96293492637866
FBgn0261502 8.67914220531103
FBgn0053533 0.605710977294407
FBgn0086444 -1.38089512497638
FBgn0036152 -1.50733988405923
FBgn0033951 -1.1116315652836
FBgn0031375 0.986244378452166
FBgn0037199 -0.875155319381174
FBgn0250870 1.49503640196264
FBgn0022786 -2.18182580979618
FBgn0039812 10
FBgn0032120 -1.11848354598616
FBgn0085226 1.40206948118813
FBgn0039727 3.19850322368163
FBgn0043539 10
FBgn0086855 -2.49003859966537
FBgn0026317 -1.71836340696252
FBgn0262008 2.29556534201496
FBgn0024913 1.64885872821564
FBgn0001313 10
FBgn0035598 8.53740500031773
FBgn0261056 10
FBgn0086693 1.65923825448318
FBgn0262899 9.70097383495682
FBgn0028382 -1.59421744719742
FBgn0037899 -1.64822521269141
FBgn0038507 10
FBgn0037490 1.55204457653679
FBgn0036032 0.600533207148743
FBgn0035792 0.277329235078164
FBgn0250755 -0.168663854859693
FBgn0051390 -1.24334469660102
FBgn0051742 9.40405341180884
FBgn0029906 -1.04760327801844
FBgn0035510 0.453818103250193
FBgn0026441 -0.725132722861847
FBgn0025802 0.222436573189046
FBgn0053054 0.701818121036312
FBgn0034763 -1.78971665449013
FBgn0028789 1.70322080442929
FBgn0033113 2.90106988329148
FBgn0051191 0.950477036207717
FBgn0037371 -1.6761212669044
FBgn0262592 10
FBgn0034846 8.03792541218231
FBgn0038299 2.04787505590183
FBgn0032003 10
FBgn0028467 -0.33043005688922
FBgn0003710 1.79715945859964
FBgn0014020 -0.523815042880701
FBgn0040697 1.52724921993581
FBgn0033519 -3.83794556125758
FBgn0033674 -0.370718381169676
FBgn0014380 0.654266862156559
FBgn0023520 -0.199661383957853
FBgn0029930 0.427441075472295
FBgn0040255 1.73905079138891
FBgn0259188 -1.44787926717265
FBgn0263076 0.826101306367174
FBgn0010774 -2.33248025155238
FBgn0024196 0.0388451500833354
FBgn0025716 -2.60587355976386
FBgn0032015 -0.116104178821297
FBgn0051639 9.34499939541351
FBgn0035847 10
FBgn0038280 10
FBgn0037743 -0.163152475666199
FBgn0038581 2.54211696551005
FBgn0032808 2.26349240456607
FBgn0025825 -1.68337744969363
FBgn0066293 0.801455557581136
FBgn0001991 1.85945675207868
FBgn0035534 -1.13771547936936
FBgn0031977 -1.76815953739333
FBgn0053767 -10
FBgn0037535 -1.76656005793121
FBgn0034326 0.820697922590905
FBgn0259967 10
FBgn0036584 2.04802831910782
FBgn0033341 -1.152437269048
FBgn0028675 4.13331983482505
FBgn0036663 0.879104877172247
FBgn0031149 -2.68672903429538
FBgn0062413 -0.913832344280528
FBgn0261358 10
FBgn0034662 0.766955528245954
FBgn0011826 -2.52296422336661
FBgn0031197 10
FBgn0033033 1.4029131159146
FBgn0052438 -0.825964739859962
FBgn0000150 -2.53495722886731
FBgn0262144 10
FBgn0037015 1.29304680517973
FBgn0026174 10
FBgn0053920 2.48288839572579
FBgn0039321 0.818779587743487
FBgn0030499 -1.44978815338544
FBgn0033166 -0.942868044562726
FBgn0000497 0.808306670846932
FBgn0037764 1.97646644439156
FBgn0020880 -0.00825653094428899
FBgn0036421 10
FBgn0032787 -0.442609515746158
FBgn0085332 2.18557705358288
FBgn0259985 -0.018866217334258
FBgn0039302 -2.20503418601892
FBgn0029504 -0.699421619301276
FBgn0261561 6.25895746796511
FBgn0004575 1.37700445908709
FBgn0000382 -0.842830411182557
FBgn0035901 -2.9228545584453
FBgn0004390 -1.71162826619969
FBgn0037442 -0.358324361134246
FBgn0052203 9.00496059033128
FBgn0032266 4.28738546547644
FBgn0035309 -0.299052912433682
FBgn0051992 -0.786819999054355
FBgn0034514 -5.69347407310218
FBgn0033387 0.823708216751264
FBgn0050391 6.97512724733151
FBgn0028373 -0.472712378374542
FBgn0010473 1.36621220795267
FBgn0034263 9.176271868389
FBgn0031813 0.154541638213219
FBgn0037873 0.621276392646675
FBgn0052602 -5.50672190805216
FBgn0033141 10
FBgn0040780 -0.80387792649296
FBgn0003687 -2.71809267757996
FBgn0261085 0.821644460723266
FBgn0040923 1.1195420974374
FBgn0040347 -4.39068489850985
FBgn0262127 -1.16668391314288
FBgn0034937 3.91681830433557
FBgn0037093 -0.901833619877786
FBgn0041622 1.56492780291738
FBgn0029939 -0.624873209254253
FBgn0038439 1.16797756541161
FBgn0037761 -5.23426780427994
FBgn0034165 1.44875292362921
FBgn0261845 -0.752076504834702
FBgn0014001 -1.01940516156675
FBgn0020306 -1.99009109659056
FBgn0040904 10
FBgn0038628 -2.40129843349798
FBgn0000473 1.37119519351003
FBgn0033884 -1.14214988519936
FBgn0085342 0.405262925609359
FBgn0039252 -0.842196982865145
FBgn0034443 -0.697618761022244
FBgn0030669 0.399584414050062
FBgn0040905 10
FBgn0040871 9.02810643099437
FBgn0039795 -3.02683372424645
FBgn0011769 -0.415285355625543
FBgn0036757 2.84744949823232
FBgn0037051 -0.7397859007448
FBgn0039273 -1.3029563118741
FBgn0037844 -6.63851844336471
FBgn0030574 0.895245628936033
FBgn0038931 1.31084809570988
FBgn0004901 -3.48226398457682
FBgn0036750 1.66144411722035
FBgn0262146 1.30945340086103
FBgn0031442 10
FBgn0263031 2.37547875213339
FBgn0035426 8.67552389357286
FBgn0052553 2.62740896623857
FBgn0259164 1.08064302983124
FBgn0024510 -1.82610351829334
FBgn0036417 4.60208624729568
FBgn0051161 7.57858595444292
FBgn0038136 0.843572022095895
FBgn0032251 -1.26025665476227
FBgn0036882 3.40750873276588
FBgn0036745 -0.162802335802217
FBgn0037726 2.44029187996898
FBgn0050417 10
FBgn0031038 2.31724847959676
FBgn0058191 -0.990902386004935
FBgn0038194 1.47821103410921
FBgn0039347 4.50139388225602
FBgn0026160 3.21188043250259
FBgn0243586 0.783847962537204
FBgn0085404 1.68208840905514
FBgn0086348 1.25489316131552
FBgn0053003 -2.88453347502701
FBgn0051036 1.44000088515399
FBgn0260960 0.432455103452637
FBgn0039083 8.6334131343218
FBgn0035678 -2.49937649420768
FBgn0035578 0.590401658678344
FBgn0027330 -3.30888837531433
FBgn0039452 2.55080498010298
FBgn0032020 -1.96006327095583
FBgn0052801 0.849124202615612
FBgn0033853 -0.165530871174212
FBgn0013750 -0.848719029395967
FBgn0034096 10
FBgn0034996 1.46478584039347
FBgn0004181 10
FBgn0033429 -0.465754377793641
FBgn0030055 -0.611891820497857
FBgn0031874 -1.21389790691264
FBgn0035241 1.51821530417815
FBgn0000617 -2.16578055496262
FBgn0030525 9.32208485516733
FBgn0033122 -1.17711235113431
FBgn0034965 -1.5063934507165
FBgn0262508 1.73883629643139
FBgn0040793 0.266872352130161
FBgn0044047 -0.123629798280162
FBgn0035436 -0.473170360072464
FBgn0053267 0.906150858623763
FBgn0053257 10
FBgn0036519 -0.719187330998474
FBgn0051445 3.37074081810152
FBgn0010482 1.44784683878482
FBgn0029688 -0.360741082942022
FBgn0033412 1.19158515348491
FBgn0051876 10
FBgn0000489 1.61061677101087
FBgn0085435 -2.03702298368629
FBgn0031857 1.77023154092736
FBgn0034204 -5.39908733384293
FBgn0263115 1.97978419778495
FBgn0034467 10
FBgn0050145 0.131324653778494
FBgn0035347 1.36412193871614
FBgn0036327 10
FBgn0019985 1.67752362247148
FBgn0035376 1.00602969997044
FBgn0025574 -1.30325403351483
FBgn0021906 0.542157424900273
FBgn0052487 10
FBgn0031429 2.81946129557198
FBgn0032318 8.07721710985592
FBgn0039685 3.70534304430115
FBgn0030555 -0.416714238105545
FBgn0033572 7.79284358937725
FBgn0023508 -1.01389720269418
FBgn0032258 -0.914264835277338
FBgn0052670 7.74804993586328
FBgn0261853 8.17959896065035
FBgn0034893 -0.666777186192119
FBgn0003659 -1.31040185774209
FBgn0038922 0.883271030083827
FBgn0039316 1.84136586509739
FBgn0052072 8.51868363612117
FBgn0036112 1.45161773142633
FBgn0030310 0.370354183933938
FBgn0010401 1.10317279159815
FBgn0034603 0.539706801681876
FBgn0031030 -2.12161319113385
FBgn0261680 -2.32233625552952
FBgn0038691 10
FBgn0052006 3.79735336397094
FBgn0015584 9.32955032308748
FBgn0030680 -2.70575329458034
FBgn0050464 10
FBgn0034708 -1.00145595849139
FBgn0029928 -2.30832701846313
FBgn0033252 0.00100697102563863
FBgn0030008 -2.33877456733326
FBgn0015589 -0.629885534910543
FBgn0036196 1.05987743010426
FBgn0027106 -0.164510545421713
FBgn0000376 -3.04230276318299
FBgn0261637 10
FBgn0031948 0.662562721206614
FBgn0035005 9.46389392838207
FBgn0004108 -1.64741176587601
FBgn0032882 -0.458588824870278
FBgn0261613 0.786839035834916
FBgn0031621 0.715737521628193
FBgn0036939 0.720409434771244
FBgn0041180 0.48720721302676
FBgn0034013 2.32599338263307
FBgn0261269 1.65618104179963
FBgn0038735 1.04998821789873
FBgn0051682 10
FBgn0034214 -1.55334138311897
FBgn0001280 0.389200208762442
FBgn0031332 9.47684957200907
FBgn0035675 -1.3437929635282
FBgn0038309 0.756721395849577
FBgn0015664 -2.12720593980136
FBgn0036932 -0.426065763163572
FBgn0030014 8.74364780471146
FBgn0261922 -0.0756629168428655
FBgn0262738 0.287318267507883
FBgn0083953 -0.466385775734848
FBgn0261929 1.69892645158174
FBgn0030958 0.466551442203414
FBgn0039778 -0.992164001463881
FBgn0033610 7.04625368916605
FBgn0039490 -0.270776421939003
FBgn0002855 10
FBgn0023524 1.54335861136276
FBgn0040337 -0.622579908325154
FBgn0052679 1.40557273492075
FBgn0000395 0.730285195245643
FBgn0033866 2.3604774665867
FBgn0036366 -2.13045566849171
FBgn0037615 -2.72239628299542
FBgn0033774 0.40850384906081
FBgn0051975 0.782766725636103
FBgn0004620 1.08261513847367
FBgn0031159 2.13306853061608
FBgn0038533 -0.409448730026419
FBgn0001233 -1.93443074369743
FBgn0000412 -1.9646037132829
FBgn0085496 10
FBgn0053094 0.188053745706345
FBgn0028956 -0.596611231170322
FBgn0066101 0.831252639131506
FBgn0015396 -3.58501532247295
FBgn0033550 -0.840406482689243
FBgn0030017 0.641282423695799
FBgn0029645 -0.888790184195317
FBgn0053463 -1.42491811872934
FBgn0031485 -2.17915373541878
FBgn0043865 4.29605805104426
FBgn0034000 -1.5370469801763
FBgn0039875 0.936816587841998
FBgn0030828 3.15174681251517
FBgn0052672 0.113420509138473
FBgn0038766 -1.65311668017872
FBgn0035924 10
FBgn0033451 -1.84321031279342
FBgn0052625 -3.42174682616474
FBgn0035630 -1.80608452439777
FBgn0027575 1.14844175300953
FBgn0040060 0.33168984902474
FBgn0034059 -0.998668090902524
FBgn0050421 -0.470938404820339
FBgn0034498 -1.78963983498827
FBgn0051531 0.11084494911997
FBgn0017558 -0.139865809403293
FBgn0038784 1.68469883238993
FBgn0002869 0.362638511104885
FBgn0035648 3.89199651271693
FBgn0026144 -4.64362005553451
FBgn0037410 0.917731926759345
FBgn0035318 -0.754652125140377
FBgn0017397 -0.370200928099412
FBgn0051265 -0.356831793788321
FBgn0263240 0.327795716593772
FBgn0028550 0.622978825445738
FBgn0039558 -2.37090747372458
FBgn0031606 -2.50969583900179
FBgn0069972 0.404170751229309
FBgn0030332 0.921446434373806
FBgn0046332 10
FBgn0037341 0.205427274938187
FBgn0040747 8.22249738896199
FBgn0261260 0.810596171573526
FBgn0030003 -1.79974401151216
FBgn0037565 -0.545068564038632
FBgn0260452 9.64270651034122
FBgn0036588 -0.196888559098126
FBgn0262365 10
FBgn0040022 -0.975282859193182
FBgn0026418 -1.69420877852313
FBgn0034688 0.740903237701028
FBgn0002865 10
FBgn0032590 9.18348472576631
FBgn0047334 7.24230928259528
FBgn0262515 -0.489081189890367
FBgn0032455 -0.613712035030913
FBgn0051846 1.58573910862427
FBgn0029965 -1.61725364461831
FBgn0037336 -0.842254754002832
FBgn0034958 0.73993518053696
FBgn0261112 1.1783950582745
FBgn0051327 9.39388496037562
FBgn0015949 -0.550494214709436
FBgn0015569 1.91606110724098
FBgn0031604 -2.1296247003612
FBgn0259110 1.43677997580269
FBgn0032167 0.00197851366082415
FBgn0015576 0.822212720391881
FBgn0002183 -2.78243695401423
FBgn0052582 4.62313237961576
FBgn0036786 0.341503925117375
FBgn0054027 4.33079085433847
FBgn0033304 0.885589080115138
FBgn0035702 -0.348190191793657
FBgn0034312 0.145152080750771
FBgn0052649 -0.618027883228986
FBgn0033504 1.31187884571571
FBgn0085422 1.17917970627321
FBgn0036600 -1.46145535731824
FBgn0000566 -2.19599306228342
FBgn0038632 1.94408165930426
FBgn0030293 -2.74284895357922
FBgn0033698 -0.944798080294701
FBgn0039805 2.29589059939557
FBgn0001227 0.0332659734620531
FBgn0003514 -0.931501892746502
FBgn0040361 3.84077174093886
FBgn0028992 -1.00959473022212
FBgn0011604 -0.795964034709989
FBgn0039186 -3.00548237756839
FBgn0053144 1.14481712596424
FBgn0035273 10
FBgn0031634 0.986962933327164
FBgn0052058 10
FBgn0030847 2.70187519232529
FBgn0030873 -0.874014628732408
FBgn0023512 -1.65073090483935
FBgn0000455 -0.287014739518471
FBgn0036221 10
FBgn0038830 -0.485802977670248
FBgn0039520 0.433009545531406
FBgn0033100 -1.17005656989006
FBgn0032166 -0.50696126399324
FBgn0029849 -0.249558818830601
FBgn0032889 0.168442844691414
FBgn0030872 -0.497063195993959
FBgn0025674 -1.6130450978816
FBgn0032464 9.28646710447951
FBgn0002709 1.29999699409085
FBgn0035101 0.382664066675365
FBgn0033819 8.95072376288362
FBgn0033216 1.12863216816771
FBgn0085193 -2.07019323905153
FBgn0031517 1.03048070965907
FBgn0030319 6.14879055797762
FBgn0039127 4.97059967556465
FBgn0030395 4.75403216626259
FBgn0036108 -10
FBgn0034417 4.17291136956528
FBgn0029696 -5.19301547298002
FBgn0030349 0.443945421527592
FBgn0051373 0.17049169371305
FBgn0053669 10
FBgn0038425 -2.21442498035464
FBgn0034007 6.90333148118545
FBgn0015623 1.07773053809548
FBgn0013771 0.617815951647853
FBgn0024321 1.42916941856937
FBgn0038804 -0.488367369496041
FBgn0029821 -1.38623898425605
FBgn0053690 0.743520226863544
FBgn0030974 -0.322736240218459
FBgn0052267 0.208971432010358
FBgn0032725 -1.51966332145177
FBgn0038856 -1.91812620377106
FBgn0000559 -1.779655761509
FBgn0262897 4.49163874345083
FBgn0052441 -0.222928017462885
FBgn0031307 0.103360442685179
FBgn0053309 9.54027048991308
FBgn0038750 1.31349081619377
FBgn0038646 -1.24509847019919
FBgn0034387 1.57891518621632
FBgn0036226 2.95933933060457
FBgn0063496 1.40808363950026
FBgn0052264 1.36579476755286
FBgn0033978 0.944843394551859
FBgn0054040 3.66529410516999
FBgn0036449 -0.48140008804526
FBgn0032498 0.788152560940856
FBgn0036668 0.104551346356055
FBgn0040076 1.51242978140317
FBgn0038058 -1.28973461718444
FBgn0032338 2.92610757182751
FBgn0030192 1.65161508723113
FBgn0020907 1.1064991177289
FBgn0015770 9.92621680233381
FBgn0028342 -0.527750682653869
FBgn0036374 -1.8039308430028
FBgn0030603 -1.41044139099472
FBgn0261995 -0.053972269490409
FBgn0011766 -1.96382761426591
FBgn0037293 -0.388419693118996
FBgn0028999 -4.08247396430388
FBgn0035873 1.83011718335567
FBgn0262487 10
FBgn0037017 -1.03799612328986
FBgn0015794 -0.425641525709884
FBgn0053796 10
FBgn0029753 5.6588066554654
FBgn0025781 -2.40374203602556
FBgn0038877 0.762260310567506
FBgn0031466 2.88657208412064
FBgn0083077 -2.23531097110947
FBgn0027563 0.33045848159328
FBgn0037935 1.44591315334929
FBgn0033810 -1.34949951345384
FBgn0039529 2.73781008062949
FBgn0036469 1.13792155444466
FBgn0033741 -3.49399572315722
FBgn0086680 1.45054929273677
FBgn0261386 1.65014478487616
FBgn0032733 0.0978243786307005
FBgn0052406 4.11777568795385
FBgn0032377 0.426086253639084
FBgn0262560 -2.80163472334903
FBgn0033408 -0.94200956393995
FBgn0000216 -10
FBgn0036607 -1.14903139290146
FBgn0031178 1.10500556181119
FBgn0010399 1.4340121489579
FBgn0086712 -1.11275917277961
FBgn0034325 2.8435472303986
FBgn0038588 -1.0222403711616
FBgn0036463 0.694337202358976
FBgn0262901 -3.2452437422353
FBgn0036442 7.58192871503076
FBgn0034278 10
FBgn0040388 -1.79002290583713
FBgn0085254 -2.32386811101497
FBgn0030615 -1.20503811639523
FBgn0033672 0.345598417534627
FBgn0038202 1.86374825689553
FBgn0033088 -1.13294690535812
FBgn0035283 -0.599570354758932
FBgn0039879 2.92403425230581
FBgn0052213 10
FBgn0034350 -0.668770873704835
FBgn0031011 0.12321710345181
FBgn0034245 0.677086008949341
FBgn0085385 1.58906928589906
FBgn0011740 -0.526023774481826
FBgn0036272 -2.05576750183472
FBgn0051851 10
FBgn0000810 -1.738080601638
FBgn0031088 1.28896724842748
FBgn0085317 -0.133036952012124
FBgn0038261 -0.0249322963380277
FBgn0020294 1.56939825474107
FBgn0033691 -1.47427465104822
FBgn0050074 10
FBgn0003145 5.88769346680533
FBgn0030543 -10
FBgn0035178 1.04143631288515
FBgn0038390 -5.39190418102109
FBgn0032878 9.47583918695156
FBgn0032017 -0.394372920201838
FBgn0262606 6.08438427017626
FBgn0000008 0.443232267753813
FBgn0039710 -1.59342757671511
FBgn0037688 -0.676825755632758
FBgn0035880 1.1382854571197
FBgn0031016 -1.52675666977677
FBgn0046214 -3.15796949346012
FBgn0042186 -7.11970514473479
FBgn0013435 -1.33064130412317
FBgn0052708 -1.30725801416593
FBgn0010342 -4.22330565966372
FBgn0015033 0.907285058964873
FBgn0037374 -1.38898890251937
FBgn0036210 -0.131560145857067
FBgn0028331 -1.7484506113994
FBgn0261931 -1.31486502019285
FBgn0040342 -0.0382564874518333
FBgn0020249 -0.523574229827603
FBgn0002036 3.26083895558648
FBgn0030813 -3.75931826673077
FBgn0031261 0.677288278487515
FBgn0039293 -2.62525719572469
FBgn0039714 1.31498733034221
FBgn0038454 -1.85490416992749
FBgn0038414 0.222611216519536
FBgn0036574 -4.6819384558347
FBgn0260224 -1.74479276115859
FBgn0024244 1.46824197265856
FBgn0030662 0.417894152463489
FBgn0036199 -1.5504494387642
FBgn0086254 -0.546822810689319
FBgn0051343 0.410169128446413
FBgn0041629 1.23358872602021
FBgn0031670 -0.125570927433171
FBgn0036038 -1.75357001862911
FBgn0039169 -1.64891547321365
FBgn0051772 1.9119027158841
FBgn0262544 10
FBgn0024289 2.17097000146443
FBgn0032846 -0.507969191864254
FBgn0052506 1.41545650122969
FBgn0053964 -1.64924019195041
FBgn0035287 1.22166417426787
FBgn0014857 -0.714052218131673
FBgn0259718 -1.23196944965813
FBgn0039634 -1.32552120854442
FBgn0011708 -0.254446470856952
FBgn0037036 10
FBgn0033357 0.676457207346176
FBgn0037621 -1.32625172953543
FBgn0038775 10
FBgn0053927 0.540922526222484
FBgn0030620 9.03660017456475
FBgn0041224 3.21617311219706
FBgn0260743 -2.10880655679674
FBgn0031695 1.3381828344429
FBgn0040394 -1.62861771301525
FBgn0038049 -0.108503113067237
FBgn0034974 1.78271915293825
FBgn0025455 -0.310653592713636
FBgn0030933 6.60586474676319
FBgn0039304 -0.615228349062282
FBgn0052270 -0.587241692591953
FBgn0038273 -3.21918138459933
FBgn0010246 0.354121304651353
FBgn0030151 -2.22793828435299
FBgn0042206 0.946786714069655
FBgn0033820 0.538921498854688
FBgn0064119 9.36512433021249
FBgn0036510 -0.443277843348523
FBgn0039464 0.184904322806385
FBgn0039350 -3.14339083314834
FBgn0024222 -0.954226389269988
FBgn0033195 -2.6175352662516
FBgn0030041 -0.890624245327188
FBgn0028647 -1.12344159233612
FBgn0262611 10
FBgn0033712 -1.2061288700208
FBgn0261562 -0.0120789453111144
FBgn0004514 1.3410135208927
FBgn0033380 -2.01527936246387
FBgn0032769 8.91157525127753
FBgn0035264 -0.771967953725785
FBgn0035401 -0.889228754858398
FBgn0085345 3.29751018369887
FBgn0261816 10
FBgn0038706 10
FBgn0000233 0.217494738291934
FBgn0038718 0.488854000873287
FBgn0051286 3.02191565165132
FBgn0035092 1.05527937232741
FBgn0259741 5.21416146914345
FBgn0260817 -1.57552452566796
FBgn0036698 1.98314137506023
FBgn0038290 0.716004956214752
FBgn0034082 8.88327662327233
FBgn0050497 0.0293245455367825
FBgn0035944 -0.126075121885953
FBgn0039937 0.736195372555496
FBgn0016762 -0.606406007610091
FBgn0040285 -1.07958398991434
FBgn0035488 -1.90506106810658
FBgn0031540 -4.68361197093821
FBgn0034590 -1.92566393783833
FBgn0037388 9.03800114296174
FBgn0035585 10
FBgn0037071 -0.926451186356431
FBgn0039585 4.7502471427631
FBgn0051955 1.14292142011347
FBgn0037849 1.28448367596014
FBgn0015296 -0.943412084708072
FBgn0030156 0.54962748805676
FBgn0030720 -2.46079066751852
FBgn0033389 -1.91209059361205
FBgn0045502 1.74464275936423
FBgn0259241 1.47338352322398
FBgn0038142 2.22419498095945
FBgn0040238 -0.536296603169043
FBgn0051915 -1.55896356444946
FBgn0003330 -1.83230729152629
FBgn0053509 1.57733699817391
FBgn0034784 0.396062538972268
FBgn0029568 -5.80153570485414
FBgn0000316 -1.6802442568821
FBgn0026585 -1.55555735296829
FBgn0004118 1.41749159887309
FBgn0030930 -1.00509682093846
FBgn0029879 -6.59661354987352
FBgn0051347 5.66814035875116
FBgn0032816 -0.896796635801793
FBgn0260238 0.279661030169841
FBgn0083971 1.0024539477209
FBgn0037837 6.35763144626416
FBgn0034300 -0.246586341768236
FBgn0037544 0.655136872964337
FBgn0033669 1.28866792082151
FBgn0036619 1.81600351196221
FBgn0045064 0.351991747970237
FBgn0034429 -0.153545002768872
FBgn0031258 1.52686631588025
FBgn0024987 -0.318368193265841
FBgn0259166 -0.0774741767309251
FBgn0024250 0.12245147403357
FBgn0083950 1.71511377468222
FBgn0038665 1.54118676888092
FBgn0032065 9.70230141166804
FBgn0045479 2.86215330733837
FBgn0000239 -0.942631442581707
FBgn0036770 -0.428407621698721
FBgn0039378 7.21483446998873
FBgn0033905 0.313615291133425
FBgn0003366 2.16887205641943
FBgn0033512 9.55350028201608
FBgn0004657 -0.305730124538011
FBgn0039196 0.602526823755213
FBgn0036945 0.379594768466882
FBgn0031784 10
FBgn0259739 10
FBgn0050285 1.44406634146728
FBgn0050273 0.1788493742419
FBgn0035031 -0.425701958928411
FBgn0019929 1.15411783606111
FBgn0260656 0.125587594710675
FBgn0037747 0.00687209726811447
FBgn0039110 -0.796905990281823
FBgn0042104 0.268548345274998
FBgn0031906 0.954127798907899
FBgn0029740 4.9563642480718
FBgn0001404 -0.668957560120844
FBgn0035168 6.44063566986764
FBgn0035639 -1.34016354879477
FBgn0086365 0.730605404469745
FBgn0039705 0.494242345780097
FBgn0037794 -2.01108760243429
FBgn0262840 1.43975139083065
FBgn0034199 1.78270441083461
FBgn0052549 -0.0588306746494877
FBgn0037676 1.11899650856026
FBgn0052066 -0.198297249296643
FBgn0031161 0.163871076337698
FBgn0053222 -1.91685302233179
FBgn0037842 -0.452487191263333
FBgn0050375 10
FBgn0035238 -0.537409923963091
FBgn0001217 6.86810194074245
FBgn0029587 1.802541015859
FBgn0034001 -0.651658392692829
FBgn0032429 -0.904368022048618
FBgn0039560 0.14154697308484
FBgn0052521 0.334840121699769
FBgn0036592 0.587563157883533
FBgn0032613 1.33844074936984
FBgn0030469 0.431719526625687
FBgn0033921 -4.06923243459775
FBgn0020372 1.04018307071915
FBgn0040759 0.618380670402336
FBgn0034435 10
FBgn0038421 0.306652541324659
FBgn0000427 -5.94286831120987
FBgn0032684 0.151908761972282
FBgn0051465 3.27877657322043
FBgn0003339 1.09234107136622
FBgn0261054 7.13100298095193
FBgn0034570 -0.771952710330774
FBgn0024177 -5.63022853287164
FBgn0085477 10
FBgn0030927 0.356100316837114
FBgn0035120 -1.56597987141972
FBgn0031432 2.486203377003
FBgn0261437 -1.44050550165458
FBgn0030109 -0.461327479680724
FBgn0039942 -3.266497303625
FBgn0037941 1.65822340205756
FBgn0261403 -0.462504937881544
FBgn0000044 0.451934349529299
FBgn0039034 2.20563137228016
FBgn0037988 9.77443673598155
FBgn0029118 -0.0191105575675144
FBgn0025838 8.49077923628804
FBgn0028473 -1.59582745461797
FBgn0035043 0.407797668680606
FBgn0036740 0.230224607959845
FBgn0262818 3.27626783304273
FBgn0026404 -1.73166770874156
FBgn0051897 1.9038076109769
FBgn0004652 1.39402488512086
FBgn0032321 -1.31092696329265
FBgn0039472 0.199089413477962
FBgn0023023 0.337547206611804
FBgn0034729 -0.428768543126938
FBgn0033883 0.0145497298518694
FBgn0034884 1.69851912920453
FBgn0026207 -0.935164185569734
FBgn0051813 -6.61298751168563
FBgn0053774 0.188750290267342
FBgn0004606 -1.37266874639796
FBgn0030805 -3.20518610986577
FBgn0035049 0.974052933155237
FBgn0038816 -0.114985244566774
FBgn0038318 -2.06063441137739
FBgn0261862 -0.595161352777772
FBgn0036219 2.01299440886962
FBgn0034739 9.73384415007155
FBgn0033782 0.119403382087944
FBgn0036695 -1.43401075821182
FBgn0030433 -1.65482928543936
FBgn0030362 1.80135216702103
FBgn0039565 -2.41210188238929
FBgn0039552 6.82864894886609
FBgn0020439 1.08399726261293
FBgn0040696 1.59216822282428
FBgn0035496 0.443053212896999
FBgn0028582 0.884062254762986
FBgn0037807 -2.88119914004088
FBgn0030074 -0.763342454983936
FBgn0010423 0.417435571720303
FBgn0032283 0.333773275071504
FBgn0028945 0.640522251595231
FBgn0035042 8.77682136318589
FBgn0016080 5.34268851565331
FBgn0038011 -4.6940719641971
FBgn0263110 -0.0687963641452626
FBgn0026761 0.178725002969125
FBgn0053296 1.33780896249356
FBgn0011640 -1.60992050641949
FBgn0052418 -2.34461721665699
FBgn0037488 1.22534109466102
FBgn0052054 1.04088947839606
FBgn0026573 -1.47284917052029
FBgn0045202 8.49469677195137
FBgn0041789 0.539391946374286
FBgn0260866 0.804502084601094
FBgn0034365 -0.95628403087569
FBgn0037213 0.338492885097274
FBgn0261615 -6.69207140338518
FBgn0085360 1.42381936121597
FBgn0046776 -1.32044589919759
FBgn0027794 -0.438311622374187
FBgn0037364 -4.66596224736799
FBgn0033235 1.30466985156426
FBgn0015919 1.41124432866675
FBgn0259109 1.31824472918814
FBgn0262858 6.02027164312225
FBgn0051016 4.74736304713929
FBgn0051365 -3.13849857728626
FBgn0032138 -1.75542609928002
FBgn0036807 10
FBgn0037115 8.49326762848783
FBgn0053282 1.61013268240651
FBgn0039731 -1.47055473805665
FBgn0037956 0.643428121503159
FBgn0030918 10
FBgn0030796 1.29058589546205
FBgn0012042 -0.93950096029929
FBgn0262003 0.387541731829454
FBgn0053322 9.98664204006952
FBgn0005630 -1.95021307203419
FBgn0035086 2.1700799315448
FBgn0011586 -1.33877341229229
FBgn0052720 10
FBgn0033524 2.05327443372489
FBgn0029093 -0.532619730749034
FBgn0085456 -0.481945443750843
FBgn0028852 8.85650732573663
FBgn0050053 1.87339753487504
FBgn0035023 1.16084924925801
FBgn0054002 8.45346582545599
FBgn0035766 -2.65743827181092
FBgn0000274 3.6144665220552
FBgn0037638 -0.280050579460348
FBgn0002413 -2.49285838007462
FBgn0053648 10
FBgn0033588 -1.32555739535608
FBgn0261698 3.85460926537675
FBgn0032409 -1.65459524656986
FBgn0051882 10
FBgn0035382 1.9271747021265
FBgn0259139 -1.36730597144763
FBgn0036023 0.217760332473235
FBgn0028847 9.78520945889993
FBgn0030863 -1.05829670454581
FBgn0037739 -2.45318933262181
FBgn0003975 1.1659678135309
FBgn0034756 0.167247851762085
FBgn0051805 8.19893143997544
FBgn0036194 -1.51613732447028
FBgn0037944 0.271402370952236
FBgn0033447 4.9557847256888
FBgn0013278 3.90495057948091
FBgn0039254 -0.0430659819703374
FBgn0011653 -2.32977357953384
FBgn0023177 -2.84841400056855
FBgn0038603 1.82212738152673
FBgn0262988 10
FBgn0037832 1.33208296763171
FBgn0052022 0.905975365291717
FBgn0011300 -1.20187768281951
FBgn0013813 6.94764604665885
FBgn0262356 10
FBgn0030729 -1.70194590049067
FBgn0038952 8.71336851693696
FBgn0033653 -1.36319350244978
FBgn0024315 0.36704525746394
FBgn0035295 -1.37067921032276
FBgn0038307 -1.28589152516963
FBgn0262482 8.53798130788042
FBgn0085354 1.2123069720549
FBgn0036150 1.05107956380208
FBgn0030840 9.48013934170673
FBgn0032796 -2.02678784099613
FBgn0037044 -1.25171898789964
FBgn0050481 -1.05147891492625
FBgn0036028 -1.85333600291731
FBgn0029888 -0.0420897323529316
FBgn0029799 1.21975512366006
FBgn0259707 0.470714502893254
FBgn0026402 -0.801081233515487
FBgn0034826 8.27987310020906
FBgn0032669 1.66550505384591
FBgn0034491 -0.543436316177545
FBgn0086711 -3.72502230432719
FBgn0004837 -0.879935410017398
FBgn0036057 4.10609027784987
FBgn0038042 1.0272289295878
FBgn0005777 -1.44503999993842
FBgn0036481 0.524061542963961
FBgn0033052 -0.260332760567451
FBgn0040734 1.21269876365015
FBgn0037064 8.38602653205943
FBgn0030270 1.55221104183946
FBgn0028968 -0.757057925011184
FBgn0025645 2.59462392132142
FBgn0038662 1.53800270114102
FBgn0031047 -0.441992434218699
FBgn0033520 1.18965441634279
FBgn0038897 0.360069408445597
FBgn0022943 -0.552490210945423
FBgn0036257 -0.860446198462625
FBgn0032210 2.78009715751457
FBgn0002922 1.45153443252794
FBgn0032647 5.03277534892154
FBgn0040298 -1.67958098085938
FBgn0085470 -1.59894316197769
FBgn0037555 -3.11127341106997
FBgn0035942 1.51094204663903
FBgn0036319 1.08901015252338
FBgn0034579 -1.35557253934763
FBgn0039817 1.89762710849012
FBgn0034070 1.38267335981845
FBgn0040001 0.634257219684303
FBgn0037106 -2.38534335764047
FBgn0004368 -0.857037483935797
FBgn0000633 5.34821067574846
FBgn0031832 -2.52245867136388
FBgn0003210 -1.68050874214174
FBgn0032651 1.19465002291865
FBgn0053158 -0.598444740765133
FBgn0033178 -1.36976337836264
FBgn0027498 1.15318407510512
FBgn0017572 -0.839289930330199
FBgn0037912 -1.10681351881301
FBgn0027492 -1.79692583181376
FBgn0003317 -1.178402732976
FBgn0031735 -0.927931106124904
FBgn0035953 -0.8658184593548
FBgn0051025 9.8730891508412
FBgn0024232 1.30836740885891
FBgn0043458 -0.0858226979551248
FBgn0032640 -0.178659038332413
FBgn0035099 -0.0844898666294656
FBgn0034371 -0.403370963799732
FBgn0035708 2.8011896639898
FBgn0015019 -3.16073841095383
FBgn0011204 -1.30452631360227
FBgn0000482 -0.875148874803693
FBgn0033750 -1.08279113890004
FBgn0036007 -1.23361056883601
FBgn0031407 7.98107958056267
FBgn0035246 1.32632926464075
FBgn0033350 0.713160953464239
FBgn0033093 1.00547599616909
FBgn0050035 0.660901805723836
FBgn0032486 -1.95735643380766
FBgn0038006 10
FBgn0035113 0.993838161331
FBgn0043792 4.78462233616424
FBgn0003950 1.27289162280261
FBgn0034447 -3.43183227136124
FBgn0037026 -1.49368819146233
FBgn0086613 2.42785379408302
FBgn0036099 -2.43927223240786
FBgn0052451 -0.259939322673847
FBgn0028741 1.0248536933532
FBgn0011725 0.650718967299969
FBgn0010355 -1.15380170025076
FBgn0031747 1.74536425940852
FBgn0031814 0.0968839236199013
FBgn0028431 1.72999843403907
FBgn0036341 -2.06477096147517
FBgn0033107 -1.38891912889614
FBgn0050295 -0.724537317898141
FBgn0053775 10
FBgn0263143 -2.44176596756864
FBgn0260481 6.39625087647483
FBgn0030642 0.492084047942881
FBgn0261647 -1.50277961865227
FBgn0039179 -0.491615883137039
FBgn0050077 -0.690297947821486
FBgn0030883 0.280074273635201
FBgn0038109 5.2501314197938
FBgn0053180 0.544609150546315
FBgn0034229 3.55281670468489
FBgn0052448 0.603187435017703
FBgn0042198 8.72644212697444
FBgn0000259 -1.68078862011309
FBgn0022349 -1.34944682589381
FBgn0051126 -0.0255479672269549
FBgn0261686 10
FBgn0036612 3.03608120188763
FBgn0028746 0.222714067882584
FBgn0038584 -1.64405350918577
FBgn0039881 3.33313326316549
FBgn0019960 0.62277410422873
FBgn0020621 -0.444426611334031
FBgn0033321 0.813331028517376
FBgn0030853 0.288784081536946
FBgn0031770 1.0743869617314
FBgn0030753 -0.670321418801004
FBgn0032833 0.231382798827078
FBgn0262116 -0.213603367651961
FBgn0037419 2.20689691981607
FBgn0052407 1.60304610900457
FBgn0032431 5.50262803323985
FBgn0011648 -1.78939212828495
FBgn0085488 5.62859151408613
FBgn0017561 -2.1096838952604
FBgn0033706 8.0543615667223
FBgn0028668 10
FBgn0039408 4.31971785710683
FBgn0000352 -2.47233035681446
FBgn0038659 0.56730118046375
FBgn0036594 -3.0009520675859
FBgn0039768 1.43735080673214
FBgn0031660 -0.424394159255988
FBgn0014135 1.17924139362421
FBgn0263026 10
FBgn0031802 2.32125541514752
FBgn0029147 0.760867613249708
FBgn0037563 0.489680802555245
FBgn0040532 1.65874298494074
FBgn0032690 -1.13183500352169
FBgn0052791 -1.07336665473683
FBgn0035141 -1.54130559589378
FBgn0030769 1.32992914536867
FBgn0038482 -0.889891515499675
FBgn0039092 1.86972401134791
FBgn0030504 -2.67918020976147
FBgn0039694 7.36554105014998
FBgn0031765 1.86219879815803
FBgn0014022 -2.35693913535597
FBgn0044419 -0.535167555088492
FBgn0263004 10
FBgn0039613 1.20889480886484
FBgn0033629 0.425139255874281
FBgn0259927 1.32582334918922
FBgn0051414 1.37068785787443
FBgn0035384 9.83029108785322
FBgn0037001 0.283492727064178
FBgn0052823 9.0404476909437
FBgn0260990 -0.761940858890408
FBgn0053752 10
FBgn0028500 -0.38249295449428
FBgn0085419 1.18450324027154
FBgn0037081 -0.341449246439371
FBgn0032214 0.336938178381053
FBgn0086673 -0.373410191294182
FBgn0036878 -1.0000598052291
FBgn0037249 -1.51338184613726
FBgn0037461 8.82250501686504
FBgn0037504 -1.40620328956756
FBgn0013279 1.84095070261094
FBgn0046294 9.5539878903611
FBgn0053519 1.60768823799137
FBgn0034973 7.81714012334244
FBgn0052987 10
FBgn0035969 -5.39168942926873
FBgn0032050 -2.73526552511443
FBgn0033569 -3.42041891597732
FBgn0040954 -1.49635318298987
FBgn0014143 1.15215988156032
FBgn0036083 10
FBgn0036706 8.48987604927342
FBgn0036292 -1.48884768829407
FBgn0259483 -0.71786379228265
FBgn0037255 -2.09845763502312
FBgn0030049 -2.3293843812745
FBgn0038189 10
FBgn0035505 0.878738547430278
FBgn0031093 1.03688708964476
FBgn0000499 -0.239826648567866
FBgn0037583 -1.82663115716776
FBgn0037670 -0.580462363191536
FBgn0030537 -1.98674468785801
FBgn0037477 10
FBgn0037369 0.244709678490694
FBgn0038233 1.51607219351194
FBgn0051278 -1.16957207851091
FBgn0031786 8.82260142553891
FBgn0050106 1.69119558606443
FBgn0052446 -1.06173314339746
FBgn0039923 -0.603267849237956
FBgn0054007 0.38294215930325
FBgn0035656 0.905229594391549
FBgn0083945 1.57699998913125
FBgn0026257 -1.61237323510538
FBgn0259935 4.58111515482042
FBgn0036386 -1.46118927678736
FBgn0027085 -1.53901794202431
FBgn0036909 -1.69298395366539
FBgn0085412 2.09347250307801
FBgn0010282 -1.92776991083539
FBgn0261529 9.88417214348495
FBgn0043532 10
FBgn0002565 0.206728283189485
FBgn0085201 2.61910546246067
FBgn0051713 -0.405140161173087
FBgn0031168 6.18447418101565
FBgn0023211 -0.738241216218375
FBgn0010078 -1.89828323733784
FBgn0036848 -1.48520615734452
FBgn0037618 3.74021290434714
FBgn0032864 -1.23269447134593
FBgn0031842 -0.294184889727935
FBgn0029121 -1.57972541172523
FBgn0016917 -0.982751707999932
FBgn0052319 6.64806280268035
FBgn0052237 -10
FBgn0037301 0.251217843072512
FBgn0036809 6.9854795360442
FBgn0031619 2.08087471985036
FBgn0028902 9.33902164433093
FBgn0030823 8.65901725722211
FBgn0043900 -1.9609828067193
FBgn0053284 8.30382707241652
FBgn0030571 -0.218010831753889
FBgn0052751 -1.80636575084588
FBgn0037241 -0.71802328454501
FBgn0031610 -1.04250693065223
FBgn0032422 0.434588941010454
FBgn0041706 1.7725166519178
FBgn0000529 1.66966784884127
FBgn0051116 1.01188140743167
FBgn0038862 0.158229973874444
FBgn0035155 -2.07097375552155
FBgn0038686 0.920912190684028
FBgn0044872 1.07721654318135
FBgn0036929 -1.40932640507867
FBgn0030328 -2.5367940525818
FBgn0031061 0.348289880643073
FBgn0037329 2.63481949295911
FBgn0015570 -0.587517088874618
FBgn0052523 1.32401143576484
FBgn0004893 0.673443980578409
FBgn0036832 5.66849659595117
FBgn0034745 7.74897297891278
FBgn0027594 1.11332242748564
FBgn0013343 -0.0302511574287762
FBgn0051251 -1.9688211910538
FBgn0028371 0.983623169229016
FBgn0037078 0.400422905899087
FBgn0033723 1.63534373580389
FBgn0023458 -0.390289731068748
FBgn0085259 7.19035336677728
FBgn0034910 4.41614425469214
FBgn0043456 -1.90372233492612
FBgn0052726 1.32014606892057
FBgn0031504 10
FBgn0039102 1.12592121037399
FBgn0024991 -2.9342831224297
FBgn0013759 -0.543551921245785
FBgn0050350 9.15250701248694
FBgn0050196 1.93500786438788
FBgn0003444 -2.05537878839448
FBgn0003086 2.34219766345312
FBgn0026598 -2.68915340531486
FBgn0050362 8.84434689257746
FBgn0039830 -0.748163585816622
FBgn0038446 -0.327454085465042
FBgn0014930 -0.406652035766545
FBgn0033830 0.512490533827879
FBgn0034248 0.63980934204629
FBgn0032706 0.937582158737431
FBgn0028546 -1.06675312217565
FBgn0000719 -1.22968182704565
FBgn0052581 0.387992729978295
FBgn0262821 6.07039094501339
FBgn0051798 7.05598248293118
FBgn0040674 8.32123979996209
FBgn0005536 -0.130595033223922
FBgn0031104 10
FBgn0083167 0.333217792652304
FBgn0001185 -1.18824141613874
FBgn0051866 -0.425685392135876
FBgn0037998 0.00603211063835748
FBgn0039425 9.22915856057574
FBgn0036234 1.1422797097894
FBgn0031955 1.10250212103921
FBgn0004828 -1.78903837027789
FBgn0012066 -3.50598183850578
FBgn0030590 2.14464320656016
FBgn0039109 2.40209102563226
FBgn0032780 0.407046047980468
FBgn0033807 1.66019430674368
FBgn0033557 -2.88558768253313
FBgn0002284 -1.13734658039974
FBgn0038761 1.00901337460511
FBgn0031472 9.63354508965127
FBgn0032853 10
FBgn0052174 -0.751970529116089
FBgn0026376 -0.915157878811397
FBgn0052984 -0.0234962516760888
FBgn0038975 1.5558784726793
FBgn0034906 9.08400519149331
FBgn0035197 10
FBgn0053977 -0.214819726589554
FBgn0030747 0.438198862466944
FBgn0037204 2.80013340829296
FBgn0030686 -1.75419869976166
FBgn0250837 -4.67247478014347
FBgn0036568 8.89942604308926
FBgn0003429 1.26499423426349
FBgn0032262 -3.28494808225513
FBgn0025595 0.284908736591707
FBgn0085451 -0.64212497466211
FBgn0037186 -0.188740268502465
FBgn0032187 0.466488732580385
FBgn0036314 -1.49702703825076
FBgn0028481 1.65640410202014
FBgn0035735 -2.04189146251154
FBgn0085190 8.17480301029565
FBgn0029818 -1.38787207761612
FBgn0028471 -1.47748012752792
FBgn0039483 1.66731368817518
FBgn0035604 1.07345575573615
FBgn0030704 -1.25982015013502
FBgn0033285 9.98161980342297
FBgn0004643 -3.09042791329667
FBgn0036391 1.63896058543852
FBgn0033226 0.606284108321451
FBgn0037828 10
FBgn0259140 0.274184042075014
FBgn0027074 2.1373236395331
FBgn0011573 -0.369806279844289
FBgn0029937 -1.48597771429702
FBgn0038321 1.35691380467316
FBgn0034380 -0.51692181977211
FBgn0010416 -1.61446887295769
FBgn0038964 -3.46045126426969
FBgn0053489 10
FBgn0013442 1.42739808870756
FBgn0085208 0.0661190662139263
FBgn0029986 3.50419368627498
FBgn0031998 0.757924947811982
FBgn0026361 -4.05710642027724
FBgn0029811 1.40557987044783
FBgn0034776 10
FBgn0052113 -0.0900738713798217
FBgn0023171 0.256244366167239
FBgn0029867 -2.19426520572039
FBgn0260748 -1.28177519258395
FBgn0028887 7.26463407508021
FBgn0085486 8.92424316818689
FBgn0064115 -0.315510860136798
FBgn0050154 1.11481406637193
FBgn0000711 -0.6228156686511
FBgn0040207 -1.41941894173022
FBgn0029831 -0.330319697821974
FBgn0028325 -0.572197686453991
FBgn0039219 -1.0557933948141
FBgn0028658 -1.28702421248887
FBgn0036834 1.29552158240566
FBgn0262101 10
FBgn0037470 -0.843726782062358
FBgn0001145 0.698877889909896
FBgn0035811 -1.58880297652303
FBgn0019968 0.360536519265772
FBgn0243511 0.27407254786421
FBgn0040773 0.404217475781869
FBgn0031740 -1.34047230169225
FBgn0033482 -1.16085420624803
FBgn0039856 0.632608157843551
FBgn0017577 -5.87983159841325
FBgn0017456 8.51732549089061
FBgn0035167 1.23939236610823
FBgn0261847 10
FBgn0037981 -1.19136155919015
FBgn0013953 -2.30628015599758
FBgn0033164 6.99510054945805
FBgn0004177 -1.95630012107987
FBgn0025725 -0.616301650010539
FBgn0042178 5.67269455760408
FBgn0005592 0.616808363533459
FBgn0030572 -1.12825600825702
FBgn0038613 0.113558024394402
FBgn0035266 -0.420869750226712
FBgn0036183 4.11744791516522
FBgn0003870 -1.6457619396841
FBgn0033692 1.88681055353055
FBgn0034286 1.20448489554151
FBgn0016975 1.47806742241941
FBgn0036871 -2.67695229218098
FBgn0011837 -1.87557364091476
FBgn0026323 -1.60947696577495
FBgn0034065 -2.36924614232983
FBgn0036157 0.359708802189458
FBgn0025833 1.46204429129595
FBgn0034940 -0.402819888441309
FBgn0262808 1.16443079910631
FBgn0260386 1.20668518007762
FBgn0031343 8.95569579594626
FBgn0027611 0.478547388703172
FBgn0045473 1.55446319495025
FBgn0024371 -1.48463566469221
FBgn0039623 -1.2039400712781
FBgn0028978 -1.28452292665475
FBgn0036331 -0.777895360235961
FBgn0030664 9.4442952926032
FBgn0019952 0.697760152483292
FBgn0033461 3.29064255941463
FBgn0054039 0.301664891768808
FBgn0040513 -0.364610132760026
FBgn0024556 -1.22301653072798
FBgn0034030 1.35186403294977
FBgn0035106 -1.26369113578799
FBgn0038065 -0.31341364723113
FBgn0033581 -2.82296829661753
FBgn0035548 1.59600186536787
FBgn0053160 -0.0639716724174678
FBgn0010389 0.206155440638565
FBgn0034782 -1.38857097674759
FBgn0046692 -1.29953789053441
FBgn0052650 5.13890144459723
FBgn0033243 4.93847164455559
FBgn0031589 0.266800558106008
FBgn0024985 -0.303759612438974
FBgn0000018 -0.470814887649341
FBgn0260392 0.0966631103342551
FBgn0028940 1.07049667611749
FBgn0261547 0.563257044487999
FBgn0250830 -0.598218628267747
FBgn0029676 -2.9818634118848
FBgn0261015 2.42110522162096
FBgn0027052 -0.802287678548467
FBgn0036105 -0.736351170978989
FBgn0030530 -2.26267793030384
FBgn0085334 -0.40963331568261
FBgn0035337 -2.34514665346751
FBgn0040606 1.10341996243157
FBgn0032479 -0.976972091139826
FBgn0261445 -1.36318335807215
FBgn0020312 -1.93471511792013
FBgn0050472 4.63970591385777
FBgn0033017 -0.0306815119939391
FBgn0050088 10
FBgn0022774 -0.490265592331556
FBgn0016034 -1.79762490481123
FBgn0029172 -7.64557078072003
FBgn0000588 -2.47129514146518
FBgn0026602 -0.600599350898937
FBgn0034400 -0.0402067400731288
FBgn0262035 1.32931268336023
FBgn0024889 -0.161012276417163
FBgn0051676 0.874376527525057
FBgn0050389 -0.829777754653322
FBgn0038941 -2.26091414642237
FBgn0024887 -0.220330791059642
FBgn0030740 -1.73749793572888
FBgn0052183 1.19460363202785
FBgn0003231 0.138928280143884
FBgn0001229 0.581600626534066
FBgn0023535 -0.390765271490264
FBgn0038072 1.95857955759526
FBgn0030350 -0.00773256817814709
FBgn0262098 8.94748306578447
FBgn0036503 -2.97807345695064
FBgn0041713 0.971009753959068
FBgn0036334 -2.63503574414753
FBgn0039265 -0.985321377249494
FBgn0051100 1.18211234076227
FBgn0052642 -5.40407110546195
FBgn0026787 0.290220925319989
FBgn0037577 -4.28423048959843
FBgn0034795 -1.5035315491246
FBgn0032771 10
FBgn0010340 -0.929999078833528
FBgn0263233 0.861167536417978
FBgn0034137 1.38937261286029
FBgn0002579 -1.66568053331451
FBgn0039959 -0.883013035853298
FBgn0085285 4.96334084132168
FBgn0051467 2.57813184346142
FBgn0015372 -0.851154833304976
FBgn0051716 -0.374129816188245
FBgn0029666 -1.9091471821656
FBgn0039908 0.872493080725355
FBgn0085241 1.93201253961745
FBgn0034999 0.562615517706298
FBgn0000658 -1.01964633079898
FBgn0034854 -0.375566321441637
FBgn0036438 10
FBgn0035554 10
FBgn0259145 1.86389399253113
FBgn0038251 -1.33499230553441
FBgn0027506 -1.7147826927661
FBgn0029709 -0.434793587119226
FBgn0036144 -1.03610469428111
FBgn0045500 10
FBgn0260399 -4.50791786230499
FBgn0262467 -1.14241047211472
FBgn0050222 7.73417485646644
FBgn0037382 -0.944296733647221
FBgn0026755 2.95055256699884
FBgn0025140 -2.69862684842482
FBgn0023174 -1.39336409247817
FBgn0262519 -1.38080764883756
FBgn0032298 -2.09173752862967
FBgn0019890 0.258460873316091
FBgn0037656 -0.749549927699695
FBgn0046793 8.67593043329178
FBgn0035523 -0.991040149528324
FBgn0033191 -0.532328728050684
FBgn0025686 1.13095558579833
FBgn0034628 -0.636771637584184
FBgn0034113 -0.88219864306656
FBgn0029710 1.38313663826285
FBgn0040017 1.84190990748947
FBgn0051008 8.69625247854124
FBgn0038652 1.0886369073553
FBgn0051224 -1.24473930032528
FBgn0046876 -0.766569287466692
FBgn0024698 -2.11883446731963
FBgn0053341 10
FBgn0004009 -0.842137156459918
FBgn0011710 -2.56597348497322
FBgn0010380 -1.27997776591316
FBgn0050378 9.66340562162728
FBgn0034145 1.10525569388413
FBgn0034833 7.70743648297262
FBgn0031972 -0.597028905498676
FBgn0033732 1.9461086237563
FBgn0034053 2.44172944269665
FBgn0037146 1.22169030424792
FBgn0038833 3.36061321201196
FBgn0031914 0.886974884176264
FBgn0032052 -1.20867836383025
FBgn0033549 -3.60099369226653
FBgn0050114 10
FBgn0001219 -1.68860473246335
FBgn0033169 -1.89924387354469
FBgn0036376 -1.27215298878122
FBgn0042133 9.2303219350613
FBgn0032031 -0.541112876741794
FBgn0036426 10
FBgn0029899 -1.58556514916315
FBgn0040296 -6.66316972130927
FBgn0038508 2.75431058738258
FBgn0030468 -3.18996119514166
FBgn0033055 -0.481611374992835
FBgn0262793 6.98155908086792
FBgn0011556 -0.12231372856272
FBgn0260761 10
FBgn0032145 -0.741457088210203
FBgn0086451 -2.70498146246586
FBgn0052396 8.30295401226524
FBgn0034091 1.33949837348971
FBgn0037890 -1.02999780135902
FBgn0259200 -0.147115432081016
FBgn0261041 1.28754253506288
FBgn0046225 2.38983111495573
FBgn0030033 9.01939090318411
FBgn0041194 0.713705765950107
FBgn0030697 10
FBgn0034081 0.185848032426159
FBgn0039867 -2.17181917120818
FBgn0039195 -2.3914173291857
FBgn0039601 -1.0200403185265
FBgn0027053 -1.59061045368152
FBgn0040649 7.06314968060787
FBgn0037320 10
FBgn0036178 0.317036435507076
FBgn0062411 10
FBgn0038583 -0.433099673405046
FBgn0054052 10
FBgn0053477 -10
FBgn0259212 -1.48709321668695
FBgn0031560 0.956895471873141
FBgn0086129 -1.23500580839817
FBgn0260759 0.494816733089007
FBgn0085377 -2.27293204317749
FBgn0052773 -2.93183285653159
FBgn0004589 10
FBgn0001276 -1.71297622849219
FBgn0050380 0.53730694175111
FBgn0020764 1.22650495272461
FBgn0039758 6.62975404980257
FBgn0086916 10
FBgn0039510 3.28436827488273
FBgn0260858 -1.31919639829851
FBgn0032122 9.12388122591651
FBgn0250753 -1.08389628277385
FBgn0250903 -1.59894316197769
FBgn0039056 -1.97827112226028
FBgn0036461 0.907620594147879
FBgn0037924 -0.0472159970213807
FBgn0035845 0.825003683642001
FBgn0085424 0.361715891935743
FBgn0030373 -5.1121348613921
FBgn0036134 -1.29054235029178
FBgn0031132 7.5417575240575
FBgn0086446 -0.427171799722285
FBgn0261806 6.82027508044783
FBgn0034565 0.708998270807326
FBgn0085228 10
FBgn0052017 1.64153285671828
FBgn0033799 0.631735096774912
FBgn0036576 -1.42078829813432
FBgn0087007 0.510651910473334
FBgn0035926 -0.321919002592271
FBgn0037630 1.72567909887942
FBgn0010235 -1.1129522007452
FBgn0035329 1.32494649152214
FBgn0002543 -0.157718635439523
FBgn0086698 -1.45864261959376
FBgn0037897 -0.861945491133935
FBgn0035192 1.06485883349443
FBgn0011294 2.27625581802599
FBgn0015324 -0.493484721197868
FBgn0085329 6.61792200831338
FBgn0037261 -0.782096342644415
FBgn0000277 1.49177218813159
FBgn0042641 -0.751970529116089
FBgn0033915 -0.826346841168317
FBgn0026315 0.383489886028782
FBgn0040805 2.39288176252461
FBgn0085658 10
FBgn0038986 4.44158475554531
FBgn0000286 -0.547792035469155
FBgn0052627 3.46905263316164
FBgn0041236 10
FBgn0040250 0.98857605870576
FBgn0054049 10
FBgn0031459 -0.92076622030204
FBgn0034667 3.72729160267141
FBgn0051216 0.230792421141093
FBgn0038727 -2.66810966869493
FBgn0051687 0.936333105969053
FBgn0051601 10
FBgn0003053 0.316132656677613
FBgn0262142 1.71348953111055
FBgn0031993 0.00287481549768271
FBgn0083966 9.83571968493847
FBgn0037440 -0.356577709430628
FBgn0033204 1.49974489198384
FBgn0036389 -2.45238899926206
FBgn0051637 -0.248381492415292
FBgn0262594 10
FBgn0038638 0.398459913028707
FBgn0050001 -2.43651358354127
FBgn0033953 9.62496628098324
FBgn0035619 0.550099461486754
FBgn0036542 1.29429969464318
FBgn0031418 0.514569309819233
FBgn0035713 0.0115936436954221
FBgn0033442 8.03981415194951
FBgn0011824 -2.39939304641794
FBgn0037782 1.00814027434225
FBgn0259151 7.76411311822562
FBgn0040351 0.771952166227234
FBgn0034733 0.35899443180465
FBgn0038626 10
FBgn0013732 -4.0102155230387
FBgn0040309 -2.90752899630122
FBgn0039323 2.07377116525614
FBgn0028499 -0.853482048538292
FBgn0015279 -1.60517616197199
FBgn0035831 -1.74029588042718
FBgn0261349 7.06810279907139
FBgn0039067 -1.76983915942695
FBgn0038715 3.73650763099523
FBgn0262718 0.383639775785162
FBgn0028878 -10
FBgn0038358 2.65856708890993
FBgn0027949 -1.74238979504519
FBgn0050398 5.09831891685626
FBgn0053169 0.805351664142746
FBgn0004574 0.163635620594044
FBgn0085356 0.0185860211166471
FBgn0035428 -6.06260539340428
FBgn0261571 10
FBgn0032059 -0.855187259298407
FBgn0037181 -1.35571320388721
FBgn0030739 -1.32435129315633
FBgn0038747 -0.244025885628088
FBgn0051202 1.22418057848453
FBgn0030507 -5.27677443075127
FBgn0002570 3.01630832681136
FBgn0036775 -1.87015348379725
FBgn0028931 -0.897116395833677
FBgn0038304 0.168630770379704
FBgn0036661 -2.40519283120366
FBgn0031176 -0.0961382214842958
FBgn0004638 -1.04930593921485
FBgn0022764 -1.65458524012053
FBgn0025621 -1.14513465059636
FBgn0053276 -0.779558582172555
FBgn0036205 0.139123011975357
FBgn0037762 -5.6888708816127
FBgn0025800 -0.887545628831495
FBgn0085319 2.16577491005993
FBgn0041103 10
FBgn0004611 0.0597608986657734
FBgn0261568 10
FBgn0053983 0.577693346429406
FBgn0030359 7.18242578786454
FBgn0033135 0.345393103004197
FBgn0002592 -1.7690659903919
FBgn0260642 0.966155634232047
FBgn0035806 0.56556725434158
FBgn0030327 -0.787050767216924
FBgn0033355 3.88692503115738
FBgn0032785 1.53440052197286
FBgn0015229 -2.31468381588172
FBgn0038344 -1.43615718853105
FBgn0031229 -2.04887851607652
FBgn0036586 10
FBgn0034265 -1.77272473658469
FBgn0036356 -2.22922041018625
FBgn0000242 -1.60306535208714
FBgn0040963 9.09679742115926
FBgn0260771 -2.98420488050829
FBgn0051232 -0.876697665865524
FBgn0034261 -0.283043791991195
FBgn0037456 10
FBgn0032363 -1.01899657738007
FBgn0051730 8.11179592107829
FBgn0034935 0.979775126312332
FBgn0033886 -0.255203232805982
FBgn0028683 -1.47945055756973
FBgn0030558 1.63115089273963
FBgn0040842 -2.79108402169043
FBgn0025936 0.136720331289053
FBgn0038571 -0.203492164112761
FBgn0039840 1.21530719930867
FBgn0034819 10
FBgn0004552 2.40408618041789
FBgn0000409 0.619568016082881
FBgn0263033 8.06705272555797
FBgn0039024 1.29452872793058
FBgn0003270 0.700177687923595
FBgn0027358 0.214865123863523
FBgn0052803 -1.15550772738175
FBgn0035970 10
FBgn0038925 0.10067043266574
FBgn0000581 -1.62608309642771
FBgn0015756 -2.07213126884327
FBgn0021760 0.985204457867582
FBgn0029890 6.369915697713
FBgn0032268 10
FBgn0034674 -1.47930627345311
FBgn0028913 10
FBgn0000448 1.01061819278701
FBgn0032517 -0.485924517601531
FBgn0053288 2.32392447485467
FBgn0037512 8.78733726861656
FBgn0037283 10
FBgn0036311 9.17009988492922
FBgn0029719 -0.526875631967236
FBgn0040344 -0.214379131223171
FBgn0038395 2.41393876153667
FBgn0031049 -0.770213027013845
FBgn0039358 -0.102005736575795
FBgn0026147 1.75661681901642
FBgn0036623 -0.147271701155959
FBgn0261972 -0.160357145299461
FBgn0085199 10
FBgn0041582 -0.47303652815917
FBgn0033903 0.766335299153253
FBgn0003983 -6.86332837331537
FBgn0028520 10
FBgn0034641 -2.1642247234612
FBgn0033539 -1.01490452945327
FBgn0035209 -2.89386135315722
FBgn0035584 10
FBgn0051211 0.39361922798721
FBgn0031590 0.258181847581161
FBgn0031422 -1.25501448085766
FBgn0004055 0.629282282623529
FBgn0051721 6.34144191654318
FBgn0262828 2.44818851747267
FBgn0003292 -3.33351926679778
FBgn0011771 -1.1919833377464
FBgn0051913 7.66725291668182
FBgn0031099 0.479970748127078
FBgn0036169 -1.15940260598697
FBgn0039210 -3.21155406198853
FBgn0051907 7.93097360659895
FBgn0003248 1.91440434561651
FBgn0032375 5.85582856199899
FBgn0045759 0.583330552377681
FBgn0034155 1.33376324463641
FBgn0016685 -2.84419339621161
FBgn0001098 -0.286117225325559
FBgn0051533 10
FBgn0040715 -0.0648156034425935
FBgn0051481 1.75909504884562
FBgn0051158 -0.202923251401241
FBgn0033437 1.68490562569127
FBgn0050021 0.10740702568685
FBgn0010772 -0.00842647392314579
FBgn0034577 -1.72289714554823
FBgn0040370 0.681720583851807
FBgn0085279 0.0542041586619177
FBgn0031183 -0.365612354714185
FBgn0003048 -1.10503744700004
FBgn0261574 -1.29017101095961
FBgn0037705 0.335903236604496
FBgn0034139 0.270081967796909
FBgn0032004 7.54566498563074
FBgn0024184 2.45416201580786
FBgn0086677 1.35311823410228
FBgn0085399 2.51382009185795
FBgn0261338 1.74569598806599
FBgn0067317 3.61489988922962
FBgn0036553 0.992661888347819
FBgn0039234 -1.30614838591794
FBgn0033739 0.819644372583107
FBgn0052428 -1.49536931893392
FBgn0038738 0.320717914929743
FBgn0032904 -1.69048772585304
FBgn0037486 9.00082353218766
FBgn0034258 -1.75012030292656
FBgn0025720 -0.892126444143004
FBgn0030956 -0.424539621852688
FBgn0263260 0.514058553180094
FBgn0036162 10
FBgn0087002 -0.0700727449567338
FBgn0263078 9.44771607177298
FBgn0029971 -0.227275904905875
FBgn0031811 -1.06836922247141
FBgn0038312 -1.75276745180248
FBgn0002631 -10
FBgn0041243 0.416587731086036
FBgn0052814 -1.22999243464669
FBgn0035725 -1.43389604158891
FBgn0261537 10
FBgn0040097 10
FBgn0034098 -2.82576929914705
FBgn0036346 9.63556531652108
FBgn0032444 -2.96828687580466
FBgn0035936 -2.27292960180156
FBgn0039598 10
FBgn0262018 2.6934337920821
FBgn0260755 1.5722047969546
FBgn0037273 1.47535267160762
FBgn0031440 10
FBgn0038790 2.17239585021892
FBgn0037225 0.854537856178639
FBgn0051935 -0.62399408378862
FBgn0031533 0.354747469757237
FBgn0052225 1.11350087538248
FBgn0032074 0.267677689653544
FBgn0036856 -0.854746625040718
FBgn0030892 -0.378530389532178
FBgn0051450 -1.53478082117391
FBgn0010549 -2.43513568709759
FBgn0261243 0.317279863810552
FBgn0028670 -0.77890294260807
FBgn0032521 -2.877724488849
FBgn0038277 -5.20961165524356
FBgn0086346 -0.0686916400602139
FBgn0036763 4.05901828780362
FBgn0003358 0.792495397144209
FBgn0030994 0.871763877253124
FBgn0040093 5.32607108592273
FBgn0039509 -0.881798488678032
FBgn0032638 1.96122154008955
FBgn0028896 6.27336244063869
FBgn0051926 -5.56759067636196
FBgn0034643 -0.971866688632491
FBgn0027841 -2.24210831120324
FBgn0050060 6.44188031977743
FBgn0034919 0.236321522225293
FBgn0039911 1.25271018211566
FBgn0031457 -0.903706574121304
FBgn0023522 -3.17534467715824
FBgn0035070 10
FBgn0035853 -0.951175790789058
FBgn0011282 -0.719748617726058
FBgn0037176 1.94780205569153
FBgn0037547 1.59214420835139
FBgn0036030 -1.50506870523721
FBgn0044510 -0.58172572944068
FBgn0052815 -0.616723247900909
FBgn0262889 -0.12595117228529
FBgn0040496 6.62542883604667
FBgn0053205 1.45263266402394
FBgn0063494 -0.84633093326757
FBgn0003023 -5.82609490072739
FBgn0031276 9.75058038954972
FBgn0010501 -2.3120351500015
FBgn0004581 -1.19879061959759
FBgn0026878 -0.0476775564629073
FBgn0035528 -0.00658779758149874
FBgn0000052 -1.74642062325694
FBgn0031946 9.53879422508063
FBgn0032080 7.86209353855423
FBgn0053137 2.8073583848353
FBgn0030775 0.124728474247719
FBgn0034681 8.27386326408214
FBgn0038902 0.927739851584794
FBgn0039203 2.74104217627395
FBgn0039977 -0.870155656021198
FBgn0033494 1.22411953236429
FBgn0025582 -1.54517882130113
FBgn0032949 -0.0115908133213065
FBgn0038928 -1.75116539782588
FBgn0035918 -3.61313084479052
FBgn0036934 1.5661941950785
FBgn0023130 -1.50569277368073
FBgn0259956 10
FBgn0032504 1.76748024240483
FBgn0014411 -1.49523211575367
FBgn0038271 0.0676490382235311
FBgn0032916 -1.12395978524004
FBgn0034398 -0.0540246452194134
FBgn0035624 -0.715278956564292
FBgn0034866 6.491806694369
FBgn0030897 1.73895265474488
FBgn0051436 0.806857939470404
FBgn0030500 -3.08933719991744
FBgn0053464 0.617857492859742
FBgn0259974 8.69900869361447
FBgn0031417 -0.224252201456688
FBgn0014073 1.25329532132858
FBgn0029993 8.43265740739605
FBgn0035218 9.64220116464452
FBgn0001981 0.869250552624836
FBgn0034291 -0.730847359659432
FBgn0010531 -0.691623654050648
FBgn0040507 1.07964660182862
FBgn0039677 3.07562198617045
FBgn0036851 1.52465739354206
FBgn0051267 -0.212379890792468
FBgn0032368 5.34438129387085
FBgn0262974 10
FBgn0030584 -0.0914199083392093
FBgn0023169 -0.318422243887808
FBgn0030443 4.9051509654067
FBgn0035008 10
FBgn0030403 -0.239477583652211
FBgn0001128 0.106390664112381
FBgn0250846 8.65987769440092
FBgn0015609 1.39527593825486
FBgn0259994 1.38278009525361
FBgn0261855 1.36937356743236
FBgn0035011 10
FBgn0033063 6.37155701730271
FBgn0032895 0.974028311740523
FBgn0031141 0.0447786578311454
FBgn0040069 -0.884787933451774
FBgn0033471 -3.00003906270326
FBgn0035591 -0.137049953618001
FBgn0036822 -0.283458081049778
FBgn0028530 -1.27566628255774
FBgn0026136 9.63143655497357
FBgn0262985 5.53535007975541
FBgn0037356 -0.352598236586323
FBgn0038214 -10
FBgn0067622 -1.51661241954127
FBgn0042110 1.24187048296063
FBgn0034202 10
