# Supplementary material for: Sex-Biased Networks and Nodes of Sexually Antagonistic Conflict in Drosophila
Source: Int J Evol Biol. 2013 Jan 22;2013:545392. doi: 10.1155/2013/545392 (PMC3566611; doi:10.1155/2013/545392)
Supplement: Supplementary file 1 — The supplementary material contains nine data files, described as follows: “direct_sexconflict_f_permissive.txt” lists gene IDs for the very female biased genes with an edge to a very male biased gene, based on the permissive network. “direct_sexconflict_m_permissive.txt” lists gene IDs for the very male biased genes with an edge to a very female biased gene, based on the permissive network. “direct_sexconflict_f_strict.txt” lists gene IDs for the very female biased genes with an edge to a very male biased gene, based on the strict network. “direct_sexconflict_m_strict.txt” lists gene IDs for the very male biased genes with an edge to a very female biased gene, based on the strict network. “gene_bias.txt” lists gene IDs and the gene sex-bias bias value. All genes with non-zero expression are included. Note that not all these genes will be in the networks. “indirect_sexconflict_permissive.txt” lists gene IDs for the unbiased genes that have both male biased and female biased network neighbors, for the permissive network. “indirect_sexconflict_strict.txt” lists gene IDs for the unbiased genes that have both male biased and female biased network neighbors, for the strict network. “ppi_permissive.txt” is a two column file of the gene ID pairs that are connected by an edge in the permissive network. “ppi_strict.txt” is a two column file of the gene ID pairs that are connected by an edge in the strict network. [file 545392.f1.zip › indirect_sexconflict_permissive.txt]

FBgn0037182
FBgn0017581
FBgn0034110
FBgn0024315
FBgn0030556
FBgn0030559
FBgn0261461
FBgn0040396
FBgn0029804
FBgn0261477
FBgn0029819
FBgn0261479
FBgn0029820
FBgn0034176
FBgn0045866
FBgn0031106
FBgn0039635
FBgn0039636
FBgn0031143
FBgn0052638
FBgn0036617
FBgn0031170
FBgn0031171
FBgn0011573
FBgn0036622
FBgn0083953
FBgn0052672
FBgn0052675
FBgn0083969
FBgn0031191
FBgn0031196
FBgn0262081
FBgn0036663
FBgn0026878
FBgn0053208
FBgn0033616
FBgn0260934
FBgn0260935
FBgn0260936
FBgn0033638
FBgn0033639
FBgn0037213
FBgn0260960
FBgn0260970
FBgn0260972
FBgn0037232
FBgn0037244
FBgn0260990
FBgn0027453
FBgn0033697
FBgn0037261
FBgn0037279
FBgn0027493
FBgn0027495
FBgn0027496
FBgn0050265
FBgn0030665
FBgn0030668
FBgn0030669
FBgn0030670
FBgn0050272
FBgn0004837
FBgn0030676
FBgn0030679
FBgn0050290
FBgn0050291
FBgn0040493
FBgn0030693
FBgn0261562
FBgn0261563
FBgn0039705
FBgn0004858
FBgn0004859
FBgn0004861
FBgn0004862
FBgn0004875
FBgn0039726
FBgn0011604
FBgn0011606
FBgn0004885
FBgn0029939
FBgn0004892
FBgn0004893
FBgn0045980
FBgn0039754
FBgn0039756
FBgn0029955
FBgn0262103
FBgn0039760
FBgn0039761
FBgn0011642
FBgn0029971
FBgn0039773
FBgn0029975
FBgn0066101
FBgn0011655
FBgn0262125
FBgn0262126
FBgn0011656
FBgn0031263
FBgn0029997
FBgn0015239
FBgn0015247
FBgn0041092
FBgn0041096
FBgn0036745
FBgn0015269
FBgn0036759
FBgn0015277
FBgn0015278
FBgn0015283
FBgn0036786
FBgn0022027
FBgn0033714
FBgn0033737
FBgn0033739
FBgn0027508
FBgn0037317
FBgn0033760
FBgn0037339
FBgn0033778
FBgn0020906
FBgn0037345
FBgn0033786
FBgn0033787
FBgn0030719
FBgn0037356
FBgn0033798
FBgn0030724
FBgn0027560
FBgn0003002
FBgn0030731
FBgn0030734
FBgn0027570
FBgn0027572
FBgn0037378
FBgn0004907
FBgn0030748
FBgn0030749
FBgn0261617
FBgn0261618
FBgn0030752
FBgn0004915
FBgn0085208
FBgn0027590
FBgn0027599
FBgn0030761
FBgn0034326
FBgn0050372
FBgn0034335
FBgn0261641
FBgn0039800
FBgn0003074
FBgn0003076
FBgn0261674
FBgn0003089
FBgn0031307
FBgn0003093
FBgn0041111
FBgn0031310
FBgn0031318
FBgn0031319
FBgn0034392
FBgn0069242
FBgn0034394
FBgn0034398
FBgn0031322
FBgn0011725
FBgn0052813
FBgn0000043
FBgn0000044
FBgn0039854
FBgn0085295
FBgn0039856
FBgn0039858
FBgn0039859
FBgn0011737
FBgn0011745
FBgn0000061
FBgn0025111
FBgn0000064
FBgn0039875
FBgn0011754
FBgn0031356
FBgn0011758
FBgn0015320
FBgn0041160
FBgn0011760
FBgn0015324
FBgn0001961
FBgn0000084
FBgn0015331
FBgn0031375
FBgn0005536
FBgn0001981
FBgn0041188
FBgn0041191
FBgn0015372
FBgn0015374
FBgn0036861
FBgn0033809
FBgn0046685
FBgn0002521
FBgn0033814
FBgn0033817
FBgn0036897
FBgn0002543
FBgn0033842
FBgn0033844
FBgn0027609
FBgn0033853
FBgn0027619
FBgn0002573
FBgn0053474
FBgn0033875
FBgn0050404
FBgn0037440
FBgn0037442
FBgn0033889
FBgn0030816
FBgn0040623
FBgn0037465
FBgn0037467
FBgn0261703
FBgn0030837
FBgn0030838
FBgn0037470
FBgn0003116
FBgn0003117
FBgn0003118
FBgn0003134
FBgn0034430
FBgn0034433
FBgn0014857
FBgn0039904
FBgn0014863
FBgn0039914
FBgn0014869
FBgn0038035
FBgn0014870
FBgn0038037
FBgn0051004
FBgn0041203
FBgn0008646
FBgn0039932
FBgn0261797
FBgn0039938
FBgn0011817
FBgn0034490
FBgn0085382
FBgn0011822
FBgn0011823
FBgn0011828
FBgn0038065
FBgn0039959
FBgn0031436
FBgn0038070
FBgn0259142
FBgn0000152
FBgn0015402
FBgn0000157
FBgn0039970
FBgn0051064
FBgn0036918
FBgn0259174
FBgn0259176
FBgn0005634
FBgn0051075
FBgn0036928
FBgn0035046
FBgn0005654
FBgn0031498
FBgn0035060
FBgn0036951
FBgn0005670
FBgn0005671
FBgn0005672
FBgn0036973
FBgn0036974
FBgn0033906
FBgn0033915
FBgn0032036
FBgn0036999
FBgn0033926
FBgn0032049
FBgn0032053
FBgn0022268
FBgn0053555
FBgn0037525
FBgn0033961
FBgn0032088
FBgn0033972
FBgn0033978
FBgn0050502
FBgn0033981
FBgn0033982
FBgn0037551
FBgn0033995
FBgn0040729
FBgn0030929
FBgn0016075
FBgn0016081
FBgn0027779
FBgn0034504
FBgn0027788
FBgn0085403
FBgn0085405
FBgn0085409
FBgn0003231
FBgn0027794
FBgn0034523
FBgn0030960
FBgn0024734
FBgn0085424
FBgn0040777
FBgn0003256
FBgn0040780
FBgn0085432
FBgn0085433
FBgn0085436
FBgn0038110
FBgn0038111
FBgn0085442
FBgn0030993
FBgn0003270
FBgn0003275
FBgn0028325
FBgn0261873
FBgn0038145
FBgn0259214
FBgn0259219
FBgn0259220
FBgn0259228
FBgn0051120
FBgn0028360
FBgn0038167
FBgn0028371
FBgn0038172
FBgn0010051
FBgn0259247
FBgn0000253
FBgn0035102
FBgn0041342
FBgn0021742
FBgn0262412
FBgn0015513
FBgn0028394
FBgn0038197
FBgn0000273
FBgn0015520
FBgn0021760
FBgn0000286
FBgn0035136
FBgn0051176
FBgn0031579
FBgn0015542
FBgn0035146
FBgn0035147
FBgn0000299
FBgn0035150
FBgn0021796
FBgn0035165
FBgn0005771
FBgn0025373
FBgn0025381
FBgn0015589
FBgn0032116
FBgn0002715
FBgn0002719
FBgn0035195
FBgn0037602
FBgn0037603
FBgn0037607
FBgn0016126
FBgn0032166
FBgn0002774
FBgn0022382
FBgn0037635
FBgn0002791
FBgn0032196
FBgn0027844
FBgn0063493
FBgn0063494
FBgn0037655
FBgn0260003
FBgn0063499
FBgn0027866
FBgn0003308
FBgn0263097
FBgn0024804
FBgn0034606
FBgn0024806
FBgn0261914
FBgn0003321
FBgn0037687
FBgn0003326
FBgn0034611
FBgn0003328
FBgn0261930
FBgn0034643
FBgn0028406
FBgn0034644
FBgn0034649
FBgn0261953
FBgn0261955
FBgn0003360
FBgn0044452
FBgn0034654
FBgn0028419
FBgn0003371
FBgn0038224
FBgn0010100
FBgn0028427
FBgn0010109
FBgn0000317
FBgn0031601
FBgn0003392
FBgn0003396
FBgn0051211
FBgn0024889
FBgn0034697
FBgn0031621
FBgn0000339
FBgn0038260
FBgn0038261
FBgn0038271
FBgn0015600
FBgn0031643
FBgn0262512
FBgn0031645
FBgn0262518
FBgn0035211
FBgn0031657
FBgn0028494
FBgn0000382
FBgn0021872
FBgn0031676
FBgn0029002
FBgn0000392
FBgn0029006
FBgn0086134
FBgn0262559
FBgn0035253
FBgn0025455
FBgn0025456
FBgn0045064
FBgn0032236
FBgn0263106
FBgn0263108
FBgn0243512
FBgn0243516
FBgn0037707
FBgn0029093
FBgn0037720
FBgn0263144
FBgn0032281
FBgn0026056
FBgn0026059
FBgn0032299
FBgn0027945
FBgn0023001
FBgn0263197
FBgn0263199
FBgn0034706
FBgn0023023
FBgn0003423
FBgn0064117
FBgn0003430
FBgn0037797
FBgn0034722
FBgn0028509
FBgn0003462
FBgn0013263
FBgn0034756
FBgn0034758
FBgn0013272
FBgn0003475
FBgn0038326
FBgn0000409
FBgn0000411
FBgn0024977
FBgn0010217
FBgn0028542
FBgn0034783
FBgn0034784
FBgn0024985
FBgn0024987
FBgn0010228
FBgn0000439
FBgn0004009
FBgn0010246
FBgn0000447
FBgn0028577
FBgn0031741
FBgn0000459
FBgn0035308
FBgn0262614
FBgn0038387
FBgn0038391
FBgn0015721
FBgn0000479
FBgn0021967
FBgn0031768
FBgn0000482
FBgn0259481
FBgn0004050
FBgn0004052
FBgn0259483
FBgn0000490
FBgn0004055
FBgn0035344
FBgn0000497
FBgn0041582
FBgn0000499
FBgn0029118
FBgn0029123
FBgn0015765
FBgn0086254
FBgn0025571
FBgn0015772
FBgn0042102
FBgn0032305
FBgn0035383
FBgn0035388
FBgn0262699
FBgn0002914
FBgn0029155
FBgn0025592
FBgn0029157
FBgn0025595
FBgn0015795
FBgn0032322
FBgn0002921
FBgn0029161
FBgn0032330
FBgn0002932
FBgn0002945
FBgn0037808
FBgn0063649
FBgn0263231
FBgn0263240
FBgn0002973
FBgn0032377
FBgn0001090
FBgn0001091
FBgn0001098
FBgn0002985
FBgn0032394
FBgn0026179
FBgn0003507
FBgn0037876
FBgn0003514
FBgn0037891
FBgn0013334
FBgn0038407
FBgn0034849
FBgn0023169
FBgn0023170
FBgn0023172
FBgn0038426
FBgn0038438
FBgn0034887
FBgn0031818
FBgn0038453
FBgn0034893
FBgn0034899
FBgn0038461
FBgn0038462
FBgn0028662
FBgn0004102
FBgn0000542
FBgn0000546
FBgn0028670
FBgn0038475
FBgn0015803
FBgn0015808
FBgn0028689
FBgn0035421
FBgn0000575
FBgn0035423
FBgn0031860
FBgn0035424
FBgn0000576
FBgn0000579
FBgn0262735
FBgn0262739
FBgn0035432
FBgn0010389
FBgn0262740
FBgn0035438
FBgn0039000
FBgn0010391
FBgn0039006
FBgn0031883
FBgn0004167
FBgn0039017
FBgn0086346
FBgn0086347
FBgn0039025
FBgn0039026
FBgn0039028
FBgn0086355
FBgn0086359
FBgn0039030
FBgn0035471
FBgn0086362
FBgn0086365
FBgn0025678
FBgn0025679
FBgn0032401
FBgn0032407
FBgn0039045
FBgn0004198
FBgn0025681
FBgn0001122
FBgn0025687
FBgn0001128
FBgn0052016
FBgn0025693
FBgn0035496
FBgn0035499
FBgn0001138
FBgn0001145
FBgn0001148
FBgn0001150
FBgn0032445
FBgn0001168
FBgn0001170
FBgn0036020
FBgn0052068
FBgn0036035
FBgn0037921
FBgn0032477
FBgn0032487
FBgn0026250
FBgn0032493
FBgn0036059
FBgn0026259
FBgn0032499
FBgn0026262
FBgn0037955
FBgn0023212
FBgn0023213
FBgn0033015
FBgn0034909
FBgn0033038
FBgn0034923
FBgn0033048
FBgn0034933
FBgn0033052
FBgn0003654
FBgn0028703
FBgn0003660
FBgn0034951
FBgn0013469
FBgn0000606
FBgn0034970
FBgn0038536
FBgn0010423
FBgn0010424
FBgn0030035
FBgn0010434
FBgn0020235
FBgn0000635
FBgn0051522
FBgn0051523
FBgn0031923
FBgn0058160
FBgn0014002
FBgn0014009
FBgn0020249
FBgn0262801
FBgn0014010
FBgn0014018
FBgn0025700
FBgn0020257
FBgn0031948
FBgn0000667
FBgn0031957
FBgn0014037
FBgn0030077
FBgn0035526
FBgn0031968
FBgn0030088
FBgn0031972
FBgn0031975
FBgn0030093
FBgn0035542
FBgn0030098
FBgn0035545
FBgn0039112
FBgn0031997
FBgn0014075
FBgn0262872
FBgn0001208
FBgn0039139
FBgn0025777
FBgn0001218
FBgn0052105
FBgn0032505
FBgn0001220
FBgn0001224
FBgn0035589
FBgn0032512
FBgn0032516
FBgn0025790
FBgn0035591
FBgn0035593
FBgn0001235
FBgn0039160
FBgn0052138
FBgn0039178
FBgn0001257
FBgn0039188
FBgn0036116
FBgn0026319
FBgn0087013
FBgn0001280
FBgn0022774
FBgn0052177
FBgn0052179
FBgn0022787
FBgn0052190
FBgn0036155
FBgn0260400
FBgn0026371
FBgn0036173
FBgn0026379
FBgn0033109
FBgn0003716
FBgn0003719
FBgn0033121
FBgn0003721
FBgn0003731
FBgn0003748
FBgn0033153
FBgn0038610
FBgn0013563
FBgn0033166
FBgn0033179
FBgn0020304
FBgn0020307
FBgn0044871
FBgn0023388
FBgn0000711
FBgn0033191
FBgn0038659
FBgn0058263
FBgn0259730
FBgn0259731
FBgn0259732
FBgn0259733
FBgn0261014
FBgn0051637
FBgn0261020
FBgn0038678
FBgn0010551
FBgn0025800
FBgn0025803
FBgn0025806
FBgn0020378
FBgn0061469
FBgn0014141
FBgn0065032
FBgn0010583
FBgn0035631
FBgn0020385
FBgn0020386
FBgn0051674
FBgn0010590
FBgn0039204
FBgn0261064
FBgn0035643
FBgn0039209
FBgn0051687
FBgn0004364
FBgn0039213
FBgn0004368
FBgn0039217
FBgn0039218
FBgn0004373
FBgn0039229
FBgn0262975
FBgn0086558
FBgn0004380
FBgn0014184
FBgn0001319
FBgn0004394
FBgn0001320
FBgn0025885
FBgn0001325
FBgn0032614
FBgn0035691
FBgn0052226
FBgn0039260
FBgn0032633
FBgn0032640
FBgn0026409
FBgn0039283
FBgn0036211
FBgn0036239
FBgn0036254
FBgn0036255
FBgn0036257
FBgn0032694
FBgn0036273
FBgn0026479
FBgn0033205
FBgn0016684
FBgn0016691
FBgn0023423
FBgn0033234
FBgn0023441
FBgn0043043
FBgn0033246
FBgn0003862
FBgn0033265
FBgn0038717
FBgn0038718
FBgn0043070
FBgn0038720
FBgn0038721
FBgn0023477
FBgn0250789
FBgn0028931
FBgn0003884
FBgn0003885
FBgn0028932
FBgn0250791
FBgn0040011
FBgn0003888
FBgn0010611
FBgn0033292
FBgn0003892
FBgn0003896
FBgn0040022
FBgn0038747
FBgn0051710
FBgn0061515
FBgn0027066
FBgn0051729
FBgn0259832
FBgn0259834
FBgn0028968
FBgn0028970
FBgn0010651
FBgn0040056
FBgn0035702
FBgn0035704
FBgn0040060
FBgn0004427
FBgn0035715
FBgn0035718
FBgn0086608
FBgn0028991
FBgn0040071
FBgn0040075
FBgn0035720
FBgn0004436
FBgn0004449
FBgn0039304
FBgn0259896
FBgn0039313
FBgn0086656
FBgn0035771
FBgn0011224
FBgn0032715
FBgn0035792
FBgn0086687
FBgn0011241
FBgn0086690
FBgn0039379
FBgn0036302
FBgn0016700
FBgn0011259
FBgn0022943
FBgn0036309
FBgn0036317
FBgn0036318
FBgn0022959
FBgn0036320
FBgn0011289
FBgn0036342
FBgn0022984
FBgn0032799
FBgn0033304
FBgn0023507
FBgn0023509
FBgn0250814
FBgn0036381
FBgn0013718
FBgn0036398
FBgn0033320
FBgn0033321
FBgn0023520
FBgn0023521
FBgn0023526
FBgn0260632
FBgn0260639
FBgn0023531
FBgn0023540
FBgn0027106
FBgn0023545
FBgn0003944
FBgn0013750
FBgn0038803
FBgn0013759
FBgn0038808
FBgn0003961
FBgn0033367
FBgn0013765
FBgn0013771
FBgn0033376
FBgn0038829
FBgn0030306
FBgn0010709
FBgn0030317
FBgn0003997
FBgn0038847
FBgn0020521
FBgn0030327
FBgn0051810
FBgn0030329
FBgn0259923
FBgn0038862
FBgn0004507
FBgn0004509
FBgn0010747
FBgn0038876
FBgn0030354
FBgn0035802
FBgn0017397
FBgn0030361
FBgn0030366
FBgn0051855
FBgn0261243
FBgn0261260
FBgn0086736
FBgn0035850
FBgn0261274
FBgn0035853
FBgn0261279
FBgn0261283
FBgn0024179
FBgn0035867
FBgn0011305
FBgn0035868
FBgn0086757
FBgn0024183
FBgn0019830
FBgn0014388
FBgn0035879
FBgn0024196
FBgn0029648
FBgn0032820
FBgn0039461
FBgn0032833
FBgn0042641
FBgn0052447
FBgn0011361
FBgn0052451
FBgn0036416
FBgn0019890
FBgn0032863
FBgn0026634
FBgn0032879
FBgn0052483
FBgn0046247
FBgn0052486
FBgn0032884
FBgn0032889
FBgn0042693
FBgn0250906
FBgn0033401
FBgn0036480
FBgn0036489
FBgn0036493
FBgn0037008
FBgn0037009
FBgn0037011
FBgn0038902
FBgn0037020
FBgn0017430
FBgn0033479
FBgn0030400
FBgn0010803
FBgn0053087
FBgn0050011
FBgn0260794
FBgn0260799
FBgn0037051
FBgn0053094
FBgn0053095
FBgn0020621
FBgn0037063
FBgn0034002
FBgn0037081
FBgn0017482
FBgn0038972
FBgn0038976
FBgn0030452
FBgn0030457
FBgn0035909
FBgn0038981
FBgn0020660
FBgn0034032
FBgn0034033
FBgn0024238
FBgn0030479
FBgn0004644
FBgn0024250
FBgn0004654
FBgn0004657
FBgn0029709
FBgn0014469
FBgn0035954
FBgn0045759
FBgn0024273
FBgn0034087
FBgn0034089
FBgn0004687
FBgn0001612
FBgn0035978
FBgn0019948
FBgn0019949
FBgn0001624
FBgn0042712
FBgn0019952
FBgn0039555
FBgn0035995
FBgn0052521
FBgn0032923
FBgn0039561
FBgn0039564
FBgn0029766
FBgn0031047
FBgn0031049
FBgn0029771
FBgn0046302
FBgn0031057
FBgn0036509
FBgn0039580
FBgn0029783
FBgn0031061
FBgn0029789
FBgn0016917
FBgn0032955
FBgn0032956
FBgn0015031
FBgn0015033
FBgn0015036
FBgn0015038
FBgn0011476
FBgn0016926
FBgn0015040
FBgn0036544
FBgn0026749
FBgn0036556
FBgn0026761
FBgn0053100
FBgn0026787
FBgn0036589
FBgn0053113
FBgn0053116
FBgn0012034
FBgn0012036
FBgn0012037
FBgn0012058
FBgn0037108
FBgn0037110
FBgn0037117
FBgn0033556
FBgn0037135
FBgn0037138
FBgn0030509
FBgn0013983
FBgn0013984
FBgn0027356
FBgn0013998
FBgn0030529
FBgn0027363
FBgn0261403
FBgn0040340
FBgn0040348
