# Supplementary material for: Sex-Biased Networks and Nodes of Sexually Antagonistic Conflict in Drosophila
Source: Int J Evol Biol. 2013 Jan 22;2013:545392. doi: 10.1155/2013/545392 (PMC3566611; doi:10.1155/2013/545392)
Supplement: Supplementary file 1 — The supplementary material contains nine data files, described as follows: “direct_sexconflict_f_permissive.txt” lists gene IDs for the very female biased genes with an edge to a very male biased gene, based on the permissive network. “direct_sexconflict_m_permissive.txt” lists gene IDs for the very male biased genes with an edge to a very female biased gene, based on the permissive network. “direct_sexconflict_f_strict.txt” lists gene IDs for the very female biased genes with an edge to a very male biased gene, based on the strict network. “direct_sexconflict_m_strict.txt” lists gene IDs for the very male biased genes with an edge to a very female biased gene, based on the strict network. “gene_bias.txt” lists gene IDs and the gene sex-bias bias value. All genes with non-zero expression are included. Note that not all these genes will be in the networks. “indirect_sexconflict_permissive.txt” lists gene IDs for the unbiased genes that have both male biased and female biased network neighbors, for the permissive network. “indirect_sexconflict_strict.txt” lists gene IDs for the unbiased genes that have both male biased and female biased network neighbors, for the strict network. “ppi_permissive.txt” is a two column file of the gene ID pairs that are connected by an edge in the permissive network. “ppi_strict.txt” is a two column file of the gene ID pairs that are connected by an edge in the strict network. [file 545392.f1.zip › indirect_sexconflict_strict.txt]

FBgn0037182
FBgn0261461
FBgn0040396
FBgn0029804
FBgn0029820
FBgn0045866
FBgn0031106
FBgn0039635
FBgn0031143
FBgn0052638
FBgn0036617
FBgn0011573
FBgn0036622
FBgn0083953
FBgn0052675
FBgn0083969
FBgn0031196
FBgn0262081
FBgn0026878
FBgn0053208
FBgn0033616
FBgn0260936
FBgn0033638
FBgn0037213
FBgn0260970
FBgn0037244
FBgn0037261
FBgn0037279
FBgn0027493
FBgn0027496
FBgn0030665
FBgn0030676
FBgn0004837
FBgn0030679
FBgn0261562
FBgn0261563
FBgn0004858
FBgn0004859
FBgn0004861
FBgn0004862
FBgn0011604
FBgn0011606
FBgn0029939
FBgn0004892
FBgn0004893
FBgn0029955
FBgn0262103
FBgn0039761
FBgn0011642
FBgn0029971
FBgn0039773
FBgn0029975
FBgn0066101
FBgn0011655
FBgn0262125
FBgn0262126
FBgn0011656
FBgn0029997
FBgn0015239
FBgn0015247
FBgn0041096
FBgn0036745
FBgn0036786
FBgn0022027
FBgn0033714
FBgn0033737
FBgn0033739
FBgn0027508
FBgn0037317
FBgn0033786
FBgn0033787
FBgn0003002
FBgn0030734
FBgn0027570
FBgn0027572
FBgn0037378
FBgn0004907
FBgn0030748
FBgn0030749
FBgn0261618
FBgn0030752
FBgn0004915
FBgn0085208
FBgn0034326
FBgn0050372
FBgn0039800
FBgn0261674
FBgn0003089
FBgn0003093
FBgn0041111
FBgn0031318
FBgn0031319
FBgn0034392
FBgn0034398
FBgn0011725
FBgn0052813
FBgn0039854
FBgn0085295
FBgn0000061
FBgn0000064
FBgn0011754
FBgn0011758
FBgn0041160
FBgn0011760
FBgn0001961
FBgn0015331
FBgn0005536
FBgn0031375
FBgn0001981
FBgn0041188
FBgn0015372
FBgn0036861
FBgn0033809
FBgn0046685
FBgn0002521
FBgn0033814
FBgn0036897
FBgn0002543
FBgn0027609
FBgn0033853
FBgn0002573
FBgn0053474
FBgn0033875
FBgn0050404
FBgn0037442
FBgn0033889
FBgn0037467
FBgn0261703
FBgn0030838
FBgn0037470
FBgn0003116
FBgn0003117
FBgn0039904
FBgn0014863
FBgn0039914
FBgn0014869
FBgn0014870
FBgn0041203
FBgn0008646
FBgn0011828
FBgn0259142
FBgn0000157
FBgn0051064
FBgn0259174
FBgn0259176
FBgn0005634
FBgn0036928
FBgn0035046
FBgn0031498
FBgn0036951
FBgn0005671
FBgn0005672
FBgn0036999
FBgn0033926
FBgn0032049
FBgn0032053
FBgn0022268
FBgn0053555
FBgn0032088
FBgn0033972
FBgn0037551
FBgn0040729
FBgn0016075
FBgn0034504
FBgn0027788
FBgn0085403
FBgn0085405
FBgn0085409
FBgn0003231
FBgn0034523
FBgn0085424
FBgn0040777
FBgn0085433
FBgn0038110
FBgn0038111
FBgn0085442
FBgn0030993
FBgn0003270
FBgn0028325
FBgn0261873
FBgn0038145
FBgn0259219
FBgn0259220
FBgn0028371
FBgn0010051
FBgn0035102
FBgn0041342
FBgn0021742
FBgn0015513
FBgn0028394
FBgn0015520
FBgn0035136
FBgn0051176
FBgn0031579
FBgn0035146
FBgn0035147
FBgn0000299
FBgn0035165
FBgn0005771
FBgn0025373
FBgn0025381
FBgn0002715
FBgn0002719
FBgn0037602
FBgn0037603
FBgn0037607
FBgn0032166
FBgn0037635
FBgn0037655
FBgn0260003
FBgn0263097
FBgn0034606
FBgn0037687
FBgn0003326
FBgn0034611
FBgn0003328
FBgn0261930
FBgn0034643
FBgn0034644
FBgn0261953
FBgn0261955
FBgn0034654
FBgn0028419
FBgn0003371
FBgn0038224
FBgn0010109
FBgn0031601
FBgn0000317
FBgn0003396
FBgn0051211
FBgn0034697
FBgn0031621
FBgn0038271
FBgn0015600
FBgn0031643
FBgn0035211
FBgn0028494
FBgn0021872
FBgn0031676
FBgn0029002
FBgn0000392
FBgn0086134
FBgn0035253
FBgn0025455
FBgn0025456
FBgn0032236
FBgn0263106
FBgn0263108
FBgn0243516
FBgn0029093
FBgn0037720
FBgn0263144
FBgn0032281
FBgn0026056
FBgn0026059
FBgn0032299
FBgn0023001
FBgn0263197
FBgn0263199
FBgn0034706
FBgn0003423
FBgn0064117
FBgn0003430
FBgn0037797
FBgn0028509
FBgn0013263
FBgn0013272
FBgn0038326
FBgn0000409
FBgn0000411
FBgn0024977
FBgn0028542
FBgn0024985
FBgn0024987
FBgn0010228
FBgn0000439
FBgn0004009
FBgn0000447
FBgn0028577
FBgn0000459
FBgn0262614
FBgn0038391
FBgn0015721
FBgn0031768
FBgn0259481
FBgn0004050
FBgn0004052
FBgn0000490
FBgn0004055
FBgn0041582
FBgn0000497
FBgn0000499
FBgn0029123
FBgn0086254
FBgn0025571
FBgn0015772
FBgn0002914
FBgn0025595
FBgn0002921
FBgn0029161
FBgn0002932
FBgn0002945
FBgn0037808
FBgn0263240
FBgn0032377
FBgn0001090
FBgn0002985
FBgn0032394
FBgn0026179
FBgn0003507
FBgn0037876
FBgn0003514
FBgn0013334
FBgn0023172
FBgn0038426
FBgn0038453
FBgn0034893
FBgn0004102
FBgn0000542
FBgn0000546
FBgn0028670
FBgn0038475
FBgn0015803
FBgn0015808
FBgn0028689
FBgn0000575
FBgn0035423
FBgn0035424
FBgn0000576
FBgn0031860
FBgn0000579
FBgn0262735
FBgn0010389
FBgn0035438
FBgn0039000
FBgn0031883
FBgn0004167
FBgn0039017
FBgn0039025
FBgn0039026
FBgn0039028
FBgn0086359
FBgn0086362
FBgn0025678
FBgn0032401
FBgn0032407
FBgn0039045
FBgn0001122
FBgn0025687
FBgn0052016
FBgn0025693
FBgn0035499
FBgn0001138
FBgn0001148
FBgn0001150
FBgn0001168
FBgn0001170
FBgn0052068
FBgn0036035
FBgn0037921
FBgn0032487
FBgn0032493
FBgn0026262
FBgn0037955
FBgn0023212
FBgn0034933
FBgn0033052
FBgn0028703
FBgn0000606
FBgn0034970
FBgn0038536
FBgn0020235
FBgn0000635
FBgn0051522
FBgn0051523
FBgn0014002
FBgn0014009
FBgn0020249
FBgn0014010
FBgn0020257
FBgn0035526
FBgn0031968
FBgn0031972
FBgn0031975
FBgn0035542
FBgn0030098
FBgn0035545
FBgn0014075
FBgn0262872
FBgn0001208
FBgn0039139
FBgn0025777
FBgn0032505
FBgn0001224
FBgn0035591
FBgn0025790
FBgn0035593
FBgn0001235
FBgn0052138
FBgn0001257
FBgn0039188
FBgn0026319
FBgn0001280
FBgn0052177
FBgn0052179
FBgn0052190
FBgn0036155
FBgn0260400
FBgn0026379
FBgn0003716
FBgn0003719
FBgn0003721
FBgn0003731
FBgn0038610
FBgn0033166
FBgn0020304
FBgn0020307
FBgn0023388
FBgn0000711
FBgn0259730
FBgn0259731
FBgn0259732
FBgn0259733
FBgn0051637
FBgn0038678
FBgn0025806
FBgn0020378
FBgn0014141
FBgn0010583
FBgn0020386
FBgn0010590
FBgn0261064
FBgn0035643
FBgn0039209
FBgn0004364
FBgn0039213
FBgn0004368
FBgn0039217
FBgn0004373
FBgn0039229
FBgn0262975
FBgn0086558
FBgn0014184
FBgn0001319
FBgn0004394
FBgn0001320
FBgn0001325
FBgn0035691
FBgn0032633
FBgn0032640
FBgn0039283
FBgn0036211
FBgn0032694
FBgn0036273
FBgn0033205
FBgn0016691
FBgn0023423
FBgn0023441
FBgn0003862
FBgn0033265
FBgn0250789
FBgn0003884
FBgn0250791
FBgn0040011
FBgn0003892
FBgn0003896
FBgn0038747
FBgn0051710
FBgn0027066
FBgn0259834
FBgn0028970
FBgn0010651
FBgn0035702
FBgn0035704
FBgn0040060
FBgn0035715
FBgn0035718
FBgn0028991
FBgn0040071
FBgn0035720
FBgn0004449
FBgn0039304
FBgn0259896
FBgn0086656
FBgn0011224
FBgn0032715
FBgn0035792
FBgn0086687
FBgn0011241
FBgn0039379
FBgn0036302
FBgn0016700
FBgn0011259
FBgn0036317
FBgn0036320
FBgn0011289
FBgn0036342
FBgn0022984
FBgn0023507
FBgn0023509
FBgn0250814
FBgn0036381
FBgn0013718
FBgn0036398
FBgn0023526
FBgn0260632
FBgn0023531
FBgn0023540
FBgn0027106
FBgn0003944
FBgn0013750
FBgn0038803
FBgn0013759
FBgn0003961
FBgn0033367
FBgn0013765
FBgn0038829
FBgn0003997
FBgn0038847
FBgn0020521
FBgn0030327
FBgn0038862
FBgn0030354
FBgn0035802
FBgn0017397
FBgn0261243
FBgn0261260
FBgn0261279
FBgn0011305
FBgn0035868
FBgn0086757
FBgn0024183
FBgn0014388
FBgn0024196
FBgn0029648
FBgn0032820
FBgn0039461
FBgn0032833
FBgn0011361
FBgn0019890
FBgn0046247
FBgn0052486
FBgn0032884
FBgn0032889
FBgn0033401
FBgn0037008
FBgn0037009
FBgn0037011
FBgn0037020
FBgn0017430
FBgn0030400
FBgn0053087
FBgn0050011
FBgn0053094
FBgn0053095
FBgn0034002
FBgn0038972
FBgn0038981
FBgn0034033
FBgn0024238
FBgn0030479
FBgn0024250
FBgn0004654
FBgn0035954
FBgn0045759
FBgn0024273
FBgn0034087
FBgn0004687
FBgn0019948
FBgn0001624
FBgn0042712
FBgn0039555
FBgn0035995
FBgn0039564
FBgn0029766
FBgn0029771
FBgn0046302
FBgn0031057
FBgn0036509
FBgn0029783
FBgn0031061
FBgn0016917
FBgn0032955
FBgn0016926
FBgn0026749
FBgn0026761
FBgn0053100
FBgn0036589
FBgn0053113
FBgn0012037
FBgn0037110
FBgn0037117
FBgn0037135
FBgn0013983
FBgn0027356
FBgn0030529
FBgn0261403
FBgn0040340
