# Supplementary material for: Sex-Biased Networks and Nodes of Sexually Antagonistic Conflict in Drosophila
Source: Int J Evol Biol. 2013 Jan 22;2013:545392. doi: 10.1155/2013/545392 (PMC3566611; doi:10.1155/2013/545392)
Supplement: Supplementary file 1 — The supplementary material contains nine data files, described as follows: “direct_sexconflict_f_permissive.txt” lists gene IDs for the very female biased genes with an edge to a very male biased gene, based on the permissive network. “direct_sexconflict_m_permissive.txt” lists gene IDs for the very male biased genes with an edge to a very female biased gene, based on the permissive network. “direct_sexconflict_f_strict.txt” lists gene IDs for the very female biased genes with an edge to a very male biased gene, based on the strict network. “direct_sexconflict_m_strict.txt” lists gene IDs for the very male biased genes with an edge to a very female biased gene, based on the strict network. “gene_bias.txt” lists gene IDs and the gene sex-bias bias value. All genes with non-zero expression are included. Note that not all these genes will be in the networks. “indirect_sexconflict_permissive.txt” lists gene IDs for the unbiased genes that have both male biased and female biased network neighbors, for the permissive network. “indirect_sexconflict_strict.txt” lists gene IDs for the unbiased genes that have both male biased and female biased network neighbors, for the strict network. “ppi_permissive.txt” is a two column file of the gene ID pairs that are connected by an edge in the permissive network. “ppi_strict.txt” is a two column file of the gene ID pairs that are connected by an edge in the strict network. [file 545392.f1.zip › ppi_permissive.txt]

FBgn0085533 CG40908
FBgn0037191 CG14448
FBgn0036810 FBgn0261800
FBgn0036810 CG6885
FBgn0036810 FBgn0033741
FBgn0036810 FBgn0038601
FBgn0036810 FBgn0015521
FBgn0036810 FBgn0035987
FBgn0036810 FBgn0031883
FBgn0036810 FBgn0039864
FBgn0036810 FBgn0034313
FBgn0036810 FBgn0262125
FBgn0036810 FBgn0033160
FBgn0036810 FBgn0037525
FBgn0036810 FBgn0039984
FBgn0036810 FBgn0026083
FBgn0036810 FBgn0037339
FBgn0036810 FBgn0030061
FBgn0036810 FBgn0051663
FBgn0036810 FBgn0039425
FBgn0036810 FBgn0004395
FBgn0036810 FBgn0030364
FBgn0010903 l(3)06811
FBgn0004635 FBgn0038964
FBgn0004635 FBgn0014868
FBgn0004635 FBgn0033205
FBgn0004635 FBgn0023212
FBgn0004635 FBgn0010433
FBgn0004635 FBgn0053196
FBgn0004635 FBgn0011604
FBgn0004635 FBgn0260003
FBgn0004635 FBgn0263599
FBgn0004635 FBgn0037270
FBgn0004635 FBgn0025352
FBgn0004635 FBgn0004647
FBgn0004635 FBgn0005325
FBgn0004635 FBgn0040237
FBgn0004635 FBgn0030086
FBgn0004635 FBgn0260441
FBgn0004635 FBgn0027086
FBgn0004635 FBgn0038145
FBgn0004635 FBgn0010516
FBgn0004635 FBgn0029093
FBgn0004635 FBgn0031883
FBgn0004635 FBgn0011745
FBgn0004635 FBgn0262125
FBgn0004635 FBgn0027568
FBgn0004635 FBgn0026252
FBgn0004635 FBgn0034361
FBgn0004635 FBgn0261593
FBgn0004635 FBgn0020248
FBgn0004635 FBgn0052699
FBgn0004635 FBgn0034277
FBgn0004635 FBgn0033926
FBgn0004635 FBgn0034258
FBgn0004635 FBgn0086356
FBgn0004635 FBgn0035195
FBgn0004635 FBgn0053087
FBgn0004635 FBgn0262518
FBgn0004635 FBgn0028687
FBgn0004635 FBgn0031529
FBgn0004635 FBgn0005674
FBgn0004635 FBgn0026196
FBgn0004635 FBgn0015904
FBgn0004635 FBgn0032456
FBgn0004635 FBgn0004363
FBgn0004635 FBgn0033160
FBgn0004635 FBgn0034893
FBgn0004635 FBgn0011361
FBgn0004635 FBgn0031069
FBgn0004635 FBgn0001258
FBgn0004635 FBgn0025683
FBgn0004635 FBgn0038473
FBgn0004635 FBgn0052138
FBgn0004635 FBgn0015282
FBgn0004635 FBgn0086443
FBgn0004635 FBgn0032444
FBgn0004635 FBgn0032643
FBgn0004635 FBgn0262126
FBgn0004635 FBgn0011227
FBgn0004635 FBgn0010825
FBgn0004635 FBgn0250814
FBgn0004635 FBgn0261800
FBgn0004635 FBgn0027496
FBgn0004635 FBgn0027835
FBgn0004635 rho
FBgn0004635 FBgn0039159
FBgn0004635 FBgn0013749
FBgn0004635 FBgn0032393
FBgn0004635 FBgn0032720
FBgn0004635 FBgn0027571
FBgn0004635 FBgn0062442
FBgn0004635 FBgn0032015
FBgn0004635 FBgn0026083
FBgn0004635 FBgn0027329
FBgn0004635 FBgn0015286
FBgn0004635 FBgn0052179
FBgn0004635 FBgn0260439
FBgn0004635 FBgn0004657
FBgn0004635 FBgn0086680
FBgn0004635 FBgn0033741
FBgn0004635 FBgn0036929
FBgn0004635 FBgn0027291
FBgn0004635 FBgn0032961
FBgn0004635 FBgn0033039
FBgn0004635 FBgn0033208
FBgn0004635 FBgn0259750
FBgn0004635 FBgn0037551
FBgn0004635 FBgn0037632
FBgn0004635 FBgn0004859
FBgn0004635 FBgn0033902
FBgn0004635 FBgn0058042
FBgn0004635 FBgn0034654
FBgn0004635 FBgn0004926
FBgn0004635 FBgn0004644
FBgn0004635 FBgn0029687
FBgn0004635 FBgn0028419
FBgn0004635 FBgn0064117
FBgn0004635 FBgn0015019
FBgn0004635 FBgn0021795
FBgn0004635 FBgn0035471
FBgn0004635 FBgn0035473
FBgn0004635 FBgn0039674
FBgn0004635 FBgn0028479
FBgn0004635 FBgn0000319
FBgn0004635 FBgn0034398
FBgn0004635 FBgn0032240
FBgn0004635 FBgn0037894
FBgn0004635 FBgn0004908
FBgn0004635 FBgn0005672
FBgn0004635 FBgn0028473
FBgn0004635 FBgn0035720
FBgn0004635 FBgn0260635
FBgn0004635 FBgn0025140
FBgn0004635 FBgn0033608
FBgn0004635 FBgn0261617
FBgn0004635 FBgn0085192
FBgn0004635 FBgn0030322
FBgn0004635 FBgn0010228
FBgn0004635 FBgn0032919
FBgn0004635 FBgn0261268
FBgn0004635 FBgn0031263
FBgn0004635 FBgn0261791
FBgn0004635 FBgn0014388
FBgn0004635 FBgn0034313
FBgn0004635 FBgn0086901
FBgn0004635 FBgn0031260
FBgn0004635 FBgn0025806
FBgn0004635 FBgn0011715
FBgn0004635 FBgn0027338
FBgn0004635 FBgn0039229
FBgn0004635 FBgn0039044
FBgn0004635 FBgn0010348
FBgn0004635 FBgn0022268
FBgn0004635 FBgn0037108
FBgn0260646 CG42538
FBgn0261992 CG42810
FBgn0010583 FBgn0036462
FBgn0010583 FBgn0041604
FBgn0010583 FBgn0024248
FBgn0010583 FBgn0033836
FBgn0010583 FBgn0011692
FBgn0010583 FBgn0010583
FBgn0010583 FBgn0037696
FBgn0010583 FBgn0027948
FBgn0010583 FBgn0015818
FBgn0010583 FBgn0041111
FBgn0010583 FBgn0034158
FBgn0010583 FBgn0022985
FBgn0010583 FBgn0036819
FBgn0010583 FBgn0035060
FBgn0010583 FBgn0031453
FBgn0010583 FBgn0015803
FBgn0010583 FBgn0011771
FBgn0010583 FBgn0037712
FBgn0010583 FBgn0024189
FBgn0010583 FBgn0026597
FBgn0010583 FBgn0051314
FBgn0010583 FBgn0085408
FBgn0010583 FBgn0037470
FBgn0010583 FBgn0026722
FBgn0010583 dock
FBgn0010583 FBgn0036450
FBgn0010583 FBgn0004419
FBgn0010583 FBgn0263351
FBgn0010583 FBgn0019968
FBgn0010583 FBgn0015774
FBgn0010583 FBgn0259228
FBgn0010583 FBgn0053517
FBgn0010583 FBgn0035101
FBgn0010583 FBgn0053849
FBgn0010583 FBgn0053843
FBgn0010583 FBgn0029944
FBgn0010583 FBgn0031883
FBgn0010583 FBgn0033313
FBgn0010583 FBgn0053113
FBgn0010583 FBgn0032685
FBgn0010583 FBgn0039056
FBgn0010583 FBgn0004177
FBgn0010583 FBgn0038826
FBgn0010583 FBgn0033194
FBgn0010583 FBgn0034691
FBgn0010583 FBgn0014011
FBgn0010583 FBgn0023172
FBgn0010583 FBgn0016794
FBgn0010583 FBgn0029176
FBgn0010583 FBgn0033159
FBgn0010583 FBgn0002645
FBgn0010583 FBgn0011642
FBgn0010583 FBgn0261789
FBgn0010583 FBgn0053816
FBgn0010583 FBgn0053846
FBgn0010583 FBgn0030954
FBgn0010583 FBgn0022986
FBgn0010583 FBgn0030054
FBgn0010583 FBgn0024998
FBgn0010583 FBgn0037328
FBgn0010583 FBgn0015296
FBgn0010583 FBgn0037261
FBgn0010583 FBgn0011653
FBgn0010583 FBgn0053855
FBgn0010583 FBgn0035547
FBgn0010583 FBgn0033787
FBgn0010583 FBgn0034893
FBgn0010583 FBgn0052264
FBgn0010583 FBgn0032957
FBgn0010583 FBgn0028427
FBgn0010583 FBgn0040752
FBgn0010583 FBgn0024277
FBgn0010583 FBgn0038065
FBgn0010583 FBgn0040068
FBgn0010583 FBgn0010825
FBgn0010583 FBgn0038320
FBgn0010583 FBgn0032518
FBgn0010583 FBgn0263395
FBgn0010583 FBgn0260475
FBgn0010583 FBgn0027496
FBgn0010583 FBgn0053858
FBgn0010583 FBgn0053861
FBgn0010583 FBgn0037697
FBgn0010583 FBgn0053831
FBgn0010583 FBgn0010909
FBgn0010583 FBgn0023531
FBgn0010583 FBgn0016977
FBgn0010583 FBgn0051617
FBgn0010583 FBgn0050372
FBgn0010583 FBgn0250823
FBgn0010583 FBgn0053852
FBgn0010583 FBgn0011286
FBgn0010583 FBgn0032191
FBgn0010583 FBgn0033889
FBgn0010583 FBgn0015721
FBgn0010583 FBgn0041188
FBgn0010583 FBgn0040372
FBgn0010583 FBgn0024996
FBgn0010583 FBgn0037549
FBgn0010583 FBgn0053819
FBgn0010583 FBgn0051163
FBgn0010583 FBgn0011592
FBgn0010583 FBgn0053804
FBgn0010583 FBgn0015773
FBgn0010583 FBgn0027548
FBgn0010583 FBgn0015278
FBgn0010583 FBgn0243516
FBgn0010583 FBgn0053840
FBgn0010583 FBgn0015279
FBgn0010583 FBgn0022739
FBgn0010583 FBgn0031381
FBgn0010583 FBgn0038968
FBgn0010583 FBgn0031675
FBgn0010583 FBgn0039244
FBgn0010583 FBgn0053531
FBgn0010583 FBgn0035145
FBgn0010583 FBgn0029997
FBgn0010583 FBgn0053828
FBgn0010583 FBgn0053837
FBgn0010583 FBgn0053801
FBgn0010583 FBgn0020224
FBgn0010583 FBgn0028993
FBgn0010583 FBgn0053822
FBgn0010583 FBgn0011272
FBgn0010583 FBgn0024811
FBgn0010583 FBgn0041781
FBgn0010583 FBgn0033266
FBgn0010583 FBgn0263934
FBgn0010583 FBgn0033830
FBgn0010583 FBgn0259978
FBgn0010583 FBgn0263873
FBgn0010583 FBgn0040371
FBgn0010583 FBgn0032006
FBgn0010583 FBgn0013984
FBgn0010583 FBgn0086657
FBgn0010583 FBgn0036044
FBgn0010583 FBgn0020440
FBgn0010583 FBgn0013997
FBgn0010583 FBgn0261788
FBgn0010583 FBgn0013988
FBgn0010583 FBgn0024836
FBgn0010583 FBgn0033555
FBgn0010583 FBgn0035872
FBgn0010583 FBgn0033155
FBgn0010583 FBgn0022984
FBgn0010583 FBgn0033480
FBgn0010583 FBgn0051363
FBgn0010583 FBgn0034314
FBgn0010583 FBgn0040324
FBgn0010583 FBgn0053547
FBgn0010583 FBgn0045980
FBgn0010583 FBgn0027553
FBgn0010583 FBgn0015907
FBgn0010583 FBgn0014001
FBgn0010583 FBgn0035147
FBgn0010583 FBgn0020249
FBgn0010583 FBgn0051048
FBgn0010583 FBgn0025936
FBgn0010583 FBgn0033265
FBgn0010583 FBgn0012058
FBgn0010583 FBgn0053834
FBgn0010583 FBgn0085443
FBgn0010583 FBgn0026179
FBgn0010583 FBgn0011704
FBgn0010583 FBgn0028484
FBgn0010583 FBgn0085409
FBgn0010583 FBgn0034272
FBgn0010583 FBgn0029082
FBgn0010583 FBgn0030869
FBgn0010583 FBgn0051352
FBgn0010583 FBgn0259231
FBgn0010583 FBgn0020510
FBgn0010583 FBgn0263352
FBgn0010583 FBgn0053864
FBgn0010583 FBgn0020621
FBgn0010583 FBgn0039169
FBgn0010583 FBgn0053807
FBgn0010583 FBgn0260446
FBgn0010583 FBgn0037807
FBgn0010583 FBgn0024273
FBgn0010583 FBgn0015513
FBgn0010583 FBgn0045862
FBgn0010583 FBgn0028369
FBgn0010583 FBgn0261985
FBgn0010583 FBgn0014141
FBgn0010583 FBgn0039229
FBgn0010583 FBgn0053813
FBgn0010583 FBgn0053825
FBgn0010583 FBgn0035016
FBgn0010583 FBgn0028734
FBgn0010583 FBgn0022987
FBgn0010583 FBgn0040475
FBgn0010583 FBgn0053810
FBgn0010583 FBgn0015295
FBgn0010583 FBgn0030364
FBgn0010583 FBgn0033636
FBgn0010583 FBgn0041184
FBgn0003587 Su(var)2-4
FBgn0025583 IM2
FBgn0025583 FBgn0037493
FBgn0025583 FBgn0028926
FBgn0025142 ms(3)A5
FBgn0260034 siren8
FBgn0030674 FBgn0044452
FBgn0030674 FBgn0035830
FBgn0030674 FBgn0040056
FBgn0030674 FBgn0086694
FBgn0030674 FBgn0038876
FBgn0030674 FBgn0052226
FBgn0030674 FBgn0030960
FBgn0030674 FBgn0032216
FBgn0030674 FBgn0259243
FBgn0030674 FBgn0045035
FBgn0030674 FBgn0039705
FBgn0030674 FBgn0261020
FBgn0030674 FBgn0035850
FBgn0030674 FBgn0261067
FBgn0030674 FBgn0038571
FBgn0030674 FBgn0033246
FBgn0030674 CG8184
FBgn0030674 FBgn0034127
FBgn0030674 FBgn0037263
FBgn0030674 FBgn0050011
FBgn0030674 FBgn0035136
FBgn0030674 FBgn0086558
FBgn0030674 FBgn0032499
FBgn0030674 FBgn0037051
FBgn0030674 FBgn0261243
FBgn0030674 FBgn0051855
FBgn0030674 FBgn0038325
FBgn0030674 FBgn0052850
FBgn0030674 FBgn0039055
FBgn0030674 FBgn0035918
FBgn0030674 FBgn0032439
FBgn0030674 FBgn0039044
FBgn0030674 FBgn0030724
FBgn0030674 FBgn0260972
FBgn0044085 E(rst)H122
FBgn0038427 ema
FBgn0033233 FBgn0005585
FBgn0033233 FBgn0016075
FBgn0033233 FBgn0053815
FBgn0033233 FBgn0035499
FBgn0033233 FBgn0027932
FBgn0033233 FBgn0053885
FBgn0033233 FBgn0033233
FBgn0033233 FBgn0053824
FBgn0033233 Kdm4A
FBgn0033233 FBgn0039186
FBgn0033233 FBgn0053909
FBgn0033233 FBgn0000150
FBgn0033233 FBgn0053883
FBgn0033233 FBgn0053877
FBgn0033233 FBgn0053869
FBgn0033233 FBgn0036514
FBgn0033233 FBgn0053905
FBgn0033233 FBgn0053812
FBgn0033233 FBgn0016685
FBgn0033233 FBgn0004926
FBgn0033233 FBgn0030086
FBgn0033233 FBgn0053857
FBgn0033233 FBgn0053879
FBgn0033233 FBgn0000299
FBgn0033233 FBgn0053903
FBgn0033233 FBgn0053839
FBgn0033233 FBgn0035918
FBgn0033233 FBgn0259113
FBgn0033233 FBgn0053848
FBgn0033233 FBgn0053899
FBgn0033233 FBgn0034295
FBgn0033233 FBgn0053836
FBgn0033233 FBgn0053887
FBgn0033233 FBgn0053863
FBgn0033233 FBgn0004868
FBgn0033233 FBgn0036762
FBgn0033233 FBgn0033607
FBgn0033233 FBgn0022893
FBgn0033233 FBgn0053809
FBgn0033233 FBgn0037328
FBgn0033233 FBgn0040070
FBgn0033233 FBgn0035720
FBgn0033233 FBgn0053821
FBgn0033233 FBgn0000579
FBgn0033233 FBgn0053818
FBgn0033233 FBgn0053907
FBgn0033233 FBgn0053871
FBgn0033233 FBgn0004363
FBgn0033233 FBgn0030630
FBgn0033233 FBgn0053866
FBgn0033233 FBgn0053891
FBgn0033233 FBgn0053827
FBgn0033233 FBgn0053860
FBgn0033233 FBgn0051613
FBgn0033233 FBgn0053842
FBgn0033233 FBgn0035147
FBgn0033233 FBgn0086904
FBgn0033233 FBgn0037913
FBgn0033233 FBgn0053803
FBgn0033233 FBgn0053893
FBgn0033233 FBgn0053833
FBgn0033233 FBgn0053875
FBgn0033233 FBgn0086656
FBgn0033233 FBgn0053897
FBgn0033233 FBgn0086254
FBgn0033233 FBgn0053881
FBgn0033233 FBgn0053889
FBgn0033233 FBgn0053901
FBgn0033233 FBgn0053806
FBgn0033233 FBgn0026170
FBgn0033233 FBgn0000100
FBgn0033233 FBgn0053854
FBgn0033233 FBgn0053895
FBgn0033233 FBgn0053182
FBgn0033233 FBgn0053845
FBgn0033233 FBgn0014002
FBgn0033233 FBgn0053873
FBgn0033233 FBgn0036581
FBgn0033233 FBgn0053851
FBgn0033233 FBgn0051611
FBgn0033233 FBgn0036290
FBgn0033233 FBgn0053830
FBgn0003239 Rex
FBgn0020503 FBgn0039300
FBgn0020503 FBgn0031052
FBgn0020503 FBgn0264291
FBgn0020503 FBgn0027948
FBgn0020503 FBgn0036677
FBgn0020503 FBgn0030500
FBgn0020503 FBgn0036059
FBgn0020503 FBgn0021768
FBgn0020503 FBgn0030268
FBgn0020503 FBgn0031769
FBgn0020503 FBgn0021796
FBgn0020503 FBgn0039004
FBgn0020503 FBgn0039301
FBgn0020503 FBgn0033247
FBgn0020503 FBgn0024509
FBgn0020503 FBgn0031030
FBgn0020503 FBgn0038609
FBgn0020503 FBgn0028550
FBgn0020503 FBgn0027868
FBgn0020503 FBgn0039120
FBgn0020503 FBgn0034310
FBgn0020503 FBgn0025457
FBgn0020503 FBgn0026326
FBgn0020503 CLIP-190
FBgn0020503 FBgn0263855
FBgn0020503 FBgn0039302
FBgn0020503 FBgn0035640
FBgn0020503 FBgn0021760
FBgn0020503 FBgn0040232
FBgn0020503 FBgn0262647
FBgn0020503 FBgn0029688
FBgn0020503 FBgn0261238
FBgn0020503 FBgn0027066
FBgn0020503 FBgn0040233
FBgn0001166 gy
FBgn0067864 FBgn0004907
FBgn0067864 FBgn0067864
FBgn0067864 Patj
FBgn0067864 FBgn0001230
FBgn0067864 FBgn0086384
FBgn0067864 FBgn0261854
FBgn0067864 FBgn0259685
FBgn0067864 FBgn0035987
FBgn0067864 FBgn0031286
FBgn0067864 FBgn0031143
FBgn0060746 l(3)S065312b
FBgn0260288 GSd492
FBgn0051717 CG31717
FBgn0030748 FBgn0035007
FBgn0030748 FBgn0263706
FBgn0030748 FBgn0034502
FBgn0030748 FBgn0037060
FBgn0030748 FBgn0037328
FBgn0030748 FBgn0034314
FBgn0030748 FBgn0039807
FBgn0030748 FBgn0031249
FBgn0030748 FBgn0035539
FBgn0030748 FBgn0036302
FBgn0030748 FBgn0036621
FBgn0030748 FBgn0035715
FBgn0030748 FBgn0034135
FBgn0030748 FBgn0051036
FBgn0030748 FBgn0038055
FBgn0030748 FBgn0039491
FBgn0030748 FBgn0039712
FBgn0030748 FBgn0034454
FBgn0030748 FBgn0039398
FBgn0030748 FBgn0032768
FBgn0030748 FBgn0038436
FBgn0030748 FBgn0039202
FBgn0030748 FBgn0263832
FBgn0030748 FBgn0031626
FBgn0030748 FBgn0052425
FBgn0030748 FBgn0031440
FBgn0030748 FBgn0261259
FBgn0030748 Traf-like
FBgn0030748 FBgn0032483
FBgn0030748 FBgn0263774
FBgn0030748 FBgn0037717
FBgn0030748 FBgn0030881
FBgn0030748 FBgn0034084
FBgn0030748 FBgn0035797
FBgn0030748 FBgn0037737
FBgn0030748 FBgn0034435
FBgn0030748 FBgn0035849
FBgn0030748 FBgn0040007
FBgn0030748 FBgn0034249
FBgn0030748 FBgn0036980
FBgn0030748 FBgn0032656
FBgn0030748 FBgn0037344
FBgn0030748 FBgn0039395
FBgn0030748 FBgn0259824
FBgn0030748 FBgn0032156
FBgn0030748 FBgn0031997
FBgn0030748 FBgn0038993
FBgn0030748 FBgn0034622
FBgn0030748 FBgn0031546
FBgn0030748 FBgn0036155
FBgn0030748 FBgn0039797
FBgn0030748 FBgn0261986
FBgn0030748 FBgn0034144
FBgn0083316 E(smoDN)1131
FBgn0013649 ms(2)ry5
FBgn0062643 EP707
FBgn0014068 Su(tor)3-344
FBgn0005758 l(1)TK402
FBgn0085834 CR42217
FBgn0250868 CG42239
FBgn0060352 l(3)S141914
FBgn0029524 CG3176
FBgn0027337 l(1)2Cg
FBgn0060658 l(3)S082807
FBgn0003930 snRNA:U4:39B
FBgn0060760 l(3)S063319
FBgn0045962 Stalker\ORF1
FBgn0082352 HM36
FBgn0030038 FBgn0040291
FBgn0030038 FBgn0032464
FBgn0030038 FBgn0086558
FBgn0030038 FBgn0034687
FBgn0030038 FBgn0031663
FBgn0030038 FBgn0034688
FBgn0030038 FBgn0034513
FBgn0030038 FBgn0037279
FBgn0030038 FBgn0040377
FBgn0030038 FBgn0034689
FBgn0030038 FBgn0037647
FBgn0030038 FBgn0036511
FBgn0030038 FBgn0033454
FBgn0030038 FBgn0030038
FBgn0030038 CG1440
FBgn0030038 FBgn0033457
FBgn0003665 tar
FBgn0012010 tRNA:V4:70BCb
FBgn0046882 Lar::Ptp69D
FBgn0082330 HM813
FBgn0085106 l(3)S068808
FBgn0013456 fs(2)neo4
FBgn0001322 kno
FBgn0011052 l(1)Q5
FBgn0019653 sng
FBgn0033556 FBgn0029676
FBgn0033556 CG12343
FBgn0033556 FBgn0003660
FBgn0050428 CG30428
FBgn0259754 ms(2)Fra-15
FBgn0066934 anon-SAGE:Wang-064
FBgn0013724 FBgn0016638
FBgn0013724 FBgn0016977
FBgn0013724 FBgn0016645
FBgn0013724 FBgn0016644
FBgn0013724 FBgn0016647
FBgn0013724 FBgn0016639
FBgn0013724 FBgn0021818
FBgn0013724 phl::tor
FBgn0013724 FBgn0016642
FBgn0013724 FBgn0016737
FBgn0013724 FBgn0016646
FBgn0013724 FBgn0020238
FBgn0013724 FBgn0015402
FBgn0013724 FBgn0016643
FBgn0013724 FBgn0016641
FBgn0013724 FBgn0016744
FBgn0013724 FBgn0013725
FBgn0013724 FBgn0016640
FBgn0027610 Dic1
FBgn0027610 FBgn0262782
FBgn0027610 FBgn0032261
FBgn0027610 FBgn0030966
FBgn0027610 FBgn0027610
FBgn0027610 FBgn0259176
FBgn0027610 FBgn0037481
FBgn0027610 FBgn0262559
FBgn0027610 FBgn0260972
FBgn0027610 FBgn0035388
FBgn0027610 FBgn0036756
FBgn0027610 FBgn0039112
FBgn0027610 FBgn0035978
FBgn0041165 anon-F1
FBgn0033997 Ir51a
FBgn0014114 anon-84Bc
FBgn0037109 FBgn0037109
FBgn0037109 FBgn0037262
FBgn0037109 FBgn0037359
FBgn0037109 FBgn0041092
FBgn0037109 FBgn0085242
FBgn0037109 FBgn0051390
FBgn0037109 FBgn0040020
FBgn0037109 FBgn0038578
FBgn0037109 FBgn0040339
FBgn0037109 MED1
FBgn0037109 FBgn0038760
FBgn0037109 FBgn0039337
FBgn0037109 FBgn0045035
FBgn0037109 FBgn0053554
FBgn0037109 FBgn0037913
FBgn0037109 FBgn0039044
FBgn0019686 FBgn0026015
FBgn0019686 FBgn0259220
FBgn0019686 FBgn0027548
FBgn0019686 FBgn0036415
FBgn0019686 FBgn0036257
FBgn0019686 FBgn0031784
FBgn0019686 FBgn0025807
FBgn0019686 FBgn0032961
FBgn0019686 FBgn0034876
FBgn0019686 FBgn0035141
FBgn0019686 FBgn0039622
FBgn0019686 FBgn0045035
FBgn0019686 FBgn0037632
FBgn0019686 FBgn0051472
FBgn0019686 FBgn0027866
FBgn0019686 FBgn0026751
FBgn0019686 FBgn0261530
FBgn0019686 FBgn0031851
FBgn0019686 FBgn0024285
FBgn0019686 FBgn0036450
FBgn0019686 FBgn0040502
FBgn0019686 FBgn0263351
FBgn0019686 FBgn0260943
FBgn0019686 FBgn0037808
FBgn0019686 FBgn0261014
FBgn0019686 FBgn0002780
FBgn0019686 FBgn0035823
FBgn0019686 FBgn0052133
FBgn0019686 FBgn0034084
FBgn0019686 FBgn0086736
FBgn0019686 FBgn0027492
FBgn0019686 FBgn0038826
FBgn0019686 FBgn0261976
FBgn0019686 FBgn0035709
FBgn0019686 FBgn0002645
FBgn0019686 FBgn0030479
FBgn0019686 FBgn0261461
FBgn0019686 FBgn0037815
FBgn0019686 FBgn0038271
FBgn0019686 FBgn0259174
FBgn0019686 FBgn0035397
FBgn0019686 FBgn0022984
FBgn0019686 FBgn0027599
FBgn0019686 FBgn0024912
FBgn0019686 lok
FBgn0019686 FBgn0051363
FBgn0019686 FBgn0040368
FBgn0019686 FBgn0035720
FBgn0019686 FBgn0042693
FBgn0019686 FBgn0040347
FBgn0019686 FBgn0039730
FBgn0019686 FBgn0033160
FBgn0019686 FBgn0038275
FBgn0019686 FBgn0035147
FBgn0019686 FBgn0030061
FBgn0019686 FBgn0039218
FBgn0019686 FBgn0027583
FBgn0019686 FBgn0023091
FBgn0019686 FBgn0027835
FBgn0019686 FBgn0261791
FBgn0019686 FBgn0019686
FBgn0019686 FBgn0250823
FBgn0019686 FBgn0041164
FBgn0019686 FBgn0033889
FBgn0019686 FBgn0038630
FBgn0019686 FBgn0040268
FBgn0019686 FBgn0026083
FBgn0019686 FBgn0259824
FBgn0019686 FBgn0031952
FBgn0019686 FBgn0041188
FBgn0019686 FBgn0039229
FBgn0019686 FBgn0034728
FBgn0019686 FBgn0037549
FBgn0019686 FBgn0022987
FBgn0019686 FBgn0035868
FBgn0019686 FBgn0039044
FBgn0019686 FBgn0035860
FBgn0019686 FBgn0040080
FBgn0019686 FBgn0025808
FBgn0060484 l(3)S110709b
FBgn0037010 FBgn0034398
FBgn0037010 FBgn0027548
FBgn0037010 FBgn0022984
FBgn0037010 FBgn0263603
FBgn0037010 FBgn0040056
FBgn0037010 FBgn0033205
FBgn0037010 FBgn0035720
FBgn0037010 FBgn0029002
FBgn0037010 FBgn0022942
FBgn0037010 FBgn0039566
FBgn0037010 FBgn0004363
FBgn0037010 FBgn0033160
FBgn0037010 FBgn0038275
FBgn0037010 CG4825
FBgn0037010 FBgn0039186
FBgn0037010 FBgn0037573
FBgn0037010 FBgn0263599
FBgn0037010 FBgn0038473
FBgn0037010 FBgn0037550
FBgn0037010 FBgn0024556
FBgn0037010 FBgn0030061
FBgn0037010 FBgn0032919
FBgn0037010 FBgn0035271
FBgn0037010 FBgn0023517
FBgn0037010 FBgn0024285
FBgn0037010 FBgn0021895
FBgn0037010 FBgn0029148
FBgn0037010 FBgn0030686
FBgn0037010 FBgn0035136
FBgn0037010 FBgn0027496
FBgn0037010 FBgn0027835
FBgn0037010 FBgn0031883
FBgn0037010 FBgn0037330
FBgn0037010 FBgn0039159
FBgn0037010 FBgn0033889
FBgn0037010 FBgn0040286
FBgn0037010 FBgn0003449
FBgn0037010 FBgn0035591
FBgn0037010 FBgn0026083
FBgn0037010 FBgn0004587
FBgn0037010 FBgn0030786
FBgn0037010 FBgn0033688
FBgn0037010 FBgn0023167
FBgn0037010 FBgn0039229
FBgn0037010 FBgn0035471
FBgn0037010 FBgn0037549
FBgn0037010 FBgn0035016
FBgn0037010 FBgn0030479
FBgn0037010 FBgn0022987
FBgn0037010 FBgn0261789
FBgn0037010 FBgn0037815
FBgn0037010 FBgn0010348
FBgn0029705 CG12693
FBgn0040784 CG15323
FBgn0040784 FBgn0259171
FBgn0038760 MED25
FBgn0038760 FBgn0036897
FBgn0038760 FBgn0037328
FBgn0038760 FBgn0035021
FBgn0038760 FBgn0010602
FBgn0038760 FBgn0039337
FBgn0038760 FBgn0011305
FBgn0038760 FBgn0036460
FBgn0038760 FBgn0051390
FBgn0038760 FBgn0035987
FBgn0038760 FBgn0040020
FBgn0038760 FBgn0034380
FBgn0038760 FBgn0040339
FBgn0004673 dlg2
FBgn0052450 CG32450
FBgn0052450 FBgn0024432
FBgn0052450 FBgn0034398
FBgn0052450 FBgn0036366
FBgn0052450 FBgn0032906
FBgn0052450 FBgn0005655
FBgn0052450 FBgn0030322
FBgn0052450 FBgn0033879
FBgn0052450 FBgn0032859
FBgn0041732 mini-dumpy
FBgn0054043 CG34043
FBgn0261968 huc2L-20
FBgn0260745 FBgn0033605
FBgn0260745 mfas
FBgn0037472 FBgn0051855
FBgn0037472 CG10098
FBgn0051054 CR31054
FBgn0259474 EP-738
FBgn0263321 CG43402
FBgn0065241 l(2)SH2154
FBgn0066341 mirta
FBgn0028491 FBgn0036819
FBgn0028491 CG2930
FBgn0015694 E(Sxl)
FBgn0015694 FBgn0264270
FBgn0030447 FBgn0038877
FBgn0030447 CG2200
FBgn0030447 FBgn0037836
FBgn0259871 Su(Ste):CR42440
FBgn0024199 pin
FBgn0033907 FBgn0085433
FBgn0033907 mRpS16
FBgn0033907 FBgn0036848
FBgn0033907 FBgn0038326
FBgn0060751 l(3)S064912
FBgn0263963 BG01878
FBgn0065073 snoRNA:229
FBgn0038199 CCHa1
FBgn0083282 E(smoDN)219
FBgn0262830 LAS110
FBgn0013622 l(3)neo12
FBgn0083302 E(smoDN)1700
FBgn0032502 CG15639
FBgn0011863 tRNA:G3:35Bb
FBgn0262870 axo
FBgn0002885 mus111
FBgn0045499 Gr22c
FBgn0259184 CG42288
FBgn0082639 R705.1
FBgn0052761 tRNA:CR32761:?
FBgn0259989 CG42486
FBgn0036731 FBgn0085433
FBgn0036731 FBgn0038686
FBgn0036731 CG6333
FBgn0036731 FBgn0039044
FBgn0004580 Cbp53E
FBgn0004580 FBgn0262114
FBgn0004580 FBgn0086693
FBgn0004580 FBgn0036414
FBgn0004580 FBgn0037063
FBgn0005000 crs
FBgn0044475 EP1463
FBgn0023133 WppJ
FBgn0005617 FBgn0020412
FBgn0005617 FBgn0039859
FBgn0005617 FBgn0020299
FBgn0005617 FBgn0014340
FBgn0005617 FBgn0013263
FBgn0005617 msl-1
FBgn0005617 FBgn0041582
FBgn0030764 CG9777
FBgn0259173 corn
FBgn0058264 CG40264
FBgn0261831 CG42763
FBgn0027514 FBgn0038535
FBgn0027514 FBgn0003748
FBgn0027514 FBgn0051363
FBgn0027514 FBgn0001230
FBgn0027514 FBgn0036999
FBgn0027514 FBgn0033039
FBgn0027514 FBgn0004363
FBgn0027514 FBgn0034753
FBgn0027514 FBgn0023177
FBgn0027514 FBgn0038369
FBgn0027514 FBgn0031143
FBgn0027514 FBgn0032859
FBgn0027514 FBgn0037024
FBgn0027514 FBgn0030026
FBgn0027514 FBgn0032298
FBgn0027514 FBgn0035102
FBgn0027514 FBgn0015379
FBgn0027514 FBgn0000667
FBgn0027514 FBgn0036328
FBgn0027514 FBgn0032731
FBgn0027514 FBgn0261800
FBgn0027514 FBgn0028648
FBgn0027514 FBgn0014163
FBgn0027514 FBgn0260441
FBgn0027514 FBgn0001961
FBgn0027514 FBgn0033005
FBgn0027514 FBgn0037279
FBgn0027514 FBgn0026170
FBgn0027514 FBgn0034422
FBgn0027514 FBgn0039159
FBgn0027514 FBgn0262125
FBgn0027514 FBgn0004177
FBgn0027514 FBgn0033101
FBgn0027514 CG1024
FBgn0027514 FBgn0011742
FBgn0027514 FBgn0039044
FBgn0027514 FBgn0034915
FBgn0027514 FBgn0030329
FBgn0000708 fltN
FBgn0001411 l(1)3Da
FBgn0032445 FBgn0027548
FBgn0032445 CG6153
FBgn0032445 FBgn0261014
FBgn0032445 FBgn0263603
FBgn0032445 FBgn0261791
FBgn0032445 FBgn0011760
FBgn0032445 FBgn0001224
FBgn0032445 FBgn0003514
FBgn0032445 FBgn0259168
FBgn0032445 FBgn0039159
FBgn0032445 FBgn0033889
FBgn0032445 FBgn0003302
FBgn0032445 FBgn0026370
FBgn0032445 FBgn0003231
FBgn0032445 FBgn0041188
FBgn0032445 FBgn0005655
FBgn0032445 FBgn0037657
FBgn0032445 FBgn0037549
FBgn0032445 FBgn0013275
FBgn0032445 FBgn0039858
FBgn0263961 BG01700
FBgn0263884 l(3)A42
FBgn0030586 CG12539
FBgn0005305 ms(1)202
FBgn0011909 tRNA:L3:49Fa
FBgn0037590 Or85b
FBgn0032633 FBgn0038239
FBgn0032633 Lrch
FBgn0047338 CG32148
FBgn0024643 l(2)k11326
FBgn0082360 HM160
FBgn0263576 mir-4919
FBgn0040812 CG8750
FBgn0039188 FBgn0036462
FBgn0039188 FBgn0039944
FBgn0039188 FBgn0030524
FBgn0039188 FBgn0039129
FBgn0039188 FBgn0263392
FBgn0039188 FBgn0263603
FBgn0039188 FBgn0051363
FBgn0039188 FBgn0036999
FBgn0039188 FBgn0036915
FBgn0039188 FBgn0035720
FBgn0039188 FBgn0038275
FBgn0039188 FBgn0034893
FBgn0039188 FBgn0033208
FBgn0039188 Golgin84
FBgn0039188 FBgn0039635
FBgn0039188 FBgn0039186
FBgn0039188 FBgn0085188
FBgn0039188 FBgn0015379
FBgn0039188 FBgn0035393
FBgn0039188 FBgn0014870
FBgn0039188 FBgn0039868
FBgn0039188 FBgn0010770
FBgn0039188 FBgn0260648
FBgn0039188 FBgn0034654
FBgn0039188 FBgn0036335
FBgn0039188 FBgn0011305
FBgn0039188 FBgn0029093
FBgn0039188 FBgn0039188
FBgn0039188 FBgn0031883
FBgn0039188 FBgn0037330
FBgn0039188 FBgn0038826
FBgn0039188 FBgn0039159
FBgn0039188 FBgn0003449
FBgn0039188 FBgn0040286
FBgn0039188 FBgn0041188
FBgn0039188 FBgn0020305
FBgn0039188 FBgn0035016
FBgn0039188 FBgn0030479
FBgn0039188 FBgn0022987
FBgn0039188 FBgn0260456
FBgn0039188 FBgn0261789
FBgn0039188 FBgn0030364
FBgn0028399 FBgn0028471
FBgn0028399 FBgn0050011
FBgn0028399 FBgn0031051
FBgn0028399 FBgn0031171
FBgn0028399 FBgn0030670
FBgn0028399 TMS1
FBgn0028399 FBgn0034138
FBgn0028399 FBgn0036747
FBgn0028399 FBgn0031170
FBgn0028399 FBgn0032524
FBgn0028399 FBgn0259214
FBgn0028399 FBgn0036338
FBgn0028399 FBgn0032350
FBgn0027961 l(3)S146004
FBgn0037879 scpr-C
FBgn0004769 l(3)89Eh
FBgn0065101 snmRNA:204
FBgn0250907 Cht3
FBgn0004884 bwk
FBgn0004884 FBgn0262582
FBgn0004884 FBgn0015295
FBgn0046049 NEST:bs15f11
FBgn0028236 l(3)S003006
FBgn0028590 l(3)L4222a
FBgn0035542 FBgn0013732
FBgn0035542 FBgn0027496
FBgn0035542 FBgn0051224
FBgn0035542 DOR
FBgn0035542 FBgn0014092
FBgn0035542 FBgn0038281
FBgn0035542 FBgn0015521
FBgn0035542 FBgn0011361
FBgn0035542 FBgn0038539
FBgn0035542 FBgn0031453
FBgn0035542 FBgn0039635
FBgn0035542 FBgn0038473
FBgn0035542 FBgn0001216
FBgn0035542 FBgn0052672
FBgn0035542 FBgn0026761
FBgn0035542 FBgn0027889
FBgn0035542 FBgn0011742
FBgn0035542 FBgn0035471
FBgn0035542 FBgn0020235
FBgn0035542 FBgn0034915
FBgn0035542 FBgn0030738
FBgn0002457 l(3)SG10
FBgn0259579 B0741
FBgn0034106 CG9068
FBgn0036124 FBgn0052344
FBgn0036124 FBgn0036124
FBgn0036124 FBgn0053859
FBgn0036124 FBgn0053850
FBgn0036124 CG7839
FBgn0036124 FBgn0053820
FBgn0036124 FBgn0051618
FBgn0036124 FBgn0037328
FBgn0036124 FBgn0036825
FBgn0036124 FBgn0037933
FBgn0036124 FBgn0086451
FBgn0036124 FBgn0053823
FBgn0036124 FBgn0053817
FBgn0036124 FBgn0037555
FBgn0036124 FBgn0061469
FBgn0036124 FBgn0037489
FBgn0036124 FBgn0053841
FBgn0036124 FBgn0036213
FBgn0036124 FBgn0037561
FBgn0036124 FBgn0038473
FBgn0036124 FBgn0053838
FBgn0036124 FBgn0053865
FBgn0036124 FBgn0038585
FBgn0036124 FBgn0039359
FBgn0036124 FBgn0086710
FBgn0036124 FBgn0039713
FBgn0036124 FBgn0039233
FBgn0036124 FBgn0053862
FBgn0036124 FBgn0053844
FBgn0036124 FBgn0046332
FBgn0036124 FBgn0052479
FBgn0036124 FBgn0086558
FBgn0036124 FBgn0053814
FBgn0036124 FBgn0037279
FBgn0036124 FBgn0053835
FBgn0036124 FBgn0064225
FBgn0036124 FBgn0039182
FBgn0036124 FBgn0036534
FBgn0036124 FBgn0053808
FBgn0036124 FBgn0053829
FBgn0036124 FBgn0039828
FBgn0036124 FBgn0053826
FBgn0036124 FBgn0053853
FBgn0036124 FBgn0053856
FBgn0036124 FBgn0053847
FBgn0036124 FBgn0053832
FBgn0036124 FBgn0039857
FBgn0036124 FBgn0039757
FBgn0036124 FBgn0037351
FBgn0036124 FBgn0260456
FBgn0036124 FBgn0040344
FBgn0263650 CR43641
FBgn0005634 FBgn0033504
FBgn0005634 FBgn0035790
FBgn0005634 FBgn0035719
FBgn0005634 FBgn0016075
FBgn0005634 FBgn0036415
FBgn0005634 FBgn0028476
FBgn0005634 FBgn0005634
FBgn0005634 FBgn0034537
FBgn0005634 FBgn0010709
FBgn0005634 FBgn0040206
FBgn0005634 FBgn0036918
FBgn0005634 FBgn0031925
FBgn0005634 FBgn0030367
FBgn0005634 FBgn0037555
FBgn0005634 FBgn0069440
FBgn0005634 FBgn0010399
FBgn0005634 FBgn0085433
FBgn0005634 FBgn0031885
FBgn0005634 FBgn0030931
FBgn0005634 FBgn0069441
FBgn0005634 FBgn0029763
FBgn0005634 FBgn0260632
FBgn0005634 FBgn0015032
FBgn0005634 FBgn0020238
FBgn0005634 FBgn0027053
FBgn0005634 FBgn0033292
FBgn0005634 FBgn0015797
FBgn0005634 FBgn0069453
FBgn0005634 FBgn0011764
FBgn0005634 FBgn0029843
FBgn0005634 FBgn0030615
FBgn0005634 FBgn0037263
FBgn0005634 FBgn0069444
FBgn0005634 FBgn0035136
FBgn0005634 FBgn0030412
FBgn0005634 FBgn0035165
FBgn0005634 FBgn0017577
FBgn0005634 FBgn0036778
FBgn0005634 FBgn0038145
FBgn0005634 FBgn0034110
FBgn0005634 FBgn0086657
FBgn0005634 FBgn0021944
FBgn0005634 FBgn0013717
FBgn0005634 FBgn0036801
FBgn0005634 FBgn0014011
FBgn0005634 FBgn0015019
FBgn0005634 FBgn0023172
FBgn0005634 FBgn0010333
FBgn0005634 FBgn0039860
FBgn0005634 FBgn0036155
FBgn0005634 FBgn0011661
FBgn0005634 FBgn0034580
FBgn0005634 FBgn0039626
FBgn0005634 FBgn0010434
FBgn0005634 FBgn0069451
FBgn0005634 FBgn0262739
FBgn0005634 FBgn0010355
FBgn0005634 FBgn0015036
FBgn0005634 FBgn0263251
FBgn0005634 FBgn0015033
FBgn0005634 FBgn0026181
FBgn0005634 FBgn0037098
FBgn0005634 FBgn0005670
FBgn0005634 FBgn0261397
FBgn0005634 FBgn0086783
FBgn0005634 FBgn0014001
FBgn0005634 FBgn0037893
FBgn0005634 FBgn0024556
FBgn0005634 zip
FBgn0005634 FBgn0014018
FBgn0005634 FBgn0015034
FBgn0005634 FBgn0035603
FBgn0005634 FBgn0260934
FBgn0005634 FBgn0038221
FBgn0005634 FBgn0014469
FBgn0005634 FBgn0011273
FBgn0005634 FBgn0014020
FBgn0005634 FBgn0069442
FBgn0005634 FBgn0026418
FBgn0005634 FBgn0010019
FBgn0005634 FBgn0015589
FBgn0005634 FBgn0031571
FBgn0005634 FBgn0069445
FBgn0005634 FBgn0034053
FBgn0005634 FBgn0083959
FBgn0005634 FBgn0022700
FBgn0005634 FBgn0061200
FBgn0005634 FBgn0011576
FBgn0005634 FBgn0263510
FBgn0005634 FBgn0011290
FBgn0005634 FBgn0023541
FBgn0005634 FBgn0015035
FBgn0005634 FBgn0024973
FBgn0005634 FBgn0016978
FBgn0005634 FBgn0035344
FBgn0005634 FBgn0260972
FBgn0005634 FBgn0034618
FBgn0260102 2L0196
FBgn0060529 l(3)S101504
FBgn0003731 FBgn0038659
FBgn0003731 FBgn0014057
FBgn0003731 FBgn0039209
FBgn0003731 FBgn0004635
FBgn0003731 FBgn0010583
FBgn0003731 FBgn0041111
FBgn0003731 FBgn0262370
FBgn0003731 FBgn0035589
FBgn0003731 FBgn0015803
FBgn0003731 FBgn0034743
FBgn0003731 FBgn0010198
FBgn0003731 FBgn0003997
FBgn0003731 FBgn0040237
FBgn0003731 FBgn0029114
FBgn0003731 FBgn0013750
FBgn0003731 FBgn0263351
FBgn0003731 FBgn0004856
FBgn0003731 FBgn0053892
FBgn0003731 FBgn0025286
FBgn0003731 FBgn0037249
FBgn0003731 FBgn0053849
FBgn0003731 FBgn0053843
FBgn0003731 FBgn0029944
FBgn0003731 FBgn0010516
FBgn0003731 FBgn0033075
FBgn0003731 FBgn0033194
FBgn0003731 FBgn0263289
FBgn0003731 FBgn0003165
FBgn0003731 FBgn0259483
FBgn0003731 FBgn0037092
FBgn0003731 FBgn0025790
FBgn0003731 FBgn0011288
FBgn0003731 FBgn0028685
FBgn0003731 FBgn0010408
FBgn0003731 FBgn0000578
FBgn0003731 FBgn0039300
FBgn0003731 FBgn0037240
FBgn0003731 FBgn0017557
FBgn0003731 FBgn0259174
FBgn0003731 FBgn0036978
FBgn0003731 FBgn0022986
FBgn0003731 FBgn0014189
FBgn0003731 FBgn0015288
FBgn0003731 FBgn0021906
FBgn0003731 FBgn0040070
FBgn0003731 FBgn0034138
FBgn0003731 FBgn0027513
FBgn0003731 FBgn0015946
FBgn0003731 FBgn0025683
FBgn0003731 FBgn0086443
FBgn0003731 FBgn0002590
FBgn0003731 FBgn0250814
FBgn0003731 FBgn0053861
FBgn0003731 FBgn0037109
FBgn0003731 FBgn0053870
FBgn0003731 FBgn0016977
FBgn0003731 FBgn0010078
FBgn0003731 FBgn0034802
FBgn0003731 FBgn0036896
FBgn0003731 FBgn0016917
FBgn0003731 FBgn0000100
FBgn0003731 FBgn0016693
FBgn0003731 FBgn0010409
FBgn0003731 FBgn0263510
FBgn0003731 FBgn0014062
FBgn0003731 FBgn0035772
FBgn0003731 Egfr
FBgn0003731 FBgn0023224
FBgn0003731 FBgn0039757
FBgn0003731 FBgn0053819
FBgn0003731 FBgn0028717
FBgn0003731 FBgn0038376
FBgn0003731 FBgn0030306
FBgn0003731 FBgn0038862
FBgn0003731 FBgn0039075
FBgn0003731 FBgn0015602
FBgn0003731 FBgn0030096
FBgn0003731 FBgn0036734
FBgn0003731 FBgn0263391
FBgn0003731 FBgn0053828
FBgn0003731 FBgn0051988
FBgn0003731 FBgn0036053
FBgn0003731 FBgn0010902
FBgn0003731 FBgn0003062
FBgn0003731 FBgn0037632
FBgn0003731 FBgn0020238
FBgn0003731 FBgn0023458
FBgn0003731 FBgn0030993
FBgn0003731 FBgn0020224
FBgn0003731 FBgn0026359
FBgn0003731 FBgn0030855
FBgn0003731 FBgn0024811
FBgn0003731 FBgn0015268
FBgn0003731 FBgn0086558
FBgn0003731 FBgn0033266
FBgn0003731 FBgn0010217
FBgn0003731 FBgn0004167
FBgn0003731 FBgn0053868
FBgn0003731 FBgn0261565
FBgn0003731 FBgn0005536
FBgn0003731 FBgn0034970
FBgn0003731 FBgn0053888
FBgn0003731 FBgn0086906
FBgn0003731 FBgn0035608
FBgn0003731 FBgn0039580
FBgn0003731 FBgn0027655
FBgn0003731 FBgn0262468
FBgn0003731 FBgn0035471
FBgn0003731 FBgn0021795
FBgn0003731 FBgn0035630
FBgn0003731 FBgn0040060
FBgn0003731 FBgn0003944
FBgn0003731 FBgn0011706
FBgn0003731 FBgn0017558
FBgn0003731 FBgn0036825
FBgn0003731 FBgn0263598
FBgn0003731 FBgn0033998
FBgn0003731 FBgn0010434
FBgn0003731 FBgn0029778
FBgn0003731 FBgn0011726
FBgn0003731 FBgn0043012
FBgn0003731 FBgn0034476
FBgn0003731 FBgn0005677
FBgn0003731 FBgn0004370
FBgn0003731 FBgn0031437
FBgn0003731 FBgn0033246
FBgn0003731 FBgn0014459
FBgn0003731 FBgn0032140
FBgn0003731 FBgn0038961
FBgn0003731 FBgn0053834
FBgn0003731 FBgn0086656
FBgn0003731 FBgn0085443
FBgn0003731 FBgn0032600
FBgn0003731 FBgn0026418
FBgn0003731 FBgn0038110
FBgn0003731 FBgn0030869
FBgn0003731 FBgn0051352
FBgn0003731 FBgn0015765
FBgn0003731 FBgn0029752
FBgn0003731 FBgn0038466
FBgn0003731 FBgn0053878
FBgn0003731 FBgn0029174
FBgn0003731 FBgn0024733
FBgn0003731 FBgn0040281
FBgn0003731 FBgn0024273
FBgn0003731 FBgn0039936
FBgn0003731 FBgn0037850
FBgn0003731 FBgn0020279
FBgn0003731 FBgn0023223
FBgn0003731 FBgn0263396
FBgn0003731 FBgn0019947
FBgn0003731 FBgn0053825
FBgn0003731 FBgn0053882
FBgn0003731 FBgn0039044
FBgn0003731 FBgn0011573
FBgn0003731 FBgn0010348
FBgn0003731 FBgn0041256
FBgn0003731 FBgn0034312
FBgn0003731 FBgn0014052
FBgn0003731 FBgn0033504
FBgn0003731 FBgn0020618
FBgn0003731 FBgn0031483
FBgn0003731 FBgn0037607
FBgn0003731 FBgn0011692
FBgn0003731 FBgn0011760
FBgn0003731 FBgn0086655
FBgn0003731 FBgn0259984
FBgn0003731 FBgn0043884
FBgn0003731 FBgn0036805
FBgn0003731 FBgn0010433
FBgn0003731 FBgn0053884
FBgn0003731 FBgn0053894
FBgn0003731 FBgn0005533
FBgn0003731 FBgn0003514
FBgn0003731 FBgn0053898
FBgn0003731 FBgn0003731
FBgn0003731 FBgn0011604
FBgn0003731 FBgn0028982
FBgn0003731 FBgn0037299
FBgn0003731 FBgn0036213
FBgn0003731 FBgn0259243
FBgn0003731 FBgn0004647
FBgn0003731 FBgn0015402
FBgn0003731 FBgn0051314
FBgn0003731 FBgn0263979
FBgn0003731 FBgn0037470
FBgn0003731 FBgn0010225
FBgn0003731 FBgn0035811
FBgn0003731 FBgn0029941
FBgn0003731 FBgn0035101
FBgn0003731 FBgn0084848
FBgn0003731 FBgn0030086
FBgn0003731 FBgn0053303
FBgn0003731 FBgn0038145
FBgn0003731 FBgn0262735
FBgn0003731 FBgn0037481
FBgn0003731 FBgn0051624
FBgn0003731 FBgn0038826
FBgn0003731 FBgn0025725
FBgn0003731 FBgn0024352
FBgn0003731 FBgn0005592
FBgn0003731 FBgn0261789
FBgn0003731 FBgn0034497
FBgn0003731 FBgn0023479
FBgn0003731 FBgn0036486
FBgn0003731 FBgn0015776
FBgn0003731 FBgn0035143
FBgn0003731 FBgn0032725
FBgn0003731 FBgn0005674
FBgn0003731 FBgn0034029
FBgn0003731 FBgn0026238
FBgn0003731 FBgn0028397
FBgn0003731 FBgn0015754
FBgn0003731 FBgn0036449
FBgn0003731 FBgn0005586
FBgn0003731 FBgn0004864
FBgn0003731 FBgn0030733
FBgn0003731 FBgn0016120
FBgn0003731 FBgn0014048
FBgn0003731 FBgn0028342
FBgn0003731 FBgn0032518
FBgn0003731 FBgn0033890
FBgn0003731 FBgn0023213
FBgn0003731 FBgn0010389
FBgn0003731 FBgn0003969
FBgn0003731 FBgn0011766
FBgn0003731 FBgn0010909
FBgn0003731 FBgn0053831
FBgn0003731 FBgn0014075
FBgn0003731 FBgn0027052
FBgn0003731 FBgn0015245
FBgn0003731 FBgn0032393
FBgn0003731 FBgn0034181
FBgn0003731 FBgn0013718
FBgn0003731 FBgn0037130
FBgn0003731 FBgn0037655
FBgn0003731 FBgn0002626
FBgn0003731 FBgn0017566
FBgn0003731 FBgn0003887
FBgn0003731 FBgn0027329
FBgn0003731 FBgn0016075
FBgn0003731 FBgn0052179
FBgn0003731 FBgn0032946
FBgn0003731 FBgn0053840
FBgn0003731 FBgn0086680
FBgn0003731 FBgn0262782
FBgn0003731 FBgn0024889
FBgn0003731 FBgn0027932
FBgn0003731 FBgn0022213
FBgn0003731 FBgn0032447
FBgn0003731 FBgn0010399
FBgn0003731 FBgn0036463
FBgn0003731 FBgn0052183
FBgn0003731 FBgn0003863
FBgn0003731 FBgn0004859
FBgn0003731 FBgn0086358
FBgn0003731 FBgn0010288
FBgn0003731 FBgn0027363
FBgn0003731 FBgn0028686
FBgn0003731 FBgn0013770
FBgn0003731 FBgn0053876
FBgn0003731 FBgn0002579
FBgn0003731 FBgn0032006
FBgn0003731 FBgn0013984
FBgn0003731 FBgn0011016
FBgn0003731 FBgn0029687
FBgn0003731 FBgn0033050
FBgn0003731 FBgn0020440
FBgn0003731 FBgn0003178
FBgn0003731 FBgn0015477
FBgn0003731 FBgn0010341
FBgn0003731 FBgn0037351
FBgn0003731 FBgn0039857
FBgn0003731 FBgn0034854
FBgn0003731 FBgn0029979
FBgn0003731 FBgn0002431
FBgn0003731 FBgn0067913
FBgn0003731 FBgn0032407
FBgn0003731 FBgn0037894
FBgn0003731 FBgn0038251
FBgn0003731 FBgn0039632
FBgn0003731 FBgn0086695
FBgn0003731 FBgn0046214
FBgn0003731 FBgn0053900
FBgn0003731 FBgn0261797
FBgn0003731 FBgn0003888
FBgn0003731 FBgn0026181
FBgn0003731 FBgn0262519
FBgn0003731 FBgn0023441
FBgn0003731 FBgn0015907
FBgn0003731 FBgn0039215
FBgn0003731 FBgn0033529
FBgn0003731 FBgn0002774
FBgn0003731 FBgn0011787
FBgn0003731 FBgn0036546
FBgn0003731 FBgn0028484
FBgn0003731 FBgn0004603
FBgn0003731 FBgn0003890
FBgn0003731 FBgn0004364
FBgn0003731 FBgn0039562
FBgn0003731 FBgn0050122
FBgn0003731 FBgn0010380
FBgn0003731 FBgn0031972
FBgn0003731 FBgn0034313
FBgn0003731 FBgn0020626
FBgn0003731 FBgn0004403
FBgn0003731 FBgn0014049
FBgn0003731 FBgn0004687
FBgn0003731 FBgn0003884
FBgn0003731 FBgn0053880
FBgn0003731 FBgn0003984
FBgn0003731 FBgn0261985
FBgn0003731 FBgn0027338
FBgn0003731 FBgn0053813
FBgn0003731 FBgn0028242
FBgn0003731 FBgn0263865
FBgn0003731 FBgn0030364
FBgn0003731 FBgn0041184
FBgn0003731 FBgn0260798
FBgn0003731 FBgn0037810
FBgn0003731 FBgn0039734
FBgn0003731 FBgn0035754
FBgn0003731 FBgn0053874
FBgn0003731 FBgn0037643
FBgn0003731 FBgn0020497
FBgn0003731 FBgn0014053
FBgn0003731 FBgn0260799
FBgn0003731 FBgn0034259
FBgn0003731 FBgn0026428
FBgn0003731 FBgn0039566
FBgn0003731 FBgn0031799
FBgn0003731 FBgn0263998
FBgn0003731 FBgn0263933
FBgn0003731 FBgn0039241
FBgn0003731 FBgn0010246
FBgn0003731 FBgn0053890
FBgn0003731 FBgn0086710
FBgn0003731 FBgn0029897
FBgn0003731 FBgn0003676
FBgn0003731 FBgn0027053
FBgn0003731 FBgn0014184
FBgn0003731 FBgn0004227
FBgn0003731 FBgn0030749
FBgn0003731 FBgn0022288
FBgn0003731 FBgn0004369
FBgn0003731 FBgn0011571
FBgn0003731 FBgn0034368
FBgn0003731 FBgn0014011
FBgn0003731 FBgn0004066
FBgn0003731 FBgn0023172
FBgn0003731 FBgn0011758
FBgn0003731 FBgn0013276
FBgn0003731 FBgn0015834
FBgn0003731 FBgn0019938
FBgn0003731 FBgn0039305
FBgn0003731 FBgn0032005
FBgn0003731 FBgn0033926
FBgn0003731 FBgn0010235
FBgn0003731 FBgn0040285
FBgn0003731 FBgn0026760
FBgn0003731 FBgn0004907
FBgn0003731 FBgn0086356
FBgn0003731 FBgn0032681
FBgn0003731 FBgn0015296
FBgn0003731 FBgn0037244
FBgn0003731 FBgn0053855
FBgn0003731 FBgn0004363
FBgn0003731 FBgn0034418
FBgn0003731 FBgn0024523
FBgn0003731 FBgn0002593
FBgn0003731 FBgn0053896
FBgn0003731 FBgn0263594
FBgn0003731 FBgn0030964
FBgn0003731 FBgn0010382
FBgn0003731 FBgn0263346
FBgn0003731 FBgn0005671
FBgn0003731 FBgn0035601
FBgn0003731 FBgn0032397
FBgn0003731 FBgn0004101
FBgn0003731 FBgn0053858
FBgn0003731 FBgn0036147
FBgn0003731 FBgn0039338
FBgn0003731 FBgn0051617
FBgn0003731 FBgn0087035
FBgn0003731 FBgn0003274
FBgn0003731 FBgn0010269
FBgn0003731 FBgn0263198
FBgn0003731 FBgn0024987
FBgn0003731 FBgn0015805
FBgn0003731 FBgn0027571
FBgn0003731 FBgn0004401
FBgn0003731 FBgn0037874
FBgn0003731 FBgn0030345
FBgn0003731 FBgn0053804
FBgn0003731 FBgn0041775
FBgn0003731 FBgn0005585
FBgn0003731 FBgn0015278
FBgn0003731 FBgn0003261
FBgn0003731 FBgn0040309
FBgn0003731 FBgn0015399
FBgn0003731 FBgn0014038
FBgn0003731 FBgn0005278
FBgn0003731 FBgn0033927
FBgn0003731 FBgn0027949
FBgn0003731 FBgn0033039
FBgn0003731 FBgn0035753
FBgn0003731 FBgn0004574
FBgn0003731 FBgn0004237
FBgn0003731 FBgn0032454
FBgn0003731 FBgn0031450
FBgn0003731 FBgn0039713
FBgn0003731 FBgn0033699
FBgn0003731 FBgn0053801
FBgn0003731 FBgn0053872
FBgn0003731 FBgn0026575
FBgn0003731 FBgn0014044
FBgn0003731 FBgn0010770
FBgn0003731 FBgn0004624
FBgn0003731 FBgn0011272
FBgn0003731 FBgn0036844
FBgn0003731 FBgn0031458
FBgn0003731 FBgn0031762
FBgn0003731 FBgn0001217
FBgn0003731 FBgn0030929
FBgn0003731 FBgn0027567
FBgn0003731 FBgn0031116
FBgn0003731 FBgn0053902
FBgn0003731 FBgn0014163
FBgn0003731 FBgn0004638
FBgn0003731 FBgn0013325
FBgn0003731 FBgn0020633
FBgn0003731 FBgn0004867
FBgn0003731 FBgn0034160
FBgn0003731 FBgn0024183
FBgn0003731 FBgn0033688
FBgn0003731 FBgn0034266
FBgn0003731 FBgn0010333
FBgn0003731 FBgn0036974
FBgn0003731 FBgn0032848
FBgn0003731 FBgn0011661
FBgn0003731 FBgn0031220
FBgn0003731 FBgn0027598
FBgn0003731 FBgn0000044
FBgn0003731 FBgn0029095
FBgn0003731 FBgn0022984
FBgn0003731 FBgn0008635
FBgn0003731 FBgn0263603
FBgn0003731 FBgn0040324
FBgn0003731 FBgn0036740
FBgn0003731 FBgn0032095
FBgn0003731 FBgn0036302
FBgn0003731 FBgn0023097
FBgn0003731 FBgn0041342
FBgn0003731 FBgn0037312
FBgn0003731 FBgn0263231
FBgn0003731 FBgn0032363
FBgn0003731 FBgn0013762
FBgn0003731 FBgn0033886
FBgn0003731 FBgn0026207
FBgn0003731 FBgn0015777
FBgn0003731 FBgn0051550
FBgn0003731 FBgn0021825
FBgn0003731 FBgn0035049
FBgn0003731 FBgn0025936
FBgn0003731 FBgn0015905
FBgn0003731 FBgn0086779
FBgn0003731 FBgn0061209
FBgn0003731 FBgn0026372
FBgn0003731 FBgn0002924
FBgn0003731 FBgn0053864
FBgn0003731 FBgn0028582
FBgn0003731 FBgn0015756
FBgn0003731 FBgn0001942
FBgn0003731 FBgn0051739
FBgn0003731 FBgn0026562
FBgn0003731 FBgn0036511
FBgn0003731 FBgn0086472
FBgn0003731 FBgn0011715
FBgn0003731 FBgn0014026
FBgn0003731 FBgn0014141
FBgn0003731 FBgn0053908
FBgn0003731 FBgn0017579
FBgn0003731 FBgn0004106
FBgn0003731 FBgn0032390
FBgn0003731 FBgn0015295
FBgn0003731 FBgn0004395
FBgn0003731 FBgn0004103
FBgn0003731 FBgn0024248
FBgn0003731 FBgn0263006
FBgn0003731 FBgn0039269
FBgn0003731 FBgn0012036
FBgn0003731 FBgn0016013
FBgn0003731 FBgn0022960
FBgn0003731 FBgn0015283
FBgn0003731 FBgn0020910
FBgn0003731 FBgn0028327
FBgn0003731 FBgn0041710
FBgn0003731 FBgn0035060
FBgn0003731 FBgn0000083
FBgn0003731 FBgn0010411
FBgn0003731 FBgn0034968
FBgn0003731 FBgn0010215
FBgn0003731 FBgn0024814
FBgn0003731 FBgn0005593
FBgn0003731 FBgn0035590
FBgn0003731 FBgn0003279
FBgn0003731 FBgn0033264
FBgn0003731 FBgn0033984
FBgn0003731 FBgn0020622
FBgn0003731 FBgn0029093
FBgn0003731 FBgn0263350
FBgn0003731 FBgn0034577
FBgn0003731 FBgn0000709
FBgn0003731 FBgn0026252
FBgn0003731 FBgn0028401
FBgn0003731 FBgn0033912
FBgn0003731 FBgn0016794
FBgn0003731 FBgn0029629
FBgn0003731 FBgn0259139
FBgn0003731 FBgn0033663
FBgn0003731 FBgn0017545
FBgn0003731 FBgn0039234
FBgn0003731 FBgn0053816
FBgn0003731 FBgn0053846
FBgn0003731 FBgn0034258
FBgn0003731 FBgn0053198
FBgn0003731 FBgn0028687
FBgn0003731 FBgn0003517
FBgn0003731 FBgn0001230
FBgn0003731 FBgn0030607
FBgn0003731 FBgn0085432
FBgn0003731 FBgn0038603
FBgn0003731 FBgn0262167
FBgn0003731 FBgn0001258
FBgn0003731 FBgn0050178
FBgn0003731 FBgn0004569
FBgn0003731 FBgn0052016
FBgn0003731 FBgn0011284
FBgn0003731 FBgn0011591
FBgn0003731 FBgn0015282
FBgn0003731 FBgn0030699
FBgn0003731 FBgn0034697
FBgn0003731 FBgn0053904
FBgn0003731 FBgn0035936
FBgn0003731 FBgn0040068
FBgn0003731 FBgn0030136
FBgn0003731 FBgn0014020
FBgn0003731 FBgn0050491
FBgn0003731 FBgn0027835
FBgn0003731 FBgn0085354
FBgn0003731 FBgn0000042
FBgn0003731 FBgn0053852
FBgn0003731 FBgn0027565
FBgn0003731 FBgn0013749
FBgn0003731 FBgn0086346
FBgn0003731 FBgn0010774
FBgn0003731 FBgn0003889
FBgn0003731 FBgn0005777
FBgn0003731 FBgn0013469
FBgn0003731 FBgn0011774
FBgn0003731 FBgn0005655
FBgn0003731 FBgn0027335
FBgn0003731 FBgn0030951
FBgn0003731 FBgn0023222
FBgn0003731 FBgn0086355
FBgn0003731 FBgn0001308
FBgn0003731 FBgn0028954
FBgn0003731 FBgn0003941
FBgn0003731 FBgn0086911
FBgn0003731 FBgn0026409
FBgn0003731 FBgn0003943
FBgn0003731 FBgn0032961
FBgn0003731 FBgn0053837
FBgn0003731 FBgn0011826
FBgn0003731 FBgn0028697
FBgn0003731 FBgn0010014
FBgn0003731 FBgn0024509
FBgn0003731 FBgn0004368
FBgn0003731 FBgn0053886
FBgn0003731 FBgn0052685
FBgn0003731 FBgn0020235
FBgn0003731 FBgn0004889
FBgn0003731 FBgn0053822
FBgn0003731 FBgn0003885
FBgn0003731 FBgn0028232
FBgn0003731 FBgn0260442
FBgn0003731 FBgn0086690
FBgn0003731 FBgn0036008
FBgn0003731 FBgn0033428
FBgn0003731 FBgn0086384
FBgn0003731 FBgn0004644
FBgn0003731 FBgn0039302
FBgn0003731 FBgn0064225
FBgn0003731 FBgn0004575
FBgn0003731 FBgn0037637
FBgn0003731 FBgn0035357
FBgn0003731 FBgn0264078
FBgn0003731 FBgn0051992
FBgn0003731 FBgn0262937
FBgn0003731 FBgn0031878
FBgn0003731 FBgn0029092
FBgn0003731 FBgn0005672
FBgn0003731 FBgn0036099
FBgn0003731 FBgn0036915
FBgn0003731 FBgn0022959
FBgn0003731 FBgn0014133
FBgn0003731 FBgn0004117
FBgn0003731 FBgn0002607
FBgn0003731 FBgn0039730
FBgn0003731 FBgn0051198
FBgn0003731 FBgn0261617
FBgn0003731 FBgn0014001
FBgn0003731 FBgn0011763
FBgn0003731 FBgn0003134
FBgn0003731 FBgn0035249
FBgn0003731 FBgn0003868
FBgn0003731 FBgn0000259
FBgn0003731 FBgn0034237
FBgn0003731 FBgn0037728
FBgn0003731 FBgn0003988
FBgn0003731 FBgn0039642
FBgn0003731 FBgn0004838
FBgn0003731 FBgn0263197
FBgn0003731 FBgn0003942
FBgn0003731 FBgn0034087
FBgn0003731 FBgn0014388
FBgn0003731 FBgn0053807
FBgn0003731 FBgn0002622
FBgn0003731 FBgn0053906
FBgn0003731 FBgn0031534
FBgn0003731 FBgn0052056
FBgn0003731 FBgn0031728
FBgn0003731 FBgn0053910
FBgn0003731 FBgn0024846
FBgn0003731 FBgn0001215
FBgn0003731 FBgn0029766
FBgn0003731 FBgn0053810
FBgn0085336 CG34307
FBgn0020830 l(2)PW8
FBgn0250845 CG1288
FBgn0029857 wuho
FBgn0029857 FBgn0035532
FBgn0263290 CR43399
FBgn0051131 CG31131
FBgn0034440 FBgn0086558
FBgn0034440 CG10073
FBgn0263343 CR43424
FBgn0029877 CG17717
FBgn0029877 FBgn0033544
FBgn0029877 FBgn0029996
FBgn0029877 FBgn0037084
FBgn0002647 mapP
FBgn0001900 l(2)22Aa
FBgn0032170 FBgn0032236
FBgn0032170 FBgn0022893
FBgn0032170 FBgn0014189
FBgn0032170 FBgn0263392
FBgn0032170 FBgn0034361
FBgn0032170 FBgn0037328
FBgn0032170 FBgn0005671
FBgn0032170 FBgn0263598
FBgn0032170 FBgn0011305
FBgn0032170 FBgn0029093
FBgn0032170 FBgn0027066
FBgn0032170 FBgn0027084
FBgn0032170 CG4658
FBgn0032170 FBgn0010348
FBgn0036411 FBgn0053874
FBgn0036411 FBgn0053859
FBgn0036411 FBgn0053850
FBgn0036411 FBgn0086680
FBgn0036411 FBgn0040208
FBgn0036411 FBgn0035987
FBgn0036411 FBgn0053894
FBgn0036411 FBgn0053884
FBgn0036411 FBgn0053823
FBgn0036411 FBgn0040078
FBgn0036411 FBgn0053817
FBgn0036411 FBgn0053898
FBgn0036411 FBgn0003721
FBgn0036411 FBgn0032859
FBgn0036411 FBgn0053841
FBgn0036411 FBgn0053838
FBgn0036411 FBgn0053865
FBgn0036411 FBgn0053890
FBgn0036411 FBgn0004913
FBgn0036411 FBgn0039713
FBgn0036411 FBgn0053886
FBgn0036411 FBgn0053872
FBgn0036411 FBgn0015797
FBgn0036411 FBgn0039227
FBgn0036411 FBgn0032731
FBgn0036411 FBgn0053892
FBgn0036411 FBgn0053902
FBgn0036411 FBgn0053876
FBgn0036411 FBgn0040075
FBgn0036411 FBgn0014163
FBgn0036411 FBgn0001961
FBgn0036411 FBgn0000411
FBgn0036411 FBgn0029093
FBgn0036411 FBgn0039959
FBgn0036411 FBgn0037279
FBgn0036411 FBgn0031781
FBgn0036411 FBgn0064225
FBgn0036411 FBgn0053808
FBgn0036411 FBgn0053868
FBgn0036411 FBgn0038979
FBgn0036411 FBgn0053829
FBgn0036411 FBgn0053888
FBgn0036411 FBgn0053826
FBgn0036411 Sox21a
FBgn0036411 FBgn0053554
FBgn0036411 FBgn0013954
FBgn0036411 FBgn0053856
FBgn0036411 FBgn0053847
FBgn0036411 FBgn0053832
FBgn0036411 FBgn0011570
FBgn0036411 FBgn0038978
FBgn0036411 FBgn0033926
FBgn0036411 FBgn0038951
FBgn0036411 FBgn0037375
FBgn0036411 FBgn0051618
FBgn0036411 FBgn0053820
FBgn0036411 FBgn0015521
FBgn0036411 FBgn0053900
FBgn0036411 FBgn0004363
FBgn0036411 FBgn0053896
FBgn0036411 FBgn0035102
FBgn0036411 FBgn0053862
FBgn0036411 FBgn0053904
FBgn0036411 FBgn0061209
FBgn0036411 FBgn0053844
FBgn0036411 FBgn0053870
FBgn0036411 FBgn0053814
FBgn0036411 FBgn0053878
FBgn0036411 FBgn0039169
FBgn0036411 FBgn0053835
FBgn0036411 FBgn0053906
FBgn0036411 FBgn0052026
FBgn0036411 FBgn0053880
FBgn0036411 FBgn0053910
FBgn0036411 FBgn0053853
FBgn0036411 FBgn0026761
FBgn0036411 FBgn0053908
FBgn0036411 FBgn0051611
FBgn0036411 FBgn0053882
FBgn0029080 iab-8PRE
FBgn0082810 Dmc
FBgn0035360 FBgn0029975
FBgn0035360 FBgn0000319
FBgn0035360 FBgn0034398
FBgn0035360 FBgn0014868
FBgn0035360 FBgn0032198
FBgn0035360 FBgn0016075
FBgn0035360 FBgn0037607
FBgn0035360 FBgn0036623
FBgn0035360 FBgn0010412
FBgn0035360 FBgn0038535
FBgn0035360 FBgn0037530
FBgn0035360 FBgn0014189
FBgn0035360 FBgn0263392
FBgn0035360 FBgn0035383
FBgn0035360 FBgn0263598
FBgn0035360 FBgn0015521
FBgn0035360 CG1246
FBgn0035360 FBgn0004363
FBgn0035360 FBgn0002069
FBgn0035360 FBgn0032236
FBgn0035360 FBgn0038453
FBgn0035360 FBgn0001216
FBgn0035360 FBgn0087013
FBgn0035360 FBgn0003660
FBgn0035360 FBgn0025352
FBgn0035360 FBgn0037632
FBgn0035360 FBgn0063494
FBgn0035360 FBgn0015797
FBgn0035360 FBgn0024238
FBgn0035360 FBgn0011584
FBgn0035360 FBgn0044323
FBgn0035360 FBgn0035136
FBgn0035360 FBgn0030992
FBgn0035360 FBgn0014163
FBgn0035360 FBgn0260441
FBgn0035360 FBgn0027280
FBgn0035360 FBgn0033204
FBgn0035360 FBgn0027492
FBgn0035360 FBgn0000299
FBgn0035360 FBgn0039159
FBgn0035360 FBgn0014075
FBgn0035360 FBgn0033889
FBgn0035360 FBgn0025582
FBgn0035360 FBgn0037354
FBgn0035360 FBgn0261593
FBgn0035360 FBgn0026761
FBgn0035360 FBgn0027066
FBgn0035360 FBgn0016119
FBgn0035360 FBgn0014010
FBgn0035360 FBgn0028479
FBgn0035360 FBgn0027329
FBgn0037431 FBgn0050060
FBgn0037431 CG17917
FBgn0037431 FBgn0037431
FBgn0037431 FBgn0037432
FBgn0037431 FBgn0039141
FBgn0037431 FBgn0038145
FBgn0037431 FBgn0037433
FBgn0037431 FBgn0038972
FBgn0037431 FBgn0038973
FBgn0037431 FBgn0038738
FBgn0259153 FHV\B2
FBgn0060632 l(3)S085208
FBgn0036772 FBgn0038720
FBgn0036772 FBgn0037144
FBgn0036772 FBgn0044452
FBgn0036772 FBgn0063649
FBgn0036772 FBgn0039178
FBgn0036772 FBgn0050158
FBgn0036772 FBgn0040078
FBgn0036772 FBgn0086365
FBgn0036772 FBgn0037371
FBgn0036772 FBgn0259176
FBgn0036772 FBgn0038716
FBgn0036772 FBgn0051530
FBgn0036772 FBgn0038407
FBgn0036772 FBgn0036816
FBgn0036772 FBgn0260466
FBgn0036772 FBgn0038719
FBgn0036772 FBgn0038260
FBgn0036772 FBgn0086558
FBgn0036772 FBgn0053303
FBgn0036772 FBgn0038404
FBgn0036772 FBgn0038145
FBgn0036772 FBgn0038938
FBgn0036772 FBgn0037279
FBgn0036772 FBgn0038262
FBgn0036772 FBgn0037140
FBgn0036772 FBgn0038325
FBgn0036772 FBgn0038718
FBgn0036772 CG5290
FBgn0036772 FBgn0038261
FBgn0036772 FBgn0039580
FBgn0036772 FBgn0259164
FBgn0036772 FBgn0036772
FBgn0036772 FBgn0038717
FBgn0011770 FBgn0005585
FBgn0011770 FBgn0261458
FBgn0011770 FBgn0004066
FBgn0011770 FBgn0020660
FBgn0011770 FBgn0039128
FBgn0011770 FBgn0034986
FBgn0011770 FBgn0035707
FBgn0011770 Gip
FBgn0011770 FBgn0032515
FBgn0011770 FBgn0026170
FBgn0011770 FBgn0014184
FBgn0011770 FBgn0039049
FBgn0002477 l(3)SG32
FBgn0037870 CG18577
FBgn0052392 FBgn0262735
FBgn0052392 CG32392
FBgn0010862 l(3)05241
FBgn0031562 CG3604
FBgn0014988 l(2)46Dd
FBgn0040279 Osi14
FBgn0040279 FBgn0033555
FBgn0004456 FBgn0005585
FBgn0004456 FBgn0004657
FBgn0004456 FBgn0015296
FBgn0004456 FBgn0025879
FBgn0004456 FBgn0261922
FBgn0004456 mew
FBgn0004456 FBgn0004456
FBgn0004456 FBgn0051988
FBgn0004456 FBgn0050178
FBgn0004456 FBgn0015622
FBgn0004456 FBgn0020271
FBgn0004456 FBgn0031214
FBgn0004456 FBgn0035936
FBgn0004456 FBgn0033629
FBgn0004456 FBgn0032020
FBgn0004456 FBgn0264077
FBgn0004456 FBgn0032074
FBgn0004456 FBgn0085354
FBgn0004456 FBgn0010504
FBgn0004456 FBgn0004638
FBgn0004456 FBgn0250871
FBgn0004456 FBgn0029837
FBgn0004456 FBgn0036769
FBgn0004456 FBgn0051624
FBgn0004456 FBgn0015245
FBgn0004456 FBgn0030377
FBgn0004456 FBgn0031728
FBgn0004456 FBgn0261565
FBgn0004456 FBgn0020849
FBgn0004456 FBgn0261822
FBgn0004456 FBgn0259110
FBgn0004456 FBgn0033663
FBgn0004456 FBgn0027356
FBgn0004456 FBgn0011592
FBgn0004456 FBgn0086679
FBgn0004456 FBgn0031213
FBgn0005016 dipp-7
FBgn0026398 Or22a
FBgn0026398 FBgn0032535
FBgn0026398 FBgn0032304
FBgn0026398 FBgn0037324
FBgn0002917 FBgn0003996
FBgn0002917 FBgn0031298
FBgn0002917 na
FBgn0034345 CG5174
FBgn0034345 FBgn0085433
FBgn0034345 FBgn0031498
FBgn0034345 FBgn0030441
FBgn0034345 FBgn0042696
FBgn0034345 FBgn0039448
FBgn0034345 FBgn0038593
FBgn0034345 FBgn0034345
FBgn0034345 FBgn0034728
FBgn0034345 FBgn0037351
FBgn0034345 FBgn0086657
FBgn0011613 l(1)I33e30
FBgn0084002 CG41435
FBgn0024502 Aco
FBgn0029657 CG12535
FBgn0085611 CG41318
FBgn0033310 rgr
FBgn0033310 FBgn0250823
FBgn0033310 FBgn0039189
FBgn0001319 FBgn0036810
FBgn0001319 FBgn0004635
FBgn0001319 FBgn0039790
FBgn0001319 FBgn0038704
FBgn0001319 FBgn0026533
FBgn0001319 FBgn0003189
FBgn0001319 FBgn0051522
FBgn0001319 FBgn0026160
FBgn0001319 FBgn0262737
FBgn0001319 FBgn0020503
FBgn0001319 FBgn0031885
FBgn0001319 FBgn0015803
FBgn0001319 FBgn0261294
FBgn0001319 FBgn0029763
FBgn0001319 FBgn0025836
FBgn0001319 FBgn0028979
FBgn0001319 FBgn0022361
FBgn0001319 FBgn0042650
FBgn0001319 FBgn0028980
FBgn0001319 FBgn0031420
FBgn0001319 FBgn0037609
FBgn0001319 FBgn0036733
FBgn0001319 FBgn0027330
FBgn0001319 FBgn0039904
FBgn0001319 FBgn0030276
FBgn0001319 FBgn0030055
FBgn0001319 FBgn0004179
FBgn0001319 FBgn0052816
FBgn0001319 FBgn0032196
FBgn0001319 FBgn0034909
FBgn0001319 FBgn0035436
FBgn0001319 FBgn0261593
FBgn0001319 FBgn0030457
FBgn0001319 FBgn0261933
FBgn0001319 FBgn0037092
FBgn0001319 FBgn0037255
FBgn0001319 FBgn0030049
FBgn0001319 FBgn0035347
FBgn0001319 FBgn0023083
FBgn0001319 FBgn0003716
FBgn0001319 FBgn0031820
FBgn0001319 FBgn0040070
FBgn0001319 FBgn0034138
FBgn0001319 FBgn0038870
FBgn0001319 FBgn0031836
FBgn0001319 FBgn0038476
FBgn0001319 FBgn0032587
FBgn0001319 FBgn0036839
FBgn0001319 FBgn0003660
FBgn0001319 FBgn0011817
FBgn0001319 FBgn0040752
FBgn0001319 FBgn0031030
FBgn0001319 FBgn0025633
FBgn0001319 FBgn0000667
FBgn0001319 FBgn0031951
FBgn0001319 FBgn0042185
FBgn0001319 FBgn0053217
FBgn0001319 FBgn0263987
FBgn0001319 FBgn0016917
FBgn0001319 FBgn0261613
FBgn0001319 FBgn0004556
FBgn0001319 FBgn0030880
FBgn0001319 FBgn0010409
FBgn0001319 FBgn0038401
FBgn0001319 FBgn0263510
FBgn0001319 FBgn0041203
FBgn0001319 FBgn0028717
FBgn0001319 FBgn0260012
FBgn0001319 FBgn0035909
FBgn0001319 FBgn0041706
FBgn0001319 FBgn0037472
FBgn0001319 FBgn0031752
FBgn0001319 FBgn0035714
FBgn0001319 FBgn0015602
FBgn0001319 FBgn0030328
FBgn0001319 FBgn0014007
FBgn0001319 FBgn0002283
FBgn0001319 FBgn0036734
FBgn0001319 FBgn0037610
FBgn0001319 FBgn0038100
FBgn0001319 FBgn0263391
FBgn0001319 FBgn0035667
FBgn0001319 FBgn0041210
FBgn0001319 FBgn0003892
FBgn0001319 FBgn0024734
FBgn0001319 FBgn0000575
FBgn0001319 FBgn0024811
FBgn0001319 FBgn0037766
FBgn0001319 FBgn0032208
FBgn0001319 FBgn0262114
FBgn0001319 FBgn0002121
FBgn0001319 FBgn0033391
FBgn0001319 FBgn0000054
FBgn0001319 FBgn0052581
FBgn0001319 FBgn0025684
FBgn0001319 FBgn0010300
FBgn0001319 FBgn0003714
FBgn0001319 FBgn0025549
FBgn0001319 FBgn0039335
FBgn0001319 FBgn0036911
FBgn0001319 FBgn0038953
FBgn0001319 FBgn0037834
FBgn0001319 FBgn0000228
FBgn0001319 FBgn0052043
FBgn0001319 FBgn0036825
FBgn0001319 FBgn0032668
FBgn0001319 FBgn0030761
FBgn0001319 FBgn0026144
FBgn0001319 FBgn0000546
FBgn0001319 FBgn0003138
FBgn0001319 FBgn0031717
FBgn0001319 FBgn0038504
FBgn0001319 FBgn0260794
FBgn0001319 FBgn0004370
FBgn0001319 FBgn0017397
FBgn0001319 FBgn0036398
FBgn0001319 FBgn0010315
FBgn0001319 FBgn0045073
FBgn0001319 FBgn0004919
FBgn0001319 FBgn0051122
FBgn0001319 FBgn0030465
FBgn0001319 FBgn0030686
FBgn0001319 FBgn0026086
FBgn0001319 FBgn0032633
FBgn0001319 FBgn0039897
FBgn0001319 FBgn0038191
FBgn0001319 FBgn0037698
FBgn0001319 FBgn0003345
FBgn0001319 FBgn0004656
FBgn0001319 FBgn0052850
FBgn0001319 FBgn0037073
FBgn0001319 FBgn0035600
FBgn0001319 FBgn0053214
FBgn0001319 FBgn0031950
FBgn0001319 FBgn0036428
FBgn0001319 FBgn0052582
FBgn0001319 FBgn0262976
FBgn0001319 FBgn0036824
FBgn0001319 FBgn0031483
FBgn0001319 FBgn0003415
FBgn0001319 FBgn0043903
FBgn0001319 FBgn0000542
FBgn0001319 FBgn0086655
FBgn0001319 FBgn0010905
FBgn0001319 FBgn0003731
FBgn0001319 FBgn0027864
FBgn0001319 FBgn0260748
FBgn0001319 FBgn0031453
FBgn0001319 FBgn0028953
FBgn0001319 FBgn0030847
FBgn0001319 FBgn0259214
FBgn0001319 FBgn0262656
FBgn0001319 FBgn0025463
FBgn0001319 FBgn0243511
FBgn0001319 FBgn0263929
FBgn0001319 FBgn0017577
FBgn0001319 FBgn0036502
FBgn0001319 FBgn0261802
FBgn0001319 FBgn0039013
FBgn0001319 FBgn0036483
FBgn0001319 FBgn0052707
FBgn0001319 FBgn0263108
FBgn0001319 FBgn0001994
FBgn0001319 FBgn0034542
FBgn0001319 FBgn0052369
FBgn0001319 FBgn0033083
FBgn0001319 FBgn0030407
FBgn0001319 FBgn0030685
FBgn0001319 FBgn0003870
FBgn0001319 FBgn0261786
FBgn0001319 FBgn0052196
FBgn0001319 FBgn0030693
FBgn0001319 FBgn0261553
FBgn0001319 FBgn0033924
FBgn0001319 FBgn0039141
FBgn0001319 FBgn0261963
FBgn0001319 FBgn0026238
FBgn0001319 FBgn0027508
FBgn0001319 FBgn0021818
FBgn0001319 FBgn0038197
FBgn0001319 FBgn0022724
FBgn0001319 FBgn0015221
FBgn0001319 FBgn0036668
FBgn0001319 FBgn0004052
FBgn0001319 FBgn0262699
FBgn0001319 FBgn0034345
FBgn0001319 FBgn0023216
FBgn0001319 FBgn0035674
FBgn0001319 FBgn0032586
FBgn0001319 FBgn0039507
FBgn0001319 FBgn0259937
FBgn0001319 FBgn0023213
FBgn0001319 FBgn0046692
FBgn0001319 FBgn0038651
FBgn0001319 FBgn0002576
FBgn0001319 FBgn0001319
FBgn0001319 FBgn0039172
FBgn0001319 FBgn0033635
FBgn0001319 kn
FBgn0001319 FBgn0029514
FBgn0001319 FBgn0030722
FBgn0001319 FBgn0002626
FBgn0001319 FBgn0260741
FBgn0001319 FBgn0034962
FBgn0001319 FBgn0002921
FBgn0001319 FBgn0026371
FBgn0001319 FBgn0031473
FBgn0001319 FBgn0036170
FBgn0001319 FBgn0259876
FBgn0001319 FBgn0003887
FBgn0001319 FBgn0000166
FBgn0001319 FBgn0260439
FBgn0001319 FBgn0039283
FBgn0001319 FBgn0000308
FBgn0001319 FBgn0262782
FBgn0001319 FBgn0050389
FBgn0001319 FBgn0005771
FBgn0001319 FBgn0259168
FBgn0001319 FBgn0030768
FBgn0001319 FBgn0016126
FBgn0001319 FBgn0052343
FBgn0001319 FBgn0004859
FBgn0001319 FBgn0030056
FBgn0001319 FBgn0043070
FBgn0001319 FBgn0028686
FBgn0001319 FBgn0034976
FBgn0001319 FBgn0035435
FBgn0001319 FBgn0015372
FBgn0001319 FBgn0065035
FBgn0001319 FBgn0051716
FBgn0001319 FBgn0004509
FBgn0001319 FBgn0039741
FBgn0001319 FBgn0033028
FBgn0001319 FBgn0032200
FBgn0001319 FBgn0086898
FBgn0001319 FBgn0015477
FBgn0001319 FBgn0039908
FBgn0001319 FBgn0013954
FBgn0001319 FBgn0261238
FBgn0001319 FBgn0001186
FBgn0001319 FBgn0030063
FBgn0001319 FBgn0020386
FBgn0001319 FBgn0032240
FBgn0001319 FBgn0000181
FBgn0001319 FBgn0263106
FBgn0001319 FBgn0023174
FBgn0001319 FBgn0033378
FBgn0001319 FBgn0053208
FBgn0001319 FBgn0028343
FBgn0001319 FBgn0034002
FBgn0001319 FBgn0026620
FBgn0001319 FBgn0038454
FBgn0001319 FBgn0002774
FBgn0001319 FBgn0035047
FBgn0001319 FBgn0024807
FBgn0001319 FBgn0026088
FBgn0001319 FBgn0050016
FBgn0001319 FBgn0013733
FBgn0001319 FBgn0051021
FBgn0001319 FBgn0004603
FBgn0001319 FBgn0051958
FBgn0001319 FBgn0026170
FBgn0001319 FBgn0005561
FBgn0001319 FBgn0030452
FBgn0001319 FBgn0023215
FBgn0001319 FBgn0029789
FBgn0001319 FBgn0029865
FBgn0001319 FBgn0034961
FBgn0001319 FBgn0261985
FBgn0001319 FBgn0260749
FBgn0001319 FBgn0263865
FBgn0001319 FBgn0028689
FBgn0001319 FBgn0041184
FBgn0001319 FBgn0033636
FBgn0001319 FBgn0259938
FBgn0001319 FBgn0036462
FBgn0001319 FBgn0002973
FBgn0001319 FBgn0052647
FBgn0001319 FBgn0023528
FBgn0001319 FBgn0030057
FBgn0001319 FBgn0061198
FBgn0001319 FBgn0028515
FBgn0001319 FBgn0010328
FBgn0001319 FBgn0037019
FBgn0001319 FBgn0029996
FBgn0001319 FBgn0037746
FBgn0001319 FBgn0004362
FBgn0001319 FBgn0002673
FBgn0001319 FBgn0024189
FBgn0001319 FBgn0030399
FBgn0001319 FBgn0259212
FBgn0001319 FBgn0004227
FBgn0001319 FBgn0052676
FBgn0001319 FBgn0086129
FBgn0001319 FBgn0000394
FBgn0001319 FBgn0001228
FBgn0001319 FBgn0004888
FBgn0001319 FBgn0040230
FBgn0001319 FBgn0004435
FBgn0001319 FBgn0050476
FBgn0001319 FBgn0033377
FBgn0001319 FBgn0030735
FBgn0001319 FBgn0027093
FBgn0001319 FBgn0013799
FBgn0001319 FBgn0034419
FBgn0001319 FBgn0261383
FBgn0001319 FBgn0023000
FBgn0001319 FBgn0032005
FBgn0001319 FBgn0015790
FBgn0001319 FBgn0262684
FBgn0001319 FBgn0050015
FBgn0001319 FBgn0004607
FBgn0001319 FBgn0086357
FBgn0001319 FBgn0037071
FBgn0001319 FBgn0260659
FBgn0001319 FBgn0259700
FBgn0001319 FBgn0034418
FBgn0001319 FBgn0039802
FBgn0001319 FBgn0030743
FBgn0001319 FBgn0032485
FBgn0001319 FBgn0026149
FBgn0001319 FBgn0033777
FBgn0001319 FBgn0034723
FBgn0001319 FBgn0030583
FBgn0001319 FBgn0003053
FBgn0001319 FBgn0001139
FBgn0001319 FBgn0263198
FBgn0001319 FBgn0051718
FBgn0001319 FBgn0030659
FBgn0001319 FBgn0086902
FBgn0001319 FBgn0259247
FBgn0001319 FBgn0030177
FBgn0001319 FBgn0031057
FBgn0001319 FBgn0010704
FBgn0001319 FBgn0035713
FBgn0001319 FBgn0015618
FBgn0001319 FBgn0034733
FBgn0001319 FBgn0031635
FBgn0001319 FBgn0034180
FBgn0001319 FBgn0003261
FBgn0001319 FBgn0015278
FBgn0001319 FBgn0004657
FBgn0001319 FBgn0024555
FBgn0001319 FBgn0035831
FBgn0001319 FBgn0026379
FBgn0001319 FBgn0003977
FBgn0001319 FBgn0250819
FBgn0001319 FBgn0001223
FBgn0001319 FBgn0031636
FBgn0001319 FBgn0037376
FBgn0001319 FBgn0051619
FBgn0001319 FBgn0011739
FBgn0001319 FBgn0032123
FBgn0001319 FBgn0031161
FBgn0001319 FBgn0033092
FBgn0001319 FBgn0034001
FBgn0001319 FBgn0029594
FBgn0001319 FBgn0020385
FBgn0001319 FBgn0038400
FBgn0001319 FBgn0011638
FBgn0001319 FBgn0026876
FBgn0001319 FBgn0037344
FBgn0001319 FBgn0030701
FBgn0001319 FBgn0262103
FBgn0001319 FBgn0261113
FBgn0001319 FBgn0013275
FBgn0001319 FBgn0037822
FBgn0001319 FBgn0261618
FBgn0001319 FBgn0011217
FBgn0001319 FBgn0261403
FBgn0001319 FBgn0000319
FBgn0001319 FBgn0032399
FBgn0001319 FBgn0032235
FBgn0001319 FBgn0260771
FBgn0001319 FBgn0015521
FBgn0001319 FBgn0031403
FBgn0001319 FBgn0039140
FBgn0001319 FBgn0015270
FBgn0001319 FBgn0003435
FBgn0001319 FBgn0033794
FBgn0001319 FBgn0003866
FBgn0001319 FBgn0003204
FBgn0001319 FBgn0004102
FBgn0001319 FBgn0030694
FBgn0001319 FBgn0025936
FBgn0001319 FBgn0028897
FBgn0001319 FBgn0086779
FBgn0001319 FBgn0011455
FBgn0001319 FBgn0011224
FBgn0001319 FBgn0003270
FBgn0001319 FBgn0033048
FBgn0001319 FBgn0030710
FBgn0001319 FBgn0033749
FBgn0001319 FBgn0003209
FBgn0001319 FBgn0261552
FBgn0001319 FBgn0032243
FBgn0001319 FBgn0028582
FBgn0001319 FBgn0036534
FBgn0001319 FBgn0000581
FBgn0001319 FBgn0001942
FBgn0001319 FBgn0036511
FBgn0001319 FBgn0015222
FBgn0001319 FBgn0061200
FBgn0001319 FBgn0034986
FBgn0001319 FBgn0026573
FBgn0001319 FBgn0030723
FBgn0001319 FBgn0030660
FBgn0001319 FBgn0038818
FBgn0001319 FBgn0037149
FBgn0001319 FBgn0032744
FBgn0001319 FBgn0024248
FBgn0001319 FBgn0000147
FBgn0001319 FBgn0031484
FBgn0001319 FBgn0039014
FBgn0001319 FBgn0032209
FBgn0001319 FBgn0038296
FBgn0001319 FBgn0003891
FBgn0001319 FBgn0036169
FBgn0001319 FBgn0005630
FBgn0001319 FBgn0030542
FBgn0001319 FBgn0261014
FBgn0001319 FBgn0031150
FBgn0001319 FBgn0000256
FBgn0001319 FBgn0029067
FBgn0001319 FBgn0259170
FBgn0001319 FBgn0030973
FBgn0001319 FBgn0031183
FBgn0001319 FBgn0035023
FBgn0001319 FBgn0034139
FBgn0001319 FBgn0037070
FBgn0001319 FBgn0033912
FBgn0001319 FBgn0035622
FBgn0001319 FBgn0028401
FBgn0001319 FBgn0039889
FBgn0001319 FBgn0029833
FBgn0001319 FBgn0003964
FBgn0001319 FBgn0015024
FBgn0001319 FBgn0030894
FBgn0001319 FBgn0027528
FBgn0001319 FBgn0260789
FBgn0001319 FBgn0000556
FBgn0001319 FBgn0030329
FBgn0001319 FBgn0034258
FBgn0001319 FBgn0005631
FBgn0001319 FBgn0015789
FBgn0001319 FBgn0037944
FBgn0001319 FBgn0026375
FBgn0001319 FBgn0016756
FBgn0001319 FBgn0035623
FBgn0001319 FBgn0085432
FBgn0001319 FBgn0001291
FBgn0001319 FBgn0026869
FBgn0001319 FBgn0032242
FBgn0001319 FBgn0259481
FBgn0001319 FBgn0037521
FBgn0001319 FBgn0030699
FBgn0001319 FBgn0040079
FBgn0001319 FBgn0030406
FBgn0001319 FBgn0033210
FBgn0001319 FBgn0022063
FBgn0001319 FBgn0022029
FBgn0001319 FBgn0027621
FBgn0001319 FBgn0000042
FBgn0001319 FBgn0004860
FBgn0001319 FBgn0259933
FBgn0001319 FBgn0040382
FBgn0001319 FBgn0000721
FBgn0001319 FBgn0030752
FBgn0001319 FBgn0086448
FBgn0001319 FBgn0013305
FBgn0001319 FBgn0259699
FBgn0001319 FBgn0032943
FBgn0001319 FBgn0033737
FBgn0001319 FBgn0036257
FBgn0001319 FBgn0086911
FBgn0001319 FBgn0034644
FBgn0001319 FBgn0031149
FBgn0001319 FBgn0029853
FBgn0001319 FBgn0051523
FBgn0001319 FBgn0002069
FBgn0001319 FBgn0034737
FBgn0001319 FBgn0028690
FBgn0001319 FBgn0012051
FBgn0001319 FBgn0031098
FBgn0001319 FBgn0034631
FBgn0001319 FBgn0003175
FBgn0001319 FBgn0031197
FBgn0001319 FBgn0044510
FBgn0001319 FBgn0051472
FBgn0001319 FBgn0001105
FBgn0001319 FBgn0052685
FBgn0001319 FBgn0011764
FBgn0001319 FBgn0030499
FBgn0001319 FBgn0031054
FBgn0001319 FBgn0037955
FBgn0001319 FBgn0261823
FBgn0001319 FBgn0050055
FBgn0001319 FBgn0086384
FBgn0001319 FBgn0259985
FBgn0001319 FBgn0004644
FBgn0001319 FBgn0035476
FBgn0001319 FBgn0053978
FBgn0001319 FBgn0029706
FBgn0001319 FBgn0261934
FBgn0001319 FBgn0030734
FBgn0001319 FBgn0039977
FBgn0001319 FBgn0261642
FBgn0001319 FBgn0015019
FBgn0001319 FBgn0032949
FBgn0001319 FBgn0034240
FBgn0001319 FBgn0264078
FBgn0001319 FBgn0051992
FBgn0001319 FBgn0029771
FBgn0001319 FBgn0033750
FBgn0001319 FBgn0036007
FBgn0001319 FBgn0032486
FBgn0001319 FBgn0037020
FBgn0001319 FBgn0031148
FBgn0001319 FBgn0040587
FBgn0001319 FBgn0031683
FBgn0001319 FBgn0003950
FBgn0001319 FBgn0034447
FBgn0001319 FBgn0005672
FBgn0001319 FBgn0086689
FBgn0001319 FBgn0086613
FBgn0001319 FBgn0040890
FBgn0001319 FBgn0005411
FBgn0001319 FBgn0010355
FBgn0001319 FBgn0037093
FBgn0001319 FBgn0262127
FBgn0001319 FBgn0014931
FBgn0001319 FBgn0086447
FBgn0001319 FBgn0261617
FBgn0001319 FBgn0003302
FBgn0001319 FBgn0011763
FBgn0001319 FBgn0003278
FBgn0001319 FBgn0031174
FBgn0001319 FBgn0001316
FBgn0001319 FBgn0000259
FBgn0001319 FBgn0003392
FBgn0001319 FBgn0038475
FBgn0001319 FBgn0013764
FBgn0001319 FBgn0034071
FBgn0001319 FBgn0029082
FBgn0001319 FBgn0001128
FBgn0001319 FBgn0261277
FBgn0001319 FBgn0259112
FBgn0001319 FBgn0030719
FBgn0001319 FBgn0031696
FBgn0001319 FBgn0030753
FBgn0001319 FBgn0053689
FBgn0001319 FBgn0032233
FBgn0001319 FBgn0036822
FBgn0001319 FBgn0038869
FBgn0001319 FBgn0052590
FBgn0001319 FBgn0038763
FBgn0001319 FBgn0016131
FBgn0001319 FBgn0067622
FBgn0001319 FBgn0024510
FBgn0029158 FBgn0037834
FBgn0029158 FBgn0261456
FBgn0029158 FBgn0034000
FBgn0029158 FBgn0259680
FBgn0029158 Las
FBgn0260237 CG42511
FBgn0001028 Fs(3)Ava
FBgn0031568 CG10019
FBgn0031568 FBgn0086359
FBgn0026666 l(1)G0136
FBgn0026666 FBgn0036479
FBgn0026666 FBgn0053502
FBgn0026666 FBgn0031957
FBgn0026666 FBgn0027835
FBgn0026666 FBgn0038341
FBgn0026666 FBgn0037379
FBgn0026666 FBgn0038466
FBgn0026666 FBgn0052857
FBgn0026666 FBgn0052500
FBgn0026666 FBgn0040361
FBgn0026666 FBgn0051373
FBgn0026666 FBgn0039444
FBgn0026666 FBgn0037610
FBgn0026666 FBgn0032261
FBgn0026666 FBgn0032812
FBgn0026666 FBgn0035968
FBgn0026666 FBgn0032439
FBgn0026666 FBgn0034838
FBgn0026666 FBgn0036258
FBgn0026666 FBgn0027356
FBgn0069140 mcl(3)Z5502
FBgn0033249 FBgn0004907
FBgn0033249 FBgn0250789
FBgn0033249 FBgn0001230
FBgn0033249 FBgn0028687
FBgn0033249 FBgn0034091
FBgn0033249 FBgn0026238
FBgn0033249 FBgn0001223
FBgn0033249 FBgn0001224
FBgn0033249 FBgn0250746
FBgn0033249 FBgn0263391
FBgn0033249 CG11191
FBgn0033249 FBgn0003231
FBgn0033249 FBgn0001226
FBgn0033249 FBgn0034345
FBgn0033249 FBgn0250843
FBgn0033249 FBgn0020235
FBgn0033249 FBgn0086134
FBgn0033249 FBgn0040237
FBgn0033249 FBgn0033264
FBgn0033249 FBgn0029134
FBgn0033249 FBgn0010909
FBgn0033249 FBgn0026418
FBgn0033249 FBgn0051158
FBgn0033249 FBgn0038145
FBgn0033249 FBgn0016697
FBgn0033249 FBgn0004167
FBgn0033249 FBgn0033889
FBgn0033249 FBgn0045761
FBgn0033249 FBgn0004066
FBgn0033249 FBgn0013275
FBgn0033249 FBgn0034230
FBgn0033249 FBgn0028685
FBgn0033249 FBgn0033051
FBgn0033249 FBgn0040080
FBgn0033249 FBgn0000578
FBgn0033249 FBgn0031878
FBgn0026753 FBgn0036020
FBgn0026753 Vha13
FBgn0026753 FBgn0044452
FBgn0026753 FBgn0028664
FBgn0026753 FBgn0039058
FBgn0026753 FBgn0039636
FBgn0026753 FBgn0034687
FBgn0026753 FBgn0040780
FBgn0026753 FBgn0031663
FBgn0026753 FBgn0036915
FBgn0026753 FBgn0038323
FBgn0026753 FBgn0035521
FBgn0026753 FBgn0028694
FBgn0026753 FBgn0028663
FBgn0026753 FBgn0038197
FBgn0026753 FBgn0030960
FBgn0026753 FBgn0032373
FBgn0026753 FBgn0037561
FBgn0026753 FBgn0028662
FBgn0026753 FBgn0034433
FBgn0026753 FBgn0039705
FBgn0026753 FBgn0036616
FBgn0026753 FBgn0030305
FBgn0026753 FBgn0032464
FBgn0026753 FBgn0038167
FBgn0026753 FBgn0037363
FBgn0026753 FBgn0032499
FBgn0026753 FBgn0034688
FBgn0026753 FBgn0028892
FBgn0026753 FBgn0036299
FBgn0026753 FBgn0034689
FBgn0026753 FBgn0036136
FBgn0026753 FBgn0040377
FBgn0026753 FBgn0037647
FBgn0026753 FBgn0028670
FBgn0026753 FBgn0028667
FBgn0026753 FBgn0027779
FBgn0026753 FBgn0051855
FBgn0026753 FBgn0038325
FBgn0026753 FBgn0028471
FBgn0026753 FBgn0028665
FBgn0026753 FBgn0029943
FBgn0026753 FBgn0052672
FBgn0026753 FBgn0038613
FBgn0026753 FBgn0259221
FBgn0026753 FBgn0028671
FBgn0026753 FBgn0030038
FBgn0026753 FBgn0030672
FBgn0026753 FBgn0026753
FBgn0026753 FBgn0030724
FBgn0026753 FBgn0038746
FBgn0037000 CG5130
FBgn0036066 CG14160
FBgn0053733 snmRNA:430:CR33733
FBgn0022067 l(2)k07914
FBgn0085390 FBgn0034258
FBgn0085390 FBgn0027548
FBgn0085390 FBgn0038805
FBgn0085390 FBgn0010339
FBgn0085390 FBgn0037328
FBgn0085390 Dgk
FBgn0085390 FBgn0036999
FBgn0085390 FBgn0040467
FBgn0085390 FBgn0001224
FBgn0085390 FBgn0038369
FBgn0085390 FBgn0003721
FBgn0085390 FBgn0032859
FBgn0085390 FBgn0001258
FBgn0085390 FBgn0036928
FBgn0085390 FBgn0037573
FBgn0085390 FBgn0039186
FBgn0085390 FBgn0037270
FBgn0085390 FBgn0030061
FBgn0085390 FBgn0027889
FBgn0085390 FBgn0003022
FBgn0085390 FBgn0033902
FBgn0085390 FBgn0032643
FBgn0085390 FBgn0039558
FBgn0085390 FBgn0032166
FBgn0085390 FBgn0034654
FBgn0085390 FBgn0032731
FBgn0085390 FBgn0001961
FBgn0085390 FBgn0011305
FBgn0085390 FBgn0031883
FBgn0085390 FBgn0262735
FBgn0085390 FBgn0032455
FBgn0085390 FBgn0025678
FBgn0085390 FBgn0000709
FBgn0085390 FBgn0035591
FBgn0085390 FBgn0000810
FBgn0085390 FBgn0025716
FBgn0085390 FBgn0026083
FBgn0085390 FBgn0015520
FBgn0085390 FBgn0011742
FBgn0085390 FBgn0031902
FBgn0085390 FBgn0039229
FBgn0085390 FBgn0039336
FBgn0085390 FBgn0035016
FBgn0085390 FBgn0011570
FBgn0085390 FBgn0085339
FBgn0085390 FBgn0033051
FBgn0085390 FBgn0082582
FBgn0044494 DTD45.7
FBgn0040694 CG14974
FBgn0030573 FBgn0031286
FBgn0030573 nmdyn-D6
FBgn0039723 FBgn0015521
FBgn0039723 FBgn0032731
FBgn0039723 FBgn0037279
FBgn0039723 CG15522
FBgn0039723 FBgn0035102
FBgn0039723 FBgn0036537
FBgn0039723 FBgn0001961
FBgn0040909 CG12686
FBgn0262354 CG43052
FBgn0000912 fs(1)M122
FBgn0261572 CG42686
FBgn0001596 l(1)carot14
FBgn0034666 FBgn0036183
FBgn0034666 CG9294
FBgn0025697 santa-maria
FBgn0025697 FBgn0259108
FBgn0025697 FBgn0023175
FBgn0025697 FBgn0035781
FBgn0025697 FBgn0037121
FBgn0025697 FBgn0002284
FBgn0025697 FBgn0036999
FBgn0025697 FBgn0015521
FBgn0025697 FBgn0028507
FBgn0025697 FBgn0250746
FBgn0025697 FBgn0010590
FBgn0025697 FBgn0030503
FBgn0025697 FBgn0031717
FBgn0025697 FBgn0086359
FBgn0025697 FBgn0026380
FBgn0025697 FBgn0010611
FBgn0025697 FBgn0004066
FBgn0025697 FBgn0035141
FBgn0025697 FBgn0001216
FBgn0025697 FBgn0003231
FBgn0025697 FBgn0263456
FBgn0025697 FBgn0250843
FBgn0025697 FBgn0032596
FBgn0025697 FBgn0014869
FBgn0025697 FBgn0086134
FBgn0025697 FBgn0038948
FBgn0038347 CG18522
FBgn0026318 FBgn0035421
FBgn0026318 FBgn0035032
FBgn0026318 FBgn0039790
FBgn0026318 FBgn0026361
FBgn0026318 FBgn0086768
FBgn0026318 FBgn0039698
FBgn0026318 FBgn0040206
FBgn0026318 FBgn0260484
FBgn0026318 FBgn0039115
FBgn0026318 FBgn0035987
FBgn0026318 FBgn0028694
FBgn0026318 FBgn0053100
FBgn0026318 FBgn0039869
FBgn0026318 FBgn0086348
FBgn0026318 FBgn0032859
FBgn0026318 FBgn0039241
FBgn0026318 FBgn0034401
FBgn0026318 FBgn0037432
FBgn0026318 FBgn0037270
FBgn0026318 FBgn0033485
FBgn0026318 FBgn0029114
FBgn0026318 FBgn0033528
FBgn0026318 FBgn0030968
FBgn0026318 FBgn0040075
FBgn0026318 FBgn0035823
FBgn0026318 FBgn0037624
FBgn0026318 FBgn0027086
FBgn0026318 FBgn0038145
FBgn0026318 FBgn0034842
FBgn0026318 FBgn0034577
FBgn0026318 FBgn0264294
FBgn0026318 FBgn0053113
FBgn0026318 FBgn0033879
FBgn0026318 FBgn0030976
FBgn0026318 FBgn0051624
FBgn0026318 FBgn0052069
FBgn0026318 FBgn0038771
FBgn0026318 FBgn0028684
FBgn0026318 FBgn0035709
FBgn0026318 FBgn0261593
FBgn0026318 FBgn0045866
FBgn0026318 FBgn0039234
FBgn0026318 FBgn0026319
FBgn0026318 FBgn0051291
FBgn0026318 FBgn0028685
FBgn0026318 FBgn0026323
FBgn0026318 FBgn0030863
FBgn0026318 FBgn0026760
FBgn0026318 FBgn0036978
FBgn0026318 FBgn0053198
FBgn0026318 FBgn0038839
FBgn0026318 FBgn0036505
FBgn0026318 FBgn0039748
FBgn0026318 FBgn0037328
FBgn0026318 FBgn0040070
FBgn0026318 FBgn0028687
FBgn0026318 FBgn0040368
FBgn0026318 FBgn0032725
FBgn0026318 FBgn0033865
FBgn0026318 FBgn0037653
FBgn0026318 FBgn0028894
FBgn0026318 FBgn0050178
FBgn0026318 FBgn0031443
FBgn0026318 FBgn0032242
FBgn0026318 FBgn0086691
FBgn0026318 FBgn0037913
FBgn0026318 FBgn0035203
FBgn0026318 FBgn0035601
FBgn0026318 FBgn0032643
FBgn0026318 FBgn0086134
FBgn0026318 FBgn0032518
FBgn0026318 FBgn0051715
FBgn0026318 FBgn0032492
FBgn0026318 FBgn0046692
FBgn0026318 FBgn0028695
FBgn0026318 FBgn0085354
FBgn0026318 FBgn0034708
FBgn0026318 FBgn0050382
FBgn0026318 FBgn0032679
FBgn0026318 FBgn0029676
FBgn0026318 FBgn0038947
FBgn0026318 FBgn0261243
FBgn0026318 FBgn0037439
FBgn0026318 FBgn0035906
FBgn0026318 FBgn0027081
FBgn0026318 FBgn0038827
FBgn0026318 FBgn0035254
FBgn0026318 FBgn0027588
FBgn0026318 FBgn0032720
FBgn0026318 FBgn0028692
FBgn0026318 FBgn0039846
FBgn0026318 FBgn0033752
FBgn0026318 FBgn0034898
FBgn0026318 FBgn0028968
FBgn0026318 FBgn0035871
FBgn0026318 FBgn0260439
FBgn0026318 FBgn0031673
FBgn0026318 FBgn0035499
FBgn0026318 FBgn0027080
FBgn0026318 FBgn0032210
FBgn0026318 FBgn0040078
FBgn0026318 FBgn0027334
FBgn0026318 FBgn0250746
FBgn0026318 FBgn0031769
FBgn0026318 FBgn0034753
FBgn0026318 FBgn0029785
FBgn0026318 FBgn0263121
FBgn0026318 FBgn0028690
FBgn0026318 FBgn0035853
FBgn0026318 FBgn0051988
FBgn0026318 FBgn0034876
FBgn0026318 FBgn0035904
FBgn0026318 FBgn0260632
FBgn0026318 FBgn0033699
FBgn0026318 FBgn0027088
FBgn0026318 FBgn0033402
FBgn0026318 FBgn0051072
FBgn0026318 FBgn0033902
FBgn0026318 FBgn0086358
FBgn0026318 FBgn0032596
FBgn0026318 FBgn0036616
FBgn0026318 FBgn0031871
FBgn0026318 FBgn0029134
FBgn0026318 FBgn0036334
FBgn0026318 FBgn0028686
FBgn0026318 FBgn0034654
FBgn0026318 FBgn0029148
FBgn0026318 FBgn0031458
FBgn0026318 FBgn0260943
FBgn0026318 FBgn0029113
FBgn0026318 FBgn0027494
FBgn0026318 FBgn0033266
FBgn0026318 FBgn0036008
FBgn0026318 FBgn0026318
FBgn0026318 FBgn0032969
FBgn0026318 FBgn0037121
FBgn0026318 FBgn0038774
FBgn0026318 FBgn0029512
FBgn0026318 FBgn0029882
FBgn0026318 FBgn0030703
FBgn0026318 FBgn0039959
FBgn0026318 FBgn0039735
FBgn0026318 FBgn0038200
FBgn0026318 FBgn0031092
FBgn0026318 FBgn0035251
FBgn0026318 FBgn0086657
FBgn0026318 FBgn0040007
FBgn0026318 FBgn0032850
FBgn0026318 FBgn0030366
FBgn0026318 FBgn0028693
FBgn0026318 FBgn0261565
FBgn0026318 FBgn0064117
FBgn0026318 FBgn0262801
FBgn0026318 FBgn0035371
FBgn0026318 FBgn0037433
FBgn0026318 FBgn0036974
FBgn0026318 FBgn0027066
FBgn0026318 FBgn0037602
FBgn0026318 FBgn0052371
FBgn0026318 FBgn0028688
FBgn0026318 FBgn0028479
FBgn0026318 FBgn0035630
FBgn0026318 FBgn0039053
FBgn0026318 FBgn0028436
FBgn0026318 FBgn0032916
FBgn0026318 FBgn0037834
FBgn0026318 FBgn0038965
FBgn0026318 FBgn0032198
FBgn0026318 FBgn0036515
FBgn0026318 FBgn0038106
FBgn0026318 FBgn0032095
FBgn0026318 FBgn0261859
FBgn0026318 FBgn0030941
FBgn0026318 FBgn0034476
FBgn0026318 FBgn0026380
FBgn0026318 FBgn0032437
FBgn0026318 FBgn0030322
FBgn0026318 FBgn0035907
FBgn0026318 FBgn0250843
FBgn0026318 FBgn0261955
FBgn0026318 FBgn0045827
FBgn0026318 FBgn0038221
FBgn0026318 FBgn0026372
FBgn0026318 FBgn0050420
FBgn0026318 FBgn0037728
FBgn0026318 FBgn0032453
FBgn0026318 FBgn0039419
FBgn0026318 FBgn0027079
FBgn0026318 FBgn0086254
FBgn0026318 FBgn0026418
FBgn0026318 FBgn0029752
FBgn0026318 FBgn0036111
FBgn0026318 FBgn0037734
FBgn0026318 FBgn0039273
FBgn0026318 FBgn0263352
FBgn0026318 FBgn0040340
FBgn0026318 FBgn0030982
FBgn0026318 FBgn0026374
FBgn0026318 FBgn0028691
FBgn0026318 FBgn0035348
FBgn0026318 FBgn0037061
FBgn0026318 FBgn0030341
FBgn0026318 FBgn0033021
FBgn0026318 FBgn0039764
FBgn0026318 FBgn0036511
FBgn0026318 FBgn0263396
FBgn0026318 FBgn0262707
FBgn0026318 FBgn0262907
FBgn0026318 FBgn0027087
FBgn0026318 FBgn0260962
FBgn0026318 FBgn0028689
FBgn0026318 FBgn0035860
FBgn0026318 Traf6
FBgn0005197 l(3)36d24
FBgn0015504 l(3)95Aa
FBgn0024813 Cnc?
FBgn0020319 anon-86B
FBgn0014224 l(2)31Ec
FBgn0061099 l(3)S009512
FBgn0260766 CG42564
FBgn0259203 CG42307
FBgn0037992 CG4702
FBgn0037992 FBgn0031093
FBgn0033931 Obp50e
FBgn0001294 jyx
FBgn0065259 l(2)SH2089
FBgn0029180 E(Khc)ek7
FBgn0036532 CG13445
FBgn0262595 CheA56a
FBgn0086695 hd
FBgn0086695 FBgn0260635
FBgn0065205 l(2)SH2280
FBgn0015488 l(2)46Cl
FBgn0053348 CheB42a
FBgn0036780 CG7330
FBgn0010788 l(3)02733
FBgn0040074 retinin
FBgn0050383 CG30383
FBgn0033058 FBgn0033320
FBgn0033058 FBgn0039396
FBgn0033058 FBgn0038880
FBgn0033058 FBgn0259231
FBgn0033058 FBgn0035496
FBgn0033058 FBgn0058160
FBgn0033058 FBgn0033321
FBgn0033058 FBgn0050106
FBgn0033058 FBgn0036742
FBgn0033058 FBgn0038541
FBgn0033058 FBgn0051780
FBgn0033058 FBgn0033058
FBgn0033058 FBgn0038542
FBgn0033058 FBgn0038874
FBgn0033058 CCHa2r
FBgn0033058 FBgn0087012
FBgn0033058 FBgn0037627
FBgn0033058 FBgn0051827
FBgn0033058 FBgn0037100
FBgn0263546 mir-4985
FBgn0031468 CG2975
FBgn0031468 FBgn0259483
FBgn0083979 Ir10a
FBgn0050016 FBgn0051475
FBgn0050016 CG30016
FBgn0050016 FBgn0050016
FBgn0050016 FBgn0261260
FBgn0050016 FBgn0085409
FBgn0050016 FBgn0259139
FBgn0050016 FBgn0086908
FBgn0050016 FBgn0053531
FBgn0065293 l(2)SH2003
FBgn0001810 l(1)mt
FBgn0001855 l(1)tsUC34
FBgn0030837 FBgn0034724
FBgn0030837 FBgn0036466
FBgn0030837 FBgn0036469
FBgn0030837 FBgn0052190
FBgn0030837 FBgn0042174
FBgn0030837 FBgn0031941
FBgn0030837 FBgn0038172
FBgn0030837 FBgn0051358
FBgn0030837 FBgn0035153
FBgn0030837 FBgn0034753
FBgn0030837 FBgn0031692
FBgn0030837 FBgn0031298
FBgn0030837 FBgn0039380
FBgn0030837 CG8661
FBgn0030837 FBgn0038011
FBgn0030837 FBgn0034509
FBgn0030837 FBgn0086677
FBgn0030837 FBgn0040972
FBgn0030837 FBgn0035266
FBgn0030837 FBgn0039938
FBgn0030837 FBgn0034199
FBgn0030837 FBgn0032643
FBgn0030837 FBgn0250840
FBgn0030837 FBgn0033942
FBgn0030837 FBgn0033821
FBgn0030837 FBgn0032472
FBgn0052628 CG32628
FBgn0000933 fs(2)A3
FBgn0035538 DopEcR
FBgn0011506 l(3)rK145
FBgn0011778 l(2)DTS91
FBgn0032058 CG9289
FBgn0031279 FBgn0023175
FBgn0031279 FBgn0040075
FBgn0031279 FBgn0030086
FBgn0031279 FBgn0003748
FBgn0031279 FBgn0086254
FBgn0031279 FBgn0032364
FBgn0031279 FBgn0026196
FBgn0031279 FBgn0038145
FBgn0031279 FBgn0033140
FBgn0031279 FBgn0034259
FBgn0031279 FBgn0001224
FBgn0031279 FBgn0004177
FBgn0031279 FBgn0032393
FBgn0031279 FBgn0031143
FBgn0031279 FBgn0035715
FBgn0031279 FBgn0004066
FBgn0031279 FBgn0015019
FBgn0031279 FBgn0025806
FBgn0031279 FBgn0026761
FBgn0031279 FBgn0029766
FBgn0031279 FBgn0261461
FBgn0031279 FBgn0086134
FBgn0031279 FBgn0040080
FBgn0031279 CG3544
FBgn0031279 FBgn0261362
FBgn0031279 FBgn0038321
FBgn0050354 CG30354
FBgn0050354 FBgn0051477
FBgn0050354 FBgn0052230
FBgn0050354 FBgn0250814
FBgn0069247 bop
FBgn0086757 FBgn0085197
FBgn0086757 FBgn0022893
FBgn0086757 cbs
FBgn0086757 FBgn0263392
FBgn0086757 FBgn0030362
FBgn0086757 FBgn0086757
FBgn0259938 FBgn0259938
FBgn0259938 cwo
FBgn0041216 GRLU.4
FBgn0060445 l(3)S122413a
FBgn0004614 Adv
FBgn0001835 l(1)ts612
FBgn0260496 l(3)7
FBgn0034270 CG6401
FBgn0034270 FBgn0037386
FBgn0034270 FBgn0038763
FBgn0034270 FBgn0039405
FBgn0034270 FBgn0035435
FBgn0053369 5SrRNA:CR33369
FBgn0052100 CG32100
FBgn0052100 FBgn0052100
FBgn0264270 FBgn0034415
FBgn0264270 FBgn0020618
FBgn0264270 FBgn0039196
FBgn0264270 FBgn0035438
FBgn0264270 FBgn0260799
FBgn0264270 FBgn0034432
FBgn0264270 FBgn0263775
FBgn0264270 FBgn0038795
FBgn0264270 FBgn0031650
FBgn0264270 FBgn0032376
FBgn0264270 FBgn0039118
FBgn0264270 FBgn0003977
FBgn0264270 FBgn0004170
FBgn0264270 FBgn0031061
FBgn0264270 FBgn0024291
FBgn0264270 FBgn0005649
FBgn0264270 FBgn0264270
FBgn0264270 FBgn0034753
FBgn0264270 FBgn0046225
FBgn0264270 FBgn0039972
FBgn0264270 FBgn0035945
FBgn0264270 FBgn0004237
FBgn0264270 FBgn0004107
FBgn0264270 FBgn0036262
FBgn0264270 FBgn0020238
FBgn0264270 FBgn0028402
FBgn0264270 FBgn0261064
FBgn0264270 FBgn0030748
FBgn0264270 FBgn0010520
FBgn0264270 FBgn0030507
FBgn0264270 FBgn0038237
FBgn0264270 FBgn0014184
FBgn0264270 FBgn0015772
FBgn0264270 FBgn0052311
FBgn0264270 FBgn0035811
FBgn0264270 FBgn0010660
FBgn0264270 FBgn0039120
FBgn0264270 FBgn0037955
FBgn0264270 FBgn0040283
FBgn0264270 FBgn0032476
FBgn0264270 FBgn0033830
FBgn0264270 FBgn0038145
FBgn0264270 FBgn0030846
FBgn0264270 FBgn0039328
FBgn0264270 FBgn0031868
FBgn0264270 FBgn0010217
FBgn0264270 FBgn0038200
FBgn0264270 Sxl
FBgn0264270 FBgn0034486
FBgn0264270 FBgn0036785
FBgn0264270 FBgn0038979
FBgn0264270 FBgn0042125
FBgn0264270 FBgn0261642
FBgn0264270 FBgn0260653
FBgn0264270 FBgn0017457
FBgn0264270 FBgn0050393
FBgn0264270 FBgn0029176
FBgn0264270 FBgn0033688
FBgn0264270 FBgn0013954
FBgn0264270 FBgn0034786
FBgn0264270 FBgn0030692
FBgn0264270 FBgn0025394
FBgn0264270 FBgn0038978
FBgn0264270 FBgn0034265
FBgn0264270 FBgn0026141
FBgn0264270 FBgn0036258
FBgn0264270 FBgn0250848
FBgn0264270 FBgn0038271
FBgn0264270 FBgn0034065
FBgn0264270 FBgn0005616
FBgn0264270 FBgn0003748
FBgn0264270 FBgn0005411
FBgn0264270 FBgn0000559
FBgn0264270 FBgn0005617
FBgn0264270 FBgn0261262
FBgn0264270 FBgn0026238
FBgn0264270 FBgn0031493
FBgn0264270 FBgn0010342
FBgn0264270 FBgn0033160
FBgn0264270 FBgn0032671
FBgn0264270 FBgn0033787
FBgn0264270 FBgn0003978
FBgn0264270 FBgn0033668
FBgn0264270 FBgn0010109
FBgn0264270 FBgn0261067
FBgn0264270 FBgn0038722
FBgn0264270 FBgn0036107
FBgn0264270 FBgn0004462
FBgn0264270 FBgn0261703
FBgn0264270 FBgn0039858
FBgn0264270 FBgn0011336
FBgn0264270 FBgn0025635
FBgn0264270 FBgn0031264
FBgn0264270 FBgn0033929
FBgn0264270 FBgn0030492
FBgn0264270 FBgn0035390
FBgn0264270 FBgn0020443
FBgn0264270 FBgn0035760
FBgn0264270 FBgn0031018
FBgn0264270 FBgn0010803
FBgn0264270 FBgn0051973
FBgn0264270 FBgn0038925
FBgn0264270 FBgn0014388
FBgn0264270 FBgn0015925
FBgn0264270 FBgn0038213
FBgn0264270 FBgn0003741
FBgn0264270 FBgn0032455
FBgn0264270 FBgn0016917
FBgn0264270 FBgn0028471
FBgn0264270 FBgn0036948
FBgn0264270 FBgn0011715
FBgn0264270 FBgn0039337
FBgn0264270 FBgn0039909
FBgn0264270 FBgn0039600
FBgn0264270 FBgn0038196
FBgn0264270 FBgn0035056
FBgn0264270 FBgn0036950
FBgn0264270 FBgn0014366
FBgn0264270 FBgn0053099
FBgn0264270 FBgn0034618
FBgn0264270 FBgn0003887
FBgn0085754 CR40597
FBgn0032859 FBgn0037583
FBgn0032859 FBgn0086347
FBgn0032859 FBgn0035499
FBgn0032859 FBgn0035438
FBgn0032859 FBgn0051363
FBgn0032859 FBgn0025885
FBgn0032859 FBgn0004363
FBgn0032859 FBgn0051852
FBgn0032859 FBgn0035145
FBgn0032859 FBgn0032859
FBgn0032859 FBgn0038369
FBgn0032859 FBgn0065032
FBgn0032859 FBgn0086904
FBgn0032859 FBgn0263456
FBgn0032859 FBgn0003022
FBgn0032859 FBgn0033246
FBgn0032859 FBgn0036309
FBgn0032859 FBgn0016685
FBgn0032859 Arc-p34
FBgn0032859 FBgn0037109
FBgn0032859 FBgn0086558
FBgn0032859 FBgn0034795
FBgn0032859 FBgn0030362
FBgn0032859 FBgn0000084
FBgn0032859 FBgn0051810
FBgn0032859 FBgn0033342
FBgn0032859 FBgn0037469
FBgn0032859 FBgn0033109
FBgn0032859 FBgn0034503
FBgn0032859 FBgn0014002
FBgn0032859 FBgn0260972
FBgn0032859 FBgn0051809
FBgn0262478 CG43068
FBgn0051887 CG31887
FBgn0260624 2L1738
FBgn0032111 CG13110
FBgn0035558 CG11357
FBgn0053757 CG33757
FBgn0000154 FBgn0013764
FBgn0000154 FBgn0001169
FBgn0000154 FBgn0003547
FBgn0000154 FBgn0263755
FBgn0000154 FBgn0023518
FBgn0000154 FBgn0005337
FBgn0000154 FBgn0003567
FBgn0000154 FBgn0011646
FBgn0000154 FBgn0000490
FBgn0000154 FBgn0020263
FBgn0000154 B
FBgn0000154 FBgn0003892
FBgn0000154 FBgn0002685
FBgn0000154 FBgn0003896
FBgn0000154 FBgn0000197
FBgn0000154 FBgn0000210
FBgn0000154 FBgn0000539
FBgn0000154 FBgn0026411
FBgn0039747 AdoR
FBgn0039747 FBgn0053517
FBgn0005416 l(1)adl5
FBgn0263471 scaRNA:pUf68-a
FBgn0034889 CG11293
FBgn0050476 FBgn0005585
FBgn0050476 FBgn0000308
FBgn0050476 FBgn0035499
FBgn0050476 FBgn0035438
FBgn0050476 FBgn0002284
FBgn0050476 FBgn0051363
FBgn0050476 FBgn0015521
FBgn0050476 FBgn0025885
FBgn0050476 FBgn0000579
FBgn0050476 FBgn0028515
FBgn0050476 FBgn0250746
FBgn0050476 FBgn0038369
FBgn0050476 FBgn0032859
FBgn0050476 FBgn0031453
FBgn0050476 FBgn0037913
FBgn0050476 FBgn0026084
FBgn0050476 FBgn0086904
FBgn0050476 FBgn0000150
FBgn0050476 FBgn0004362
FBgn0050476 ave
FBgn0050476 FBgn0037930
FBgn0050476 FBgn0014869
FBgn0050476 FBgn0250843
FBgn0050476 FBgn0262559
FBgn0050476 FBgn0036334
FBgn0050476 FBgn0029134
FBgn0050476 FBgn0034654
FBgn0050476 FBgn0032731
FBgn0050476 FBgn0021765
FBgn0050476 FBgn0016685
FBgn0050476 FBgn0086254
FBgn0050476 FBgn0030362
FBgn0050476 FBgn0001961
FBgn0050476 FBgn0031781
FBgn0050476 FBgn0039735
FBgn0050476 FBgn0026170
FBgn0050476 FBgn0000084
FBgn0050476 FBgn0260049
FBgn0050476 FBgn0004556
FBgn0050476 FBgn0035591
FBgn0050476 FBgn0004066
FBgn0050476 FBgn0025682
FBgn0050476 FBgn0004587
FBgn0050476 FBgn0014002
FBgn0050476 FBgn0013954
FBgn0050476 FBgn0011742
FBgn0050476 FBgn0034967
FBgn0050476 FBgn0035772
FBgn0050476 FBgn0011661
FBgn0032656 FBgn0035077
FBgn0032656 FBgn0034499
FBgn0032656 FBgn0036322
FBgn0032656 CG5674
FBgn0032656 FBgn0038316
FBgn0032656 FBgn0033702
FBgn0032656 FBgn0032774
FBgn0032656 FBgn0082598
FBgn0032656 FBgn0040281
FBgn0032656 FBgn0039481
FBgn0002586 M(1)8F
FBgn0002586 FBgn0003300
FBgn0023545 FBgn0028560
FBgn0023545 FBgn0031689
FBgn0023545 FBgn0038194
FBgn0023545 FBgn0035620
FBgn0023545 FBgn0030035
FBgn0023545 FBgn0051522
FBgn0023545 FBgn0037534
FBgn0023545 FBgn0034176
FBgn0023545 FBgn0035645
FBgn0023545 FBgn0031422
FBgn0023545 FBgn0038552
FBgn0023545 FBgn0260960
FBgn0023545 FBgn0033775
FBgn0023545 FBgn0051141
FBgn0023545 FBgn0034882
FBgn0023545 FBgn0034712
FBgn0023545 FBgn0033423
FBgn0023545 FBgn0261020
FBgn0023545 FBgn0038037
FBgn0023545 FBgn0038716
FBgn0023545 FBgn0038407
FBgn0023545 FBgn0033065
FBgn0023545 FBgn0036670
FBgn0023545 FBgn0037765
FBgn0023545 FBgn0036493
FBgn0023545 FBgn0033906
FBgn0023545 FBgn0038260
FBgn0023545 FBgn0032614
FBgn0023545 FBgn0053110
FBgn0023545 FBgn0038262
FBgn0023545 FBgn0031183
FBgn0023545 FBgn0034383
FBgn0023545 FBgn0037763
FBgn0023545 FBgn0033468
FBgn0023545 FBgn0023545
FBgn0023545 FBgn0038718
FBgn0023545 FBgn0034479
FBgn0023545 FBgn0040918
FBgn0023545 FBgn0030949
FBgn0023545 FBgn0033815
FBgn0023545 FBgn0051809
FBgn0023545 FBgn0033980
FBgn0023545 FBgn0034756
FBgn0023545 FBgn0035195
FBgn0023545 FBgn0034346
FBgn0023545 FBgn0035265
FBgn0023545 FBgn0063649
FBgn0023545 FBgn0041337
FBgn0023545 FBgn0039368
FBgn0023545 FBgn0032350
FBgn0023545 FBgn0038986
FBgn0023545 FBgn0034885
FBgn0023545 FBgn0033978
FBgn0023545 FBgn0033696
FBgn0023545 FBgn0052072
FBgn0023545 FBgn0032879
FBgn0023545 FBgn0039371
FBgn0023545 FBgn0039030
FBgn0023545 FBgn0036984
FBgn0023545 FBgn0037386
FBgn0023545 FBgn0033981
FBgn0023545 FBgn0034883
FBgn0023545 FBgn0264077
FBgn0023545 FBgn0028940
FBgn0023545 FBgn0038404
FBgn0023545 FBgn0262514
FBgn0023545 FBgn0045064
FBgn0023545 FBgn0051810
FBgn0023545 FBgn0032116
FBgn0023545 FBgn0030377
FBgn0023545 FBgn0037140
FBgn0023545 FBgn0028667
FBgn0023545 FBgn0033635
FBgn0023545 FBgn0259247
FBgn0023545 FBgn0039366
FBgn0023545 FBgn0035619
FBgn0023545 FBgn0039367
FBgn0023545 FBgn0051523
FBgn0023545 FBgn0031126
FBgn0023545 FBgn0025454
FBgn0023545 FBgn0028662
FBgn0023545 FBgn0086365
FBgn0023545 FBgn0050008
FBgn0023545 FBgn0036128
FBgn0023545 CG4406
FBgn0023545 FBgn0037764
FBgn0023545 FBgn0033088
FBgn0023545 FBgn0033121
FBgn0023545 FBgn0027582
FBgn0023545 FBgn0035435
FBgn0023545 FBgn0026787
FBgn0023545 FBgn0036764
FBgn0023545 FBgn0051120
FBgn0023545 FBgn0033809
FBgn0023545 FBgn0033778
FBgn0023545 FBgn0037762
FBgn0023545 FBgn0034711
FBgn0023545 FBgn0037203
FBgn0023545 FBgn0038261
FBgn0023545 FBgn0035471
FBgn0023545 FBgn0034382
FBgn0023545 FBgn0086532
FBgn0023545 FBgn0031432
FBgn0023545 FBgn0038717
FBgn0023545 FBgn0029975
FBgn0023545 FBgn0038720
FBgn0023545 FBgn0033302
FBgn0023545 FBgn0037144
FBgn0023545 FBgn0039370
FBgn0023545 FBgn0039519
FBgn0023545 FBgn0035647
FBgn0023545 FBgn0039178
FBgn0023545 FBgn0039006
FBgn0023545 FBgn0031182
FBgn0023545 FBgn0034710
FBgn0023545 FBgn0037761
FBgn0023545 FBgn0034729
FBgn0023545 FBgn0034884
FBgn0023545 FBgn0038983
FBgn0023545 FBgn0052557
FBgn0023545 FBgn0051530
FBgn0023545 FBgn0037083
FBgn0023545 FBgn0030339
FBgn0023545 FBgn0031064
FBgn0023545 FBgn0038719
FBgn0023545 FBgn0043791
FBgn0023545 FBgn0033979
FBgn0023545 FBgn0260942
FBgn0023545 FBgn0031688
FBgn0023545 FBgn0038938
FBgn0023545 FBgn0033982
FBgn0023545 FBgn0033697
FBgn0023545 FBgn0039369
FBgn0023545 FBgn0029818
FBgn0023545 FBgn0029789
FBgn0023545 FBgn0032052
FBgn0023545 FBgn0039387
FBgn0023545 FBgn0033304
FBgn0023545 FBgn0259164
FBgn0004495 exb
FBgn0067054 R13
FBgn0032746 CG10470
FBgn0032746 FBgn0032901
FBgn0032746 FBgn0260632
FBgn0036208 CG10361
FBgn0036208 FBgn0040056
FBgn0036208 FBgn0036756
FBgn0030814 FBgn0016075
FBgn0030814 CG4955
FBgn0030814 FBgn0036217
FBgn0030814 FBgn0031061
FBgn0030814 FBgn0036286
FBgn0030814 FBgn0035499
FBgn0082637 S(CycE<up>JP</up>)13S1
FBgn0032869 FBgn0016687
FBgn0032869 FBgn0261458
FBgn0032869 FBgn0022893
FBgn0032869 FBgn0030362
FBgn0032869 FBgn0040070
FBgn0032869 FBgn0034259
FBgn0032869 FBgn0053531
FBgn0032869 FBgn0000084
FBgn0032869 FBgn0031143
FBgn0032869 CG17470
FBgn0032869 FBgn0040308
FBgn0032869 FBgn0032160
FBgn0032869 FBgn0035102
FBgn0032869 FBgn0023496
FBgn0032869 FBgn0001216
FBgn0032869 FBgn0014002
FBgn0032869 FBgn0013954
FBgn0032869 FBgn0037930
FBgn0032869 FBgn0037712
FBgn0032869 FBgn0034915
FBgn0015492 l(3)65ACb
FBgn0262964 CR43275
FBgn0066996 anon-SAGE:Wang-002
FBgn0028702 PITP
FBgn0053360 5SrRNA:CR33360
FBgn0259363 EP-947
FBgn0084044 CG41484
FBgn0001494 l(1)10Bh
FBgn0004939 ABO-YS
FBgn0000589 E(SD)
FBgn0030659 CG9215
FBgn0024737 Mob
FBgn0061000 l(3)S026905
FBgn0001734 l(1)HM2
FBgn0035719 tow
FBgn0067329 3F43
FBgn0000983 fs(2)HO308
FBgn0046666 anon-38C.30
FBgn0024555 FBgn0053874
FBgn0024555 FBgn0053859
FBgn0024555 FBgn0037365
FBgn0024555 FBgn0053850
FBgn0024555 FBgn0053820
FBgn0024555 FBgn0051618
FBgn0024555 FBgn0024555
FBgn0024555 FBgn0040395
FBgn0024555 FBgn0034644
FBgn0024555 FBgn0053823
FBgn0024555 FBgn0053884
FBgn0024555 FBgn0053894
FBgn0024555 FBgn0053900
FBgn0024555 FBgn0053817
FBgn0024555 FBgn0053898
FBgn0024555 FBgn0053841
FBgn0024555 FBgn0053896
FBgn0024555 FBgn0030208
FBgn0024555 FBgn0053838
FBgn0024555 FBgn0053865
FBgn0024555 FBgn0053890
FBgn0024555 flfl
FBgn0024555 FBgn0028683
FBgn0024555 FBgn0053904
FBgn0024555 FBgn0053872
FBgn0024555 FBgn0053886
FBgn0024555 FBgn0053862
FBgn0024555 FBgn0025803
FBgn0024555 FBgn0053844
FBgn0024555 FBgn0061209
FBgn0024555 FBgn0053902
FBgn0024555 FBgn0053892
FBgn0024555 FBgn0053876
FBgn0024555 FBgn0026418
FBgn0024555 FBgn0053870
FBgn0024555 FBgn0053814
FBgn0024555 FBgn0040273
FBgn0024555 FBgn0038145
FBgn0024555 FBgn0053878
FBgn0024555 FBgn0053835
FBgn0024555 FBgn0053906
FBgn0024555 FBgn0033342
FBgn0024555 FBgn0053808
FBgn0024555 FBgn0031728
FBgn0024555 FBgn0028471
FBgn0024555 FBgn0053868
FBgn0024555 FBgn0053829
FBgn0024555 FBgn0053888
FBgn0024555 FBgn0053910
FBgn0024555 FBgn0053880
FBgn0024555 FBgn0053826
FBgn0024555 FBgn0024846
FBgn0024555 FBgn0053853
FBgn0024555 FBgn0053908
FBgn0024555 FBgn0053856
FBgn0024555 FBgn0036188
FBgn0024555 FBgn0053847
FBgn0024555 FBgn0053832
FBgn0024555 FBgn0031094
FBgn0024555 FBgn0053882
FBgn0010381 FBgn0029783
FBgn0010381 FBgn0086704
FBgn0010381 Drs
FBgn0039640 FBgn0039640
FBgn0039640 CG14516
FBgn0031650 FBgn0039300
FBgn0031650 FBgn0033330
FBgn0031650 FBgn0032017
FBgn0031650 CG14044
FBgn0031650 FBgn0085419
FBgn0031650 FBgn0040385
FBgn0031650 FBgn0039135
FBgn0031650 FBgn0040371
FBgn0031650 FBgn0037220
FBgn0031650 FBgn0033421
FBgn0031650 FBgn0036274
FBgn0031650 FBgn0033716
FBgn0031650 FBgn0261565
FBgn0031650 FBgn0033599
FBgn0031650 FBgn0032083
FBgn0031650 FBgn0035379
FBgn0031650 FBgn0035513
FBgn0035407 FBgn0053113
FBgn0035407 FBgn0045035
FBgn0035407 CG14962
FBgn0034639 CG15673
FBgn0025745 l(3)tb
FBgn0260939 FBgn0259174
FBgn0260939 FBgn0260939
FBgn0260939 Sgt1
FBgn0260939 FBgn0039025
FBgn0005180 l(2)S3
FBgn0032884 FBgn0038577
FBgn0032884 FBgn0050382
FBgn0032884 FBgn0034842
FBgn0032884 FBgn0037378
FBgn0032884 FBgn0036537
FBgn0032884 FBgn0016697
FBgn0032884 FBgn0261262
FBgn0032884 FBgn0036136
FBgn0032884 FBgn0250746
FBgn0032884 Pomp
FBgn0032884 FBgn0023174
FBgn0032884 FBgn0035102
FBgn0032884 FBgn0032884
FBgn0032884 FBgn0039629
FBgn0032884 FBgn0041709
FBgn0032884 FBgn0250843
FBgn0032884 FBgn0050497
FBgn0032884 FBgn0086134
FBgn0053801 FBgn0053815
FBgn0053801 FBgn0053840
FBgn0053801 FBgn0053885
FBgn0053801 FBgn0053828
FBgn0053801 FBgn0053824
FBgn0053801 FBgn0053837
FBgn0053801 FBgn0260632
FBgn0053801 FBgn0053909
FBgn0053801 FBgn0053883
FBgn0053801 FBgn0053877
FBgn0053801 FBgn0053869
FBgn0053801 FBgn0053905
FBgn0053801 FBgn0053822
FBgn0053801 FBgn0053812
FBgn0053801 FBgn0053857
FBgn0053801 FBgn0053843
FBgn0053801 FBgn0053849
FBgn0053801 FBgn0053879
FBgn0053801 FBgn0053903
FBgn0053801 FBgn0053839
FBgn0053801 His1:CG33801
FBgn0053801 FBgn0053848
FBgn0053801 FBgn0260010
FBgn0053801 FBgn0053899
FBgn0053801 FBgn0053816
FBgn0053801 FBgn0053836
FBgn0053801 FBgn0053887
FBgn0053801 FBgn0053863
FBgn0053801 FBgn0053846
FBgn0053801 FBgn0053809
FBgn0053801 FBgn0053821
FBgn0053801 FBgn0053818
FBgn0053801 FBgn0053907
FBgn0053801 FBgn0053855
FBgn0053801 FBgn0053871
FBgn0053801 FBgn0053866
FBgn0053801 FBgn0053891
FBgn0053801 FBgn0053827
FBgn0053801 FBgn0053860
FBgn0053801 FBgn0053842
FBgn0053801 FBgn0053803
FBgn0053801 FBgn0053893
FBgn0053801 FBgn0053833
FBgn0053801 FBgn0053875
FBgn0053801 FBgn0053834
FBgn0053801 FBgn0053897
FBgn0053801 FBgn0053858
FBgn0053801 FBgn0053861
FBgn0053801 FBgn0053831
FBgn0053801 FBgn0053881
FBgn0053801 FBgn0053889
FBgn0053801 FBgn0053901
FBgn0053801 FBgn0053806
FBgn0053801 FBgn0053864
FBgn0053801 FBgn0058160
FBgn0053801 FBgn0053807
FBgn0053801 FBgn0053852
FBgn0053801 FBgn0053854
FBgn0053801 FBgn0053895
FBgn0053801 FBgn0053845
FBgn0053801 FBgn0053873
FBgn0053801 FBgn0053813
FBgn0053801 FBgn0053825
FBgn0053801 FBgn0053851
FBgn0053801 FBgn0053819
FBgn0053801 FBgn0053810
FBgn0053801 FBgn0053830
FBgn0053801 FBgn0053804
FBgn0036627 FBgn0036020
FBgn0036627 FBgn0027791
FBgn0036627 FBgn0039635
FBgn0036627 FBgn0034097
FBgn0036627 FBgn0014002
FBgn0036627 FBgn0038675
FBgn0036627 FBgn0001961
FBgn0036627 FBgn0011745
FBgn0036627 FBgn0026878
FBgn0036627 CG4680
FBgn0036627 FBgn0027619
FBgn0002356 l(3)87Ec
FBgn0060673 l(3)S077801
FBgn0086420 l(3)CHd
FBgn0003365 sesH
FBgn0067884 Mod(Prat:bw)1-3
FBgn0031516 FBgn0001258
FBgn0031516 CG9663
FBgn0031516 FBgn0038733
FBgn0031516 FBgn0035499
FBgn0031516 FBgn0042127
FBgn0031516 FBgn0037493
FBgn0031516 FBgn0033584
FBgn0031516 FBgn0029676
FBgn0031516 FBgn0036311
FBgn0031516 FBgn0033926
FBgn0031516 FBgn0031143
FBgn0031516 FBgn0032329
FBgn0262794 CG43175
FBgn0259326 EP-319
FBgn0021799 l(2)k16919
FBgn0025634 FBgn0034899
FBgn0025634 FBgn0027572
FBgn0025634 FBgn0025936
FBgn0025634 FBgn0036704
FBgn0025634 FBgn0029174
FBgn0025634 CG13367
FBgn0052945 CG32945
FBgn0033206 FBgn0261788
FBgn0033206 FBgn0036879
FBgn0033206 CG12042
FBgn0033206 FBgn0033206
FBgn0033206 FBgn0035875
FBgn0033206 FBgn0036878
FBgn0033206 FBgn0038293
FBgn0086406 BG01084
FBgn0034689 FBgn0036462
FBgn0034689 FBgn0027794
FBgn0034689 FBgn0035438
FBgn0034689 FBgn0033235
FBgn0034689 FBgn0003206
FBgn0034689 FBgn0035987
FBgn0034689 FBgn0028327
FBgn0034689 FBgn0001995
FBgn0034689 FBgn0030354
FBgn0034689 FBgn0011826
FBgn0034689 FBgn0032818
FBgn0034689 FBgn0025352
FBgn0034689 FBgn0030993
FBgn0034689 FBgn0015797
FBgn0034689 FBgn0037008
FBgn0034689 FBgn0035811
FBgn0034689 FBgn0036450
FBgn0034689 FBgn0013770
FBgn0034689 FBgn0035136
FBgn0034689 FBgn0028648
FBgn0034689 FBgn0086558
FBgn0034689 FBgn0260441
FBgn0034689 FBgn0038678
FBgn0034689 FBgn0038145
FBgn0034689 FBgn0010516
FBgn0034689 FBgn0031883
FBgn0034689 FBgn0037481
FBgn0034689 FBgn0034689
FBgn0034689 FBgn0040377
FBgn0034689 FBgn0086657
FBgn0034689 FBgn0037647
FBgn0034689 FBgn0038826
FBgn0034689 FBgn0004177
FBgn0034689 FBgn0034361
FBgn0034689 FBgn0030786
FBgn0034689 FBgn0034967
FBgn0034689 FBgn0023167
FBgn0034689 FBgn0002645
FBgn0034689 FBgn0021795
FBgn0034689 FBgn0030479
FBgn0034689 FBgn0037815
FBgn0034689 FBgn0037583
FBgn0034689 FBgn0004907
FBgn0034689 FBgn0034398
FBgn0034689 FBgn0029118
FBgn0034689 FBgn0022984
FBgn0034689 FBgn0014189
FBgn0034689 FBgn0021906
FBgn0034689 FBgn0263603
FBgn0034689 FBgn0035720
FBgn0034689 FBgn0025628
FBgn0034689 FBgn0039730
FBgn0034689 FBgn0004363
FBgn0034689 FBgn0001291
FBgn0034689 CG2921
FBgn0034689 FBgn0033160
FBgn0034689 FBgn0034893
FBgn0034689 FBgn0001258
FBgn0034689 FBgn0035147
FBgn0034689 FBgn0030061
FBgn0034689 FBgn0014870
FBgn0034689 FBgn0260648
FBgn0034689 FBgn0250814
FBgn0034689 FBgn0260944
FBgn0034689 FBgn0033060
FBgn0034689 FBgn0033210
FBgn0034689 FBgn0027835
FBgn0034689 FBgn0036335
FBgn0034689 FBgn0011305
FBgn0034689 FBgn0037330
FBgn0034689 FBgn0039159
FBgn0034689 FBgn0013749
FBgn0034689 FBgn0032393
FBgn0034689 FBgn0033889
FBgn0034689 FBgn0045862
FBgn0034689 FBgn0035591
FBgn0034689 FBgn0041188
FBgn0034689 FBgn0037549
FBgn0034689 FBgn0039336
FBgn0034689 FBgn0022987
FBgn0034689 FBgn0010348
FBgn0034689 FBgn0030364
FBgn0024651 l(2)k08707
FBgn0001436 l(1)7Bd
FBgn0069402 KH3
FBgn0037417 Osi10
FBgn0015575 FBgn0033050
FBgn0015575 FBgn0033584
FBgn0015575 FBgn0036999
FBgn0015575 FBgn0014092
FBgn0015575 FBgn0029676
FBgn0015575 ?-Est7
FBgn0015575 FBgn0020910
FBgn0015575 FBgn0027329
FBgn0030893 RhoGAP16F
FBgn0011261 Dmnd
FBgn0038967 FBgn0260946
FBgn0038967 CG13847
FBgn0024205 ol3
FBgn0046839 l(3)A4-4L1
FBgn0028615 l(2)W10
FBgn0002005 l(2)36Bd
FBgn0082622 S(CycE<up>JP</up>)42S33
FBgn0263743 CG43668
FBgn0085744 CR40561
FBgn0011917 tRNA:M2:72Fa
FBgn0043037 l(2)42Bg
FBgn0003195 r(ADH)
FBgn0039434 FBgn0085421
FBgn0039434 TwdlM
FBgn0039434 FBgn0043010
FBgn0039434 FBgn0035102
FBgn0039434 FBgn0040503
FBgn0039434 FBgn0010339
FBgn0039434 FBgn0033926
FBgn0039434 FBgn0259110
FBgn0011247 ms(3)90E
FBgn0031308 FBgn0032261
FBgn0031308 FBgn0037481
FBgn0031308 CG4749
FBgn0031308 FBgn0050263
FBgn0015356 anon-99Ce
FBgn0060720 l(3)SzB63Cb
FBgn0022622 Dip-1
FBgn0031080 FBgn0051550
FBgn0031080 FBgn0036988
FBgn0031080 FBgn0036958
FBgn0031080 CG12655
FBgn0031003 FBgn0016687
FBgn0031003 FBgn0004907
FBgn0031003 FBgn0261458
FBgn0031003 FBgn0027496
FBgn0031003 FBgn0037607
FBgn0031003 FBgn0020660
FBgn0031003 FBgn0004926
FBgn0031003 FBgn0031763
FBgn0031003 FBgn0051363
FBgn0031003 FBgn0028687
FBgn0031003 FBgn0015521
FBgn0031003 FBgn0033235
FBgn0031003 CG7889
FBgn0031003 FBgn0004587
FBgn0031003 FBgn0024183
FBgn0031003 FBgn0035147
FBgn0031003 FBgn0037893
FBgn0031003 FBgn0005671
FBgn0031003 FBgn0041188
FBgn0031003 FBgn0002645
FBgn0031003 FBgn0000261
FBgn0031003 FBgn0027066
FBgn0031003 FBgn0051648
FBgn0031003 FBgn0039098
FBgn0031003 FBgn0033926
FBgn0031003 FBgn0086355
FBgn0010319 Cdi11
FBgn0065683 l(2)SH0661
FBgn0001199 FBgn0011604
FBgn0001199 His3
FBgn0001199 FBgn0011474
FBgn0038558 CG12347
FBgn0000955 fs(2)E2
FBgn0026604 Act88F::Scer\act1
FBgn0036959 CG6951
FBgn0036959 FBgn0250815
FBgn0036959 FBgn0036959
FBgn0036959 FBgn0061360
FBgn0036959 FBgn0037911
FBgn0033486 CG11866
FBgn0004194 snRNA:U2:84Cb
FBgn0032692 FBgn0036450
FBgn0032692 FBgn0021995
FBgn0032692 FBgn0030686
FBgn0032692 FBgn0030365
FBgn0032692 FBgn0053087
FBgn0032692 FBgn0263603
FBgn0032692 CG15161
FBgn0032692 FBgn0033741
FBgn0032692 FBgn0000377
FBgn0032692 FBgn0038145
FBgn0032692 FBgn0001224
FBgn0032692 FBgn0034313
FBgn0032692 FBgn0025571
FBgn0032692 FBgn0032298
FBgn0032692 FBgn0038473
FBgn0032692 FBgn0035591
FBgn0032692 FBgn0001216
FBgn0032692 FBgn0015520
FBgn0032692 FBgn0011742
FBgn0032692 FBgn0033902
FBgn0032692 FBgn0004889
FBgn0032692 FBgn0010770
FBgn0032692 FBgn0250814
FBgn0013445 fout
FBgn0052509 CG32509
FBgn0030985 Obp18a
FBgn0028932 CG16890
FBgn0028932 FBgn0032198
FBgn0028932 FBgn0031310
FBgn0028932 FBgn0086710
FBgn0028932 FBgn0035198
FBgn0028932 FBgn0032509
FBgn0028932 FBgn0046214
FBgn0028932 FBgn0032813
FBgn0028932 FBgn0036896
FBgn0060938 l(3)S040506
FBgn0066128 E(sda)F
FBgn0065658 l(2)SH0718
FBgn0032664 CG5755
FBgn0003876 tu(2)48
FBgn0002198 l(3)67Ab
FBgn0051473 FBgn0031912
FBgn0051473 FBgn0000319
FBgn0051473 CG31473
FBgn0051473 FBgn0030734
FBgn0051473 FBgn0032859
FBgn0051473 FBgn0250814
FBgn0060784 l(3)S059813
FBgn0034158 FBgn0034893
FBgn0034158 FBgn0033208
FBgn0034158 FBgn0086783
FBgn0034158 FBgn0065032
FBgn0034158 CG5522
FBgn0034158 FBgn0034314
FBgn0034158 FBgn0002772
FBgn0034158 FBgn0002773
FBgn0034158 FBgn0028479
FBgn0034158 FBgn0051121
FBgn0025469 FBgn0033710
FBgn0025469 slv
FBgn0000247 FBgn0003996
FBgn0000247 FBgn0262582
FBgn0000247 FBgn0003129
FBgn0000247 ca
FBgn0000247 FBgn0043362
FBgn0027172 l(2)B1
FBgn0052150 CG32150
FBgn0259440 EP-435
FBgn0040012 CG17495
FBgn0038919 FBgn0044452
FBgn0038919 CG17843
FBgn0038919 FBgn0040056
FBgn0002373 l(3)91Fe
FBgn0067643 sve
FBgn0002039 l(2)37Dc
FBgn0262520 l(3)psg1
FBgn0261290 CheA84a
FBgn0002702 me
FBgn0034420 CG10737
FBgn0038157 CG12538
FBgn0011674 FBgn0011823
FBgn0011674 FBgn0011674
FBgn0011674 FBgn0026319
FBgn0011674 FBgn0021776
FBgn0011674 FBgn0036666
FBgn0011674 FBgn0259173
FBgn0011674 FBgn0040080
FBgn0011674 insc
FBgn0011674 FBgn0066333
FBgn0086200 CG42490
FBgn0262546 CG43100
FBgn0261794 kcc
FBgn0261794 FBgn0085411
FBgn0261794 FBgn0027499
FBgn0261794 FBgn0034758
FBgn0261794 FBgn0259178
FBgn0023095 caps
FBgn0023095 FBgn0031220
FBgn0041774 Winnebago
FBgn0052345 CG32345
FBgn0040319 FBgn0259979
FBgn0040319 FBgn0051075
FBgn0040319 FBgn0046114
FBgn0040319 FBgn0052495
FBgn0040319 FBgn0052196
FBgn0040319 Gclc
FBgn0040056 FBgn0051453
FBgn0040056 FBgn0040309
FBgn0040056 FBgn0042102
FBgn0040056 FBgn0052230
FBgn0040056 FBgn0086357
FBgn0040056 FBgn0040056
FBgn0040056 FBgn0086768
FBgn0040056 FBgn0041627
FBgn0040056 FBgn0040070
FBgn0040056 FBgn0040078
FBgn0040056 FBgn0263607
FBgn0040056 FBgn0040308
FBgn0040056 FBgn0087013
FBgn0040056 FBgn0259243
FBgn0040056 FBgn0052654
FBgn0040056 FBgn0259214
FBgn0040056 FBgn0040237
FBgn0040056 FBgn0250814
FBgn0040056 FBgn0053834
FBgn0040056 FBgn0040283
FBgn0040056 FBgn0040075
FBgn0040056 FBgn0053303
FBgn0040056 FBgn0042083
FBgn0040056 FBgn0050122
FBgn0040056 CG17698
FBgn0040056 FBgn0053123
FBgn0040056 FBgn0053807
FBgn0040056 FBgn0064225
FBgn0040056 FBgn0260936
FBgn0040056 FBgn0040340
FBgn0040056 FBgn0051475
FBgn0040056 FBgn0042710
FBgn0040056 FBgn0042103
FBgn0040056 FBgn0052062
FBgn0040056 FBgn0052672
FBgn0040056 FBgn0250874
FBgn0040056 FBgn0260010
FBgn0040056 FBgn0053804
FBgn0040056 FBgn0041789
FBgn0069351 Sryip
FBgn0015889 anon-75Ca
FBgn0053639 CG33639
FBgn0025628 FBgn0036462
FBgn0025628 FBgn0037063
FBgn0025628 FBgn0040371
FBgn0025628 FBgn0031781
FBgn0025628 FBgn0003721
FBgn0025628 FBgn0032859
FBgn0025628 FBgn0025777
FBgn0025628 FBgn0062442
FBgn0025628 CG4199
FBgn0025628 FBgn0011742
FBgn0025628 FBgn0035063
FBgn0025628 FBgn0030322
FBgn0025628 FBgn0039589
FBgn0025628 FBgn0037712
FBgn0025628 FBgn0037815
FBgn0025628 FBgn0023517
FBgn0030622 CG9101
FBgn0003063 anon-Pen68A
FBgn0016921 nompD
FBgn0040900 FBgn0041342
FBgn0040900 CG17777
FBgn0040900 FBgn0051550
FBgn0040900 FBgn0085197
FBgn0040900 FBgn0087002
FBgn0040900 FBgn0259242
FBgn0040900 FBgn0053099
FBgn0040900 FBgn0259246
FBgn0040900 FBgn0051217
FBgn0043572 S(faf)86
FBgn0083940 CG34104
FBgn0004472 apo
FBgn0034839 CG13540
FBgn0026355 Su(SuRaf1)12
FBgn0032601 FBgn0037576
FBgn0032601 yellow-b
FBgn0037792 CG6241
FBgn0037792 FBgn0061209
FBgn0037792 FBgn0037792
FBgn0037792 FBgn0053907
FBgn0037792 FBgn0262954
FBgn0037792 FBgn0086447
FBgn0037792 FBgn0039044
FBgn0037792 FBgn0250791
FBgn0031908 CG5177
FBgn0010926 FBgn0036686
FBgn0010926 FBgn0038964
FBgn0010926 FBgn0036500
FBgn0010926 FBgn0032251
FBgn0010926 FBgn0030000
FBgn0010926 FBgn0020909
FBgn0010926 FBgn0027599
FBgn0010926 FBgn0034232
FBgn0010926 FBgn0033557
FBgn0010926 FBgn0026196
FBgn0010926 FBgn0086451
FBgn0010926 FBgn0086450
FBgn0010926 FBgn0261286
FBgn0010926 FBgn0036254
FBgn0010926 FBgn0053505
FBgn0010926 FBgn0051211
FBgn0010926 FBgn0025140
FBgn0010926 FBgn0011284
FBgn0010926 FBgn0029714
FBgn0010926 FBgn0033699
FBgn0010926 FBgn0039713
FBgn0010926 FBgn0036465
FBgn0010926 FBgn0030504
FBgn0010926 FBgn0033454
FBgn0010926 FBgn0263605
FBgn0010926 FBgn0027330
FBgn0010926 FBgn0023527
FBgn0010926 FBgn0036514
FBgn0010926 FBgn0031851
FBgn0010926 FBgn0261596
FBgn0010926 FBgn0035978
FBgn0010926 FBgn0038597
FBgn0010926 FBgn0029672
FBgn0010926 FBgn0037074
FBgn0010926 FBgn0261535
FBgn0010926 FBgn0086558
FBgn0010926 FBgn0038145
FBgn0010926 FBgn0040273
FBgn0010926 l(3)07882
FBgn0010926 FBgn0032051
FBgn0010926 FBgn0039182
FBgn0010926 FBgn0010926
FBgn0010926 FBgn0028471
FBgn0010926 FBgn0028693
FBgn0010926 FBgn0030081
FBgn0010926 FBgn0037073
FBgn0010926 FBgn0033109
FBgn0010926 FBgn0029880
FBgn0010926 FBgn0017545
FBgn0010926 FBgn0020305
FBgn0010926 FBgn0034734
FBgn0010926 FBgn0039757
FBgn0004045 FBgn0039017
FBgn0004045 FBgn0039827
FBgn0004045 FBgn0029873
FBgn0004045 FBgn0039323
FBgn0004045 FBgn0039135
FBgn0004045 FBgn0041096
FBgn0004045 FBgn0038909
FBgn0004045 FBgn0031319
FBgn0004045 FBgn0030676
FBgn0004045 FBgn0259168
FBgn0004045 FBgn0035947
FBgn0004045 FBgn0035718
FBgn0004045 FBgn0035355
FBgn0004045 FBgn0036950
FBgn0004045 FBgn0035271
FBgn0004045 Yp1
FBgn0004045 FBgn0261986
FBgn0004045 FBgn0042630
FBgn0030189 FBgn0004907
FBgn0030189 FBgn0037607
FBgn0030189 FBgn0040319
FBgn0030189 FBgn0029766
FBgn0030189 FBgn0050417
FBgn0030189 CG2909
FBgn0030189 FBgn0046114
FBgn0030189 FBgn0029676
FBgn0030189 FBgn0038369
FBgn0030189 FBgn0003721
FBgn0083263 E(smoDN)548
FBgn0058172 CG40172
FBgn0058362 CG40362
FBgn0015520 FBgn0027841
FBgn0015520 FBgn0053859
FBgn0015520 FBgn0044452
FBgn0015520 FBgn0053850
FBgn0015520 FBgn0033842
FBgn0015520 FBgn0040206
FBgn0015520 FBgn0035987
FBgn0015520 FBgn0039566
FBgn0015520 FBgn0053823
FBgn0015520 FBgn0053817
FBgn0015520 FBgn0030960
FBgn0015520 FBgn0039449
FBgn0015520 FBgn0053841
FBgn0015520 FBgn0051988
FBgn0015520 FBgn0020270
FBgn0015520 FBgn0263599
FBgn0015520 FBgn0053838
FBgn0015520 FBgn0260632
FBgn0015520 FBgn0053865
FBgn0015520 nonA-l
FBgn0015520 FBgn0039705
FBgn0015520 FBgn0035850
FBgn0015520 FBgn0052685
FBgn0015520 FBgn0042134
FBgn0015520 FBgn0030305
FBgn0015520 FBgn0024285
FBgn0015520 FBgn0035136
FBgn0015520 FBgn0033266
FBgn0015520 FBgn0032499
FBgn0015520 FBgn0022764
FBgn0015520 FBgn0261456
FBgn0015520 FBgn0086657
FBgn0015520 FBgn0051624
FBgn0015520 FBgn0025800
FBgn0015520 FBgn0050085
FBgn0015520 FBgn0053808
FBgn0015520 FBgn0051855
FBgn0015520 FBgn0038977
FBgn0015520 FBgn0053829
FBgn0015520 FBgn0261565
FBgn0015520 FBgn0025381
FBgn0015520 FBgn0053826
FBgn0015520 FBgn0017457
FBgn0015520 FBgn0052672
FBgn0015520 FBgn0029176
FBgn0015520 FBgn0026317
FBgn0015520 FBgn0053856
FBgn0015520 FBgn0030668
FBgn0015520 FBgn0053847
FBgn0015520 FBgn0053832
FBgn0015520 FBgn0037815
FBgn0015520 FBgn0035872
FBgn0015520 FBgn0051618
FBgn0015520 FBgn0053820
FBgn0015520 FBgn0039636
FBgn0015520 FBgn0040780
FBgn0015520 FBgn0036761
FBgn0015520 FBgn0036641
FBgn0015520 FBgn0027844
FBgn0015520 FBgn0045980
FBgn0015520 FBgn0262739
FBgn0015520 FBgn0038197
FBgn0015520 FBgn0052226
FBgn0015520 FBgn0050178
FBgn0015520 FBgn0034433
FBgn0015520 FBgn0030142
FBgn0015520 FBgn0053862
FBgn0015520 FBgn0025803
FBgn0015520 FBgn0053844
FBgn0015520 FBgn0023169
FBgn0015520 FBgn0022063
FBgn0015520 FBgn0037363
FBgn0015520 FBgn0026326
FBgn0015520 FBgn0085354
FBgn0015520 FBgn0053814
FBgn0015520 FBgn0032250
FBgn0015520 FBgn0031972
FBgn0015520 FBgn0053835
FBgn0015520 FBgn0039169
FBgn0015520 FBgn0036756
FBgn0015520 FBgn0015805
FBgn0015520 FBgn0029943
FBgn0015520 FBgn0031287
FBgn0015520 FBgn0053853
FBgn0015520 FBgn0038903
FBgn0015520 FBgn0031347
FBgn0015520 FBgn0015520
FBgn0015520 FBgn0036581
FBgn0015520 FBgn0028734
FBgn0015520 FBgn0016978
FBgn0015520 FBgn0260962
FBgn0015520 FBgn0260972
FBgn0015520 FBgn0030724
FBgn0028020 l(3)S104103
FBgn0026417 FBgn0026778
FBgn0026417 Hus1-like
FBgn0026417 FBgn0034876
FBgn0026417 FBgn0028700
FBgn0026417 FBgn0051158
FBgn0026417 FBgn0032906
FBgn0026417 FBgn0030871
FBgn0026417 FBgn0030322
FBgn0026417 FBgn0026417
FBgn0026417 FBgn0032244
FBgn0026417 FBgn0046214
FBgn0026417 FBgn0086134
FBgn0026417 FBgn0032586
FBgn0005678 mcd1
FBgn0082343 HM515
FBgn0027587 FBgn0052344
FBgn0027587 FBgn0021995
FBgn0027587 FBgn0259220
FBgn0027587 FBgn0027548
FBgn0027587 FBgn0033062
FBgn0027587 FBgn0022943
FBgn0027587 FBgn0033741
FBgn0027587 FBgn0037328
FBgn0027587 FBgn0036761
FBgn0027587 FBgn0028473
FBgn0027587 FBgn0040206
FBgn0027587 FBgn0026196
FBgn0027587 FBgn0040284
FBgn0027587 FBgn0037707
FBgn0027587 FBgn0000258
FBgn0027587 FBgn0038275
FBgn0027587 FBgn0031453
FBgn0027587 FBgn0038473
FBgn0027587 FBgn0026370
FBgn0027587 FBgn0036733
FBgn0027587 FBgn0086912
FBgn0027587 FBgn0038472
FBgn0027587 FBgn0000259
FBgn0027587 FBgn0029941
FBgn0027587 FBgn0035136
FBgn0027587 FBgn0027496
FBgn0027587 FBgn0031883
FBgn0027587 FBgn0263350
FBgn0027587 FBgn0003942
FBgn0027587 FBgn0037737
FBgn0027587 FBgn0032404
FBgn0027587 FBgn0038810
FBgn0027587 FBgn0030969
FBgn0027587 FBgn0029766
FBgn0027587 CG7028
FBgn0027587 FBgn0034915
FBgn0027587 FBgn0038951
FBgn0011993 tRNA:T:90Ca
FBgn0044098 E(rst)C7
FBgn0038915 FBgn0039297
FBgn0038915 CG17819
FBgn0000254 Cbp82F
FBgn0034501 CG13868
FBgn0034501 FBgn0036677
FBgn0001662 l(1)E25
FBgn0005231 l(3)R18
FBgn0260268 GSd450
FBgn0030104 CG15368
FBgn0030104 FBgn0033512
FBgn0027959 l(3)S147506
FBgn0033212 FBgn0029766
FBgn0033212 CG1399
FBgn0000267 cbf
FBgn0260996 CG42597
FBgn0036527 CG7304
FBgn0035122 FBgn0262110
FBgn0035122 mRpL17
FBgn0037567 Gfr
FBgn0014056 Su(tor)2-4
FBgn0261444 FBgn0259174
FBgn0261444 FBgn0038772
FBgn0261444 CG3638
FBgn0013232 E(var)183
FBgn0004505 fs(1)A5
FBgn0039260 FBgn0039300
FBgn0039260 FBgn0259220
FBgn0039260 FBgn0045862
FBgn0039260 FBgn0086472
FBgn0039260 FBgn0039359
FBgn0039260 FBgn0039406
FBgn0039260 FBgn0086710
FBgn0039260 FBgn0039713
FBgn0039260 FBgn0039757
FBgn0039260 FBgn0039857
FBgn0039260 Smg6
FBgn0039260 FBgn0064225
FBgn0039260 FBgn0259168
FBgn0039260 FBgn0040007
FBgn0069434 Egfr::Tl
FBgn0034713 FBgn0034713
FBgn0034713 FBgn0039241
FBgn0034713 FBgn0086558
FBgn0034713 FBgn0052487
FBgn0034713 FBgn0038145
FBgn0034713 FBgn0052488
FBgn0034713 FBgn0036759
FBgn0034713 FBgn0036760
FBgn0034713 FBgn0250823
FBgn0034713 CG11291
FBgn0060934 l(3)S041405
FBgn0017418 FBgn0023213
FBgn0017418 FBgn0017418
FBgn0017418 FBgn0035823
FBgn0017418 FBgn0017456
FBgn0017418 FBgn0040368
FBgn0017418 FBgn0026316
FBgn0017418 FBgn0035691
FBgn0017418 FBgn0038686
FBgn0017418 FBgn0023423
FBgn0017418 FBgn0033075
FBgn0017418 FBgn0052409
FBgn0017418 FBgn0053100
FBgn0017418 FBgn0030960
FBgn0017418 FBgn0028471
FBgn0017418 FBgn0037573
FBgn0017418 FBgn0035709
FBgn0017418 FBgn0032812
FBgn0017418 FBgn0086361
FBgn0017418 ari-1
FBgn0017418 FBgn0040068
FBgn0017418 FBgn0035860
FBgn0013486 l(1)5PP1
FBgn0025913 MS:DM122
FBgn0030098 FBgn0000319
FBgn0030098 FBgn0250789
FBgn0030098 FBgn0010412
FBgn0030098 FBgn0003346
FBgn0030098 FBgn0053087
FBgn0030098 FBgn0010339
FBgn0030098 FBgn0051363
FBgn0030098 FBgn0034259
FBgn0030098 FBgn0035987
FBgn0030098 FBgn0040102
FBgn0030098 FBgn0038275
FBgn0030098 FBgn0032298
FBgn0030098 FBgn0036928
FBgn0030098 FBgn0001216
FBgn0030098 FBgn0005671
FBgn0030098 FBgn0036442
FBgn0030098 FBgn0025687
FBgn0030098 FBgn0035393
FBgn0030098 FBgn0011227
FBgn0030098 FBgn0024285
FBgn0030098 FBgn0004419
FBgn0030098 CG12057
FBgn0030098 FBgn0031883
FBgn0030098 FBgn0262735
FBgn0030098 FBgn0033204
FBgn0030098 FBgn0034313
FBgn0030098 FBgn0032404
FBgn0030098 FBgn0000084
FBgn0030098 FBgn0030734
FBgn0030098 FBgn0004167
FBgn0030098 FBgn0025716
FBgn0030098 FBgn0026083
FBgn0030098 FBgn0014002
FBgn0030098 FBgn0002183
FBgn0030098 FBgn0014141
FBgn0030098 FBgn0025366
FBgn0030098 FBgn0020305
FBgn0030098 FBgn0034915
FBgn0030098 FBgn0027329
FBgn0013141 sev::Dvir\sev
FBgn0017624 Eig76Ea
FBgn0002135 l(2)K224
FBgn0014324 l(3)ry3
FBgn0065424 l(2)SH1516
FBgn0044858 MS:AC004365
FBgn0016031 FBgn0263598
FBgn0016031 FBgn0020368
FBgn0016031 FBgn0038325
FBgn0016031 FBgn0039589
FBgn0016031 FBgn0035887
FBgn0016031 lama
FBgn0016031 FBgn0261986
FBgn0016031 FBgn0038639
FBgn0021978 l(2)k09920
FBgn0019775 l(1)36
FBgn0085423 CG34394
FBgn0085423 FBgn0259680
FBgn0053125 CG33125
FBgn0065853 l(2)SH0301
FBgn0001179 FBgn0010416
FBgn0001179 FBgn0053874
FBgn0001179 FBgn0032906
FBgn0001179 FBgn0011703
FBgn0001179 FBgn0023212
FBgn0001179 FBgn0037202
FBgn0001179 FBgn0025885
FBgn0001179 FBgn0022942
FBgn0001179 FBgn0053894
FBgn0001179 FBgn0053884
FBgn0001179 FBgn0025455
FBgn0001179 FBgn0053898
FBgn0001179 FBgn0039241
FBgn0001179 FBgn0010246
FBgn0001179 FBgn0053890
FBgn0001179 FBgn0032847
FBgn0001179 FBgn0025836
FBgn0001179 FBgn0004913
FBgn0001179 FBgn0028434
FBgn0001179 FBgn0014037
FBgn0001179 FBgn0010422
FBgn0001179 FBgn0053892
FBgn0001179 FBgn0001961
FBgn0001179 FBgn0022097
FBgn0001179 FBgn0010278
FBgn0001179 FBgn0010280
FBgn0001179 FBgn0003449
FBgn0001179 FBgn0028700
FBgn0001179 FBgn0024352
FBgn0001179 FBgn0034058
FBgn0001179 FBgn0003091
FBgn0001179 FBgn0019938
FBgn0001179 FBgn0030556
FBgn0001179 FBgn0026777
FBgn0001179 FBgn0024956
FBgn0001179 FBgn0002887
FBgn0001179 FBgn0015324
FBgn0001179 FBgn0032634
FBgn0001179 FBgn0015828
FBgn0001179 FBgn0260985
FBgn0001179 FBgn0053896
FBgn0001179 FBgn0026373
FBgn0001179 FBgn0004915
FBgn0001179 FBgn0053904
FBgn0001179 FBgn0010282
FBgn0001179 FBgn0011289
FBgn0001179 FBgn0015546
FBgn0001179 FBgn0263237
FBgn0001179 FBgn0033929
FBgn0001179 FBgn0039218
FBgn0001179 FBgn0023211
FBgn0001179 FBgn0259719
FBgn0001179 FBgn0053870
FBgn0001179 FBgn0032988
FBgn0001179 FBgn0037792
FBgn0001179 FBgn0001974
FBgn0001179 FBgn0010356
FBgn0001179 FBgn0022936
FBgn0001179 FBgn0027499
FBgn0001179 FBgn0002707
FBgn0001179 FBgn0003889
FBgn0001179 FBgn0003277
FBgn0001179 FBgn0003093
FBgn0001179 FBgn0005655
FBgn0001179 FBgn0262955
FBgn0001179 FBgn0011290
FBgn0001179 FBgn0004855
FBgn0001179 FBgn0022774
FBgn0001179 FBgn0003887
FBgn0001179 FBgn0020299
FBgn0001179 FBgn0086347
FBgn0001179 FBgn0022943
FBgn0001179 FBgn0010417
FBgn0001179 FBgn0260945
FBgn0001179 FBgn0003943
FBgn0001179 FBgn0035026
FBgn0001179 hay
FBgn0001179 FBgn0025724
FBgn0001179 FBgn0004698
FBgn0001179 FBgn0010173
FBgn0001179 FBgn0004368
FBgn0001179 FBgn0053886
FBgn0001179 FBgn0053872
FBgn0001179 FBgn0033859
FBgn0001179 FBgn0027090
FBgn0001179 FBgn0019949
FBgn0001179 FBgn0051155
FBgn0001179 FBgn0016687
FBgn0001179 FBgn0004784
FBgn0001179 FBgn0037955
FBgn0001179 FBgn0053902
FBgn0001179 FBgn0053876
FBgn0001179 FBgn0086558
FBgn0001179 FBgn0030871
FBgn0001179 FBgn0035644
FBgn0001179 FBgn0037121
FBgn0001179 FBgn0040273
FBgn0001179 FBgn0003076
FBgn0001179 FBgn0039959
FBgn0001179 FBgn0001233
FBgn0001179 FBgn0262954
FBgn0001179 FBgn0040377
FBgn0001179 FBgn0025800
FBgn0001179 FBgn0053868
FBgn0001179 FBgn0053888
FBgn0001179 FBgn0261109
FBgn0001179 FBgn0031309
FBgn0001179 FBgn0015829
FBgn0001179 FBgn0010421
FBgn0001179 FBgn0027903
FBgn0001179 FBgn0031148
FBgn0001179 FBgn0001179
FBgn0001179 FBgn0028398
FBgn0001179 FBgn0003687
FBgn0001179 FBgn0020756
FBgn0001179 FBgn0010355
FBgn0001179 FBgn0053900
FBgn0001179 FBgn0003888
FBgn0001179 FBgn0003204
FBgn0001179 FBgn0027553
FBgn0001179 FBgn0004370
FBgn0001179 FBgn0003275
FBgn0001179 FBgn0030322
FBgn0001179 FBgn0028683
FBgn0001179 FBgn0003278
FBgn0001179 FBgn0032244
FBgn0001179 FBgn0013347
FBgn0001179 FBgn0033812
FBgn0001179 FBgn0004832
FBgn0001179 FBgn0061209
FBgn0001179 FBgn0011704
FBgn0001179 FBgn0027079
FBgn0001179 FBgn0031657
FBgn0001179 FBgn0023143
FBgn0001179 FBgn0053878
FBgn0001179 FBgn0261850
FBgn0001179 FBgn0053906
FBgn0001179 FBgn0028471
FBgn0001179 FBgn0033571
FBgn0001179 FBgn0053910
FBgn0001179 FBgn0053880
FBgn0001179 FBgn0263600
FBgn0001179 FBgn0020369
FBgn0001179 FBgn0002183
FBgn0001179 FBgn0027338
FBgn0001179 FBgn0053908
FBgn0001179 FBgn0039066
FBgn0001179 FBgn0053882
FBgn0001179 FBgn0039044
FBgn0001179 FBgn0011291
FBgn0001179 FBgn0260962
FBgn0069955 CG41065
FBgn0032430 FBgn0037583
FBgn0032430 FBgn0259174
FBgn0032430 FBgn0032731
FBgn0032430 FBgn0261984
FBgn0032430 FBgn0263603
FBgn0032430 FBgn0086558
FBgn0032430 FBgn0037328
FBgn0032430 FBgn0011305
FBgn0032430 FBgn0051120
FBgn0032430 FBgn0037051
FBgn0032430 FBgn0037481
FBgn0032430 FBgn0032430
FBgn0032430 FBgn0037555
FBgn0032430 FBgn0038826
FBgn0032430 FBgn0086675
FBgn0032430 FBgn0262475
FBgn0032430 FBgn0031453
FBgn0032430 FBgn0035591
FBgn0032430 FBgn0005671
FBgn0032430 CG6388
FBgn0032430 FBgn0002645
FBgn0032430 FBgn0014870
FBgn0032430 FBgn0037549
FBgn0032430 FBgn0260010
FBgn0032430 FBgn0010770
FBgn0032430 FBgn0003545
FBgn0027243 l(1)G0268
FBgn0035498 FBgn0042174
FBgn0035498 FBgn0036785
FBgn0035498 Fit1
FBgn0035498 FBgn0038269
FBgn0035498 FBgn0052528
FBgn0058154 CG40154
FBgn0060547 l(3)S098614
FBgn0036495 FBgn0036879
FBgn0036495 CG33259
FBgn0036495 FBgn0036878
FBgn0028412 FBgn0263143
FBgn0028412 FBgn0036827
FBgn0028412 FBgn0031813
FBgn0028412 FBgn0035251
FBgn0028412 Mst33A
FBgn0051544 CG31544
FBgn0038475 FBgn0086346
FBgn0038475 FBgn0042094
FBgn0038475 FBgn0040234
FBgn0038475 FBgn0050497
FBgn0038475 FBgn0052672
FBgn0038475 FBgn0039731
FBgn0038475 Keap1
FBgn0001839 l(1)ts1082
FBgn0011453 l(3)neo9
FBgn0263247 CG43390
FBgn0030480 Tim9a
FBgn0030480 FBgn0036928
FBgn0030480 FBgn0039283
FBgn0030480 FBgn0038124
FBgn0030480 FBgn0031608
FBgn0030480 FBgn0030480
FBgn0030480 FBgn0032397
FBgn0030480 FBgn0031430
FBgn0030480 FBgn0035473
FBgn0030480 FBgn0016697
FBgn0030480 FBgn0033074
FBgn0030480 FBgn0051229
FBgn0030480 FBgn0039112
FBgn0036111 FBgn0038453
FBgn0036111 FBgn0086558
FBgn0036111 FBgn0058196
FBgn0036111 FBgn0039371
FBgn0036111 FBgn0038145
FBgn0036111 Aps
FBgn0036111 FBgn0036918
FBgn0036111 FBgn0037653
FBgn0036111 FBgn0038603
FBgn0036111 FBgn0039920
FBgn0036111 FBgn0036580
FBgn0036111 FBgn0036509
FBgn0030719 FBgn0053874
FBgn0030719 FBgn0039129
FBgn0030719 FBgn0035423
FBgn0030719 FBgn0037686
FBgn0030719 FBgn0034736
FBgn0030719 FBgn0053894
FBgn0030719 FBgn0053884
FBgn0030719 FBgn0035753
FBgn0030719 FBgn0053898
FBgn0030719 FBgn0032138
FBgn0030719 FBgn0034968
FBgn0030719 FBgn0036213
FBgn0030719 FBgn0037270
FBgn0030719 FBgn0034743
FBgn0030719 FBgn0053890
FBgn0030719 FBgn0039359
FBgn0030719 FBgn0033699
FBgn0030719 FBgn0086710
FBgn0030719 FBgn0039713
FBgn0030719 FBgn0039726
FBgn0030719 FBgn0035791
FBgn0030719 FBgn0053886
FBgn0030719 FBgn0053872
FBgn0030719 FBgn0261596
FBgn0030719 FBgn0034654
FBgn0030719 FBgn0053902
FBgn0030719 FBgn0053892
FBgn0030719 FBgn0053876
FBgn0030719 FBgn0039406
FBgn0030719 FBgn0037249
FBgn0030719 FBgn0260441
FBgn0030719 FBgn0033428
FBgn0030719 FBgn0035823
FBgn0030719 FBgn0036460
FBgn0030719 FBgn0040273
FBgn0030719 FBgn0064225
FBgn0030719 FBgn0034110
FBgn0030719 FBgn0086657
FBgn0030719 FBgn0040007
FBgn0030719 FBgn0053868
FBgn0030719 FBgn0053888
FBgn0030719 FBgn0033912
FBgn0030719 FBgn0261593
FBgn0030719 FBgn0035709
FBgn0030719 FBgn0259139
FBgn0030719 FBgn0039857
FBgn0030719 FBgn0037351
FBgn0030719 FBgn0086706
FBgn0030719 FBgn0033555
FBgn0030719 FBgn0036686
FBgn0030719 FBgn0039300
FBgn0030719 FBgn0034258
FBgn0030719 FBgn0037328
FBgn0030719 FBgn0034822
FBgn0030719 FBgn0034858
FBgn0030719 FBgn0036825
FBgn0030719 FBgn0034138
FBgn0030719 FBgn0040368
FBgn0030719 FBgn0038796
FBgn0030719 FBgn0053900
FBgn0030719 FBgn0034029
FBgn0030719 FBgn0038252
FBgn0030719 FBgn0053896
FBgn0030719 FBgn0053904
FBgn0030719 FBgn0032518
FBgn0030719 FBgn0061209
FBgn0030719 FBgn0034237
FBgn0030719 FBgn0038834
FBgn0030719 eIF5
FBgn0030719 FBgn0053870
FBgn0030719 FBgn0261599
FBgn0030719 FBgn0032987
FBgn0030719 FBgn0053878
FBgn0030719 FBgn0030719
FBgn0030719 FBgn0053906
FBgn0030719 FBgn0035422
FBgn0030719 FBgn0037994
FBgn0030719 FBgn0038277
FBgn0030719 FBgn0053910
FBgn0030719 FBgn0053880
FBgn0030719 FBgn0086472
FBgn0030719 FBgn0040227
FBgn0030719 FBgn0034837
FBgn0030719 FBgn0053908
FBgn0030719 FBgn0039757
FBgn0030719 FBgn0053882
FBgn0030719 FBgn0035860
FBgn0030719 FBgn0039797
FBgn0030719 FBgn0034963
FBgn0062618 Mod(var)1205
FBgn0039765 mRpS18C
FBgn0052085 FBgn0053844
FBgn0052085 FBgn0053859
FBgn0052085 FBgn0053850
FBgn0052085 FBgn0053820
FBgn0052085 FBgn0086558
FBgn0052085 FBgn0053814
FBgn0052085 CG32085
FBgn0052085 FBgn0053823
FBgn0052085 FBgn0053835
FBgn0052085 FBgn0053817
FBgn0052085 FBgn0053808
FBgn0052085 FBgn0053841
FBgn0052085 FBgn0053829
FBgn0052085 FBgn0053826
FBgn0052085 FBgn0053838
FBgn0052085 FBgn0053865
FBgn0052085 FBgn0053853
FBgn0052085 FBgn0053856
FBgn0052085 FBgn0053847
FBgn0052085 FBgn0053862
FBgn0052085 FBgn0053832
FBgn0035985 FBgn0000319
FBgn0035985 FBgn0016075
FBgn0035985 FBgn0250789
FBgn0035985 FBgn0015278
FBgn0035985 FBgn0261014
FBgn0035985 FBgn0001114
FBgn0035985 FBgn0004132
FBgn0035985 FBgn0031643
FBgn0035985 FBgn0035987
FBgn0035985 FBgn0011828
FBgn0035985 FBgn0027291
FBgn0035985 FBgn0033039
FBgn0035985 FBgn0003205
FBgn0035985 FBgn0004167
FBgn0035985 FBgn0000100
FBgn0035985 FBgn0039304
FBgn0035985 FBgn0015019
FBgn0035985 FBgn0261593
FBgn0035985 Cpr67B
FBgn0035985 FBgn0086904
FBgn0035985 FBgn0030520
FBgn0035985 FBgn0040237
FBgn0035985 FBgn0250814
FBgn0011170 l(1)291-5
FBgn0005577 ota5
FBgn0036676 FBgn0038172
FBgn0036676 CG13028
FBgn0085592 CG41276
FBgn0262548 Mod(GMroX1)A
FBgn0002123 l(2)hst
FBgn0004367 FBgn0015271
FBgn0004367 FBgn0004367
FBgn0004367 FBgn0040206
FBgn0004367 FBgn0037862
FBgn0004367 FBgn0032906
FBgn0004367 FBgn0025807
FBgn0004367 FBgn0250906
FBgn0004367 FBgn0053823
FBgn0004367 FBgn0031484
FBgn0004367 FBgn0023180
FBgn0004367 FBgn0053841
FBgn0004367 FBgn0027053
FBgn0004367 FBgn0260987
FBgn0004367 mei-41
FBgn0004367 FBgn0260438
FBgn0004367 FBgn0031851
FBgn0004367 FBgn0004856
FBgn0004367 FBgn0041191
FBgn0004367 FBgn0040283
FBgn0004367 FBgn0017577
FBgn0004367 FBgn0038145
FBgn0004367 FBgn0033354
FBgn0004367 FBgn0263350
FBgn0004367 FBgn0263108
FBgn0004367 FBgn0013717
FBgn0004367 FBgn0053808
FBgn0004367 FBgn0038889
FBgn0004367 FBgn0040232
FBgn0004367 FBgn0053829
FBgn0004367 FBgn0053826
FBgn0004367 FBgn0028700
FBgn0004367 FBgn0023172
FBgn0004367 FBgn0024352
FBgn0004367 FBgn0259113
FBgn0004367 FBgn0053856
FBgn0004367 FBgn0038118
FBgn0004367 FBgn0036327
FBgn0004367 FBgn0050185
FBgn0004367 FBgn0036486
FBgn0004367 FBgn0014467
FBgn0004367 FBgn0041627
FBgn0004367 FBgn0024332
FBgn0004367 FBgn0034029
FBgn0004367 FBgn0261278
FBgn0004367 FBgn0260985
FBgn0004367 FBgn0017581
FBgn0004367 FBgn0011284
FBgn0004367 FBgn0037893
FBgn0004367 FBgn0024556
FBgn0004367 FBgn0038058
FBgn0004367 FBgn0053862
FBgn0004367 FBgn0030506
FBgn0004367 FBgn0015546
FBgn0004367 FBgn0039218
FBgn0004367 FBgn0011766
FBgn0004367 FBgn0026143
FBgn0004367 FBgn0015929
FBgn0004367 FBgn0019686
FBgn0004367 FBgn0053814
FBgn0004367 FBgn0052251
FBgn0004367 FBgn0053835
FBgn0004367 FBgn0041164
FBgn0004367 FBgn0015805
FBgn0004367 FBgn0038827
FBgn0004367 FBgn0032720
FBgn0004367 FBgn0022772
FBgn0004367 FBgn0033109
FBgn0004367 FBgn0263510
FBgn0004367 FBgn0026417
FBgn0004367 FBgn0034728
FBgn0004367 FBgn0039757
FBgn0004367 FBgn0016081
FBgn0004367 FBgn0053859
FBgn0004367 FBgn0053850
FBgn0004367 FBgn0028360
FBgn0004367 FBgn0040078
FBgn0004367 FBgn0053817
FBgn0004367 FBgn0013981
FBgn0004367 FBgn0020270
FBgn0004367 FBgn0053838
FBgn0004367 FBgn0011737
FBgn0004367 FBgn0053865
FBgn0004367 FBgn0045035
FBgn0004367 FBgn0010173
FBgn0004367 FBgn0023181
FBgn0004367 FBgn0004859
FBgn0004367 FBgn0261530
FBgn0004367 FBgn0004889
FBgn0004367 FBgn0019949
FBgn0004367 FBgn0036328
FBgn0004367 FBgn0035136
FBgn0004367 FBgn0004926
FBgn0004367 FBgn0030871
FBgn0004367 FBgn0037741
FBgn0004367 FBgn0020633
FBgn0004367 FBgn0032006
FBgn0004367 FBgn0030170
FBgn0004367 FBgn0032677
FBgn0004367 FBgn0005654
FBgn0004367 FBgn0035918
FBgn0004367 FBgn0036974
FBgn0004367 FBgn0014861
FBgn0004367 FBgn0053847
FBgn0004367 FBgn0037351
FBgn0004367 FBgn0053832
FBgn0004367 FBgn0035630
FBgn0004367 FBgn0040233
FBgn0004367 FBgn0051618
FBgn0004367 FBgn0053820
FBgn0004367 FBgn0010100
FBgn0004367 FBgn0015270
FBgn0004367 FBgn0026778
FBgn0004367 FBgn0035715
FBgn0004367 FBgn0262519
FBgn0004367 FBgn0030322
FBgn0004367 FBgn0263456
FBgn0004367 FBgn0027951
FBgn0004367 FBgn0020616
FBgn0004367 FBgn0032244
FBgn0004367 FBgn0262559
FBgn0004367 FBgn0025815
FBgn0004367 FBgn0086656
FBgn0004367 FBgn0004832
FBgn0004367 FBgn0053844
FBgn0004367 FBgn0020443
FBgn0004367 FBgn0015615
FBgn0004367 FBgn0026418
FBgn0004367 FBgn0032929
FBgn0004367 FBgn0010380
FBgn0004367 FBgn0034087
FBgn0004367 FBgn0031534
FBgn0004367 FBgn0024273
FBgn0004367 FBgn0028471
FBgn0004367 FBgn0263600
FBgn0004367 FBgn0053853
FBgn0004367 FBgn0025808
FBgn0259521 B2002
FBgn0069096 nap
FBgn0035025 FBgn0040816
FBgn0035025 FBgn0037741
FBgn0035025 FBgn0035025
FBgn0035025 FBgn0040078
FBgn0035025 FBgn0040075
FBgn0035025 uri
FBgn0030913 CG6123
FBgn0262737 FBgn0037607
FBgn0262737 FBgn0035423
FBgn0262737 FBgn0011760
FBgn0262737 FBgn0015818
FBgn0262737 FBgn0022942
FBgn0262737 FBgn0035987
FBgn0262737 FBgn0031601
FBgn0262737 FBgn0039566
FBgn0262737 FBgn0053823
FBgn0262737 FBgn0028327
FBgn0262737 FBgn0015277
FBgn0262737 FBgn0015331
FBgn0262737 FBgn0259172
FBgn0262737 FBgn0085433
FBgn0262737 FBgn0262737
FBgn0262737 FBgn0032690
FBgn0262737 FBgn0053841
FBgn0262737 FBgn0010328
FBgn0262737 FBgn0261477
FBgn0262737 FBgn0039867
FBgn0262737 FBgn0263599
FBgn0262737 FBgn0086899
FBgn0262737 FBgn0037270
FBgn0262737 FBgn0035162
FBgn0262737 FBgn0031318
FBgn0262737 FBgn0036733
FBgn0262737 FBgn0023517
FBgn0262737 FBgn0030305
FBgn0262737 FBgn0040283
FBgn0262737 FBgn0038167
FBgn0262737 FBgn0031266
FBgn0262737 FBgn0040075
FBgn0262737 FBgn0032499
FBgn0262737 FBgn0032256
FBgn0262737 FBgn0262735
FBgn0262737 FBgn0038826
FBgn0262737 FBgn0036640
FBgn0262737 FBgn0053808
FBgn0262737 FBgn0040232
FBgn0262737 FBgn0038325
FBgn0262737 FBgn0038927
FBgn0262737 FBgn0053829
FBgn0262737 FBgn0053826
FBgn0262737 FBgn0017457
FBgn0262737 FBgn0034361
FBgn0262737 FBgn0034967
FBgn0262737 FBgn0261933
FBgn0262737 FBgn0259139
FBgn0262737 FBgn0053856
FBgn0262737 FBgn0036188
FBgn0262737 FBgn0261789
FBgn0262737 FBgn0031492
FBgn0262737 FBgn0053087
FBgn0262737 FBgn0034282
FBgn0262737 FBgn0040011
FBgn0262737 FBgn0024998
FBgn0262737 FBgn0026713
FBgn0262737 FBgn0032634
FBgn0262737 FBgn0031493
FBgn0262737 FBgn0027513
FBgn0262737 FBgn0038197
FBgn0262737 FBgn0033787
FBgn0262737 FBgn0052226
FBgn0262737 FBgn0038275
FBgn0262737 FBgn0027873
FBgn0262737 FBgn0038473
FBgn0262737 FBgn0026373
FBgn0262737 FBgn0053862
FBgn0262737 FBgn0259176
FBgn0262737 FBgn0033457
FBgn0262737 FBgn0250814
FBgn0262737 FBgn0039218
FBgn0262737 FBgn0261800
FBgn0262737 FBgn0033210
FBgn0262737 FBgn0037363
FBgn0262737 FBgn0028554
FBgn0262737 FBgn0022063
FBgn0262737 FBgn0053814
FBgn0262737 mub
FBgn0262737 FBgn0261108
FBgn0262737 FBgn0053835
FBgn0262737 FBgn0035692
FBgn0262737 FBgn0034802
FBgn0262737 FBgn0250823
FBgn0262737 FBgn0039159
FBgn0262737 FBgn0036756
FBgn0262737 FBgn0263144
FBgn0262737 FBgn0031621
FBgn0262737 FBgn0031057
FBgn0262737 FBgn0024330
FBgn0262737 FBgn0024996
FBgn0262737 FBgn0032439
FBgn0262737 FBgn0014366
FBgn0262737 FBgn0030724
FBgn0262737 FBgn0260972
FBgn0262737 FBgn0027841
FBgn0262737 FBgn0036277
FBgn0262737 FBgn0036828
FBgn0262737 FBgn0053859
FBgn0262737 FBgn0044452
FBgn0262737 FBgn0015278
FBgn0262737 FBgn0053850
FBgn0262737 FBgn0031047
FBgn0262737 FBgn0022943
FBgn0262737 FBgn0033842
FBgn0262737 FBgn0038464
FBgn0262737 FBgn0015321
FBgn0262737 FBgn0261790
FBgn0262737 FBgn0032961
FBgn0262737 FBgn0033039
FBgn0262737 FBgn0040078
FBgn0262737 FBgn0053817
FBgn0262737 FBgn0030960
FBgn0262737 FBgn0028577
FBgn0262737 FBgn0033208
FBgn0262737 FBgn0037551
FBgn0262737 FBgn0053838
FBgn0262737 FBgn0053865
FBgn0262737 FBgn0003231
FBgn0262737 FBgn0039705
FBgn0262737 FBgn0035850
FBgn0262737 FBgn0037342
FBgn0262737 FBgn0033902
FBgn0262737 FBgn0019949
FBgn0262737 FBgn0037008
FBgn0262737 FBgn0051155
FBgn0262737 FBgn0261065
FBgn0262737 FBgn0031871
FBgn0262737 FBgn0015393
FBgn0262737 FBgn0024285
FBgn0262737 FBgn0034654
FBgn0262737 FBgn0031762
FBgn0262737 FBgn0024491
FBgn0262737 FBgn0035136
FBgn0262737 FBgn0032089
FBgn0262737 FBgn0037121
FBgn0262737 FBgn0026318
FBgn0262737 FBgn0031319
FBgn0262737 FBgn0039735
FBgn0262737 FBgn0261456
FBgn0262737 FBgn0262954
FBgn0262737 FBgn0086657
FBgn0262737 FBgn0035879
FBgn0262737 FBgn0031859
FBgn0262737 FBgn0025582
FBgn0262737 FBgn0004167
FBgn0262737 FBgn0051855
FBgn0262737 FBgn0261565
FBgn0262737 FBgn0040286
FBgn0262737 FBgn0052672
FBgn0262737 FBgn0033688
FBgn0262737 FBgn0023167
FBgn0262737 FBgn0053847
FBgn0262737 FBgn0021795
FBgn0262737 FBgn0264001
FBgn0262737 FBgn0031229
FBgn0262737 FBgn0053832
FBgn0262737 FBgn0260010
FBgn0262737 FBgn0031822
FBgn0262737 FBgn0014009
FBgn0262737 FBgn0029783
FBgn0262737 FBgn0030524
FBgn0262737 FBgn0083919
FBgn0262737 FBgn0053820
FBgn0262737 FBgn0028398
FBgn0262737 FBgn0051618
FBgn0262737 FBgn0259680
FBgn0262737 FBgn0040780
FBgn0262737 FBgn0035720
FBgn0262737 FBgn0033998
FBgn0262737 FBgn0036915
FBgn0262737 FBgn0022959
FBgn0262737 FBgn0037707
FBgn0262737 FBgn0040284
FBgn0262737 FBgn0262739
FBgn0262737 FBgn0045980
FBgn0262737 FBgn0261641
FBgn0262737 FBgn0034923
FBgn0262737 FBgn0033081
FBgn0262737 FBgn0039116
FBgn0262737 FBgn0032298
FBgn0262737 FBgn0033378
FBgn0262737 FBgn0017397
FBgn0262737 FBgn0015907
FBgn0262737 FBgn0034433
FBgn0262737 FBgn0050077
FBgn0262737 FBgn0051550
FBgn0262737 FBgn0020240
FBgn0262737 FBgn0031103
FBgn0262737 FBgn0025803
FBgn0262737 FBgn0035978
FBgn0262737 FBgn0053844
FBgn0262737 FBgn0023169
FBgn0262737 FBgn0024698
FBgn0262737 FBgn0259219
FBgn0262737 FBgn0261791
FBgn0262737 FBgn0026418
FBgn0262737 FBgn0261552
FBgn0262737 FBgn0039274
FBgn0262737 FBgn0050122
FBgn0262737 FBgn0032250
FBgn0262737 FBgn0036314
FBgn0262737 FBgn0040534
FBgn0262737 FBgn0028471
FBgn0262737 FBgn0033571
FBgn0262737 FBgn0015949
FBgn0262737 FBgn0029943
FBgn0262737 FBgn0039139
FBgn0262737 FBgn0053853
FBgn0262737 FBgn0263396
FBgn0262737 FBgn0024542
FBgn0262737 FBgn0016978
FBgn0262737 FBgn0010348
FBgn0262737 FBgn0030364
FBgn0262737 FBgn0032876
FBgn0004126 hum
FBgn0002079 l(2)49Fh
FBgn0035268 FBgn0051855
FBgn0035268 CG8001
FBgn0035268 FBgn0039189
FBgn0033375 CG8078
FBgn0033375 FBgn0029118
FBgn0033375 FBgn0014189
FBgn0033375 FBgn0037328
FBgn0033375 FBgn0028473
FBgn0033375 FBgn0026196
FBgn0033375 FBgn0001224
FBgn0033375 FBgn0034877
FBgn0033375 FBgn0038252
FBgn0033375 FBgn0031143
FBgn0033375 FBgn0028690
FBgn0033375 FBgn0037376
FBgn0033375 FBgn0040308
FBgn0033375 FBgn0001258
FBgn0033375 FBgn0035102
FBgn0033375 FBgn0001216
FBgn0033375 FBgn0052016
FBgn0033375 FBgn0003231
FBgn0033375 FBgn0037632
FBgn0033375 FBgn0025687
FBgn0033375 FBgn0015797
FBgn0033375 FBgn0020235
FBgn0033375 FBgn0035811
FBgn0033375 FBgn0013770
FBgn0033375 FBgn0029093
FBgn0033375 FBgn0037279
FBgn0033375 FBgn0053276
FBgn0033375 FBgn0000299
FBgn0033375 FBgn0032404
FBgn0033375 FBgn0039159
FBgn0033375 FBgn0039936
FBgn0033375 FBgn0025637
FBgn0033375 FBgn0021795
FBgn0033375 FBgn0037881
FBgn0033375 FBgn0052371
FBgn0033375 FBgn0034915
FBgn0033375 FBgn0033926
FBgn0051462 CG31462
FBgn0065416 l(2)SH1541
FBgn0005721 l(1)TK129
FBgn0034842 FBgn0037263
FBgn0034842 FBgn0040060
FBgn0034842 FBgn0038167
FBgn0034842 FBgn0039925
FBgn0034842 FBgn0086558
FBgn0034842 FBgn0044871
FBgn0034842 FBgn0050382
FBgn0034842 FBgn0039788
FBgn0034842 FBgn0038862
FBgn0034842 FBgn0263606
FBgn0034842 FBgn0034842
FBgn0034842 FBgn0052075
FBgn0034842 FBgn0051742
FBgn0034842 FBgn0039690
FBgn0034842 FBgn0040010
FBgn0034842 FBgn0250746
FBgn0034842 FBgn0261859
FBgn0034842 FBgn0039923
FBgn0034842 FBgn0040097
FBgn0034842 FBgn0038593
FBgn0034842 FBgn0038166
FBgn0034842 Pros?5R
FBgn0034842 FBgn0051802
FBgn0034842 FBgn0038471
FBgn0034842 FBgn0261395
FBgn0034842 FBgn0250843
FBgn0034842 FBgn0086134
FBgn0027493 FBgn0036462
FBgn0027493 FBgn0259174
FBgn0027493 FBgn0039129
FBgn0027493 FBgn0010339
FBgn0027493 FBgn0040780
FBgn0027493 FBgn0051363
FBgn0027493 FBgn0036999
FBgn0027493 FBgn0052451
FBgn0027493 FBgn0031170
FBgn0027493 FBgn0035987
FBgn0027493 FBgn0261641
FBgn0027493 FBgn0028694
FBgn0027493 FBgn0038467
FBgn0027493 FBgn0032298
FBgn0027493 FBgn0039241
FBgn0027493 FBgn0031171
FBgn0027493 FBgn0029763
FBgn0027493 FBgn0030061
FBgn0027493 FBgn0036747
FBgn0027493 FBgn0036733
FBgn0027493 FBgn0030486
FBgn0027493 FBgn0003022
FBgn0027493 FBgn0033507
FBgn0027493 FBgn0010770
FBgn0027493 FBgn0030305
FBgn0027493 FBgn0016687
FBgn0027493 FBgn0040066
FBgn0027493 FBgn0030365
FBgn0027493 FBgn0035136
FBgn0027493 FBgn0028695
FBgn0027493 FBgn0027493
FBgn0027493 FBgn0031883
FBgn0027493 FBgn0035333
FBgn0027493 FBgn0039094
FBgn0027493 FBgn0000299
FBgn0027493 FBgn0086657
FBgn0027493 FBgn0030734
FBgn0027493 FBgn0004177
FBgn0027493 FBgn0031728
FBgn0027493 FBgn0051855
FBgn0027493 FBgn0028471
FBgn0027493 FBgn0035591
FBgn0027493 FBgn0014002
FBgn0027493 FBgn0024183
FBgn0027493 FBgn0038593
FBgn0027493 CG17273
FBgn0027493 FBgn0000261
FBgn0027493 FBgn0020305
FBgn0027493 FBgn0031492
FBgn0027493 FBgn0034915
FBgn0027493 FBgn0030724
FBgn0021784 l(3)95BCa
FBgn0035298 FBgn0051855
FBgn0035298 FBgn0050011
FBgn0035298 FBgn0016075
FBgn0035298 FBgn0036992
FBgn0035298 FBgn0032236
FBgn0035298 CG1140
FBgn0035298 FBgn0042127
FBgn0035298 FBgn0036596
FBgn0035298 FBgn0000299
FBgn0035298 FBgn0035298
FBgn0013545 l(2)KE152
FBgn0262653 l(3)ED220-1
FBgn0000422 FBgn0022359
FBgn0000422 FBgn0011274
FBgn0000422 Ddc
FBgn0000422 FBgn0032322
FBgn0000422 FBgn0260964
FBgn0000422 FBgn0010043
FBgn0000422 FBgn0029882
FBgn0000422 FBgn0031637
FBgn0000422 FBgn0031489
FBgn0000422 FBgn0031143
FBgn0000422 FBgn0033010
FBgn0000422 FBgn0035964
FBgn0000422 FBgn0025637
FBgn0000422 FBgn0023415
FBgn0000422 FBgn0004244
FBgn0000422 FBgn0032330
FBgn0000422 FBgn0030029
FBgn0000422 FBgn0005626
FBgn0000422 FBgn0035187
FBgn0020020 ESTS:98D7T
FBgn0004989 c(1)a
FBgn0000310 cho
FBgn0000327 clv-1
FBgn0015434 l(1)4Da
FBgn0011651 Mads-3
FBgn0020059 E(w<up>a</up>)705
FBgn0002315 l(3)85Af
FBgn0034288 CG5084
FBgn0016850 l(1)N31
FBgn0036306 FBgn0034398
FBgn0036306 FBgn0044452
FBgn0036306 FBgn0086558
FBgn0036306 CG10973
FBgn0036306 FBgn0001961
FBgn0036306 FBgn0036999
FBgn0036306 FBgn0014092
FBgn0036306 FBgn0038795
FBgn0036306 FBgn0031781
FBgn0036306 FBgn0033039
FBgn0036306 FBgn0038369
FBgn0036306 FBgn0050085
FBgn0036306 FBgn0032859
FBgn0036306 FBgn0260049
FBgn0036306 FBgn0001258
FBgn0036306 FBgn0036306
FBgn0036306 FBgn0037893
FBgn0036306 FBgn0011742
FBgn0036306 FBgn0030322
FBgn0036306 FBgn0021795
FBgn0036306 FBgn0031437
FBgn0036306 FBgn0020235
FBgn0036306 FBgn0014869
FBgn0036306 FBgn0250814
FBgn0002523 lac
FBgn0011077 l(1)Q31
FBgn0259580 B2026
FBgn0050058 CG30058
FBgn0033139 Tsp42Er
FBgn0033139 FBgn0034398
FBgn0033139 FBgn0026761
FBgn0033139 FBgn0037121
FBgn0033139 FBgn0036999
FBgn0033139 FBgn0026196
FBgn0033139 FBgn0003022
FBgn0033139 FBgn0262735
FBgn0033139 FBgn0033039
FBgn0033139 FBgn0037815
FBgn0033139 FBgn0030734
FBgn0053889 His4:CG33889
FBgn0053889 FBgn0086613
FBgn0053889 FBgn0053907
FBgn0053889 FBgn0053900
FBgn0053889 FBgn0053894
FBgn0053889 FBgn0053898
FBgn0053889 FBgn0083969
FBgn0053889 FBgn0053891
FBgn0053889 FBgn0069242
FBgn0053889 FBgn0053896
FBgn0053889 FBgn0086447
FBgn0053889 FBgn0053909
FBgn0053889 FBgn0087013
FBgn0053889 FBgn0053890
FBgn0053889 FBgn0086710
FBgn0053889 FBgn0086443
FBgn0053889 FBgn0053904
FBgn0053889 FBgn0053893
FBgn0053889 FBgn0053905
FBgn0053889 FBgn0061209
FBgn0053889 FBgn0053897
FBgn0053889 FBgn0053892
FBgn0053889 FBgn0053902
FBgn0053889 FBgn0053889
FBgn0053889 FBgn0053901
FBgn0053889 FBgn0053906
FBgn0053889 FBgn0069354
FBgn0053889 FBgn0053903
FBgn0053889 FBgn0053895
FBgn0053889 FBgn0053910
FBgn0053889 FBgn0250786
FBgn0053889 FBgn0053908
FBgn0053889 FBgn0086908
FBgn0053889 FBgn0053899
FBgn0069178 mcl(2)Z3384
FBgn0027936 FBgn0036599
FBgn0027936 FBgn0029970
FBgn0027936 FBgn0029879
FBgn0027936 FBgn0051687
FBgn0027936 FBgn0030086
FBgn0027936 FBgn0086689
FBgn0027936 FBgn0262114
FBgn0027936 FBgn0027936
FBgn0027936 FBgn0032863
FBgn0027936 FBgn0039137
FBgn0027936 FBgn0052707
FBgn0027936 FBgn0035640
FBgn0027936 FBgn0030569
FBgn0027936 FBgn0041147
FBgn0027936 FBgn0030269
FBgn0027936 FBgn0039828
FBgn0027936 vih
FBgn0027936 FBgn0034231
FBgn0001952 l(2)28Aa
FBgn0031571 FBgn0053533
FBgn0031571 CG3921
FBgn0031571 FBgn0040503
FBgn0031571 FBgn0053113
FBgn0031571 FBgn0050291
FBgn0067346 l(3)95Ef
FBgn0021993 l(2)k09601
FBgn0036896 FBgn0259176
FBgn0036896 FBgn0039280
FBgn0036896 FBgn0040294
FBgn0036896 FBgn0040281
FBgn0036896 FBgn0036896
FBgn0036896 FBgn0038519
FBgn0036896 wnd
FBgn0030409 CG15728
FBgn0030409 FBgn0034523
FBgn0034709 FBgn0036514
FBgn0034709 Swim
FBgn0034709 FBgn0037262
FBgn0034709 FBgn0052311
FBgn0051802 FBgn0053874
FBgn0051802 FBgn0036999
FBgn0051802 FBgn0261873
FBgn0051802 FBgn0086694
FBgn0051802 FBgn0053894
FBgn0051802 FBgn0053900
FBgn0051802 FBgn0053884
FBgn0051802 FBgn0053898
FBgn0051802 FBgn0053896
FBgn0051802 FBgn0001216
FBgn0051802 FBgn0053890
FBgn0051802 CG31802
FBgn0051802 FBgn0037632
FBgn0051802 FBgn0053904
FBgn0051802 FBgn0053886
FBgn0051802 FBgn0053872
FBgn0051802 FBgn0061209
FBgn0051802 FBgn0053892
FBgn0051802 FBgn0053902
FBgn0051802 FBgn0053876
FBgn0051802 FBgn0053870
FBgn0051802 FBgn0053878
FBgn0051802 FBgn0016697
FBgn0051802 FBgn0053906
FBgn0051802 FBgn0053868
FBgn0051802 FBgn0053888
FBgn0051802 FBgn0086758
FBgn0051802 FBgn0053910
FBgn0051802 FBgn0053880
FBgn0051802 FBgn0035063
FBgn0051802 FBgn0051802
FBgn0051802 FBgn0053908
FBgn0051802 FBgn0027084
FBgn0051802 FBgn0053882
FBgn0051802 FBgn0033555
FBgn0262001 CG42819
FBgn0000094 Anp
FBgn0000094 FBgn0037547
FBgn0036873 FBgn0000409
FBgn0036873 FBgn0033518
FBgn0036873 FBgn0022893
FBgn0036873 FBgn0016685
FBgn0036873 FBgn0031663
FBgn0036873 FBgn0035438
FBgn0036873 FBgn0037063
FBgn0036873 FBgn0040070
FBgn0036873 FBgn0027932
FBgn0036873 CG18294
FBgn0036873 FBgn0000579
FBgn0036873 FBgn0026170
FBgn0036873 FBgn0000084
FBgn0036873 FBgn0035334
FBgn0036873 FBgn0250746
FBgn0036873 FBgn0035904
FBgn0036873 FBgn0001216
FBgn0036873 FBgn0013954
FBgn0036873 FBgn0000150
FBgn0036873 FBgn0015379
FBgn0036873 FBgn0035772
FBgn0036873 FBgn0036290
FBgn0064227 Rdh
FBgn0035583 FBgn0034654
FBgn0035583 FBgn0259785
FBgn0035583 FBgn0034398
FBgn0035583 FBgn0034258
FBgn0035583 FBgn0035136
FBgn0035583 FBgn0261800
FBgn0035583 FBgn0263392
FBgn0035583 FBgn0030114
FBgn0035583 FBgn0260441
FBgn0035583 FBgn0010339
FBgn0035583 FBgn0001230
FBgn0035583 FBgn0023212
FBgn0035583 FBgn0036999
FBgn0035583 FBgn0029093
FBgn0035583 FBgn0034259
FBgn0035583 FBgn0039776
FBgn0035583 FBgn0010278
FBgn0035583 CG13704
FBgn0035583 FBgn0025582
FBgn0035583 FBgn0003449
FBgn0035583 FBgn0038473
FBgn0035583 FBgn0001216
FBgn0035583 FBgn0033699
FBgn0035583 FBgn0004587
FBgn0035583 FBgn0027889
FBgn0035583 FBgn0025687
FBgn0035583 FBgn0027084
FBgn0035583 FBgn0035016
FBgn0035583 FBgn0034933
FBgn0035583 FBgn0028479
FBgn0035583 FBgn0010348
FBgn0035583 FBgn0011573
FBgn0035583 FBgn0036258
FBgn0035583 FBgn0023517
FBgn0060590 l(3)S093501b
FBgn0263562 mir-4948
FBgn0004527 l(4)102CDj
FBgn0061028 l(3)S024639a
FBgn0031693 FBgn0033679
FBgn0031693 Cyp4ac1
FBgn0031693 FBgn0039667
FBgn0031693 FBgn0031713
FBgn0082194 aos::spi::vn
FBgn0015362 anon-k
FBgn0060604 l(3)S091104
FBgn0019660 roX2
FBgn0019660 FBgn0019661
FBgn0031462 CG2964
FBgn0031462 FBgn0035021
FBgn0015768 Mst317
FBgn0060981 l(3)S028317
FBgn0015451 l(1)9Fk
FBgn0041112 l(3)cl-R3
FBgn0041112 FBgn0263289
FBgn0011634 l(2)T57h7
FBgn0036470 FBgn0250815
FBgn0036470 CG13463
FBgn0036470 FBgn0036489
FBgn0022144 l(2)k06107
FBgn0017364 l(3)89Br
FBgn0014243 l(2)32Ad
FBgn0045038 FBgn0005585
FBgn0045038 FBgn0033518
FBgn0045038 FBgn0037607
FBgn0045038 FBgn0000308
FBgn0045038 FBgn0035499
FBgn0045038 FBgn0037537
FBgn0045038 FBgn0037063
FBgn0045038 FBgn0035438
FBgn0045038 FBgn0027932
FBgn0045038 FBgn0034259
FBgn0045038 FBgn0025885
FBgn0045038 FBgn0028515
FBgn0045038 FBgn0250746
FBgn0045038 FBgn0034753
FBgn0045038 FBgn0038369
FBgn0045038 FBgn0000083
FBgn0045038 FBgn0035904
FBgn0045038 FBgn0031453
FBgn0045038 FBgn0000150
FBgn0045038 FBgn0003022
FBgn0045038 FBgn0063494
FBgn0045038 FBgn0033902
FBgn0045038 FBgn0010288
FBgn0045038 FBgn0261394
FBgn0045038 FBgn0036334
FBgn0045038 FBgn0034654
FBgn0045038 FBgn0024920
FBgn0045038 FBgn0261014
FBgn0045038 FBgn0021765
FBgn0045038 FBgn0016685
FBgn0045038 FBgn0036921
FBgn0045038 FBgn0040064
FBgn0045038 FBgn0031145
FBgn0045038 FBgn0027493
FBgn0045038 FBgn0039735
FBgn0045038 FBgn0025678
FBgn0045038 FBgn0025682
FBgn0045038 FBgn0004587
FBgn0045038 FBgn0013954
FBgn0045038 FBgn0034967
FBgn0045038 FBgn0027066
FBgn0045038 FBgn0011570
FBgn0045038 FBgn0011661
FBgn0045038 FBgn0015790
FBgn0045038 FBgn0004868
FBgn0045038 FBgn0004907
FBgn0045038 FBgn0022893
FBgn0045038 FBgn0038805
FBgn0045038 FBgn0037328
FBgn0045038 FBgn0051363
FBgn0045038 FBgn0040070
FBgn0045038 FBgn0002284
FBgn0045038 FBgn0037719
FBgn0045038 FBgn0000579
FBgn0045038 FBgn0025628
FBgn0045038 FBgn0026380
FBgn0045038 FBgn0086904
FBgn0045038 FBgn0037913
FBgn0045038 FBgn0026084
FBgn0045038 Proct
FBgn0045038 FBgn0015379
FBgn0045038 FBgn0030322
FBgn0045038 FBgn0261955
FBgn0045038 FBgn0086134
FBgn0045038 FBgn0028342
FBgn0045038 FBgn0031459
FBgn0045038 FBgn0037728
FBgn0045038 FBgn0261458
FBgn0045038 FBgn0000409
FBgn0045038 FBgn0086254
FBgn0045038 FBgn0026418
FBgn0045038 FBgn0030362
FBgn0045038 FBgn0011305
FBgn0045038 FBgn0026170
FBgn0045038 FBgn0000084
FBgn0045038 FBgn0035213
FBgn0045038 FBgn0000100
FBgn0045038 FBgn0033101
FBgn0045038 FBgn0014002
FBgn0045038 FBgn0005655
FBgn0045038 FBgn0010470
FBgn0045038 FBgn0035772
FBgn0045038 FBgn0036290
FBgn0045038 FBgn0035016
FBgn0041605 cpx
FBgn0002705 meg
FBgn0039732 CG15525
FBgn0039732 FBgn0016685
FBgn0039732 FBgn0034915
FBgn0063893 Tim23
FBgn0038608 FBgn0053844
FBgn0038608 FBgn0053859
FBgn0038608 FBgn0038535
FBgn0038608 FBgn0053850
FBgn0038608 FBgn0053820
FBgn0038608 FBgn0051618
FBgn0038608 FBgn0053814
FBgn0038608 FBgn0041627
FBgn0038608 FBgn0053835
FBgn0038608 FBgn0053823
FBgn0038608 FBgn0053817
FBgn0038608 FBgn0053808
FBgn0038608 FBgn0053841
FBgn0038608 WRNexo
FBgn0038608 FBgn0053829
FBgn0038608 FBgn0053826
FBgn0038608 FBgn0053838
FBgn0038608 FBgn0053865
FBgn0038608 FBgn0045035
FBgn0038608 FBgn0053853
FBgn0038608 FBgn0053856
FBgn0038608 FBgn0040087
FBgn0038608 FBgn0053862
FBgn0038608 FBgn0053847
FBgn0038608 FBgn0053832
FBgn0038608 FBgn0039044
FBgn0263551 mir-4939
FBgn0259455 C411
FBgn0001785 l(1)M83
FBgn0011211 FBgn0014868
FBgn0011211 FBgn0035032
FBgn0011211 FBgn0040206
FBgn0011211 FBgn0033351
FBgn0011211 FBgn0033961
FBgn0011211 FBgn0015283
FBgn0011211 FBgn0035620
FBgn0011211 FBgn0015277
FBgn0011211 FBgn0028694
FBgn0011211 FBgn0032373
FBgn0011211 FBgn0034645
FBgn0011211 FBgn0261477
FBgn0011211 FBgn0034712
FBgn0011211 FBgn0086710
FBgn0011211 FBgn0040705
FBgn0011211 FBgn0033423
FBgn0011211 FBgn0027053
FBgn0011211 FBgn0015806
FBgn0011211 FBgn0051477
FBgn0011211 FBgn0037001
FBgn0011211 FBgn0013678
FBgn0011211 FBgn0030305
FBgn0011211 FBgn0052479
FBgn0011211 FBgn0038167
FBgn0011211 FBgn0040773
FBgn0011211 FBgn0039651
FBgn0011211 FBgn0021856
FBgn0011211 FBgn0032499
FBgn0011211 FBgn0037579
FBgn0011211 FBgn0034417
FBgn0011211 FBgn0016697
FBgn0011211 FBgn0051148
FBgn0011211 FBgn0038325
FBgn0011211 FBgn0038979
FBgn0011211 FBgn0020368
FBgn0011211 FBgn0260746
FBgn0011211 FBgn0014391
FBgn0011211 FBgn0028684
FBgn0011211 FBgn0033570
FBgn0011211 FBgn0038613
FBgn0011211 FBgn0031066
FBgn0011211 FBgn0039874
FBgn0011211 FBgn0013680
FBgn0011211 FBgn0017545
FBgn0011211 FBgn0011659
FBgn0011211 FBgn0028744
FBgn0011211 FBgn0035957
FBgn0011211 FBgn0035585
FBgn0011211 FBgn0031771
FBgn0011211 FBgn0021906
FBgn0011211 FBgn0027785
FBgn0011211 FBgn0040056
FBgn0011211 FBgn0037328
FBgn0011211 FBgn0013683
FBgn0011211 FBgn0087002
FBgn0011211 FBgn0013676
FBgn0011211 FBgn0031436
FBgn0011211 FBgn0031505
FBgn0011211 FBgn0038197
FBgn0011211 FBgn0013681
FBgn0011211 FBgn0052226
FBgn0011211 FBgn0011361
FBgn0011211 FBgn0053126
FBgn0011211 FBgn0021967
FBgn0011211 FBgn0030733
FBgn0011211 FBgn0016120
FBgn0011211 FBgn0028342
FBgn0011211 FBgn0033020
FBgn0011211 FBgn0250814
FBgn0011211 FBgn0011766
FBgn0011211 FBgn0025839
FBgn0011211 FBgn0028695
FBgn0011211 FBgn0037363
FBgn0011211 FBgn0051450
FBgn0011211 FBgn0261108
FBgn0011211 FBgn0015031
FBgn0011211 FBgn0029888
FBgn0011211 FBgn0036756
FBgn0011211 FBgn0015245
FBgn0011211 FBgn0028670
FBgn0011211 FBgn0037172
FBgn0011211 FBgn0035619
FBgn0011211 FBgn0038683
FBgn0011211 FBgn0030605
FBgn0011211 FBgn0028671
FBgn0011211 FBgn0027537
FBgn0011211 FBgn0019624
FBgn0011211 FBgn0026371
FBgn0011211 FBgn0017566
FBgn0011211 FBgn0026753
FBgn0011211 FBgn0030724
FBgn0011211 FBgn0260972
FBgn0011211 FBgn0032511
FBgn0011211 FBgn0016075
FBgn0011211 FBgn0044452
FBgn0011211 FBgn0013684
FBgn0011211 FBgn0015278
FBgn0011211 FBgn0052230
FBgn0011211 FBgn0036255
FBgn0011211 FBgn0034496
FBgn0011211 FBgn0034877
FBgn0011211 FBgn0035753
FBgn0011211 FBgn0035404
FBgn0011211 FBgn0030960
FBgn0011211 FBgn0036728
FBgn0011211 FBgn0037891
FBgn0011211 FBgn0260632
FBgn0011211 FBgn0039359
FBgn0011211 FBgn0039705
FBgn0011211 FBgn0032261
FBgn0011211 FBgn0035850
FBgn0011211 FBgn0019957
FBgn0011211 FBgn0020235
FBgn0011211 FBgn0262952
FBgn0011211 FBgn0260008
FBgn0011211 FBgn0035046
FBgn0011211 FBgn0039830
FBgn0011211 FBgn0086558
FBgn0011211 FBgn0038909
FBgn0011211 FBgn0036652
FBgn0011211 FBgn0261456
FBgn0011211 FBgn0086657
FBgn0011211 FBgn0031021
FBgn0011211 FBgn0035879
FBgn0011211 FBgn0029868
FBgn0011211 FBgn0034711
FBgn0011211 FBgn0051855
FBgn0011211 FBgn0028665
FBgn0011211 FBgn0031830
FBgn0011211 FBgn0000810
FBgn0011211 FBgn0052672
FBgn0011211 FBgn0013954
FBgn0011211 FBgn0038978
FBgn0011211 FBgn0011211
FBgn0011211 FBgn0013672
FBgn0011211 FBgn0013998
FBgn0011211 FBgn0016691
FBgn0011211 FBgn0039636
FBgn0011211 FBgn0040780
FBgn0011211 FBgn0014006
FBgn0011211 FBgn0263598
FBgn0011211 FBgn0036345
FBgn0011211 FBgn0034710
FBgn0011211 FBgn0022344
FBgn0011211 FBgn0032298
FBgn0011211 FBgn0040529
FBgn0011211 FBgn0034433
FBgn0011211 FBgn0013679
FBgn0011211 FBgn0030322
FBgn0011211 FBgn0030142
FBgn0011211 FBgn0011763
FBgn0011211 FBgn0013674
FBgn0011211 FBgn0037083
FBgn0011211 FBgn0019644
FBgn0011211 FBgn0011455
FBgn0011211 FBgn0025803
FBgn0011211 FBgn0043791
FBgn0011211 FBgn0017567
FBgn0011211 FBgn0023169
FBgn0011211 FBgn0038387
FBgn0011211 FBgn0031684
FBgn0011211 FBgn0038224
FBgn0011211 FBgn0024733
FBgn0011211 FBgn0030853
FBgn0011211 FBgn0013675
FBgn0011211 FBgn0031456
FBgn0011211 FBgn0032833
FBgn0011211 FBgn0031728
FBgn0011211 FBgn0029943
FBgn0011211 blw
FBgn0011211 FBgn0035600
FBgn0011211 FBgn0039909
FBgn0011211 FBgn0016119
FBgn0011211 FBgn0039576
FBgn0011211 FBgn0050354
FBgn0259108 FBgn0259822
FBgn0259108 FBgn0259108
FBgn0259108 futsch
FBgn0014298 l(3)64Bi
FBgn0034804 FBgn0085421
FBgn0034804 CG3831
FBgn0002976 ob
FBgn0020535 l(2)k06003
FBgn0031026 FBgn0034915
FBgn0031026 CG12231
FBgn0259703 CG42357
FBgn0011092 l(1)Q52
FBgn0011951 tRNA:R:12Ed
FBgn0028841 jhamt
FBgn0262470 EP1318
FBgn0085823 CR41617
FBgn0001804 l(1)Mc32
FBgn0070029 BG00158
FBgn0062561 P30
FBgn0025181 fs(1)11-1505
FBgn0016963 umpB
FBgn0015547 srg
FBgn0036704 FBgn0036999
FBgn0036704 FBgn0038976
FBgn0036704 FBgn0037503
FBgn0036704 FBgn0033039
FBgn0036704 FBgn0053208
FBgn0036704 CG6497
FBgn0036704 FBgn0037893
FBgn0040849 Ir41a
FBgn0003325 Sc
FBgn0061046 l(3)S023634
FBgn0033786 FBgn0032136
FBgn0033786 FBgn0261800
FBgn0033786 FBgn0053087
FBgn0033786 FBgn0020240
FBgn0033786 FBgn0033039
FBgn0033786 FBgn0040475
FBgn0033786 FBgn0261986
FBgn0033786 FBgn0034583
FBgn0033786 CG3884
FBgn0033786 FBgn0033787
FBgn0084038 CG41478
FBgn0053355 5SrRNA:CR33355
FBgn0033021 FBgn0038426
FBgn0033021 FBgn0032721
FBgn0033021 FBgn0036999
FBgn0033021 FBgn0033698
FBgn0033021 FBgn0033235
FBgn0033021 FBgn0032859
FBgn0033021 FBgn0037610
FBgn0033021 FBgn0035141
FBgn0033021 FBgn0037550
FBgn0033021 CG10417
FBgn0033021 FBgn0042206
FBgn0033021 FBgn0025352
FBgn0033021 FBgn0037008
FBgn0033021 FBgn0023517
FBgn0033021 FBgn0036334
FBgn0033021 FBgn0029148
FBgn0033021 FBgn0086558
FBgn0033021 FBgn0002780
FBgn0033021 FBgn0035571
FBgn0033021 FBgn0263350
FBgn0033021 FBgn0031883
FBgn0033021 FBgn0037279
FBgn0033021 FBgn0051075
FBgn0033021 FBgn0262735
FBgn0033021 FBgn0038200
FBgn0033021 FBgn0260936
FBgn0033021 FBgn0039208
FBgn0033021 FBgn0038325
FBgn0033021 FBgn0040286
FBgn0033021 FBgn0034361
FBgn0033021 FBgn0037482
FBgn0033021 FBgn0036888
FBgn0033021 FBgn0015024
FBgn0033021 FBgn0260935
FBgn0033021 FBgn0028479
FBgn0033021 FBgn0261984
FBgn0033021 FBgn0010412
FBgn0033021 FBgn0037328
FBgn0033021 FBgn0040780
FBgn0033021 FBgn0051363
FBgn0033021 FBgn0001230
FBgn0033021 FBgn0035143
FBgn0033021 FBgn0038275
FBgn0033021 FBgn0038020
FBgn0033021 FBgn0038473
FBgn0033021 FBgn0052138
FBgn0033021 FBgn0033883
FBgn0033021 FBgn0037893
FBgn0033021 FBgn0035425
FBgn0033021 FBgn0030061
FBgn0033021 FBgn0035147
FBgn0033021 FBgn0027496
FBgn0033021 FBgn0030048
FBgn0033021 FBgn0034313
FBgn0033021 FBgn0262116
FBgn0033021 FBgn0033021
FBgn0033021 FBgn0262166
FBgn0033021 FBgn0038029
FBgn0033021 FBgn0035591
FBgn0033021 FBgn0037073
FBgn0033021 FBgn0025716
FBgn0033021 FBgn0033817
FBgn0033021 FBgn0026083
FBgn0033021 FBgn0015520
FBgn0033021 FBgn0029766
FBgn0033021 FBgn0039229
FBgn0033021 FBgn0000239
FBgn0033021 FBgn0037549
FBgn0033021 FBgn0034728
FBgn0033021 FBgn0039757
FBgn0033021 FBgn0260972
FBgn0033021 FBgn0037756
FBgn0033021 FBgn0031337
FBgn0005704 l(1)TK107
FBgn0259996 CG40341
FBgn0027197 l(2)30Ca
FBgn0262976 FBgn0026380
FBgn0262976 FBgn0004066
FBgn0262976 FBgn0030086
FBgn0262976 FBgn0003231
FBgn0262976 FBgn0259481
FBgn0262976 FBgn0029766
FBgn0262976 FBgn0001224
FBgn0262976 FBgn0032596
FBgn0262976 FBgn0086134
FBgn0262976 FBgn0250746
FBgn0262976 lawc
FBgn0262976 FBgn0027329
FBgn0010664 l(2)10505
FBgn0038773 CG10887
FBgn0037835 CG14687
FBgn0260292 GSd436
FBgn0261612 Cng
FBgn0261612 FBgn0261612
FBgn0261612 FBgn0040206
FBgn0037099 FBgn0036381
FBgn0037099 FBgn0263390
FBgn0037099 FBgn0259745
FBgn0037099 FBgn0260441
FBgn0037099 FBgn0083978
FBgn0037099 FBgn0038536
FBgn0037099 FBgn0250838
FBgn0037099 FBgn0259834
FBgn0037099 CG7173
FBgn0060986 l(3)S028113
FBgn0027864 FBgn0037924
FBgn0027864 Ogg1
FBgn0027864 FBgn0052110
FBgn0027864 FBgn0027864
FBgn0023026 l(2)FZ13
FBgn0039612 CG14523
FBgn0015908 bangdoo
FBgn0001793 l(1)Mb24
FBgn0040283 FBgn0053874
FBgn0040283 FBgn0053859
FBgn0040283 FBgn0044452
FBgn0040283 FBgn0053850
FBgn0040283 FBgn0053894
FBgn0040283 FBgn0053884
FBgn0040283 FBgn0053823
FBgn0040283 FBgn0053817
FBgn0040283 FBgn0053898
FBgn0040283 FBgn0053841
FBgn0040283 FBgn0053838
FBgn0040283 FBgn0053890
FBgn0040283 FBgn0053865
FBgn0040283 SMC1
FBgn0040283 FBgn0045035
FBgn0040283 FBgn0053886
FBgn0040283 FBgn0053872
FBgn0040283 FBgn0051155
FBgn0040283 FBgn0040283
FBgn0040283 FBgn0053892
FBgn0040283 FBgn0053902
FBgn0040283 FBgn0053876
FBgn0040283 FBgn0052133
FBgn0040283 FBgn0086384
FBgn0040283 FBgn0262954
FBgn0040283 FBgn0053808
FBgn0040283 FBgn0053868
FBgn0040283 FBgn0053829
FBgn0040283 FBgn0261565
FBgn0040283 FBgn0040286
FBgn0040283 FBgn0043865
FBgn0040283 FBgn0053888
FBgn0040283 FBgn0053826
FBgn0040283 FBgn0259139
FBgn0040283 FBgn0259113
FBgn0040283 FBgn0053856
FBgn0040283 FBgn0053847
FBgn0040283 FBgn0260010
FBgn0040283 FBgn0053832
FBgn0040283 FBgn0053820
FBgn0040283 FBgn0051618
FBgn0040283 FBgn0040780
FBgn0040283 FBgn0086694
FBgn0040283 FBgn0040284
FBgn0040283 FBgn0053900
FBgn0040283 FBgn0053896
FBgn0040283 FBgn0051550
FBgn0040283 FBgn0053862
FBgn0040283 FBgn0053904
FBgn0040283 FBgn0061209
FBgn0040283 FBgn0053844
FBgn0040283 FBgn0053814
FBgn0040283 FBgn0053870
FBgn0040283 FBgn0050122
FBgn0040283 FBgn0040534
FBgn0040283 FBgn0053878
FBgn0040283 FBgn0053835
FBgn0040283 FBgn0053906
FBgn0040283 FBgn0053910
FBgn0040283 FBgn0053880
FBgn0040283 FBgn0053853
FBgn0040283 FBgn0263396
FBgn0040283 FBgn0053908
FBgn0040283 FBgn0053882
FBgn0040283 FBgn0260012
FBgn0005037 Est-9
FBgn0021960 l(2)k10127
FBgn0070044 3R-196-22
FBgn0032153 FBgn0032640
FBgn0032153 CG4537
FBgn0038977 FBgn0085433
FBgn0038977 FBgn0042129
FBgn0038977 FBgn0038977
FBgn0038977 CG5376
FBgn0038977 FBgn0039204
FBgn0038977 FBgn0039343
FBgn0038977 FBgn0086904
FBgn0022343 FBgn0083234
FBgn0022343 FBgn0037994
FBgn0022343 FBgn0083242
FBgn0022343 FBgn0031453
FBgn0022343 CG3760
FBgn0022343 FBgn0083236
FBgn0027190 l(2)60A-B
FBgn0024192 sag
FBgn0024192 FBgn0026359
FBgn0038118 timeout
FBgn0038118 FBgn0052251
FBgn0053771 CG33771
FBgn0000037 FBgn0033320
FBgn0000037 FBgn0030011
FBgn0000037 FBgn0039396
FBgn0000037 FBgn0030954
FBgn0000037 FBgn0000037
FBgn0000037 FBgn0031470
FBgn0000037 FBgn0010905
FBgn0000037 FBgn0050106
FBgn0000037 FBgn0004921
FBgn0000037 FBgn0262738
FBgn0000037 FBgn0051780
FBgn0000037 FBgn0032507
FBgn0000037 FBgn0001104
FBgn0000037 FBgn0033058
FBgn0000037 FBgn0002917
FBgn0000037 FBgn0028517
FBgn0000037 FBgn0038542
FBgn0000037 FBgn0019940
FBgn0000037 FBgn0032213
FBgn0000037 FBgn0001105
FBgn0000037 FBgn0024277
FBgn0000037 FBgn0037100
FBgn0000037 FBgn0002940
FBgn0000037 FBgn0013750
FBgn0000037 FBgn0024944
FBgn0000037 FBgn0003248
FBgn0000037 mAcR-60C
FBgn0000037 FBgn0261988
FBgn0000037 FBgn0028864
FBgn0000037 FBgn0038880
FBgn0000037 FBgn0000108
FBgn0000037 FBgn0025595
FBgn0000037 FBgn0020622
FBgn0000037 FBgn0259231
FBgn0000037 FBgn0015129
FBgn0000037 FBgn0035496
FBgn0000037 FBgn0014879
FBgn0000037 FBgn0033321
FBgn0000037 FBgn0058160
FBgn0000037 FBgn0004435
FBgn0000037 FBgn0036742
FBgn0000037 FBgn0038541
FBgn0000037 FBgn0004611
FBgn0000037 FBgn0004622
FBgn0000037 FBgn0030658
FBgn0000037 FBgn0038874
FBgn0000037 FBgn0015024
FBgn0000037 FBgn0087012
FBgn0000037 FBgn0028433
FBgn0000037 FBgn0037627
FBgn0000037 FBgn0051827
FBgn0000037 FBgn0032638
FBgn0000037 FBgn0010348
FBgn0000037 FBgn0260798
FBgn0259598 B0469
FBgn0031313 FBgn0016075
FBgn0031313 FBgn0035499
FBgn0031313 FBgn0028473
FBgn0031313 FBgn0036999
FBgn0031313 FBgn0034259
FBgn0031313 FBgn0036537
FBgn0031313 FBgn0022702
FBgn0031313 FBgn0000258
FBgn0031313 FBgn0004363
FBgn0031313 FBgn0032298
FBgn0031313 FBgn0035141
FBgn0031313 FBgn0035102
FBgn0031313 FBgn0039186
FBgn0031313 FBgn0005671
FBgn0031313 CG5080
FBgn0031313 FBgn0085197
FBgn0031313 FBgn0037712
FBgn0031313 FBgn0028342
FBgn0031313 FBgn0037008
FBgn0031313 FBgn0038519
FBgn0031313 FBgn0023517
FBgn0031313 FBgn0016687
FBgn0031313 FBgn0037718
FBgn0031313 FBgn0035136
FBgn0031313 FBgn0016685
FBgn0031313 FBgn0014163
FBgn0031313 FBgn0260441
FBgn0031313 FBgn0037770
FBgn0031313 FBgn0000299
FBgn0031313 FBgn0036671
FBgn0031313 FBgn0262125
FBgn0031313 FBgn0033786
FBgn0031313 FBgn0062442
FBgn0031313 FBgn0004587
FBgn0031313 FBgn0086446
FBgn0031313 FBgn0026761
FBgn0031313 FBgn0013954
FBgn0031313 FBgn0034967
FBgn0031313 FBgn0016119
FBgn0031313 FBgn0010348
FBgn0031313 FBgn0036311
FBgn0067422 FBgn0263111
FBgn0067422 E(TS2)2
FBgn0082987 snoRNA:?28S-2444
FBgn0000173 FBgn0036660
FBgn0000173 FBgn0029689
FBgn0000173 FBgn0261675
FBgn0000173 FBgn0029911
FBgn0000173 FBgn0032210
FBgn0000173 FBgn0263601
FBgn0000173 FBgn0003943
FBgn0000173 FBgn0039115
FBgn0000173 FBgn0025885
FBgn0000173 FBgn0001978
FBgn0000173 FBgn0036621
FBgn0000173 FBgn0033402
FBgn0000173 FBgn0028434
FBgn0000173 FBgn0262740
FBgn0000173 FBgn0010441
FBgn0000173 FBgn0086358
FBgn0000173 FBgn0034410
FBgn0000173 FBgn0029152
FBgn0000173 FBgn0004856
FBgn0000173 FBgn0035136
FBgn0000173 FBgn0032223
FBgn0000173 FBgn0017418
FBgn0000173 FBgn0086558
FBgn0000173 FBgn0032214
FBgn0000173 FBgn0039773
FBgn0000173 FBgn0037242
FBgn0000173 FBgn0026318
FBgn0000173 FBgn0015247
FBgn0000173 FBgn0001233
FBgn0000173 FBgn0051716
FBgn0000173 FBgn0086657
FBgn0000173 FBgn0032850
FBgn0000173 FBgn0035879
FBgn0000173 FBgn0025381
FBgn0000173 FBgn0034528
FBgn0000173 FBgn0037442
FBgn0000173 FBgn0030578
FBgn0000173 FBgn0026323
FBgn0000173 FBgn0010421
FBgn0000173 FBgn0037240
FBgn0000173 FBgn0013998
FBgn0000173 FBgn0025574
FBgn0000173 FBgn0034314
FBgn0000173 FBgn0053505
FBgn0000173 FBgn0025571
FBgn0000173 FBgn0004436
FBgn0000173 FBgn0036239
FBgn0000173 FBgn0002932
FBgn0000173 FBgn0261938
FBgn0000173 FBgn0001216
FBgn0000173 FBgn0037759
FBgn0000173 FBgn0004919
FBgn0000173 FBgn0035601
FBgn0000173 FBgn0032813
FBgn0000173 FBgn0024320
FBgn0000173 FBgn0032512
FBgn0000173 FBgn0011704
FBgn0000173 FBgn0000524
FBgn0000173 FBgn0023143
FBgn0000173 FBgn0045064
FBgn0000173 FBgn0027052
FBgn0000173 FBgn0263144
FBgn0000173 FBgn0261914
FBgn0000173 ben
FBgn0000173 FBgn0028471
FBgn0000173 FBgn0052850
FBgn0000173 FBgn0053653
FBgn0000173 FBgn0031604
FBgn0000173 FBgn0001219
FBgn0000173 FBgn0005655
FBgn0000173 FBgn0037356
FBgn0000173 FBgn0260972
FBgn0085738 CR40503
FBgn0001688 l(1)ESHS9
FBgn0037687 FBgn0005585
FBgn0037687 FBgn0032731
FBgn0037687 FBgn0037607
FBgn0037687 FBgn0022893
FBgn0037687 FBgn0035499
FBgn0037687 FBgn0051363
FBgn0037687 FBgn0030362
FBgn0037687 FBgn0000579
FBgn0037687 FBgn0026170
FBgn0037687 FBgn0000084
FBgn0037687 FBgn0034753
FBgn0037687 FBgn0032859
FBgn0037687 FBgn0260049
FBgn0037687 FBgn0031453
FBgn0037687 FBgn0025682
FBgn0037687 FBgn0014002
FBgn0037687 FBgn0013954
FBgn0037687 FBgn0037687
FBgn0037687 FBgn0000150
FBgn0037687 FBgn0011742
FBgn0037687 FBgn0011570
FBgn0037687 FBgn0011661
FBgn0037687 FBgn0250843
FBgn0037687 CG8132
FBgn0260308 GSd233
FBgn0069421 JJF077
FBgn0053862 FBgn0053874
FBgn0053862 FBgn0085434
FBgn0053862 FBgn0053885
FBgn0053862 FBgn0250906
FBgn0053862 FBgn0053894
FBgn0053862 FBgn0053884
FBgn0053862 FBgn0250746
FBgn0053862 FBgn0053898
FBgn0053862 FBgn0053909
FBgn0053862 FBgn0053865
FBgn0053862 FBgn0053890
FBgn0053862 FBgn0053883
FBgn0053862 FBgn0053872
FBgn0053862 FBgn0053886
FBgn0053862 FBgn0053877
FBgn0053862 FBgn0261530
FBgn0053862 His2A:CG33862
FBgn0053862 FBgn0053869
FBgn0053862 FBgn0053905
FBgn0053862 FBgn0053892
FBgn0053862 FBgn0053902
FBgn0053862 FBgn0053876
FBgn0053862 FBgn0086558
FBgn0053862 FBgn0262114
FBgn0053862 FBgn0053879
FBgn0053862 FBgn0064225
FBgn0053862 FBgn0053868
FBgn0053862 FBgn0053903
FBgn0053862 FBgn0053888
FBgn0053862 FBgn0250786
FBgn0053862 FBgn0259139
FBgn0053862 FBgn0260456
FBgn0053862 FBgn0053899
FBgn0053862 FBgn0053863
FBgn0053862 FBgn0053887
FBgn0053862 FBgn0086613
FBgn0053862 FBgn0053907
FBgn0053862 FBgn0086694
FBgn0053862 FBgn0053900
FBgn0053862 FBgn0053871
FBgn0053862 FBgn0053891
FBgn0053862 FBgn0053866
FBgn0053862 FBgn0053896
FBgn0053862 FBgn0087013
FBgn0053862 FBgn0086904
FBgn0053862 FBgn0053904
FBgn0053862 FBgn0053862
FBgn0053862 FBgn0053893
FBgn0053862 FBgn0085412
FBgn0053862 FBgn0053875
FBgn0053862 FBgn0259937
FBgn0053862 FBgn0061209
FBgn0053862 FBgn0053897
FBgn0053862 FBgn0053889
FBgn0053862 FBgn0053881
FBgn0053862 FBgn0053870
FBgn0053862 FBgn0053901
FBgn0053862 FBgn0053878
FBgn0053862 FBgn0053906
FBgn0053862 FBgn0086675
FBgn0053862 FBgn0069354
FBgn0053862 FBgn0053895
FBgn0053862 FBgn0053880
FBgn0053862 FBgn0053910
FBgn0053862 FBgn0053873
FBgn0053862 FBgn0263396
FBgn0053862 FBgn0053908
FBgn0053862 FBgn0053882
FBgn0005272 l(3)SG92
FBgn0051338 CR31338
FBgn0005513 l(2)25Cg
FBgn0045062 fs(1)100
FBgn0051245 CG31245
FBgn0067821 anon-55MEL
FBgn0015375 cub
FBgn0052191 CG32191
FBgn0086724 GiM
FBgn0003157 pte
FBgn0060988 l(3)S027821b
FBgn0066905 anon-SAGE:Wang-093
FBgn0028190 l(3)S023426
FBgn0024340 KHD-11
FBgn0053221 CR33221
FBgn0027329 FBgn0036490
FBgn0027329 FBgn0036462
FBgn0027329 FBgn0033055
FBgn0027329 FBgn0030000
FBgn0027329 FBgn0034232
FBgn0027329 FBgn0040206
FBgn0027329 FBgn0029153
FBgn0027329 FBgn0250906
FBgn0027329 FBgn0053823
FBgn0027329 FBgn0037377
FBgn0027329 FBgn0028694
FBgn0027329 FBgn0039869
FBgn0027329 FBgn0053841
FBgn0027329 FBgn0036213
FBgn0027329 FBgn0036514
FBgn0027329 FBgn0030305
FBgn0027329 FBgn0086129
FBgn0027329 FBgn0052479
FBgn0027329 FBgn0038167
FBgn0027329 FBgn0044323
FBgn0027329 FBgn0052104
FBgn0027329 FBgn0029155
FBgn0027329 FBgn0030086
FBgn0027329 FBgn0032499
FBgn0027329 FBgn0086736
FBgn0027329 FBgn0051075
FBgn0027329 FBgn0036516
FBgn0027329 FBgn0033342
FBgn0027329 FBgn0039417
FBgn0027329 FBgn0053808
FBgn0027329 FBgn0038325
FBgn0027329 FBgn0053829
FBgn0027329 FBgn0053826
FBgn0027329 FBgn0036813
FBgn0027329 FBgn0029629
FBgn0027329 FBgn0259483
FBgn0027329 FBgn0034361
FBgn0027329 FBgn0053856
FBgn0027329 FBgn0038642
FBgn0027329 FBgn0036183
FBgn0027329 FBgn0038861
FBgn0027329 FBgn0038471
FBgn0027329 FBgn0027509
FBgn0027329 FBgn0028744
FBgn0027329 FBgn0033339
FBgn0027329 FBgn0040056
FBgn0027329 FBgn0038796
FBgn0027329 FBgn0033915
FBgn0027329 FBgn0051852
FBgn0027329 FBgn0038197
FBgn0027329 FBgn0033787
FBgn0027329 FBgn0034893
FBgn0027329 FBgn0085693
FBgn0027329 FBgn0040308
FBgn0027329 FBgn0032236
FBgn0027329 FBgn0027341
FBgn0027329 FBgn0035922
FBgn0027329 FBgn0036096
FBgn0027329 FBgn0037893
FBgn0027329 FBgn0038058
FBgn0027329 FBgn0053862
FBgn0027329 FBgn0032397
FBgn0027329 FBgn0032444
FBgn0027329 FBgn0030406
FBgn0027329 FBgn0030207
FBgn0027329 FBgn0029672
FBgn0027329 FBgn0261800
FBgn0027329 FBgn0030365
FBgn0027329 FBgn0028695
FBgn0027329 FBgn0037363
FBgn0027329 FBgn0031006
FBgn0027329 FBgn0053814
FBgn0027329 FBgn0027936
FBgn0027329 Tcp-1?
FBgn0027329 FBgn0036990
FBgn0027329 FBgn0053835
FBgn0027329 FBgn0261243
FBgn0027329 FBgn0250823
FBgn0027329 FBgn0037330
FBgn0027329 FBgn0036756
FBgn0027329 FBgn0033889
FBgn0027329 FBgn0027588
FBgn0027329 FBgn0031776
FBgn0027329 FBgn0028692
FBgn0027329 FBgn0263510
FBgn0027329 FBgn0260972
FBgn0027329 FBgn0030724
FBgn0027329 FBgn0027329
FBgn0027329 FBgn0039183
FBgn0027329 FBgn0034308
FBgn0027329 FBgn0038976
FBgn0027329 FBgn0044452
FBgn0027329 FBgn0040309
FBgn0027329 FBgn0053859
FBgn0027329 FBgn0053850
FBgn0027329 FBgn0031322
FBgn0027329 FBgn0029154
FBgn0027329 FBgn0036255
FBgn0027329 FBgn0036918
FBgn0027329 FBgn0032961
FBgn0027329 FBgn0053817
FBgn0027329 FBgn0038293
FBgn0027329 FBgn0030960
FBgn0027329 FBgn0001995
FBgn0027329 FBgn0031143
FBgn0027329 FBgn0053838
FBgn0027329 FBgn0053865
FBgn0027329 FBgn0037632
FBgn0027329 FBgn0039705
FBgn0027329 FBgn0033454
FBgn0027329 FBgn0035850
FBgn0027329 FBgn0033639
FBgn0027329 FBgn0033902
FBgn0027329 FBgn0037008
FBgn0027329 FBgn0050290
FBgn0027329 FBgn0034654
FBgn0027329 FBgn0030855
FBgn0027329 FBgn0035136
FBgn0027329 FBgn0038080
FBgn0027329 FBgn0037744
FBgn0027329 FBgn0052706
FBgn0027329 FBgn0040007
FBgn0027329 FBgn0086657
FBgn0027329 FBgn0032750
FBgn0027329 FBgn0051855
FBgn0027329 FBgn0086707
FBgn0027329 FBgn0035901
FBgn0027329 FBgn0085521
FBgn0027329 FBgn0036888
FBgn0027329 FBgn0052672
FBgn0027329 FBgn0042127
FBgn0027329 FBgn0039580
FBgn0027329 FBgn0053847
FBgn0027329 FBgn0053832
FBgn0027329 FBgn0032339
FBgn0027329 FBgn0030011
FBgn0027329 FBgn0030524
FBgn0027329 FBgn0036500
FBgn0027329 FBgn0053820
FBgn0027329 FBgn0051618
FBgn0027329 FBgn0040780
FBgn0027329 FBgn0259680
FBgn0027329 FBgn0031877
FBgn0027329 FBgn0028741
FBgn0027329 FBgn0045980
FBgn0027329 FBgn0034585
FBgn0027329 FBgn0052708
FBgn0027329 FBgn0032298
FBgn0027329 FBgn0035102
FBgn0027329 FBgn0034433
FBgn0027329 FBgn0028683
FBgn0027329 FBgn0030142
FBgn0027329 FBgn0036135
FBgn0027329 FBgn0033246
FBgn0027329 FBgn0039145
FBgn0027329 FBgn0046222
FBgn0027329 FBgn0035603
FBgn0027329 FBgn0053844
FBgn0027329 FBgn0038385
FBgn0027329 FBgn0034127
FBgn0027329 FBgn0259142
FBgn0027329 FBgn0086254
FBgn0027329 FBgn0040022
FBgn0027329 FBgn0030085
FBgn0027329 FBgn0034451
FBgn0027329 FBgn0030554
FBgn0027329 FBgn0029943
FBgn0027329 FBgn0036237
FBgn0027329 FBgn0052085
FBgn0027329 FBgn0035771
FBgn0027329 FBgn0053853
FBgn0027329 FBgn0027084
FBgn0027329 FBgn0039336
FBgn0005424 l(1)adl13
FBgn0014311 l(3)ry105
FBgn0034849 FBgn0043791
FBgn0034849 FBgn0036173
FBgn0034849 FBgn0039519
FBgn0034849 FBgn0038845
FBgn0034849 FBgn0041337
FBgn0034849 FBgn0038145
FBgn0034849 FBgn0039006
FBgn0034849 FBgn0035620
FBgn0034849 FBgn0034849
FBgn0034849 FBgn0038194
FBgn0034849 FBgn0053105
FBgn0034849 CG3500
FBgn0034849 FBgn0069242
FBgn0034849 FBgn0035619
FBgn0034849 FBgn0052438
FBgn0034849 FBgn0045866
FBgn0034849 FBgn0038037
FBgn0034849 FBgn0037083
FBgn0034849 FBgn0051787
FBgn0067088 J18
FBgn0261111 FBgn0036684
FBgn0261111 FBgn0052635
FBgn0261111 FBgn0052672
FBgn0261111 BHD
FBgn0261111 FBgn0011742
FBgn0261111 FBgn0039229
FBgn0261111 FBgn0001224
FBgn0261111 FBgn0032859
FBgn0261111 FBgn0003721
FBgn0022708 Adk2
FBgn0022708 FBgn0259174
FBgn0022708 FBgn0035423
FBgn0022708 FBgn0259680
FBgn0022708 FBgn0262114
FBgn0022708 FBgn0040056
FBgn0022708 FBgn0026318
FBgn0022708 FBgn0032499
FBgn0022708 FBgn0025885
FBgn0022708 FBgn0031650
FBgn0022708 FBgn0036314
FBgn0022708 FBgn0250823
FBgn0022708 FBgn0026170
FBgn0022708 FBgn0028694
FBgn0022708 FBgn0086657
FBgn0022708 FBgn0036756
FBgn0022708 FBgn0263144
FBgn0022708 FBgn0032455
FBgn0022708 FBgn0052226
FBgn0022708 FBgn0022708
FBgn0022708 FBgn0085433
FBgn0022708 FBgn0086712
FBgn0022708 FBgn0028471
FBgn0022708 FBgn0039751
FBgn0022708 FBgn0029943
FBgn0022708 FBgn0028684
FBgn0022708 FBgn0031952
FBgn0022708 FBgn0035850
FBgn0022708 FBgn0038948
FBgn0022708 FBgn0031093
FBgn0022708 FBgn0024891
FBgn0036262 CG6910
FBgn0036262 FBgn0036262
FBgn0030347 CG15739
FBgn0030347 FBgn0035102
FBgn0030347 FBgn0033527
FBgn0030347 FBgn0003748
FBgn0030347 FBgn0033926
FBgn0030347 FBgn0038321
FBgn0030347 FBgn0031143
FBgn0030347 FBgn0030881
FBgn0027793 CG14787
FBgn0086047 snoRNA:Me18S-G894
FBgn0010894 FBgn0028544
FBgn0010894 FBgn0020299
FBgn0010894 FBgn0085430
FBgn0010894 FBgn0028407
FBgn0010894 FBgn0052447
FBgn0010894 FBgn0011666
FBgn0010894 FBgn0037921
FBgn0010894 FBgn0028573
FBgn0010894 sinu
FBgn0030460 FBgn0038145
FBgn0030460 FBgn0039450
FBgn0030460 FBgn0032054
FBgn0030460 CG2453
FBgn0030460 FBgn0030460
FBgn0030460 FBgn0250823
FBgn0030460 FBgn0040056
FBgn0030460 FBgn0050493
FBgn0022323 l(1)B22.5
FBgn0086491 T:Myr-Src42A
FBgn0002664 mat(2)ea-A
FBgn0263411 CR43457
FBgn0014213 l(2)31Ba
FBgn0030372 CG12722
FBgn0051437 CG31437
FBgn0035482 CG14985
FBgn0035482 FBgn0039402
FBgn0259736 CG42390
FBgn0260634 eIF4G2
FBgn0260634 FBgn0086472
FBgn0260634 FBgn0250848
FBgn0065503 l(2)SH1202
FBgn0051869 FBgn0259481
FBgn0051869 CG31869
FBgn0051869 FBgn0264291
FBgn0051869 FBgn0050263
FBgn0015477 FBgn0046332
FBgn0015477 FBgn0020368
FBgn0015477 FBgn0033153
FBgn0015477 FBgn0033452
FBgn0015477 FBgn0015477
FBgn0015477 FBgn0031256
FBgn0015477 Rme-8
FBgn0015477 FBgn0263598
FBgn0015477 FBgn0031534
FBgn0015477 FBgn0033539
FBgn0015477 FBgn0027052
FBgn0013382 acj4
FBgn0030786 FBgn0016075
FBgn0030786 FBgn0261800
FBgn0030786 FBgn0263392
FBgn0030786 FBgn0015521
FBgn0030786 mRpL22
FBgn0030786 FBgn0034650
FBgn0030786 FBgn0036537
FBgn0030786 FBgn0000299
FBgn0030786 FBgn0033787
FBgn0030786 FBgn0035102
FBgn0030786 FBgn0035591
FBgn0030786 FBgn0039186
FBgn0030786 FBgn0001216
FBgn0030786 FBgn0000810
FBgn0030786 FBgn0032261
FBgn0030786 FBgn0003022
FBgn0030786 FBgn0053825
FBgn0030786 FBgn0011570
FBgn0033440 FBgn0034402
FBgn0033440 FBgn0035102
FBgn0033440 CG10459
FBgn0033440 FBgn0001961
FBgn0033440 FBgn0013954
FBgn0033440 FBgn0037913
FBgn0033440 FBgn0026170
FBgn0033440 FBgn0000084
FBgn0033440 FBgn0031143
FBgn0033440 FBgn0032329
FBgn0039938 FBgn0085396
FBgn0039938 FBgn0039938
FBgn0039938 Sox102F
FBgn0061105 l(3)S008206b
FBgn0040236 c11.1
FBgn0060863 l(3)S047331
FBgn0037163 laza
FBgn0037163 FBgn0261549
FBgn0030939 CG15041
FBgn0261567 CG42681
FBgn0035153 ebd1
FBgn0035153 FBgn0034258
FBgn0035153 FBgn0035136
FBgn0035153 FBgn0038535
FBgn0035153 FBgn0086915
FBgn0035153 FBgn0037440
FBgn0035153 FBgn0085432
FBgn0035153 FBgn0260962
FBgn0035153 FBgn0004363
FBgn0035153 FBgn0038957
FBgn0003032 pads
FBgn0020320 anon-85Db
FBgn0027885 FBgn0027885
FBgn0027885 Aac11
FBgn0027885 FBgn0029943
FBgn0027885 FBgn0263198
FBgn0027885 FBgn0260972
FBgn0263973 jv
FBgn0002011 l(2)36Fd
FBgn0002011 FBgn0263289
FBgn0023045 l(1)3Bg
FBgn0013393 anon-64Ba
FBgn0044455 EP3561
FBgn0024841 FBgn0037719
FBgn0024841 FBgn0036919
FBgn0024841 FBgn0028734
FBgn0024841 Pcd
FBgn0024841 FBgn0034046
FBgn0024841 FBgn0260793
FBgn0024841 FBgn0037911
FBgn0031749 FBgn0011742
FBgn0031749 CG14000
FBgn0031749 FBgn0033540
FBgn0031749 FBgn0001216
FBgn0031749 FBgn0031143
FBgn0001200 FBgn0011604
FBgn0001200 FBgn0012042
FBgn0001200 FBgn0010355
FBgn0001200 FBgn0003525
FBgn0001200 His4
FBgn0042158 CG18835
FBgn0041802 MS:DS08011
FBgn0086036 snoRNA:Me18S-A934
FBgn0011703 FBgn0013342
FBgn0011703 FBgn0053874
FBgn0011703 FBgn0011703
FBgn0011703 FBgn0032906
FBgn0011703 FBgn0033235
FBgn0011703 FBgn0025885
FBgn0011703 FBgn0035854
FBgn0011703 FBgn0026634
FBgn0011703 FBgn0053894
FBgn0011703 FBgn0053884
FBgn0011703 FBgn0026479
FBgn0011703 FBgn0022709
FBgn0011703 FBgn0028694
FBgn0011703 FBgn0053898
FBgn0011703 FBgn0032859
FBgn0011703 FBgn0015331
FBgn0011703 FBgn0085433
FBgn0011703 FBgn0051674
FBgn0011703 FBgn0041194
FBgn0011703 FBgn0039241
FBgn0011703 FBgn0065032
FBgn0011703 FBgn0053890
FBgn0011703 FBgn0024238
FBgn0011703 FBgn0036309
FBgn0011703 FBgn0032889
FBgn0011703 FBgn0053892
FBgn0011703 FBgn0016685
FBgn0011703 FBgn0260441
FBgn0011703 FBgn0012034
FBgn0011703 FBgn0038145
FBgn0011703 FBgn0037279
FBgn0011703 FBgn0024352
FBgn0011703 FBgn0028684
FBgn0011703 FBgn0034058
FBgn0011703 FBgn0036183
FBgn0011703 FBgn0027552
FBgn0011703 FBgn0038471
FBgn0011703 FBgn0050410
FBgn0011703 FBgn0003346
FBgn0011703 FBgn0034943
FBgn0011703 FBgn0040070
FBgn0011703 FBgn0039204
FBgn0011703 FBgn0036821
FBgn0011703 FBgn0051673
FBgn0011703 FBgn0038876
FBgn0011703 FBgn0038197
FBgn0011703 FBgn0053896
FBgn0011703 FBgn0027601
FBgn0011703 FBgn0028833
FBgn0011703 FBgn0036465
FBgn0011703 FBgn0022382
FBgn0011703 FBgn0053904
FBgn0011703 FBgn0030207
FBgn0011703 FBgn0261458
FBgn0011703 FBgn0037363
FBgn0011703 FBgn0028695
FBgn0011703 FBgn0053870
FBgn0011703 FBgn0050382
FBgn0011703 FBgn0034802
FBgn0011703 FBgn0039112
FBgn0011703 FBgn0024996
FBgn0011703 FBgn0033079
FBgn0011703 RnrL
FBgn0011703 FBgn0024804
FBgn0011703 FBgn0034706
FBgn0011703 FBgn0034915
FBgn0011703 FBgn0030724
FBgn0011703 FBgn0260972
FBgn0011703 FBgn0036277
FBgn0011703 FBgn0015278
FBgn0011703 FBgn0086347
FBgn0011703 FBgn0260439
FBgn0011703 FBgn0031322
FBgn0011703 FBgn0085436
FBgn0011703 FBgn0038369
FBgn0011703 FBgn0263121
FBgn0011703 FBgn0037024
FBgn0011703 FBgn0037551
FBgn0011703 FBgn0036030
FBgn0011703 FBgn0016126
FBgn0011703 FBgn0020238
FBgn0011703 FBgn0015797
FBgn0011703 FBgn0053872
FBgn0011703 FBgn0053886
FBgn0011703 FBgn0039349
FBgn0011703 FBgn0015268
FBgn0011703 FBgn0053902
FBgn0011703 FBgn0053876
FBgn0011703 FBgn0014455
FBgn0011703 FBgn0035476
FBgn0011703 FBgn0039959
FBgn0011703 FBgn0026577
FBgn0011703 FBgn0086657
FBgn0011703 FBgn0050085
FBgn0011703 FBgn0027779
FBgn0011703 FBgn0053868
FBgn0011703 FBgn0028693
FBgn0011703 FBgn0053888
FBgn0011703 FBgn0052672
FBgn0011703 FBgn0040345
FBgn0011703 FBgn0038271
FBgn0011703 FBgn0037020
FBgn0011703 FBgn0036020
FBgn0011703 FBgn0031148
FBgn0011703 FBgn0030289
FBgn0011703 FBgn0040780
FBgn0011703 FBgn0045980
FBgn0011703 FBgn0263106
FBgn0011703 FBgn0053900
FBgn0011703 FBgn0016700
FBgn0011703 FBgn0035147
FBgn0011703 FBgn0033191
FBgn0011703 FBgn0037370
FBgn0011703 FBgn0033246
FBgn0011703 FBgn0015795
FBgn0011703 FBgn0025803
FBgn0011703 FBgn0061209
FBgn0011703 FBgn0011704
FBgn0011703 FBgn0026418
FBgn0011703 FBgn0086254
FBgn0011703 FBgn0029752
FBgn0011703 FBgn0035333
FBgn0011703 FBgn0053878
FBgn0011703 FBgn0053906
FBgn0011703 FBgn0039156
FBgn0011703 FBgn0023477
FBgn0011703 FBgn0028691
FBgn0011703 FBgn0034825
FBgn0011703 FBgn0033101
FBgn0011703 FBgn0029943
FBgn0011703 FBgn0053880
FBgn0011703 FBgn0053910
FBgn0011703 FBgn0020389
FBgn0011703 FBgn0011742
FBgn0011703 FBgn0053908
FBgn0011703 FBgn0262707
FBgn0011703 FBgn0036290
FBgn0011703 FBgn0014010
FBgn0011703 FBgn0053882
FBgn0011703 FBgn0260962
FBgn0011703 FBgn0010348
FBgn0032419 CG17217
FBgn0032419 FBgn0039589
FBgn0032419 FBgn0086134
FBgn0028210 l(3)S011004
FBgn0085594 CG41278
FBgn0060810 l(3)S054516
FBgn0260356 GSd236
FBgn0033089 FBgn0036733
FBgn0033089 FBgn0045980
FBgn0033089 CG17266
FBgn0052240 CG32240
FBgn0062605 Mod(var)1420
FBgn0001515 l(1)10Fi
FBgn0021753 3L-B
FBgn0036996 FBgn0038067
FBgn0036996 FBgn0042207
FBgn0036996 FBgn0038069
FBgn0036996 FBgn0038068
FBgn0036996 mag
FBgn0036996 FBgn0051871
FBgn0036996 FBgn0050194
FBgn0036996 FBgn0051091
FBgn0036996 FBgn0051089
FBgn0036996 FBgn0036996
FBgn0036996 FBgn0051872
FBgn0036996 FBgn0038070
FBgn0042101 CG18744
FBgn0058374 CG40374
FBgn0004785 anon-g
FBgn0038463 FBgn0023167
FBgn0038463 FBgn0039229
FBgn0038463 FBgn0037712
FBgn0038463 FBgn0028932
FBgn0038463 CG3534
FBgn0038463 FBgn0001216
FBgn0038463 FBgn0037328
FBgn0067376 l(2)NC12
FBgn0000626 eyh
FBgn0031623 FBgn0036479
FBgn0031623 FBgn0037379
FBgn0031623 Taf12L
FBgn0034527 FBgn0034654
FBgn0034527 FBgn0034258
FBgn0034527 FBgn0051855
FBgn0034527 FBgn0035102
FBgn0034527 FBgn0015019
FBgn0034527 FBgn0030086
FBgn0034527 FBgn0037632
FBgn0034527 FBgn0010621
FBgn0034527 FBgn0003022
FBgn0034527 FBgn0033902
FBgn0034527 FBgn0036258
FBgn0034527 FBgn0035640
FBgn0034527 CG9945
FBgn0034527 FBgn0033342
FBgn0067359 l(2)NC85
FBgn0050438 CG30438
FBgn0035415 CG14966
FBgn0001310 kk
FBgn0028429 FBgn0046332
FBgn0028429 FBgn0033059
FBgn0028429 FBgn0032298
FBgn0028429 FBgn0029970
FBgn0028429 FBgn0034915
FBgn0028429 I-2
FBgn0054021 CG34021
FBgn0002366 l(3)89Aa
FBgn0013585 l(3)ry93
FBgn0052214 CG32214
FBgn0038744 FBgn0039075
FBgn0038744 FBgn0040087
FBgn0038744 FBgn0039229
FBgn0038744 FBgn0038744
FBgn0038744 CG4733
FBgn0038744 FBgn0083919
FBgn0038744 FBgn0039911
FBgn0038744 FBgn0086690
FBgn0038744 FBgn0039249
FBgn0085195 CG34166
FBgn0003230 ref(2)M
FBgn0025391 FBgn0025391
FBgn0025391 FBgn0032013
FBgn0025391 Scg?
FBgn0025391 FBgn0260003
FBgn0025391 FBgn0040895
FBgn0025391 FBgn0038042
FBgn0025391 FBgn0039856
FBgn0025391 FBgn0033739
FBgn0025391 FBgn0031061
FBgn0013691 mt:tRNA:D
FBgn0060697 l(3)S072517b
FBgn0015927 demented
FBgn0028101 l(3)S072613a
FBgn0036518 RhoGAP71E
FBgn0004101 FBgn0261403
FBgn0004101 FBgn0035993
FBgn0004101 FBgn0262866
FBgn0004101 FBgn0004635
FBgn0004101 FBgn0011274
FBgn0004101 FBgn0014467
FBgn0004101 FBgn0004657
FBgn0004101 FBgn0019972
FBgn0004101 FBgn0010575
FBgn0004101 FBgn0034644
FBgn0004101 FBgn0020381
FBgn0004101 FBgn0026060
FBgn0004101 FBgn0052296
FBgn0004101 FBgn0005658
FBgn0004101 FBgn0005660
FBgn0004101 FBgn0004456
FBgn0004101 FBgn0051988
FBgn0004101 FBgn0037573
FBgn0004101 FBgn0050178
FBgn0004101 FBgn0001216
FBgn0004101 FBgn0260632
FBgn0004101 FBgn0033010
FBgn0004101 FBgn0261617
FBgn0004101 FBgn0004647
FBgn0004101 FBgn0033629
FBgn0004101 FBgn0010282
FBgn0004101 FBgn0010501
FBgn0004101 FBgn0004624
FBgn0004101 FBgn0026061
FBgn0004101 FBgn0004101
FBgn0004101 FBgn0032074
FBgn0004101 FBgn0085354
FBgn0004101 bs
FBgn0004101 FBgn0031698
FBgn0004101 FBgn0086384
FBgn0004101 FBgn0041092
FBgn0004101 FBgn0041163
FBgn0004101 FBgn0010278
FBgn0004101 FBgn0039169
FBgn0004101 FBgn0051624
FBgn0004101 FBgn0261565
FBgn0004101 FBgn0013987
FBgn0004101 FBgn0028684
FBgn0004101 FBgn0011715
FBgn0004101 FBgn0041203
FBgn0004101 FBgn0038344
FBgn0004101 FBgn0024973
FBgn0004101 FBgn0263865
FBgn0004101 FBgn0034821
FBgn0004101 FBgn0033475
FBgn0037853 FBgn0046332
FBgn0037853 FBgn0260945
FBgn0037853 FBgn0086558
FBgn0037853 FBgn0040056
FBgn0037853 FBgn0040298
FBgn0037853 FBgn0259896
FBgn0037853 FBgn0250823
FBgn0037853 CG14696
FBgn0037853 FBgn0050263
FBgn0066939 anon-SAGE:Wang-059
FBgn0028864 FBgn0033320
FBgn0028864 FBgn0039396
FBgn0028864 FBgn0053840
FBgn0028864 FBgn0031470
FBgn0028864 FBgn0034518
FBgn0028864 FBgn0040206
FBgn0028864 FBgn0040078
FBgn0028864 FBgn0058005
FBgn0028864 FBgn0035575
FBgn0028864 FBgn0053828
FBgn0028864 FBgn0033112
FBgn0028864 FBgn0053837
FBgn0028864 FBgn0028983
FBgn0028864 FBgn0052496
FBgn0028864 FBgn0028988
FBgn0028864 FBgn0053801
FBgn0028864 FBgn0052055
FBgn0028864 FBgn0053822
FBgn0028864 FBgn0086129
FBgn0028864 FBgn0034654
FBgn0028864 FBgn0037678
FBgn0028864 FBgn0030559
FBgn0028864 FBgn0053843
FBgn0028864 FBgn0053849
FBgn0028864 FBgn0037121
FBgn0028864 FBgn0038880
FBgn0028864 FBgn0040106
FBgn0028864 FBgn0036742
FBgn0028864 CG18477
FBgn0028864 FBgn0038365
FBgn0028864 FBgn0031975
FBgn0028864 FBgn0039451
FBgn0028864 FBgn0036040
FBgn0028864 FBgn0004587
FBgn0028864 FBgn0038874
FBgn0028864 FBgn0025637
FBgn0028864 FBgn0037627
FBgn0028864 FBgn0051827
FBgn0028864 FBgn0053816
FBgn0028864 FBgn0053846
FBgn0028864 FBgn0030954
FBgn0028864 FBgn0053087
FBgn0028864 FBgn0263603
FBgn0028864 FBgn0035245
FBgn0028864 FBgn0035720
FBgn0028864 FBgn0037677
FBgn0028864 FBgn0053855
FBgn0028864 FBgn0050106
FBgn0028864 FBgn0040107
FBgn0028864 FBgn0051780
FBgn0028864 FBgn0040308
FBgn0028864 FBgn0032507
FBgn0028864 FBgn0033058
FBgn0028864 FBgn0040097
FBgn0028864 FBgn0032213
FBgn0028864 FBgn0051902
FBgn0028864 FBgn0037100
FBgn0028864 FBgn0035049
FBgn0028864 FBgn0028985
FBgn0028864 FBgn0038320
FBgn0028864 FBgn0034507
FBgn0028864 FBgn0053834
FBgn0028864 FBgn0040098
FBgn0028864 FBgn0052808
FBgn0028864 FBgn0028986
FBgn0028864 FBgn0053858
FBgn0028864 FBgn0053861
FBgn0028864 FBgn0036147
FBgn0028864 FBgn0053831
FBgn0028864 FBgn0028987
FBgn0028864 FBgn0028864
FBgn0028864 FBgn0051617
FBgn0028864 FBgn0259231
FBgn0028864 FBgn0029676
FBgn0028864 FBgn0035496
FBgn0028864 FBgn0053864
FBgn0028864 FBgn0053852
FBgn0028864 FBgn0033321
FBgn0028864 FBgn0053807
FBgn0028864 FBgn0058160
FBgn0028864 FBgn0083141
FBgn0028864 FBgn0000100
FBgn0028864 FBgn0030880
FBgn0028864 FBgn0033115
FBgn0028864 FBgn0087012
FBgn0028864 FBgn0053813
FBgn0028864 FBgn0053825
FBgn0028864 FBgn0031816
FBgn0028864 FBgn0053819
FBgn0028864 FBgn0032638
FBgn0028864 FBgn0053810
FBgn0028864 FBgn0260972
FBgn0028864 FBgn0053804
FBgn0022745 anon-J1b
FBgn0060349 l(3)S142215b
FBgn0052320 CG32320
FBgn0051928 CG31928
FBgn0040740 CG14494
FBgn0039846 FBgn0085433
FBgn0039846 CG11337
FBgn0039846 FBgn0051121
FBgn0044513 l(3)80Fe
FBgn0034242 FBgn0000499
FBgn0034242 FBgn0035872
FBgn0034242 FBgn0039555
FBgn0034242 FBgn0000212
FBgn0034242 FBgn0031643
FBgn0034242 FBgn0035720
FBgn0034242 FBgn0035987
FBgn0034242 FBgn0000258
FBgn0034242 FBgn0035145
FBgn0034242 CG14480
FBgn0034242 FBgn0033160
FBgn0034242 FBgn0263933
FBgn0034242 FBgn0261885
FBgn0034242 FBgn0085188
FBgn0034242 FBgn0014870
FBgn0034242 FBgn0001324
FBgn0034242 FBgn0010770
FBgn0034242 FBgn0033264
FBgn0034242 FBgn0086129
FBgn0034242 FBgn0002783
FBgn0034242 FBgn0025463
FBgn0034242 FBgn0035424
FBgn0034242 FBgn0052479
FBgn0034242 FBgn0037109
FBgn0034242 FBgn0004132
FBgn0034242 FBgn0034795
FBgn0034242 FBgn0038578
FBgn0034242 FBgn0262125
FBgn0034242 FBgn0037391
FBgn0034242 FBgn0035213
FBgn0034242 FBgn0038760
FBgn0034242 FBgn0025716
FBgn0034242 FBgn0011715
FBgn0034242 FBgn0034503
FBgn0034242 FBgn0041188
FBgn0034242 FBgn0260456
FBgn0034242 FBgn0030093
FBgn0034242 FBgn0035851
FBgn0034242 FBgn0263865
FBgn0034242 FBgn0000578
FBgn0011592 fra
FBgn0011592 FBgn0015773
FBgn0011592 FBgn0019972
FBgn0011592 FBgn0034858
FBgn0011592 FBgn0036213
FBgn0011592 FBgn0014001
FBgn0011592 FBgn0039726
FBgn0011592 FBgn0024277
FBgn0011592 FBgn0040388
FBgn0011592 FBgn0261596
FBgn0011592 FBgn0031872
FBgn0011592 FBgn0026179
FBgn0011592 FBgn0027494
FBgn0011592 FBgn0015774
FBgn0011592 FBgn0061172
FBgn0011592 FBgn0263218
FBgn0011592 FBgn0051352
FBgn0011592 FBgn0039747
FBgn0011592 FBgn0064225
FBgn0011592 FBgn0040007
FBgn0011592 FBgn0035422
FBgn0011592 FBgn0035574
FBgn0011592 FBgn0024273
FBgn0011592 FBgn0015513
FBgn0011592 FBgn0025582
FBgn0011592 FBgn0014011
FBgn0011592 FBgn0020440
FBgn0011592 FBgn0033912
FBgn0011592 FBgn0034013
FBgn0011592 FBgn0261593
FBgn0011592 FBgn0033159
FBgn0011592 FBgn0034967
FBgn0011592 FBgn0024996
FBgn0011592 FBgn0262468
FBgn0011592 FBgn0011661
FBgn0011592 FBgn0011592
FBgn0011592 FBgn0263219
FBgn0036224 FBgn0034258
FBgn0036224 Rpt4R
FBgn0036224 FBgn0263392
FBgn0036224 FBgn0036489
FBgn0036224 FBgn0035720
FBgn0036224 FBgn0043884
FBgn0036224 FBgn0036827
FBgn0036224 FBgn0037742
FBgn0036224 FBgn0260794
FBgn0036224 FBgn0051719
FBgn0036224 FBgn0050349
FBgn0036224 FBgn0036465
FBgn0036224 FBgn0038166
FBgn0036224 FBgn0033902
FBgn0036224 FBgn0037930
FBgn0036224 FBgn0250843
FBgn0036224 FBgn0086134
FBgn0036224 FBgn0037008
FBgn0036224 FBgn0052479
FBgn0036224 FBgn0039788
FBgn0036224 FBgn0038145
FBgn0036224 FBgn0036460
FBgn0036224 FBgn0040010
FBgn0036224 FBgn0039159
FBgn0036224 FBgn0039208
FBgn0036224 FBgn0025582
FBgn0036224 FBgn0034361
FBgn0036224 FBgn0038613
FBgn0036224 FBgn0051802
FBgn0036224 FBgn0045866
FBgn0036224 FBgn0036258
FBgn0036224 FBgn0033926
FBgn0036224 FBgn0036224
FBgn0026168 spnl
FBgn0042187 CG17234
FBgn0051570 tRNA:CR31570
FBgn0053629 CR33629
FBgn0028201 l(3)S018801
FBgn0034120 FBgn0037922
FBgn0034120 FBgn0038647
FBgn0034120 FBgn0037881
FBgn0034120 CG15710
FBgn0034120 FBgn0034577
FBgn0034120 FBgn0066084
FBgn0034120 FBgn0036317
FBgn0026379 FBgn0036277
FBgn0026379 FBgn0040309
FBgn0026379 FBgn0035499
FBgn0026379 FBgn0033741
FBgn0026379 FBgn0036999
FBgn0026379 FBgn0034259
FBgn0026379 FBgn0041111
FBgn0026379 FBgn0030018
FBgn0026379 FBgn0039566
FBgn0026379 FBgn0032961
FBgn0026379 FBgn0033039
FBgn0026379 FBgn0028327
FBgn0026379 FBgn0263599
FBgn0026379 FBgn0037270
FBgn0026379 FBgn0036733
FBgn0026379 FBgn0085421
FBgn0026379 FBgn0003022
FBgn0026379 FBgn0020235
FBgn0026379 FBgn0004889
FBgn0026379 FBgn0010770
FBgn0026379 FBgn0036514
FBgn0026379 FBgn0037008
FBgn0026379 FBgn0024285
FBgn0026379 FBgn0034654
FBgn0026379 FBgn0004419
FBgn0026379 FBgn0038167
FBgn0026379 FBgn0028648
FBgn0026379 FBgn0027494
FBgn0026379 FBgn0004926
FBgn0026379 FBgn0002780
FBgn0026379 FBgn0029093
FBgn0026379 FBgn0263350
FBgn0026379 FBgn0031883
FBgn0026379 FBgn0032404
FBgn0026379 FBgn0052707
FBgn0026379 FBgn0260936
FBgn0026379 FBgn0039977
FBgn0026379 FBgn0004177
FBgn0026379 FBgn0041147
FBgn0026379 FBgn0025582
FBgn0026379 FBgn0004167
FBgn0026379 FBgn0085413
FBgn0026379 FBgn0033688
FBgn0026379 FBgn0013954
FBgn0026379 FBgn0023167
FBgn0026379 FBgn0261789
FBgn0026379 FBgn0037815
FBgn0026379 FBgn0033926
FBgn0026379 FBgn0027657
FBgn0026379 FBgn0038271
FBgn0026379 FBgn0000319
FBgn0026379 FBgn0259174
FBgn0026379 FBgn0034258
FBgn0026379 FBgn0034590
FBgn0026379 FBgn0010412
FBgn0026379 FBgn0010339
FBgn0026379 FBgn0035720
FBgn0026379 FBgn0038197
FBgn0026379 FBgn0033160
FBgn0026379 FBgn0038275
FBgn0026379 Pten
FBgn0026379 FBgn0039993
FBgn0026379 FBgn0015282
FBgn0026379 FBgn0025687
FBgn0026379 FBgn0015379
FBgn0026379 FBgn0032643
FBgn0026379 FBgn0035111
FBgn0026379 FBgn0028342
FBgn0026379 FBgn0033265
FBgn0026379 FBgn0260648
FBgn0026379 FBgn0250814
FBgn0026379 FBgn0033885
FBgn0026379 FBgn0030686
FBgn0026379 FBgn0029879
FBgn0026379 FBgn0261800
FBgn0026379 FBgn0027496
FBgn0026379 FBgn0261791
FBgn0026379 FBgn0031006
FBgn0026379 FBgn0036853
FBgn0026379 FBgn0261599
FBgn0026379 FBgn0033204
FBgn0026379 FBgn0034313
FBgn0026379 FBgn0028837
FBgn0026379 FBgn0039159
FBgn0026379 FBgn0031286
FBgn0026379 FBgn0051739
FBgn0026379 FBgn0033889
FBgn0026379 FBgn0000100
FBgn0026379 FBgn0036511
FBgn0026379 FBgn0035591
FBgn0026379 FBgn0041203
FBgn0026379 FBgn0014141
FBgn0026379 FBgn0050489
FBgn0026379 FBgn0037549
FBgn0026379 FBgn0039336
FBgn0026379 FBgn0039044
FBgn0026379 FBgn0051694
FBgn0001189 FBgn0034542
FBgn0001189 hfw
FBgn0039136 FBgn0033584
FBgn0039136 FBgn0029676
FBgn0039136 CG5902
FBgn0011129 l(1)Q203
FBgn0085283 CG34254
FBgn0069966 CG41041
FBgn0032899 CG9338
FBgn0046658 anon-38C.51
FBgn0052383 sphinx1
FBgn0022265 l(2)k00611
FBgn0001352 l(1)1EFa
FBgn0031600 CG3652
FBgn0031600 FBgn0086129
FBgn0031600 FBgn0036493
FBgn0031600 FBgn0037203
FBgn0031600 FBgn0031600
FBgn0031600 FBgn0086558
FBgn0031600 FBgn0036764
FBgn0031600 FBgn0032465
FBgn0031600 FBgn0036984
FBgn0031600 FBgn0033382
FBgn0031600 FBgn0039450
FBgn0031600 FBgn0035944
FBgn0031600 FBgn0033929
FBgn0262450 FBgn0028974
FBgn0262450 FBgn0028476
FBgn0262450 FBgn0010583
FBgn0262450 FBgn0038704
FBgn0262450 FBgn0085730
FBgn0262450 FBgn0046697
FBgn0262450 FBgn0038194
FBgn0262450 FBgn0085404
FBgn0262450 FBgn0031885
FBgn0262450 FBgn0260960
FBgn0262450 FBgn0067864
FBgn0262450 FBgn0250910
FBgn0262450 FBgn0039831
FBgn0262450 FBgn0027330
FBgn0262450 FBgn0036817
FBgn0262450 FBgn0026597
FBgn0262450 FBgn0033853
FBgn0262450 FBgn0034096
FBgn0262450 FBgn0024986
FBgn0262450 FBgn0032402
FBgn0262450 FBgn0035241
FBgn0262450 FBgn0261705
FBgn0262450 FBgn0085655
FBgn0262450 FBgn0033665
FBgn0262450 FBgn0034428
FBgn0262450 FBgn0262871
FBgn0262450 FBgn0037662
FBgn0262450 FBgn0000568
FBgn0262450 FBgn0029893
FBgn0262450 FBgn0034249
FBgn0262450 FBgn0003162
FBgn0262450 FBgn0052651
FBgn0262450 FBgn0036223
FBgn0262450 FBgn0263115
FBgn0262450 FBgn0037715
FBgn0262450 FBgn0039476
FBgn0262450 FBgn0085729
FBgn0262450 FBgn0261984
FBgn0262450 FBgn0051140
FBgn0262450 FBgn0042693
FBgn0262450 FBgn0024362
FBgn0262450 FBgn0032258
FBgn0262450 FBgn0036380
FBgn0262450 FBgn0050428
FBgn0262450 FBgn0259683
FBgn0262450 FBgn0037574
FBgn0262450 FBgn0085562
FBgn0262450 FBgn0031030
FBgn0262450 FBgn0004903
FBgn0262450 FBgn0038568
FBgn0262450 FBgn0033650
FBgn0262450 FBgn0000547
FBgn0262450 FBgn0038418
FBgn0262450 FBgn0053798
FBgn0262450 FBgn0030249
FBgn0262450 FBgn0010350
FBgn0262450 FBgn0030992
FBgn0262450 FBgn0003382
FBgn0262450 FBgn0038092
FBgn0262450 FBgn0036004
FBgn0262450 FBgn0053627
FBgn0262450 FBgn0035976
FBgn0262450 FBgn0031426
FBgn0262450 FBgn0033312
FBgn0262450 FBgn0041203
FBgn0262450 FBgn0038829
FBgn0262450 FBgn0030575
FBgn0262450 FBgn0037275
FBgn0262450 FBgn0030707
FBgn0262450 FBgn0031801
FBgn0262450 FBgn0003507
FBgn0262450 FBgn0038741
FBgn0262450 FBgn0026259
FBgn0262450 FBgn0010417
FBgn0262450 FBgn0037472
FBgn0262450 FBgn0085414
FBgn0262450 FBgn0013765
FBgn0262450 FBgn0002283
FBgn0262450 FBgn0029715
FBgn0262450 FBgn0031710
FBgn0262450 FBgn0035666
FBgn0262450 FBgn0041210
FBgn0262450 FBgn0030447
FBgn0262450 FBgn0031356
FBgn0262450 FBgn0261548
FBgn0262450 FBgn0030788
FBgn0262450 FBgn0037037
FBgn0262450 FBgn0259239
FBgn0262450 FBgn0030215
FBgn0262450 FBgn0002985
FBgn0262450 FBgn0032341
FBgn0262450 FBgn0032001
FBgn0262450 FBgn0052551
FBgn0262450 FBgn0031305
FBgn0262450 FBgn0031454
FBgn0262450 FBgn0042083
FBgn0262450 FBgn0025837
FBgn0262450 FBgn0002121
FBgn0262450 FBgn0051121
FBgn0262450 FBgn0037352
FBgn0262450 FBgn0030017
FBgn0262450 FBgn0058182
FBgn0262450 FBgn0033222
FBgn0262450 FBgn0053632
FBgn0262450 FBgn0035050
FBgn0262450 FBgn0039580
FBgn0262450 FBgn0260935
FBgn0262450 FBgn0045499
FBgn0262450 FBgn0250848
FBgn0262450 FBgn0263005
FBgn0262450 FBgn0051098
FBgn0262450 FBgn0036870
FBgn0262450 FBgn0002838
FBgn0262450 FBgn0069928
FBgn0262450 FBgn0050421
FBgn0262450 FBgn0035321
FBgn0262450 FBgn0262716
FBgn0262450 FBgn0051363
FBgn0262450 FBgn0017558
FBgn0262450 FBgn0053768
FBgn0262450 FBgn0053547
FBgn0262450 FBgn0037326
FBgn0262450 FBgn0025642
FBgn0262450 FBgn0261859
FBgn0262450 FBgn0031478
FBgn0262450 FBgn0051848
FBgn0262450 FBgn0261274
FBgn0262450 FBgn0004370
FBgn0262450 FBgn0017397
FBgn0262450 FBgn0261703
FBgn0262450 FBgn0026313
FBgn0262450 FBgn0032140
FBgn0262450 FBgn0260451
FBgn0262450 FBgn0031304
FBgn0262450 FBgn0031395
FBgn0262450 FBgn0026438
FBgn0262450 FBgn0051536
FBgn0262450 FBgn0036556
FBgn0262450 FBgn0038658
FBgn0262450 FBgn0026086
FBgn0262450 FBgn0261260
FBgn0262450 FBgn0261053
FBgn0262450 FBgn0032633
FBgn0262450 FBgn0040022
FBgn0262450 FBgn0020493
FBgn0262450 FBgn0262717
FBgn0262450 FBgn0037698
FBgn0262450 FBgn0022935
FBgn0262450 FBgn0033460
FBgn0262450 FBgn0038156
FBgn0262450 FBgn0037336
FBgn0262450 FBgn0004656
FBgn0262450 FBgn0259735
FBgn0262450 FBgn0035529
FBgn0262450 FBgn0015569
FBgn0262450 FBgn0036948
FBgn0262450 FBgn0039749
FBgn0262450 FBgn0031737
FBgn0262450 FBgn0050080
FBgn0262450 FBgn0030795
FBgn0262450 FBgn0000117
FBgn0262450 FBgn0031950
FBgn0262450 FBgn0004049
FBgn0262450 FBgn0085405
FBgn0262450 FBgn0035702
FBgn0262450 FBgn0052710
FBgn0262450 FBgn0039797
FBgn0262450 FBgn0039132
FBgn0262450 FBgn0031930
FBgn0262450 FBgn0031483
FBgn0262450 FBgn0035987
FBgn0262450 FBgn0011747
FBgn0262450 FBgn0031138
FBgn0262450 FBgn0032551
FBgn0262450 FBgn0058188
FBgn0262450 FBgn0086378
FBgn0262450 FBgn0004647
FBgn0262450 FBgn0250845
FBgn0262450 FBgn0039428
FBgn0262450 FBgn0032129
FBgn0262450 FBgn0052579
FBgn0262450 FBgn0035928
FBgn0262450 FBgn0051314
FBgn0262450 FBgn0038435
FBgn0262450 FBgn0259246
FBgn0262450 FBgn0037074
FBgn0262450 FBgn0051700
FBgn0262450 FBgn0030872
FBgn0262450 FBgn0035540
FBgn0262450 FBgn0084012
FBgn0262450 FBgn0003016
FBgn0262450 FBgn0037708
FBgn0262450 FBgn0085576
FBgn0262450 FBgn0033734
FBgn0262450 FBgn0030411
FBgn0262450 FBgn0038281
FBgn0262450 FBgn0032170
FBgn0262450 FBgn0261802
FBgn0262450 FBgn0039013
FBgn0262450 FBgn0036483
FBgn0262450 FBgn0025360
FBgn0262450 FBgn0029962
FBgn0262450 FBgn0014343
FBgn0262450 FBgn0053903
FBgn0262450 FBgn0034808
FBgn0262450 FBgn0015623
FBgn0262450 FBgn0030756
FBgn0262450 FBgn0014019
FBgn0262450 FBgn0261986
FBgn0262450 FBgn0262511
FBgn0262450 FBgn0036772
FBgn0262450 FBgn0053109
FBgn0262450 FBgn0038798
FBgn0262450 FBgn0015776
FBgn0262450 FBgn0085622
FBgn0262450 FBgn0261553
FBgn0262450 FBgn0029508
FBgn0262450 FBgn0039288
FBgn0262450 FBgn0033589
FBgn0262450 FBgn0029977
FBgn0262450 FBgn0052074
FBgn0262450 FBgn0026238
FBgn0262450 FBgn0003060
FBgn0262450 FBgn0033422
FBgn0262450 FBgn0027101
FBgn0262450 FBgn0053556
FBgn0262450 FBgn0000157
FBgn0262450 FBgn0028844
FBgn0262450 FBgn0259227
FBgn0262450 FBgn0028904
FBgn0262450 FBgn0260941
FBgn0262450 FBgn0035932
FBgn0262450 FBgn0015770
FBgn0262450 FBgn0031708
FBgn0262450 FBgn0001324
FBgn0262450 FBgn0033310
FBgn0262450 FBgn0051665
FBgn0262450 FBgn0037143
FBgn0262450 FBgn0037293
FBgn0262450 FBgn0259749
FBgn0262450 FBgn0052278
FBgn0262450 FBgn0085631
FBgn0262450 FBgn0033138
FBgn0262450 FBgn0037212
FBgn0262450 FBgn0030351
FBgn0262450 FBgn0035797
FBgn0262450 FBgn0001319
FBgn0262450 FBgn0015129
FBgn0262450 FBgn0029158
FBgn0262450 FBgn0029995
FBgn0262450 FBgn0028999
FBgn0262450 FBgn0029881
FBgn0262450 FBgn0038676
FBgn0262450 FBgn0031496
FBgn0262450 FBgn0037017
FBgn0262450 FBgn0040637
FBgn0262450 FBgn0038788
FBgn0262450 FBgn0053796
FBgn0262450 FBgn0085502
FBgn0262450 FBgn0002921
FBgn0262450 FBgn0052105
FBgn0262450 FBgn0030778
FBgn0262450 FBgn0085588
FBgn0262450 FBgn0035375
FBgn0262450 FBgn0026369
FBgn0262450 FBgn0029970
FBgn0262450 FBgn0033872
FBgn0262450 FBgn0040395
FBgn0262450 FBgn0037188
FBgn0262450 FBgn0025724
FBgn0262450 FBgn0039161
FBgn0262450 FBgn0031298
FBgn0262450 FBgn0033381
FBgn0262450 FBgn0030665
FBgn0262450 FBgn0259224
FBgn0262450 FBgn0054038
FBgn0262450 FBgn0036442
FBgn0262450 FBgn0085667
FBgn0262450 FBgn0041241
FBgn0262450 FBgn0051556
FBgn0262450 FBgn0043070
FBgn0262450 FBgn0039240
FBgn0262450 FBgn0031208
FBgn0262450 FBgn0033088
FBgn0262450 FBgn0026384
FBgn0262450 FBgn0030596
FBgn0262450 FBgn0035283
FBgn0262450 FBgn0026318
FBgn0262450 FBgn0037931
FBgn0262450 FBgn0039861
FBgn0262450 FBgn0039776
FBgn0262450 FBgn0033186
FBgn0262450 FBgn0011740
FBgn0262450 FBgn0005619
FBgn0262450 FBgn0031088
FBgn0262450 FBgn0033693
FBgn0262450 FBgn0050443
FBgn0262450 FBgn0030408
FBgn0262450 FBgn0028468
FBgn0262450 FBgn0032519
FBgn0262450 FBgn0030289
FBgn0262450 FBgn0030204
FBgn0262450 FBgn0035923
FBgn0262450 FBgn0039085
FBgn0262450 FBgn0036780
FBgn0262450 FBgn0086359
FBgn0262450 FBgn0027082
FBgn0262450 FBgn0261931
FBgn0262450 FBgn0026056
FBgn0262450 FBgn0033058
FBgn0262450 FBgn0034433
FBgn0262450 FBgn0002856
FBgn0262450 FBgn0037989
FBgn0262450 FBgn0259175
FBgn0262450 FBgn0036165
FBgn0262450 FBgn0002036
FBgn0262450 FBgn0040832
FBgn0262450 FBgn0038478
FBgn0262450 FBgn0038279
FBgn0262450 FBgn0043841
FBgn0262450 FBgn0024244
FBgn0262450 FBgn0023091
FBgn0262450 FBgn0027544
FBgn0262450 FBgn0030839
FBgn0262450 FBgn0036927
FBgn0262450 FBgn0028879
FBgn0262450 FBgn0028947
FBgn0262450 FBgn0026374
FBgn0262450 FBgn0085427
FBgn0262450 FBgn0038740
FBgn0262450 FBgn0025613
FBgn0262450 FBgn0054000
FBgn0262450 FBgn0052628
FBgn0262450 FBgn0033945
FBgn0262450 FBgn0031310
FBgn0262450 FBgn0053156
FBgn0262450 FBgn0052506
FBgn0262450 FBgn0037848
FBgn0262450 FBgn0040251
FBgn0262450 FBgn0013948
FBgn0262450 FBgn0011742
FBgn0262450 FBgn0050083
FBgn0262450 FBgn0053964
FBgn0262450 FBgn0039440
FBgn0262450 FBgn0036958
FBgn0262450 FBgn0262614
FBgn0262450 FBgn0035643
FBgn0262450 FBgn0039634
FBgn0262450 FBgn0037036
FBgn0262450 FBgn0085383
FBgn0262450 FBgn0086757
FBgn0262450 FBgn0050045
FBgn0262450 FBgn0053927
FBgn0262450 FBgn0031676
FBgn0262450 FBgn0041239
FBgn0262450 FBgn0264270
FBgn0262450 FBgn0020412
FBgn0262450 FBgn0029996
FBgn0262450 FBgn0028487
FBgn0262450 FBgn0053703
FBgn0262450 FBgn0030107
FBgn0262450 FBgn0003328
FBgn0262450 FBgn0038814
FBgn0262450 FBgn0030399
FBgn0262450 FBgn0040522
FBgn0262450 FBgn0026386
FBgn0262450 FBgn0052195
FBgn0262450 FBgn0052676
FBgn0262450 FBgn0031882
FBgn0262450 FBgn0030077
FBgn0262450 FBgn0013983
FBgn0262450 FBgn0052119
FBgn0262450 FBgn0053645
FBgn0262450 FBgn0015778
FBgn0262450 FBgn0032218
FBgn0262450 FBgn0036836
FBgn0262450 FBgn0035144
FBgn0262450 FBgn0032656
FBgn0262450 FBgn0010303
FBgn0262450 FBgn0035625
FBgn0262450 FBgn0261560
FBgn0262450 FBgn0037731
FBgn0262450 FBgn0038238
FBgn0262450 FBgn0025616
FBgn0262450 FBgn0040685
FBgn0262450 FBgn0050419
FBgn0262450 FBgn0053325
FBgn0262450 FBgn0026391
FBgn0262450 FBgn0262684
FBgn0262450 FBgn0004907
FBgn0262450 FBgn0243512
FBgn0262450 FBgn0025519
FBgn0262450 FBgn0004924
FBgn0262450 FBgn0030617
FBgn0262450 FBgn0000250
FBgn0262450 FBgn0051792
FBgn0262450 FBgn0040035
FBgn0262450 FBgn0036552
FBgn0262450 FBgn0033095
FBgn0262450 FBgn0051915
FBgn0262450 FBgn0038124
FBgn0262450 FBgn0005671
FBgn0262450 FBgn0085237
FBgn0262450 FBgn0261854
FBgn0262450 FBgn0053509
FBgn0262450 FBgn0261611
FBgn0262450 FBgn0029726
FBgn0262450 FBgn0016076
FBgn0262450 FBgn0030940
FBgn0262450 FBgn0030774
FBgn0262450 FBgn0050424
FBgn0262450 FBgn0030930
FBgn0262450 FBgn0085568
FBgn0262450 FBgn0029648
FBgn0262450 FBgn0030239
FBgn0262450 FBgn0037837
FBgn0262450 FBgn0033876
FBgn0262450 FBgn0022770
FBgn0262450 FBgn0004396
FBgn0262450 FBgn0040271
FBgn0262450 FBgn0034599
FBgn0262450 FBgn0261555
FBgn0262450 FBgn0041094
FBgn0262450 FBgn0031258
FBgn0262450 FBgn0024987
FBgn0262450 FBgn0086902
FBgn0262450 FBgn0026083
FBgn0262450 FBgn0036598
FBgn0262450 FBgn0032065
FBgn0262450 FBgn0031430
FBgn0262450 FBgn0036770
FBgn0262450 FBgn0085551
FBgn0262450 FBgn0029689
FBgn0262450 FBgn0015278
FBgn0262450 FBgn0004657
FBgn0262450 FBgn0024555
FBgn0262450 FBgn0025726
FBgn0262450 FBgn0041231
FBgn0262450 FBgn0005278
FBgn0262450 FBgn0042104
FBgn0262450 FBgn0039187
FBgn0262450 FBgn0032955
FBgn0262450 FBgn0263705
FBgn0262450 FBgn0031636
FBgn0262450 FBgn0001404
FBgn0262450 FBgn0011723
FBgn0262450 FBgn0261722
FBgn0262450 FBgn0035795
FBgn0262450 FBgn0038787
FBgn0262450 FBgn0031981
FBgn0262450 FBgn0036814
FBgn0262450 FBgn0261261
FBgn0262450 FBgn0033526
FBgn0262450 FBgn0037842
FBgn0262450 FBgn0023388
FBgn0262450 FBgn0031762
FBgn0262450 FBgn0029594
FBgn0262450 FBgn0034201
FBgn0262450 FBgn0261524
FBgn0262450 FBgn0051221
FBgn0262450 FBgn0030343
FBgn0262450 FBgn0259791
FBgn0262450 FBgn0031730
FBgn0262450 FBgn0011206
FBgn0262450 FBgn0036427
FBgn0262450 FBgn0003339
FBgn0262450 FBgn0053260
FBgn0262450 FBgn0085227
FBgn0262450 FBgn0052241
FBgn0262450 FBgn0038420
FBgn0262450 FBgn0263416
FBgn0262450 FBgn0031432
FBgn0262450 FBgn0032602
FBgn0262450 FBgn0027598
FBgn0262450 FBgn0034327
FBgn0262450 FBgn0037988
FBgn0262450 FBgn0035338
FBgn0262450 FBgn0015926
FBgn0262450 FBgn0036544
FBgn0262450 FBgn0039531
FBgn0262450 FBgn0004652
FBgn0262450 FBgn0032192
FBgn0262450 FBgn0033608
FBgn0262450 FBgn0053679
FBgn0262450 FBgn0004102
FBgn0262450 FBgn0030716
FBgn0262450 FBgn0053774
FBgn0262450 FBgn0051048
FBgn0262450 FBgn0262593
FBgn0262450 FBgn0050392
FBgn0262450 FBgn0038324
FBgn0262450 FBgn0038816
FBgn0262450 FBgn0015905
FBgn0262450 FBgn0034507
FBgn0262450 FBgn0038519
FBgn0262450 FBgn0024944
FBgn0262450 FBgn0028850
FBgn0262450 FBgn0030997
FBgn0262450 FBgn0010548
FBgn0262450 FBgn0036321
FBgn0262450 FBgn0003209
FBgn0262450 FBgn0030362
FBgn0262450 FBgn0036406
FBgn0262450 FBgn0039552
FBgn0262450 FBgn0000303
FBgn0262450 FBgn0038540
FBgn0262450 FBgn0039225
FBgn0262450 FBgn0085350
FBgn0262450 FBgn0028582
FBgn0262450 FBgn0037807
FBgn0262450 FBgn0028474
FBgn0262450 FBgn0033486
FBgn0262450 FBgn0035574
FBgn0262450 FBgn0033703
FBgn0262450 FBgn0023416
FBgn0262450 FBgn0026562
FBgn0262450 FBgn0017414
FBgn0262450 FBgn0004242
FBgn0262450 FBgn0016080
FBgn0262450 FBgn0010113
FBgn0262450 FBgn0259824
FBgn0262450 FBgn0051703
FBgn0262450 FBgn0038462
FBgn0262450 FBgn0028872
FBgn0262450 FBgn0085357
FBgn0262450 FBgn0037973
FBgn0262450 FBgn0085196
FBgn0262450 FBgn0039469
FBgn0262450 FBgn0038818
FBgn0262450 FBgn0034426
FBgn0262450 FBgn0083949
FBgn0262450 FBgn0036705
FBgn0262450 FBgn0028496
FBgn0262450 FBgn0030985
FBgn0262450 FBgn0029711
FBgn0262450 FBgn0034251
FBgn0262450 FBgn0038326
FBgn0262450 FBgn0031592
FBgn0262450 FBgn0032265
FBgn0262450 FBgn0042174
FBgn0262450 FBgn0037364
FBgn0262450 FBgn0015919
FBgn0262450 FBgn0259109
FBgn0262450 FBgn0014859
FBgn0262450 FBgn0000083
FBgn0262450 FBgn0038296
FBgn0262450 FBgn0036819
FBgn0262450 FBgn0034299
FBgn0262450 FBgn0053282
FBgn0262450 FBgn0031275
FBgn0262450 FBgn0083981
FBgn0262450 FBgn0250816
FBgn0262450 FBgn0015772
FBgn0262450 FBgn0032857
FBgn0262450 FBgn0005630
FBgn0262450 FBgn0015323
FBgn0262450 FBgn0039108
FBgn0262450 FBgn0011586
FBgn0262450 FBgn0038579
FBgn0262450 FBgn0033524
FBgn0262450 FBgn0052720
FBgn0262450 FBgn0050490
FBgn0262450 FBgn0263350
FBgn0262450 FBgn0035146
FBgn0262450 FBgn0036274
FBgn0262450 FBgn0040037
FBgn0262450 FBgn0010280
FBgn0262450 FBgn0053265
FBgn0262450 FBgn0051019
FBgn0262450 FBgn0035270
FBgn0262450 FBgn0261570
FBgn0262450 FBgn0034420
FBgn0262450 FBgn0032409
FBgn0262450 FBgn0016794
FBgn0262450 FBgn0053643
FBgn0262450 FBgn0264075
FBgn0262450 FBgn0050360
FBgn0262450 FBgn0085657
FBgn0262450 FBgn0034399
FBgn0262450 FBgn0032811
FBgn0262450 FBgn0083980
FBgn0262450 FBgn0031542
FBgn0262450 FBgn0037086
FBgn0262450 FBgn0053907
FBgn0262450 FBgn0029895
FBgn0262450 FBgn0052500
FBgn0262450 FBgn0263667
FBgn0262450 FBgn0001291
FBgn0262450 FBgn0261279
FBgn0262450 FBgn0032860
FBgn0262450 FBgn0039284
FBgn0262450 FBgn0030493
FBgn0262450 FBgn0053993
FBgn0262450 FBgn0037759
FBgn0262450 FBgn0044823
FBgn0262450 FBgn0052475
FBgn0262450 FBgn0023197
FBgn0262450 FBgn0083940
FBgn0262450 FBgn0036359
FBgn0262450 mir-312
FBgn0262450 FBgn0001297
FBgn0262450 FBgn0035553
FBgn0262450 FBgn0058164
FBgn0262450 FBgn0261649
FBgn0262450 FBgn0034911
FBgn0262450 FBgn0038404
FBgn0262450 FBgn0037786
FBgn0262450 FBgn0032601
FBgn0262450 FBgn0037120
FBgn0262450 FBgn0041623
FBgn0262450 FBgn0263097
FBgn0262450 FBgn0039900
FBgn0262450 FBgn0033558
FBgn0262450 FBgn0261871
FBgn0262450 FBgn0036202
FBgn0262450 FBgn0038213
FBgn0262450 FBgn0032513
FBgn0262450 FBgn0030377
FBgn0262450 FBgn0069965
FBgn0262450 FBgn0051249
FBgn0262450 FBgn0052702
FBgn0262450 FBgn0262975
FBgn0262450 FBgn0032304
FBgn0262450 FBgn0035543
FBgn0262450 FBgn0046247
FBgn0262450 FBgn0035955
FBgn0262450 FBgn0038662
FBgn0262450 FBgn0033062
FBgn0262450 FBgn0032210
FBgn0262450 FBgn0053255
FBgn0262450 FBgn0003206
FBgn0262450 FBgn0017549
FBgn0262450 FBgn0044826
FBgn0262450 FBgn0261244
FBgn0262450 FBgn0035942
FBgn0262450 FBgn0041585
FBgn0262450 FBgn0012051
FBgn0262450 FBgn0030745
FBgn0262450 FBgn0259750
FBgn0262450 FBgn0033212
FBgn0262450 FBgn0030613
FBgn0262450 FBgn0003028
FBgn0262450 FBgn0031054
FBgn0262450 FBgn0039202
FBgn0262450 FBgn0037917
FBgn0262450 FBgn0034166
FBgn0262450 FBgn0038122
FBgn0262450 FBgn0035799
FBgn0262450 FBgn0050446
FBgn0262450 FBgn0036008
FBgn0262450 FBgn0033428
FBgn0262450 FBgn0052774
FBgn0262450 FBgn0037744
FBgn0262450 FBgn0038880
FBgn0262450 FBgn0033279
FBgn0262450 FBgn0053978
FBgn0262450 FBgn0030925
FBgn0262450 FBgn0032021
FBgn0262450 FBgn0023423
FBgn0262450 FBgn0037912
FBgn0262450 FBgn0033958
FBgn0262450 FBgn0033791
FBgn0262450 FBgn0038460
FBgn0262450 FBgn0085198
FBgn0262450 FBgn0037203
FBgn0262450 FBgn0264078
FBgn0262450 FBgn0050177
FBgn0262450 FBgn0028406
FBgn0262450 FBgn0035246
FBgn0262450 FBgn0052834
FBgn0262450 FBgn0030297
FBgn0262450 FBgn0014009
FBgn0262450 FBgn0028996
FBgn0262450 FBgn0052451
FBgn0262450 FBgn0037101
FBgn0262450 FBgn0022959
FBgn0262450 FBgn0014133
FBgn0262450 FBgn0058000
FBgn0262450 FBgn0004921
FBgn0262450 FBgn0052260
FBgn0262450 FBgn0027287
FBgn0262450 FBgn0010385
FBgn0262450 FBgn0085366
FBgn0262450 FBgn0035379
FBgn0262450 FBgn0051005
FBgn0262450 FBgn0058153
FBgn0262450 FBgn0038109
FBgn0262450 FBgn0085651
FBgn0262450 FBgn0034126
FBgn0262450 FBgn0028514
FBgn0262450 FBgn0014465
FBgn0262450 FBgn0035978
FBgn0262450 FBgn0035308
FBgn0262450 FBgn0038339
FBgn0262450 FBgn0038837
FBgn0262450 FBgn0031688
FBgn0262450 FBgn0033463
FBgn0262450 FBgn0029729
FBgn0262450 FBgn0031770
FBgn0262450 FBgn0030753
FBgn0262450 FBgn0039038
FBgn0262450 FBgn0050371
FBgn0262450 FBgn0000541
FBgn0262450 FBgn0052445
FBgn0262450 FBgn0052085
FBgn0262450 FBgn0052364
FBgn0262450 FBgn0036676
FBgn0262450 FBgn0085592
FBgn0262450 FBgn0036323
FBgn0262450 FBgn0036154
FBgn0262450 FBgn0031455
FBgn0262450 FBgn0051522
FBgn0262450 FBgn0039887
FBgn0262450 FBgn0036741
FBgn0262450 FBgn0085668
FBgn0262450 FBgn0040532
FBgn0262450 FBgn0039431
FBgn0262450 FBgn0034183
FBgn0262450 FBgn0028955
FBgn0262450 FBgn0039621
FBgn0262450 FBgn0085663
FBgn0262450 FBgn0051462
FBgn0262450 FBgn0003334
FBgn0262450 FBgn0028500
FBgn0262450 FBgn0028579
FBgn0262450 FBgn0259228
FBgn0262450 FBgn0054015
FBgn0262450 FBgn0015774
FBgn0262450 FBgn0046704
FBgn0262450 FBgn0058339
FBgn0262450 FBgn0030323
FBgn0262450 FBgn0037325
FBgn0262450 FBgn0000464
FBgn0262450 FBgn0031219
FBgn0262450 FBgn0035298
FBgn0262450 FBgn0259986
FBgn0262450 FBgn0033934
FBgn0262450 FBgn0034997
FBgn0262450 FBgn0036271
FBgn0262450 FBgn0259483
FBgn0262450 FBgn0051952
FBgn0262450 FBgn0003733
FBgn0262450 FBgn0032002
FBgn0262450 FBgn0030668
FBgn0262450 FBgn0036155
FBgn0262450 FBgn0037255
FBgn0262450 FBgn0030049
FBgn0262450 FBgn0035699
FBgn0262450 FBgn0040797
FBgn0262450 FBgn0035170
FBgn0262450 FBgn0031613
FBgn0262450 FBgn0037365
FBgn0262450 FBgn0038849
FBgn0262450 FBgn0002868
FBgn0262450 FBgn0030691
FBgn0262450 FBgn0030889
FBgn0262450 FBgn0054007
FBgn0262450 FBgn0259935
FBgn0262450 FBgn0069056
FBgn0262450 FBgn0039530
FBgn0262450 FBgn0040752
FBgn0262450 FBgn0037913
FBgn0262450 FBgn0014870
FBgn0262450 FBgn0085412
FBgn0262450 FBgn0030532
FBgn0262450 FBgn0034521
FBgn0262450 FBgn0262111
FBgn0262450 FBgn0032446
FBgn0262450 FBgn0261387
FBgn0262450 FBgn0038611
FBgn0262450 FBgn0085428
FBgn0262450 FBgn0033677
FBgn0262450 FBgn0001970
FBgn0262450 FBgn0034692
FBgn0262450 FBgn0039810
FBgn0262450 FBgn0037027
FBgn0262450 FBgn0051949
FBgn0262450 FBgn0035772
FBgn0262450 FBgn0025625
FBgn0262450 FBgn0261811
FBgn0262450 FBgn0250908
FBgn0262450 FBgn0038512
FBgn0262450 FBgn0004381
FBgn0262450 FBgn0051547
FBgn0262450 FBgn0034829
FBgn0262450 FBgn0031752
FBgn0262450 FBgn0039958
FBgn0262450 FBgn0030807
FBgn0262450 FBgn0030421
FBgn0262450 FBgn0002577
FBgn0262450 FBgn0263391
FBgn0262450 FBgn0046698
FBgn0262450 FBgn0025454
FBgn0262450 FBgn0027594
FBgn0262450 FBgn0034876
FBgn0262450 FBgn0028371
FBgn0262450 FBgn0085545
FBgn0262450 FBgn0052055
FBgn0262450 FBgn0053278
FBgn0262450 FBgn0013759
FBgn0262450 FBgn0261836
FBgn0262450 FBgn0036360
FBgn0262450 FBgn0261509
FBgn0262450 FBgn0001202
FBgn0262450 FBgn0032415
FBgn0262450 FBgn0038388
FBgn0262450 FBgn0027535
FBgn0262450 FBgn0030597
FBgn0262450 FBgn0029728
FBgn0262450 FBgn0029088
FBgn0262450 FBgn0028997
FBgn0262450 FBgn0000054
FBgn0262450 FBgn0261532
FBgn0262450 FBgn0036044
FBgn0262450 FBgn0052581
FBgn0262450 FBgn0052652
FBgn0262450 FBgn0031859
FBgn0262450 FBgn0031378
FBgn0262450 FBgn0038608
FBgn0262450 FBgn0026268
FBgn0262450 FBgn0036310
FBgn0262450 FBgn0001491
FBgn0262450 FBgn0035033
FBgn0262450 FBgn0021764
FBgn0262450 FBgn0035358
FBgn0262450 FBgn0029748
FBgn0262450 FBgn0051495
FBgn0262450 FBgn0085543
FBgn0262450 FBgn0011211
FBgn0262450 FBgn0000228
FBgn0262450 FBgn0086475
FBgn0262450 FBgn0052635
FBgn0262450 FBgn0261046
FBgn0262450 FBgn0259162
FBgn0262450 FBgn0031877
FBgn0262450 FBgn0039199
FBgn0262450 FBgn0031070
FBgn0262450 FBgn0035521
FBgn0262450 FBgn0085276
FBgn0262450 FBgn0000546
FBgn0262450 FBgn0260971
FBgn0262450 FBgn0005677
FBgn0262450 FBgn0034269
FBgn0262450 FBgn0039839
FBgn0262450 FBgn0032023
FBgn0262450 FBgn0035429
FBgn0262450 FBgn0004919
FBgn0262450 FBgn0034906
FBgn0262450 FBgn0044046
FBgn0262450 FBgn0262032
FBgn0262450 FBgn0053523
FBgn0262450 FBgn0051122
FBgn0262450 FBgn0034901
FBgn0262450 FBgn0035229
FBgn0262450 FBgn0021895
FBgn0262450 FBgn0015872
FBgn0262450 FBgn0011584
FBgn0262450 FBgn0030491
FBgn0262450 FBgn0033979
FBgn0262450 FBgn0027574
FBgn0262450 FBgn0000524
FBgn0262450 FBgn0051313
FBgn0262450 FBgn0031779
FBgn0262450 FBgn0040297
FBgn0262450 FBgn0032388
FBgn0262450 FBgn0051206
FBgn0262450 FBgn0038332
FBgn0262450 FBgn0023509
FBgn0262450 FBgn0052850
FBgn0262450 FBgn0025186
FBgn0262450 FBgn0052062
FBgn0262450 FBgn0020389
FBgn0262450 FBgn0085606
FBgn0262450 FBgn0050463
FBgn0262450 FBgn0039806
FBgn0262450 FBgn0262473
FBgn0262450 FBgn0053481
FBgn0262450 FBgn0022268
FBgn0262450 FBgn0037501
FBgn0262450 FBgn0039201
FBgn0262450 FBgn0036937
FBgn0262450 FBgn0038773
FBgn0262450 FBgn0032901
FBgn0262450 FBgn0085208
FBgn0262450 FBgn0038535
FBgn0262450 FBgn0025821
FBgn0262450 FBgn0040208
FBgn0262450 FBgn0040045
FBgn0262450 FBgn0264272
FBgn0262450 FBgn0052113
FBgn0262450 FBgn0031144
FBgn0262450 FBgn0037723
FBgn0262450 FBgn0262720
FBgn0262450 FBgn0261385
FBgn0262450 FBgn0028887
FBgn0262450 FBgn0040993
FBgn0262450 FBgn0034304
FBgn0262450 FBgn0033867
FBgn0262450 FBgn0011656
FBgn0262450 FBgn0033906
FBgn0262450 FBgn0037678
FBgn0262450 FBgn0038853
FBgn0262450 FBgn0019968
FBgn0262450 FBgn0033403
FBgn0262450 FBgn0034665
FBgn0262450 FBgn0260862
FBgn0262450 FBgn0030502
FBgn0262450 FBgn0035468
FBgn0262450 FBgn0034323
FBgn0262450 FBgn0031010
FBgn0262450 FBgn0015240
FBgn0262450 FBgn0037993
FBgn0262450 FBgn0011259
FBgn0262450 FBgn0003870
FBgn0262450 FBgn0034230
FBgn0262450 FBgn0261786
FBgn0262450 FBgn0000037
FBgn0262450 FBgn0041004
FBgn0262450 FBgn0033607
FBgn0262450 FBgn0037422
FBgn0262450 FBgn0037416
FBgn0262450 FBgn0028863
FBgn0262450 FBgn0040359
FBgn0262450 FBgn0030998
FBgn0262450 FBgn0040816
FBgn0262450 FBgn0037428
FBgn0262450 FBgn0032236
FBgn0262450 FBgn0038330
FBgn0262450 FBgn0085474
FBgn0262450 FBgn0003896
FBgn0262450 FBgn0051342
FBgn0262450 FBgn0033499
FBgn0262450 FBgn0033382
FBgn0262450 FBgn0024277
FBgn0262450 FBgn0033431
FBgn0262450 FBgn0259937
FBgn0262450 FBgn0069915
FBgn0262450 FBgn0024985
FBgn0262450 FBgn0261547
FBgn0262450 FBgn0034523
FBgn0262450 FBgn0029846
FBgn0262450 FBgn0037415
FBgn0262450 FBgn0036105
FBgn0262450 FBgn0036010
FBgn0262450 FBgn0263131
FBgn0262450 FBgn0046323
FBgn0262450 FBgn0037130
FBgn0262450 FBgn0036485
FBgn0262450 FBgn0022710
FBgn0262450 FBgn0261445
FBgn0262450 FBgn0004858
FBgn0262450 FBgn0003089
FBgn0262450 FBgn0026371
FBgn0262450 FBgn0085577
FBgn0262450 FBgn0052939
FBgn0262450 FBgn0039078
FBgn0262450 FBgn0030340
FBgn0262450 FBgn0035137
FBgn0262450 FBgn0036947
FBgn0262450 FBgn0000166
FBgn0262450 FBgn0054028
FBgn0262450 FBgn0051038
FBgn0262450 FBgn0039104
FBgn0262450 FBgn0051741
FBgn0262450 FBgn0016126
FBgn0262450 FBgn0003231
FBgn0262450 FBgn0037449
FBgn0262450 FBgn0015799
FBgn0262450 FBgn0029903
FBgn0262450 FBgn0031920
FBgn0262450 FBgn0050029
FBgn0262450 FBgn0031232
FBgn0262450 FBgn0036334
FBgn0262450 FBgn0054030
FBgn0262450 FBgn0085616
FBgn0262450 FBgn0039257
FBgn0262450 FBgn0033371
FBgn0262450 FBgn0036935
FBgn0262450 FBgn0035435
FBgn0262450 FBgn0263772
FBgn0262450 FBgn0263112
FBgn0262450 FBgn0036285
FBgn0262450 FBgn0000567
FBgn0262450 FBgn0051869
FBgn0262450 FBgn0033955
FBgn0262450 FBgn0039908
FBgn0262450 FBgn0003715
FBgn0262450 FBgn0029880
FBgn0262450 FBgn0028421
FBgn0262450 FBgn0032249
FBgn0262450 FBgn0034854
FBgn0262450 FBgn0021953
FBgn0262450 FBgn0031935
FBgn0262450 FBgn0064237
FBgn0262450 FBgn0259145
FBgn0262450 FBgn0008654
FBgn0262450 FBgn0035989
FBgn0262450 FBgn0084036
FBgn0262450 FBgn0261262
FBgn0262450 FBgn0050222
FBgn0262450 FBgn0032671
FBgn0262450 FBgn0053262
FBgn0262450 FBgn0040809
FBgn0262450 FBgn0037525
FBgn0262450 FBgn0032497
FBgn0262450 FBgn0023441
FBgn0262450 FBgn0028916
FBgn0262450 FBgn0031306
FBgn0262450 FBgn0084017
FBgn0262450 FBgn0034113
FBgn0262450 FBgn0086372
FBgn0262450 FBgn0263973
FBgn0262450 FBgn0034012
FBgn0262450 FBgn0034809
FBgn0262450 FBgn0032836
FBgn0262450 FBgn0033996
FBgn0262450 FBgn0038652
FBgn0262450 FBgn0013733
FBgn0262450 FBgn0051224
FBgn0262450 FBgn0053341
FBgn0262450 FBgn0085265
FBgn0262450 FBgn0063368
FBgn0262450 FBgn0032340
FBgn0262450 FBgn0262719
FBgn0262450 FBgn0034145
FBgn0262450 FBgn0031972
FBgn0262450 FBgn0039688
FBgn0262450 FBgn0005561
FBgn0262450 FBgn0015513
FBgn0262450 FBgn0000577
FBgn0262450 FBgn0085523
FBgn0262450 FBgn0050468
FBgn0262450 FBgn0003254
FBgn0262450 FBgn0034394
FBgn0262450 FBgn0031952
FBgn0262450 FBgn0002521
FBgn0262450 FBgn0027338
FBgn0262450 FBgn0261239
FBgn0262450 FBgn0027378
FBgn0262450 FBgn0004198
FBgn0262450 FBgn0261270
FBgn0262450 FBgn0031081
FBgn0262450 FBgn0038508
FBgn0262450 FBgn0033458
FBgn0262450 FBgn0034232
FBgn0262450 FBgn0037560
FBgn0262450 FBgn0032883
FBgn0262450 FBgn0031681
FBgn0262450 FBgn0033465
FBgn0262450 FBgn0020257
FBgn0262450 FBgn0036628
FBgn0262450 FBgn0002534
FBgn0262450 FBgn0029835
FBgn0262450 FBgn0003205
FBgn0262450 FBgn0032228
FBgn0262450 FBgn0004885
FBgn0262450 FBgn0034461
FBgn0262450 FBgn0040502
FBgn0262450 FBgn0036488
FBgn0262450 FBgn0030749
FBgn0262450 FBgn0034425
FBgn0262450 FBgn0036348
FBgn0262450 FBgn0000394
FBgn0262450 FBgn0052773
FBgn0262450 FBgn0038463
FBgn0262450 FBgn0030330
FBgn0262450 FBgn0086916
FBgn0262450 FBgn0261291
FBgn0262450 FBgn0030298
FBgn0262450 FBgn0034267
FBgn0262450 FBgn0037279
FBgn0262450 FBgn0035833
FBgn0262450 FBgn0040230
FBgn0262450 FBgn0002781
FBgn0262450 FBgn0050412
FBgn0262450 FBgn0250753
FBgn0262450 FBgn0038878
FBgn0262450 FBgn0085424
FBgn0262450 FBgn0031879
FBgn0262450 FBgn0051728
FBgn0262450 FBgn0031132
FBgn0262450 FBgn0023000
FBgn0262450 FBgn0085228
FBgn0262450 FBgn0020245
FBgn0262450 FBgn0087007
FBgn0262450 FBgn0031923
FBgn0262450 FBgn0030462
FBgn0262450 FBgn0030921
FBgn0262450 FBgn0031579
FBgn0262450 FBgn0086698
FBgn0262450 FBgn0047135
FBgn0262450 FBgn0035383
FBgn0262450 FBgn0038744
FBgn0262450 FBgn0033915
FBgn0262450 FBgn0004380
FBgn0262450 FBgn0004363
FBgn0262450 FBgn0004436
FBgn0262450 FBgn0031966
FBgn0262450 FBgn0053543
FBgn0262450 FBgn0052138
FBgn0262450 FBgn0033696
FBgn0262450 FBgn0259178
FBgn0262450 FBgn0027554
FBgn0262450 FBgn0032700
FBgn0262450 FBgn0054049
FBgn0262450 FBgn0034723
FBgn0262450 FBgn0029861
FBgn0262450 FBgn0030895
FBgn0262450 FBgn0003410
FBgn0262450 FBgn0004101
FBgn0262450 FBgn0051687
FBgn0262450 FBgn0037817
FBgn0262450 FBgn0051601
FBgn0262450 FBgn0028375
FBgn0262450 FBgn0004666
FBgn0262450 FBgn0030581
FBgn0262450 FBgn0058181
FBgn0262450 FBgn0035388
FBgn0262450 FBgn0051637
FBgn0262450 FBgn0039591
FBgn0262450 FBgn0259247
FBgn0262450 FBgn0085464
FBgn0262450 FBgn0031418
FBgn0262450 FBgn0052693
FBgn0262450 FBgn0039528
FBgn0262450 FBgn0051097
FBgn0262450 FBgn0027597
FBgn0262450 FBgn0039332
FBgn0262450 FBgn0042630
FBgn0262450 FBgn0040351
FBgn0262450 FBgn0051461
FBgn0262450 FBgn0031446
FBgn0262450 FBgn0004397
FBgn0262450 FBgn0030018
FBgn0262450 FBgn0052600
FBgn0262450 FBgn0035501
FBgn0262450 FBgn0039118
FBgn0262450 FBgn0034271
FBgn0262450 FBgn0028370
FBgn0262450 FBgn0053169
FBgn0262450 FBgn0004574
FBgn0262450 FBgn0031146
FBgn0262450 FBgn0005633
FBgn0262450 FBgn0003140
FBgn0262450 FBgn0036796
FBgn0262450 FBgn0028946
FBgn0262450 FBgn0037875
FBgn0262450 FBgn0058311
FBgn0262450 FBgn0037884
FBgn0262450 FBgn0038237
FBgn0262450 FBgn0038304
FBgn0262450 FBgn0029980
FBgn0262450 FBgn0051496
FBgn0262450 FBgn0039925
FBgn0262450 FBgn0263934
FBgn0262450 FBgn0033742
FBgn0262450 FBgn0029948
FBgn0262450 FBgn0016919
FBgn0262450 FBgn0002715
FBgn0262450 FBgn0029137
FBgn0262450 FBgn0036158
FBgn0262450 FBgn0037344
FBgn0262450 FBgn0028541
FBgn0262450 FBgn0260753
FBgn0262450 FBgn0262103
FBgn0262450 FBgn0260642
FBgn0262450 FBgn0036760
FBgn0262450 FBgn0015229
FBgn0262450 FBgn0036278
FBgn0262450 FBgn0036356
FBgn0262450 FBgn0035767
FBgn0262450 FBgn0259236
FBgn0262450 FBgn0031273
FBgn0262450 FBgn0052638
FBgn0262450 FBgn0051871
FBgn0262450 FBgn0053347
FBgn0262450 FBgn0032095
FBgn0262450 FBgn0051806
FBgn0262450 FBgn0034261
FBgn0262450 FBgn0261648
FBgn0262450 FBgn0031791
FBgn0262450 FBgn0004449
FBgn0262450 FBgn0261928
FBgn0262450 FBgn0032437
FBgn0262450 FBgn0034143
FBgn0262450 FBgn0032178
FBgn0262450 FBgn0029761
FBgn0262450 FBgn0033363
FBgn0262450 FBgn0004552
FBgn0262450 FBgn0035490
FBgn0262450 FBgn0031698
FBgn0262450 FBgn0035593
FBgn0262450 FBgn0030881
FBgn0262450 FBgn0261552
FBgn0262450 FBgn0030582
FBgn0262450 FBgn0259231
FBgn0262450 FBgn0032243
FBgn0262450 FBgn0035333
FBgn0262450 FBgn0020309
FBgn0262450 FBgn0050147
FBgn0262450 FBgn0052483
FBgn0262450 FBgn0052767
FBgn0262450 FBgn0259167
FBgn0262450 FBgn0086472
FBgn0262450 FBgn0036687
FBgn0262450 FBgn0000448
FBgn0262450 FBgn0085250
FBgn0262450 FBgn0029990
FBgn0262450 FBgn0031829
FBgn0262450 FBgn0000244
FBgn0262450 FBgn0037520
FBgn0262450 FBgn0015509
FBgn0262450 FBgn0005640
FBgn0262450 FBgn0085666
FBgn0262450 FBgn0015295
FBgn0262450 FBgn0034463
FBgn0262450 FBgn0034381
FBgn0262450 FBgn0036623
FBgn0262450 FBgn0051910
FBgn0262450 FBgn0000028
FBgn0262450 FBgn0038341
FBgn0262450 FBgn0033903
FBgn0262450 FBgn0023212
FBgn0262450 FBgn0030654
FBgn0262450 FBgn0034588
FBgn0262450 FBgn0038461
FBgn0262450 FBgn0034072
FBgn0262450 FBgn0039427
FBgn0262450 FBgn0036593
FBgn0262450 FBgn0032033
FBgn0262450 FBgn0027497
FBgn0262450 FBgn0036474
FBgn0262450 FBgn0003292
FBgn0262450 FBgn0024814
FBgn0262450 FBgn0037922
FBgn0262450 FBgn0039704
FBgn0262450 FBgn0032763
FBgn0262450 FBgn0024238
FBgn0262450 FBgn0039210
FBgn0262450 FBgn0003248
FBgn0262450 FBgn0030181
FBgn0262450 FBgn0051632
FBgn0262450 FBgn0032096
FBgn0262450 FBgn0033984
FBgn0262450 FBgn0035798
FBgn0262450 FBgn0031375
FBgn0262450 FBgn0031002
FBgn0262450 FBgn0037107
FBgn0262450 FBgn0045471
FBgn0262450 FBgn0052574
FBgn0262450 FBgn0032004
FBgn0262450 FBgn0039852
FBgn0262450 FBgn0035533
FBgn0262450 FBgn0262636
FBgn0262450 FBgn0086677
FBgn0262450 FBgn0026616
FBgn0262450 FBgn0052065
FBgn0262450 FBgn0263260
FBgn0262450 FBgn0260470
FBgn0262450 FBgn0052423
FBgn0262450 FBgn0260482
FBgn0262450 FBgn0036688
FBgn0262450 FBgn0085432
FBgn0262450 FBgn0035159
FBgn0262450 FBgn0031811
FBgn0262450 FBgn0001138
FBgn0262450 FBgn0029816
FBgn0262450 FBgn0035815
FBgn0262450 FBgn0051077
FBgn0262450 FBgn0010316
FBgn0262450 FBgn0004569
FBgn0262450 FBgn0052274
FBgn0262450 FBgn0051191
FBgn0262450 FBgn0085605
FBgn0262450 FBgn0085671
FBgn0262450 FBgn0085538
FBgn0262450 FBgn0034697
FBgn0262450 FBgn0004595
FBgn0262450 FBgn0085462
FBgn0262450 FBgn0034769
FBgn0262450 FBgn0038073
FBgn0262450 FBgn0085487
FBgn0262450 FBgn0038320
FBgn0262450 FBgn0032003
FBgn0262450 FBgn0037273
FBgn0262450 FBgn0051935
FBgn0262450 FBgn0000097
FBgn0262450 FBgn0040697
FBgn0262450 FBgn0027835
FBgn0262450 FBgn0035343
FBgn0262450 FBgn0015925
FBgn0262450 FBgn0037672
FBgn0262450 FBgn0043362
FBgn0262450 FBgn0037622
FBgn0262450 FBgn0030854
FBgn0262450 FBgn0032683
FBgn0262450 FBgn0011260
FBgn0262450 FBgn0085571
FBgn0262450 FBgn0052228
FBgn0262450 FBgn0030004
FBgn0262450 FBgn0032638
FBgn0262450 FBgn0053767
FBgn0262450 FBgn0030012
FBgn0262450 FBgn0027548
FBgn0262450 FBgn0085434
FBgn0262450 FBgn0038438
FBgn0262450 FBgn0261953
FBgn0262450 FBgn0031523
FBgn0262450 FBgn0039411
FBgn0262450 FBgn0039500
FBgn0262450 FBgn0085369
FBgn0262450 FBgn0031675
FBgn0262450 FBgn0039911
FBgn0262450 FBgn0031457
FBgn0262450 FBgn0051523
FBgn0262450 FBgn0034362
FBgn0262450 FBgn0039380
FBgn0262450 FBgn0011826
FBgn0262450 FBgn0019940
FBgn0262450 FBgn0053205
FBgn0262450 FBgn0034972
FBgn0262450 FBgn0030499
FBgn0262450 FBgn0001247
FBgn0262450 FBgn0036913
FBgn0262450 FBgn0260943
FBgn0262450 FBgn0053758
FBgn0262450 FBgn0026206
FBgn0262450 FBgn0037659
FBgn0262450 FBgn0052102
FBgn0262450 FBgn0038162
FBgn0262450 FBgn0033609
FBgn0262450 FBgn0031912
FBgn0262450 FBgn0030846
FBgn0262450 FBgn0036193
FBgn0262450 FBgn0034471
FBgn0262450 FBgn0037467
FBgn0262450 FBgn0031853
FBgn0262450 FBgn0035259
FBgn0262450 FBgn0004914
FBgn0262450 FBgn0000382
FBgn0262450 FBgn0029868
FBgn0262450 FBgn0015591
FBgn0262450 FBgn0034413
FBgn0262450 FBgn0024251
FBgn0262450 FBgn0037005
FBgn0262450 FBgn0037442
FBgn0262450 FBgn0260744
FBgn0262450 FBgn0067628
FBgn0262450 FBgn0028497
FBgn0262450 FBgn0051380
FBgn0262450 FBgn0035917
FBgn0262450 FBgn0050321
FBgn0262450 FBgn0085518
FBgn0262450 FBgn0035087
FBgn0262450 FBgn0261461
FBgn0262450 FBgn0029092
FBgn0262450 FBgn0052452
FBgn0262450 FBgn0051436
FBgn0262450 FBgn0259680
FBgn0262450 FBgn0031449
FBgn0262450 FBgn0040780
FBgn0262450 FBgn0031257
FBgn0262450 FBgn0039730
FBgn0262450 FBgn0014073
FBgn0262450 FBgn0038815
FBgn0262450 FBgn0039656
FBgn0262450 FBgn0085386
FBgn0262450 FBgn0038439
FBgn0262450 FBgn0026084
FBgn0262450 FBgn0030296
FBgn0262450 FBgn0069926
FBgn0262450 FBgn0031174
FBgn0262450 FBgn0041249
FBgn0262450 FBgn0259101
FBgn0262450 FBgn0037514
FBgn0262450 FBgn0032368
FBgn0262450 FBgn0003149
FBgn0262450 FBgn0037229
FBgn0262450 FBgn0023169
FBgn0262450 FBgn0259142
FBgn0262450 FBgn0039795
FBgn0262450 FBgn0015808
FBgn0262450 FBgn0033448
FBgn0262450 FBgn0000317
FBgn0262450 FBgn0259994
FBgn0262450 FBgn0000221
FBgn0262450 FBgn0058120
FBgn0262450 FBgn0036750
FBgn0262450 FBgn0034057
FBgn0262450 FBgn0259164
FBgn0262450 FBgn0022987
FBgn0262450 FBgn0053465
FBgn0262450 FBgn0034957
FBgn0262450 FBgn0034202
FBgn0050108 CG30108
FBgn0004142 GATA-sequence
FBgn0038160 CG9759
FBgn0003386 Shaw
FBgn0003386 FBgn0003386
FBgn0003386 FBgn0011283
FBgn0003386 FBgn0037134
FBgn0003386 FBgn0085395
FBgn0003386 FBgn0052677
FBgn0003386 FBgn0261788
FBgn0003386 FBgn0031746
FBgn0003386 FBgn0026313
FBgn0003386 FBgn0038172
FBgn0003386 FBgn0039942
FBgn0002237 l(3)68Bd
FBgn0043471 ?Try
FBgn0034856 FBgn0052418
FBgn0034856 yellow-d2
FBgn0034856 FBgn0260441
FBgn0032935 FBgn0260945
FBgn0032935 FBgn0033741
FBgn0032935 FBgn0040056
FBgn0032935 FBgn0028687
FBgn0032935 FBgn0014092
FBgn0032935 FBgn0010516
FBgn0032935 FBgn0040298
FBgn0032935 FBgn0001224
FBgn0032935 FBgn0001223
FBgn0032935 FBgn0034110
FBgn0032935 FBgn0036685
FBgn0032935 FBgn0250823
FBgn0032935 FBgn0032329
FBgn0032935 FBgn0052281
FBgn0032935 FBgn0038473
FBgn0032935 FBgn0031310
FBgn0032935 FBgn0003231
FBgn0032935 CG8678
FBgn0032935 FBgn0038058
FBgn0032935 FBgn0035850
FBgn0032935 FBgn0035688
FBgn0032935 FBgn0033454
FBgn0032935 FBgn0013275
FBgn0032935 FBgn0039509
FBgn0032935 FBgn0032935
FBgn0032935 FBgn0033812
FBgn0002902 mus305
FBgn0043861 pf-5
FBgn0021884 l(2)k13403
FBgn0023051 l(1)3Al
FBgn0037305 FBgn0039300
FBgn0037305 CG12173
FBgn0037305 FBgn0037893
FBgn0037305 FBgn0052068
FBgn0025749 l(3)95Ax
FBgn0037801 FBgn0037801
FBgn0037801 FBgn0259228
FBgn0037801 CG3999
FBgn0024859 l(3)96Bc
FBgn0013989 Ms(3)R24
FBgn0031374 CG7337
FBgn0031374 FBgn0050085
FBgn0032312 FBgn0036819
FBgn0032312 FBgn0036118
FBgn0032312 CG14071
FBgn0032312 FBgn0051224
FBgn0032312 FBgn0036248
FBgn0032312 FBgn0039041
FBgn0032312 FBgn0036774
FBgn0032312 FBgn0038248
FBgn0032312 FBgn0261789
FBgn0032312 FBgn0036258
FBgn0004746 l(3)85Fc
FBgn0013245 E(var)27
FBgn0035089 Phk-3
FBgn0000919 fs(1)ne5
FBgn0053240 Ste:CG33240
FBgn0026826 MS:DROYP3
FBgn0060459 l(3)S117708b
FBgn0045857 e(Pi3K92E)beta
FBgn0051320 FBgn0259176
FBgn0051320 CG31320
FBgn0013660 ms(2)neo5
FBgn0262538 CG43092
FBgn0016896 l(3)64Cf
FBgn0040514 CG17169
FBgn0260244 GSd324
FBgn0028001 l(3)S119715
FBgn0058255 CR40255
FBgn0038731 CG11659
FBgn0038731 FBgn0033208
FBgn0038731 FBgn0261791
FBgn0038731 FBgn0001230
FBgn0038731 FBgn0041188
FBgn0038731 FBgn0038730
FBgn0038731 FBgn0026761
FBgn0038731 FBgn0037712
FBgn0038731 FBgn0262735
FBgn0010930 l(3)08724
FBgn0261850 FBgn0020618
FBgn0261850 FBgn0028560
FBgn0261850 FBgn0022943
FBgn0261850 FBgn0037862
FBgn0261850 FBgn0032906
FBgn0261850 FBgn0033698
FBgn0261850 FBgn0023212
FBgn0261850 FBgn0037202
FBgn0261850 FBgn0035026
FBgn0261850 FBgn0022942
FBgn0261850 FBgn0027291
FBgn0261850 FBgn0025455
FBgn0261850 FBgn0032847
FBgn0261850 FBgn0028434
FBgn0261850 FBgn0038708
FBgn0261850 FBgn0033859
FBgn0261850 FBgn0020235
FBgn0261850 FBgn0025111
FBgn0261850 FBgn0019949
FBgn0261850 FBgn0051155
FBgn0261850 FBgn0036328
FBgn0261850 FBgn0028686
FBgn0261850 FBgn0038872
FBgn0261850 FBgn0032464
FBgn0261850 FBgn0040994
FBgn0261850 FBgn0039788
FBgn0261850 FBgn0037121
FBgn0261850 FBgn0035644
FBgn0261850 FBgn0030871
FBgn0261850 FBgn0040273
FBgn0261850 FBgn0038145
FBgn0261850 FBgn0039959
FBgn0261850 FBgn0037279
FBgn0261850 FBgn0262954
FBgn0261850 FBgn0020368
FBgn0261850 FBgn0028700
FBgn0261850 FBgn0036888
FBgn0261850 FBgn0261109
FBgn0261850 FBgn0019938
FBgn0261850 FBgn0030556
FBgn0261850 FBgn0031309
FBgn0261850 FBgn0036327
FBgn0261850 FBgn0026777
FBgn0261850 FBgn0027903
FBgn0261850 FBgn0024956
FBgn0261850 FBgn0028398
FBgn0261850 FBgn0028687
FBgn0261850 FBgn0263598
FBgn0261850 FBgn0037742
FBgn0261850 FBgn0032634
FBgn0261850 FBgn0020756
FBgn0261850 FBgn0027553
FBgn0261850 FBgn0026373
FBgn0261850 FBgn0086447
FBgn0261850 FBgn0028683
FBgn0261850 FBgn0030322
FBgn0261850 FBgn0032244
FBgn0261850 FBgn0262559
FBgn0261850 FBgn0033929
FBgn0261850 FBgn0039218
FBgn0261850 FBgn0028695
FBgn0261850 FBgn0023211
FBgn0261850 FBgn0026418
FBgn0261850 FBgn0032988
FBgn0261850 FBgn0031657
FBgn0261850 FBgn0034087
FBgn0261850 FBgn0037792
FBgn0261850 FBgn0261850
FBgn0261850 FBgn0022936
FBgn0261850 FBgn0028471
FBgn0261850 FBgn0027499
FBgn0261850 FBgn0031728
FBgn0261850 FBgn0033571
FBgn0261850 FBgn0026324
FBgn0261850 FBgn0052026
FBgn0261850 FBgn0022772
FBgn0261850 FBgn0020369
FBgn0261850 FBgn0037301
FBgn0261850 Xpd
FBgn0261850 FBgn0032439
FBgn0261850 FBgn0039066
FBgn0261850 FBgn0039044
FBgn0261850 FBgn0024804
FBgn0261850 FBgn0260962
FBgn0032253 CG5322
FBgn0022971 snRNP54K
FBgn0086407 BG01574
FBgn0033500 FBgn0034654
FBgn0033500 FBgn0034258
FBgn0033500 FBgn0030086
FBgn0033500 FBgn0028687
FBgn0033500 FBgn0026196
FBgn0033500 FBgn0033204
FBgn0033500 FBgn0038275
FBgn0033500 CG12913
FBgn0033500 FBgn0038473
FBgn0033500 FBgn0001216
FBgn0033500 FBgn0039448
FBgn0033500 FBgn0035147
FBgn0033500 FBgn0003231
FBgn0033500 FBgn0003022
FBgn0033500 FBgn0033902
FBgn0033500 FBgn0033265
FBgn0033500 FBgn0037008
FBgn0086602 snoRNA:?28S-3436b
FBgn0002759 mit(1)9
FBgn0011715 FBgn0036462
FBgn0011715 FBgn0053874
FBgn0011715 FBgn0038108
FBgn0011715 FBgn0050291
FBgn0011715 FBgn0020497
FBgn0011715 FBgn0028476
FBgn0011715 FBgn0032294
FBgn0011715 FBgn0030346
FBgn0011715 FBgn0020257
FBgn0011715 FBgn0001941
FBgn0011715 FBgn0020412
FBgn0011715 FBgn0086899
FBgn0011715 FBgn0053890
FBgn0011715 FBgn0001330
FBgn0011715 FBgn0036733
FBgn0011715 FBgn0037746
FBgn0011715 FBgn0027866
FBgn0011715 FBgn0032956
FBgn0011715 FBgn0010422
FBgn0011715 FBgn0030013
FBgn0011715 FBgn0016970
FBgn0011715 FBgn0039904
FBgn0011715 FBgn0004369
FBgn0011715 FBgn0030717
FBgn0011715 FBgn0039928
FBgn0011715 FBgn0053892
FBgn0011715 FBgn0261705
FBgn0011715 FBgn0030670
FBgn0011715 FBgn0001276
FBgn0011715 FBgn0040005
FBgn0011715 FBgn0003391
FBgn0011715 FBgn0037279
FBgn0011715 FBgn0035849
FBgn0011715 FBgn0031050
FBgn0011715 FBgn0030052
FBgn0011715 FBgn0027093
FBgn0011715 FBgn0036134
FBgn0011715 FBgn0034109
FBgn0011715 FBgn0053554
FBgn0011715 FBgn0040089
FBgn0011715 FBgn0011642
FBgn0011715 FBgn0052017
FBgn0011715 FBgn0015790
FBgn0011715 FBgn0037815
FBgn0011715 FBgn0042085
FBgn0011715 FBgn0086683
FBgn0011715 FBgn0022981
FBgn0011715 FBgn0031759
FBgn0011715 FBgn0037240
FBgn0011715 FBgn0259979
FBgn0011715 FBgn0002905
FBgn0011715 FBgn0040011
FBgn0011715 FBgn0037328
FBgn0011715 FBgn0026196
FBgn0011715 FBgn0031529
FBgn0011715 FBgn0025740
FBgn0011715 FBgn0016698
FBgn0011715 FBgn0037244
FBgn0011715 FBgn0039637
FBgn0011715 FBgn0032295
FBgn0011715 FBgn0003459
FBgn0011715 FBgn0036666
FBgn0011715 FBgn0032197
FBgn0011715 FBgn0033160
FBgn0011715 FBgn0039923
FBgn0011715 FBgn0053896
FBgn0011715 FBgn0025741
FBgn0011715 FBgn0002914
FBgn0011715 FBgn0030269
FBgn0011715 FBgn0038473
FBgn0011715 FBgn0029507
FBgn0011715 FBgn0031037
FBgn0011715 FBgn0033019
FBgn0011715 FBgn0005683
FBgn0011715 FBgn0033813
FBgn0011715 FBgn0026149
FBgn0011715 FBgn0261787
FBgn0011715 FBgn0000667
FBgn0011715 FBgn0038857
FBgn0011715 FBgn0261611
FBgn0011715 FBgn0013756
FBgn0011715 FBgn0086134
FBgn0011715 FBgn0032979
FBgn0011715 FBgn0030671
FBgn0011715 FBgn0052207
FBgn0011715 FBgn0037109
FBgn0011715 FBgn0037298
FBgn0011715 FBgn0032988
FBgn0011715 FBgn0053870
FBgn0011715 FBgn0030718
FBgn0011715 FBgn0040660
FBgn0011715 FBgn0033015
FBgn0011715 FBgn0053217
FBgn0011715 FBgn0262526
FBgn0011715 FBgn0030228
FBgn0011715 FBgn0037439
FBgn0011715 FBgn0263144
FBgn0011715 FBgn0027081
FBgn0011715 FBgn0243486
FBgn0011715 FBgn0015805
FBgn0011715 FBgn0086902
FBgn0011715 FBgn0033889
FBgn0011715 FBgn0259247
FBgn0011715 FBgn0031377
FBgn0011715 FBgn0031057
FBgn0011715 FBgn0002022
FBgn0011715 FBgn0053653
FBgn0011715 FBgn0052380
FBgn0011715 FBgn0030605
FBgn0011715 FBgn0010877
FBgn0011715 FBgn0034948
FBgn0011715 FBgn0015618
FBgn0011715 FBgn0031816
FBgn0011715 FBgn0041775
FBgn0011715 FBgn0044452
FBgn0011715 FBgn0262117
FBgn0011715 FBgn0033927
FBgn0011715 FBgn0030328
FBgn0011715 FBgn0003977
FBgn0011715 FBgn0030096
FBgn0011715 FBgn0262115
FBgn0011715 FBgn0037513
FBgn0011715 FBgn0037610
FBgn0011715 FBgn0004893
FBgn0011715 FBgn0033059
FBgn0011715 FBgn0028408
FBgn0011715 FBgn0260632
FBgn0011715 FBgn0026430
FBgn0011715 FBgn0260938
FBgn0011715 FBgn0039705
FBgn0011715 FBgn0086686
FBgn0011715 FBgn0035850
FBgn0011715 FBgn0053872
FBgn0011715 FBgn0262736
FBgn0011715 FBgn0052640
FBgn0011715 FBgn0024811
FBgn0011715 FBgn0023388
FBgn0011715 FBgn0035911
FBgn0011715 FBgn0036680
FBgn0011715 FBgn0039800
FBgn0011715 FBgn0053902
FBgn0011715 FBgn0035136
FBgn0011715 FBgn0039925
FBgn0011715 FBgn0014163
FBgn0011715 FBgn0263934
FBgn0011715 FBgn0259978
FBgn0011715 FBgn0022764
FBgn0011715 FBgn0010217
FBgn0011715 FBgn0040007
FBgn0011715 FBgn0036837
FBgn0011715 FBgn0052581
FBgn0011715 FBgn0053868
FBgn0011715 FBgn0029137
FBgn0011715 FBgn0040286
FBgn0011715 FBgn0030230
FBgn0011715 FBgn0053888
FBgn0011715 FBgn0010397
FBgn0011715 FBgn0032378
FBgn0011715 FBgn0052672
FBgn0011715 FBgn0260642
FBgn0011715 FBgn0039402
FBgn0011715 FBgn0039306
FBgn0011715 FBgn0038978
FBgn0011715 FBgn0022238
FBgn0011715 FBgn0040233
FBgn0011715 FBgn0027598
FBgn0011715 FBgn0261403
FBgn0011715 FBgn0000242
FBgn0011715 FBgn0032198
FBgn0011715 FBgn0022984
FBgn0011715 FBgn0020912
FBgn0011715 FBgn0029506
FBgn0011715 FBgn0031873
FBgn0011715 FBgn0263392
FBgn0011715 FBgn0039636
FBgn0011715 FBgn0051363
FBgn0011715 FBgn0028473
FBgn0011715 FBgn0040324
FBgn0011715 FBgn0030761
FBgn0011715 FBgn0034513
FBgn0011715 FBgn0001224
FBgn0011715 FBgn0052350
FBgn0011715 FBgn0026401
FBgn0011715 FBgn0038504
FBgn0011715 FBgn0087008
FBgn0011715 FBgn0030061
FBgn0011715 FBgn0010315
FBgn0011715 FBgn0030716
FBgn0011715 FBgn0045073
FBgn0011715 FBgn0030694
FBgn0011715 FBgn0030558
FBgn0011715 FBgn0020240
FBgn0011715 FBgn0025936
FBgn0011715 FBgn0029885
FBgn0011715 FBgn0039924
FBgn0011715 FBgn0039969
FBgn0011715 FBgn0005558
FBgn0011715 FBgn0033812
FBgn0011715 FBgn0086779
FBgn0011715 FBgn0012058
FBgn0011715 FBgn0261862
FBgn0011715 FBgn0061209
FBgn0011715 FBgn0030686
FBgn0011715 FBgn0030870
FBgn0011715 FBgn0030710
FBgn0011715 FBgn0261791
FBgn0011715 FBgn0005596
FBgn0011715 FBgn0024728
FBgn0011715 FBgn0030881
FBgn0011715 FBgn0011305
FBgn0011715 FBgn0035691
FBgn0011715 FBgn0022935
FBgn0011715 FBgn0053123
FBgn0011715 FBgn0053878
FBgn0011715 FBgn0024733
FBgn0011715 FBgn0030091
FBgn0011715 FBgn0028474
FBgn0011715 FBgn0000413
FBgn0011715 FBgn0039936
FBgn0011715 FBgn0033021
FBgn0011715 FBgn0052850
FBgn0011715 FBgn0028369
FBgn0011715 FBgn0011715
FBgn0011715 FBgn0030704
FBgn0011715 FBgn0061200
FBgn0011715 FBgn0039909
FBgn0011715 FBgn0064123
FBgn0011715 FBgn0261606
FBgn0011715 FBgn0053908
FBgn0011715 FBgn0027084
FBgn0011715 FBgn0262976
FBgn0011715 FBgn0014010
FBgn0011715 FBgn0033000
FBgn0011715 FBgn0039527
FBgn0011715 FBgn0039044
FBgn0011715 FBgn0053882
FBgn0011715 FBgn0030600
FBgn0011715 FBgn0032246
FBgn0011715 FBgn0000611
FBgn0011715 FBgn0037213
FBgn0011715 FBgn0031052
FBgn0011715 FBgn0011760
FBgn0011715 FBgn0261972
FBgn0011715 FBgn0030293
FBgn0011715 FBgn0039902
FBgn0011715 FBgn0260946
FBgn0011715 FBgn0037220
FBgn0011715 FBgn0037446
FBgn0011715 FBgn0053884
FBgn0011715 FBgn0053894
FBgn0011715 FBgn0011747
FBgn0011715 FBgn0030959
FBgn0011715 FBgn0030268
FBgn0011715 FBgn0039266
FBgn0011715 FBgn0053898
FBgn0011715 FBgn0015331
FBgn0011715 FBgn0031590
FBgn0011715 FBgn0039449
FBgn0011715 FBgn0261477
FBgn0011715 FBgn0033032
FBgn0011715 FBgn0035481
FBgn0011715 FBgn0010750
FBgn0011715 FBgn0033624
FBgn0011715 FBgn0031947
FBgn0011715 FBgn0030711
FBgn0011715 FBgn0259214
FBgn0011715 FBgn0039175
FBgn0011715 FBgn0036670
FBgn0011715 FBgn0263979
FBgn0011715 FBgn0037110
FBgn0011715 FBgn0027868
FBgn0011715 FBgn0025463
FBgn0011715 FBgn0025674
FBgn0011715 FBgn0030968
FBgn0011715 FBgn0040466
FBgn0011715 FBgn0037717
FBgn0011715 FBgn0052133
FBgn0011715 FBgn0038145
FBgn0011715 FBgn0038546
FBgn0011715 FBgn0034853
FBgn0011715 FBgn0031883
FBgn0011715 FBgn0262735
FBgn0011715 FBgn0034577
FBgn0011715 FBgn0034110
FBgn0011715 FBgn0032986
FBgn0011715 FBgn0030502
FBgn0011715 FBgn0033029
FBgn0011715 FBgn0022786
FBgn0011715 FBgn0038979
FBgn0011715 FBgn0040232
FBgn0011715 FBgn0262636
FBgn0011715 FBgn0028401
FBgn0011715 FBgn0030572
FBgn0011715 FBgn0039889
FBgn0011715 FBgn0030685
FBgn0011715 FBgn0030744
FBgn0011715 FBgn0017545
FBgn0011715 FBgn0033663
FBgn0011715 FBgn0037581
FBgn0011715 FBgn0039450
FBgn0011715 FBgn0000257
FBgn0011715 FBgn0263706
FBgn0011715 FBgn0030693
FBgn0011715 FBgn0041004
FBgn0011715 FBgn0031051
FBgn0011715 FBgn0033761
FBgn0011715 FBgn0030054
FBgn0011715 FBgn0030956
FBgn0011715 FBgn0035236
FBgn0011715 FBgn0000377
FBgn0011715 FBgn0036301
FBgn0011715 FBgn0021800
FBgn0011715 FBgn0027101
FBgn0011715 FBgn0026441
FBgn0011715 FBgn0033153
FBgn0011715 FBgn0015754
FBgn0011715 FBgn0030616
FBgn0011715 FBgn0030699
FBgn0011715 FBgn0002873
FBgn0011715 FBgn0032444
FBgn0011715 FBgn0053904
FBgn0011715 FBgn0029915
FBgn0011715 FBgn0033929
FBgn0011715 FBgn0031815
FBgn0011715 FBgn0027507
FBgn0011715 FBgn0022720
FBgn0011715 FBgn0033762
FBgn0011715 FBgn0002466
FBgn0011715 FBgn0027496
FBgn0011715 FBgn0032974
FBgn0011715 FBgn0046692
FBgn0011715 FBgn0037363
FBgn0011715 FBgn0039929
FBgn0011715 FBgn0032483
FBgn0011715 FBgn0032748
FBgn0011715 FBgn0027621
FBgn0011715 FBgn0261108
FBgn0011715 FBgn0037330
FBgn0011715 FBgn0036202
FBgn0011715 FBgn0013749
FBgn0011715 FBgn0003416
FBgn0011715 FBgn0022772
FBgn0011715 FBgn0025716
FBgn0011715 FBgn0038107
FBgn0011715 FBgn0030943
FBgn0011715 FBgn0016983
FBgn0011715 FBgn0041188
FBgn0011715 FBgn0027335
FBgn0011715 FBgn0026417
FBgn0011715 FBgn0020388
FBgn0011715 FBgn0030093
FBgn0011715 FBgn0033017
FBgn0011715 FBgn0025825
FBgn0011715 FBgn0051163
FBgn0011715 FBgn0026371
FBgn0011715 FBgn0036536
FBgn0011715 FBgn0000289
FBgn0011715 FBgn0024432
FBgn0011715 FBgn0051998
FBgn0011715 FBgn0016926
FBgn0011715 FBgn0034308
FBgn0011715 FBgn0003941
FBgn0011715 FBgn0035235
FBgn0011715 FBgn0086605
FBgn0011715 FBgn0001301
FBgn0011715 FBgn0032961
FBgn0011715 FBgn0040078
FBgn0011715 FBgn0001995
FBgn0011715 FBgn0261244
FBgn0011715 FBgn0030354
FBgn0011715 FBgn0262732
FBgn0011715 FBgn0030573
FBgn0011715 FBgn0259750
FBgn0011715 FBgn0030745
FBgn0011715 FBgn0016126
FBgn0011715 FBgn0045035
FBgn0011715 FBgn0030665
FBgn0011715 FBgn0044510
FBgn0011715 FBgn0030347
FBgn0011715 FBgn0001105
FBgn0011715 FBgn0053886
FBgn0011715 FBgn0013770
FBgn0011715 FBgn0039227
FBgn0011715 FBgn0053876
FBgn0011715 FBgn0026318
FBgn0011715 FBgn0031912
FBgn0011715 FBgn0030703
FBgn0011715 FBgn0039302
FBgn0011715 FBgn0033005
FBgn0011715 FBgn0023423
FBgn0011715 FBgn0032404
FBgn0011715 FBgn0064225
FBgn0011715 FBgn0065035
FBgn0011715 FBgn0039977
FBgn0011715 FBgn0035879
FBgn0011715 FBgn0259233
FBgn0011715 FBgn0033028
FBgn0011715 Snr1
FBgn0011715 FBgn0000810
FBgn0011715 FBgn0015019
FBgn0011715 FBgn0004587
FBgn0011715 FBgn0036187
FBgn0011715 FBgn0261238
FBgn0011715 FBgn0051992
FBgn0011715 FBgn0058439
FBgn0011715 FBgn0000384
FBgn0011715 FBgn0023395
FBgn0011715 FBgn0004868
FBgn0011715 FBgn0020386
FBgn0011715 FBgn0032240
FBgn0011715 FBgn0052831
FBgn0011715 FBgn0029002
FBgn0011715 FBgn0040890
FBgn0011715 FBgn0031814
FBgn0011715 FBgn0261641
FBgn0011715 FBgn0053900
FBgn0011715 FBgn0260635
FBgn0011715 FBgn0040020
FBgn0011715 FBgn0039890
FBgn0011715 FBgn0037093
FBgn0011715 FBgn0261004
FBgn0011715 FBgn0261617
FBgn0011715 FBgn0034433
FBgn0011715 FBgn0053052
FBgn0011715 FBgn0035147
FBgn0011715 FBgn0032919
FBgn0011715 FBgn0053180
FBgn0011715 FBgn0004462
FBgn0011715 FBgn0038454
FBgn0011715 FBgn0024807
FBgn0011715 FBgn0034886
FBgn0011715 FBgn0000259
FBgn0011715 FBgn0022699
FBgn0011715 FBgn0020255
FBgn0011715 FBgn0023518
FBgn0011715 FBgn0052982
FBgn0011715 FBgn0034145
FBgn0011715 FBgn0030719
FBgn0011715 FBgn0026170
FBgn0011715 FBgn0053906
FBgn0011715 FBgn0035294
FBgn0011715 FBgn0052000
FBgn0011715 FBgn0040009
FBgn0011715 FBgn0058045
FBgn0011715 FBgn0027872
FBgn0011715 FBgn0029943
FBgn0011715 FBgn0053910
FBgn0011715 FBgn0053880
FBgn0011715 FBgn0261446
FBgn0011715 FBgn0026199
FBgn0011715 FBgn0085370
FBgn0011715 FBgn0024846
FBgn0011715 FBgn0030766
FBgn0011715 FBgn0036716
FBgn0011715 FBgn0032822
FBgn0011715 FBgn0030969
FBgn0011715 FBgn0002521
FBgn0011715 FBgn0260749
FBgn0011715 FBgn0035016
FBgn0011715 FBgn0263865
FBgn0011715 FBgn0262614
FBgn0011715 FBgn0030364
FBgn0011715 FBgn0260798
FBgn0005640 FBgn0034415
FBgn0005640 FBgn0052649
FBgn0005640 FBgn0005648
FBgn0005640 FBgn0021995
FBgn0005640 FBgn0030877
FBgn0005640 FBgn0036623
FBgn0005640 FBgn0030000
FBgn0005640 FBgn0026361
FBgn0005640 FBgn0035438
FBgn0005640 FBgn0263606
FBgn0005640 FBgn0050359
FBgn0005640 FBgn0033351
FBgn0005640 FBgn0039115
FBgn0005640 FBgn0035854
FBgn0005640 FBgn0015283
FBgn0005640 FBgn0037723
FBgn0005640 FBgn0051522
FBgn0005640 FBgn0037534
FBgn0005640 FBgn0025373
FBgn0005640 FBgn0028694
FBgn0005640 FBgn0030945
FBgn0005640 FBgn0035060
FBgn0005640 FBgn0260960
FBgn0005640 FBgn0051141
FBgn0005640 FBgn0262740
FBgn0005640 FBgn0015806
FBgn0005640 FBgn0029006
FBgn0005640 FBgn0261064
FBgn0005640 FBgn0032054
FBgn0005640 FBgn0039175
FBgn0005640 FBgn0032381
FBgn0005640 FBgn0039627
FBgn0005640 FBgn0037765
FBgn0005640 FBgn0036493
FBgn0005640 FBgn0044323
FBgn0005640 FBgn0261705
FBgn0005640 FBgn0013563
FBgn0005640 FBgn0017577
FBgn0005640 FBgn0037249
FBgn0005640 FBgn0053110
FBgn0005640 FBgn0034842
FBgn0005640 FBgn0033474
FBgn0005640 FBgn0036820
FBgn0005640 FBgn0031145
FBgn0005640 FBgn0032256
FBgn0005640 FBgn0025629
FBgn0005640 FBgn0025725
FBgn0005640 FBgn0034383
FBgn0005640 FBgn0021874
FBgn0005640 FBgn0037763
FBgn0005640 FBgn0030793
FBgn0005640 FBgn0042103
FBgn0005640 FBgn0036813
FBgn0005640 FBgn0033083
FBgn0005640 FBgn0028684
FBgn0005640 FBgn0034058
FBgn0005640 FBgn0033521
FBgn0005640 FBgn0032620
FBgn0005640 FBgn0011666
FBgn0005640 FBgn0039450
FBgn0005640 FBgn0038738
FBgn0005640 FBgn0027356
FBgn0005640 FBgn0030512
FBgn0005640 FBgn0014427
FBgn0005640 FBgn0050360
FBgn0005640 FBgn0030693
FBgn0005640 FBgn0030731
FBgn0005640 FBgn0040346
FBgn0005640 FBgn0040319
FBgn0005640 FBgn0032516
FBgn0005640 FBgn0040011
FBgn0005640 FBgn0027599
FBgn0005640 FBgn0032827
FBgn0005640 FBgn0040070
FBgn0005640 FBgn0035233
FBgn0005640 FBgn0042693
FBgn0005640 FBgn0031479
FBgn0005640 FBgn0032295
FBgn0005640 FBgn0038876
FBgn0005640 FBgn0033915
FBgn0005640 FBgn0032350
FBgn0005640 FBgn0026079
FBgn0005640 FBgn0025641
FBgn0005640 FBgn0037517
FBgn0005640 FBgn0038986
FBgn0005640 FBgn0038539
FBgn0005640 FBgn0032216
FBgn0005640 FBgn0030007
FBgn0005640 FBgn0011300
FBgn0005640 FBgn0259935
FBgn0005640 FBgn0046873
FBgn0005640 FBgn0035425
FBgn0005640 FBgn0052072
FBgn0005640 FBgn0037893
FBgn0005640 FBgn0039030
FBgn0005640 FBgn0032382
FBgn0005640 FBgn0022382
FBgn0005640 FBgn0036984
FBgn0005640 FBgn0037521
FBgn0005640 FBgn0032061
FBgn0005640 FBgn0035103
FBgn0005640 FBgn0039739
FBgn0005640 FBgn0033294
FBgn0005640 FBgn0037853
FBgn0005640 FBgn0023175
FBgn0005640 FBgn0015929
FBgn0005640 FBgn0035206
FBgn0005640 FBgn0259749
FBgn0005640 FBgn0261479
FBgn0005640 FBgn0034708
FBgn0005640 FBgn0022029
FBgn0005640 FBgn0033911
FBgn0005640 FBgn0024947
FBgn0005640 FBgn0014031
FBgn0005640 FBgn0015925
FBgn0005640 FBgn0030890
FBgn0005640 FBgn0022936
FBgn0005640 FBgn0261015
FBgn0005640 FBgn0028868
FBgn0005640 FBgn0086346
FBgn0005640 FBgn0026324
FBgn0005640 FBgn0030177
FBgn0005640 FBgn0030752
FBgn0005640 FBgn0028692
FBgn0005640 FBgn0037874
FBgn0005640 FBgn0016726
FBgn0005640 FBgn0005655
FBgn0005640 FBgn0030435
FBgn0005640 FBgn0036622
FBgn0005640 FBgn0027279
FBgn0005640 FBgn0037519
FBgn0005640 FBgn0022774
FBgn0005640 FBgn0039183
FBgn0005640 FBgn0033341
FBgn0005640 FBgn0033518
FBgn0005640 FBgn0042102
FBgn0005640 FBgn0033520
FBgn0005640 FBgn0031633
FBgn0005640 FBgn0036663
FBgn0005640 FBgn0031322
FBgn0005640 FBgn0260945
FBgn0005640 FBgn0014029
FBgn0005640 FBgn0024555
FBgn0005640 FBgn0024889
FBgn0005640 FBgn0261286
FBgn0005640 FBgn0036918
FBgn0005640 FBgn0051523
FBgn0005640 FBgn0035649
FBgn0005640 FBgn0038293
FBgn0005640 FBgn0262732
FBgn0005640 FBgn0022708
FBgn0005640 FBgn0035639
FBgn0005640 FBgn0016126
FBgn0005640 FBgn0020238
FBgn0005640 FBgn0035850
FBgn0005640 FBgn0015797
FBgn0005640 FBgn0050008
FBgn0005640 FBgn0029134
FBgn0005640 FBgn0037955
FBgn0005640 FBgn0037764
FBgn0005640 FBgn0260943
FBgn0005640 FBgn0011202
FBgn0005640 FBgn0037465
FBgn0005640 FBgn0051120
FBgn0005640 FBgn0031500
FBgn0005640 FBgn0033297
FBgn0005640 FBgn0037762
FBgn0005640 FBgn0052581
FBgn0005640 FBgn0052847
FBgn0005640 FBgn0031741
FBgn0005640 FBgn0030366
FBgn0005640 FBgn0033028
FBgn0005640 FBgn0261608
FBgn0005640 FBgn0032378
FBgn0005640 FBgn0037203
FBgn0005640 FBgn0259729
FBgn0005640 FBgn0052672
FBgn0005640 FBgn0039306
FBgn0005640 FBgn0036187
FBgn0005640 FBgn0263239
FBgn0005640 FBgn0035688
FBgn0005640 FBgn0014861
FBgn0005640 FBgn0011570
FBgn0005640 FBgn0034382
FBgn0005640 FBgn0262124
FBgn0005640 FBgn0032935
FBgn0005640 FBgn0040345
FBgn0005640 FBgn0037020
FBgn0005640 FBgn0035397
FBgn0005640 FBgn0028398
FBgn0005640 FBgn0031877
FBgn0005640 FBgn0036915
FBgn0005640 FBgn0052451
FBgn0005640 FBgn0033296
FBgn0005640 FBgn0034703
FBgn0005640 FBgn0260399
FBgn0005640 FBgn0263106
FBgn0005640 FBgn0039403
FBgn0005640 FBgn0030482
FBgn0005640 FBgn0033657
FBgn0005640 FBgn0086694
FBgn0005640 FBgn0032430
FBgn0005640 Eip63E
FBgn0005640 FBgn0027580
FBgn0005640 FBgn0034585
FBgn0005640 FBgn0046874
FBgn0005640 FBgn0032680
FBgn0005640 FBgn0025140
FBgn0005640 FBgn0037518
FBgn0005640 FBgn0037761
FBgn0005640 FBgn0035232
FBgn0005640 FBgn0038983
FBgn0005640 FBgn0032363
FBgn0005640 FBgn0010315
FBgn0005640 FBgn0034946
FBgn0005640 FBgn0031003
FBgn0005640 FBgn0031777
FBgn0005640 FBgn0015795
FBgn0005640 FBgn0031064
FBgn0005640 FBgn0035978
FBgn0005640 FBgn0012058
FBgn0005640 FBgn0020255
FBgn0005640 FBgn0052626
FBgn0005640 FBgn0015816
FBgn0005640 FBgn0022359
FBgn0005640 FBgn0019650
FBgn0005640 FBgn0260942
FBgn0005640 FBgn0026418
FBgn0005640 FBgn0034177
FBgn0005640 FBgn0037182
FBgn0005640 FBgn0038925
FBgn0005640 FBgn0033460
FBgn0005640 FBgn0032597
FBgn0005640 FBgn0024289
FBgn0005640 FBgn0033021
FBgn0005640 FBgn0015949
FBgn0005640 FBgn0015625
FBgn0005640 FBgn0031310
FBgn0005640 FBgn0034658
FBgn0005640 FBgn0263593
FBgn0005640 FBgn0262707
FBgn0005640 FBgn0030672
FBgn0005640 FBgn0037356
FBgn0005640 FBgn0028920
FBgn0005640 FBgn0029679
FBgn0005640 FBgn0037856
FBgn0005640 FBgn0010348
FBgn0005640 FBgn0032031
FBgn0004917 rls
FBgn0035890 FBgn0040291
FBgn0035890 FBgn0040918
FBgn0035890 FBgn0037339
FBgn0035890 CG13667
FBgn0046632 anon-38E.4
FBgn0036093 CG14154
FBgn0036093 FBgn0036919
FBgn0002056 l(2)38Ab
FBgn0033848 CG13330
FBgn0060586 l(3)S093902
FBgn0040665 CG13593
FBgn0004503 fs(1)?a8
FBgn0069314 X-195-35
FBgn0010622 l(2)06496
FBgn0010622 FBgn0035853
FBgn0010622 FBgn0038389
FBgn0010622 FBgn0031946
FBgn0010622 FBgn0034104
FBgn0010622 FBgn0039371
FBgn0010622 FBgn0013765
FBgn0010622 FBgn0024189
FBgn0010622 FBgn0036729
FBgn0010622 FBgn0037378
FBgn0010622 FBgn0032665
FBgn0010622 FBgn0035513
FBgn0010622 FBgn0261015
FBgn0010622 FBgn0036438
FBgn0259111 FBgn0029975
FBgn0259111 FBgn0034398
FBgn0259111 FBgn0032240
FBgn0259111 FBgn0250789
FBgn0259111 FBgn0014189
FBgn0259111 FBgn0260441
FBgn0259111 FBgn0001961
FBgn0259111 FBgn0029093
FBgn0259111 FBgn0262467
FBgn0259111 FBgn0004363
FBgn0259111 FBgn0038826
FBgn0259111 FBgn0261593
FBgn0259111 FBgn0023167
FBgn0259111 Ndae1
FBgn0259111 FBgn0021795
FBgn0259111 FBgn0030479
FBgn0259111 FBgn0035016
FBgn0259111 FBgn0020235
FBgn0259111 FBgn0030364
FBgn0063418 l(3)3450-E
FBgn0011403 l(3)j7C3
FBgn0019676 mor(1)3
FBgn0058108 CG40108
FBgn0039622 FBgn0250789
FBgn0039622 FBgn0052082
FBgn0039622 FBgn0053087
FBgn0039622 FBgn0037063
FBgn0039622 FBgn0040070
FBgn0039622 FBgn0037719
FBgn0039622 FBgn0040368
FBgn0039622 FBgn0086694
FBgn0039622 FBgn0040347
FBgn0039622 FBgn0044826
FBgn0039622 FBgn0015331
FBgn0039622 FBgn0038473
FBgn0039622 FBgn0039622
FBgn0039622 FBgn0003231
FBgn0039622 FBgn0051184
FBgn0039622 FBgn0039713
FBgn0039622 FBgn0030322
FBgn0039622 FBgn0003022
FBgn0039622 FBgn0010741
FBgn0039622 FBgn0026878
FBgn0039622 FBgn0259937
FBgn0039622 FBgn0036450
FBgn0039622 FBgn0052479
FBgn0039622 FBgn0037853
FBgn0039622 FBgn0038989
FBgn0039622 FBgn0029093
FBgn0039622 FBgn0031883
FBgn0039622 FBgn0250823
FBgn0039622 FBgn0064225
FBgn0039622 FBgn0040670
FBgn0039622 FBgn0086675
FBgn0039622 FBgn0039977
FBgn0039622 FBgn0004177
FBgn0039622 FBgn0262475
FBgn0039622 FBgn0004167
FBgn0039622 FBgn0039936
FBgn0039622 FBgn0035213
FBgn0039622 FBgn0034361
FBgn0039622 FBgn0039229
FBgn0039622 FBgn0021795
FBgn0039622 FBgn0260010
FBgn0039622 eIF4E-6
FBgn0039622 FBgn0030364
FBgn0086912 mbm
FBgn0086912 FBgn0037261
FBgn0086912 FBgn0032298
FBgn0086912 FBgn0038473
FBgn0086912 FBgn0020235
FBgn0086912 FBgn0034915
FBgn0086912 FBgn0000258
FBgn0086912 FBgn0038810
FBgn0086912 FBgn0033752
FBgn0086912 FBgn0033741
FBgn0086912 FBgn0028473
FBgn0026261 FBgn0063494
FBgn0026261 bonsai
FBgn0026261 FBgn0026170
FBgn0026261 FBgn0003721
FBgn0026261 FBgn0001961
FBgn0026261 FBgn0013954
FBgn0024869 l(2)k14209
FBgn0039342 CG5107
FBgn0022308 l(1)K87.2
FBgn0065577 l(2)SH0951
FBgn0039495 CG5909
FBgn0082973 snoRNA:?28S-3308
FBgn0024871 l(2)k09033
FBgn0052133 FBgn0053844
FBgn0052133 FBgn0053859
FBgn0052133 FBgn0053850
FBgn0052133 FBgn0053820
FBgn0052133 FBgn0052133
FBgn0052133 FBgn0053814
FBgn0052133 FBgn0053823
FBgn0052133 FBgn0053835
FBgn0052133 FBgn0053817
FBgn0052133 FBgn0053808
FBgn0052133 FBgn0053841
FBgn0052133 FBgn0053829
FBgn0052133 FBgn0053826
FBgn0052133 FBgn0053838
FBgn0052133 FBgn0053865
FBgn0052133 FBgn0053853
FBgn0052133 FBgn0053856
FBgn0052133 FBgn0053847
FBgn0052133 FBgn0053862
FBgn0052133 FBgn0053832
FBgn0052133 FBgn0261530
FBgn0052133 ptip
FBgn0044845 MS:Dm0600
FBgn0037829 CG14691
FBgn0028304 l(1)G0378
FBgn0030737 CG9914
FBgn0030737 FBgn0039481
FBgn0027166 l(2)K2
FBgn0005157 l(2)G129
FBgn0011031 l(3)s2564
FBgn0027528 FBgn0010412
FBgn0027528 FBgn0022984
FBgn0027528 FBgn0025885
FBgn0027528 FBgn0029093
FBgn0027528 FBgn0262735
FBgn0027528 FBgn0034802
FBgn0027528 CG9634
FBgn0027528 FBgn0039159
FBgn0027528 FBgn0038826
FBgn0027528 FBgn0031286
FBgn0027528 FBgn0037610
FBgn0027528 FBgn0033050
FBgn0027528 FBgn0025352
FBgn0027528 FBgn0041188
FBgn0027528 FBgn0023167
FBgn0027528 FBgn0037549
FBgn0027528 FBgn0030479
FBgn0027528 FBgn0000711
FBgn0027528 FBgn0028734
FBgn0027528 FBgn0030364
FBgn0035077 FBgn0037834
FBgn0035077 FBgn0035872
FBgn0035077 FBgn0040905
FBgn0035077 FBgn0040343
FBgn0035077 FBgn0039955
FBgn0035077 FBgn0053017
FBgn0035077 FBgn0036861
FBgn0035077 FBgn0086689
FBgn0035077 FBgn0052029
FBgn0035077 FBgn0039795
FBgn0035077 FBgn0264291
FBgn0035077 FBgn0262483
FBgn0035077 FBgn0039654
FBgn0035077 FBgn0050122
FBgn0035077 FBgn0039543
FBgn0035077 FBgn0039805
FBgn0035077 FBgn0066101
FBgn0035077 FBgn0039481
FBgn0035077 FBgn0052264
FBgn0035077 FBgn0260003
FBgn0035077 CG9083
FBgn0035077 FBgn0086691
FBgn0035077 FBgn0064123
FBgn0035077 FBgn0085388
FBgn0035077 FBgn0051163
FBgn0035077 FBgn0035630
FBgn0035077 FBgn0036476
FBgn0035077 FBgn0036309
FBgn0000419 db
FBgn0262029 FBgn0039038
FBgn0262029 FBgn0052176
FBgn0262029 d
FBgn0262029 FBgn0066101
FBgn0058295 CG40295
FBgn0003517 FBgn0053874
FBgn0003517 FBgn0039129
FBgn0003517 FBgn0028560
FBgn0003517 FBgn0034432
FBgn0003517 FBgn0034259
FBgn0003517 FBgn0031020
FBgn0003517 FBgn0015376
FBgn0003517 FBgn0037686
FBgn0003517 FBgn0036254
FBgn0003517 FBgn0011244
FBgn0003517 FBgn0010246
FBgn0003517 FBgn0037270
FBgn0003517 FBgn0034743
FBgn0003517 FBgn0053890
FBgn0003517 FBgn0030151
FBgn0003517 FBgn0086710
FBgn0003517 FBgn0010551
FBgn0003517 FBgn0010198
FBgn0003517 FBgn0036733
FBgn0003517 FBgn0004362
FBgn0003517 FBgn0027560
FBgn0003517 FBgn0027330
FBgn0003517 FBgn0026250
FBgn0003517 FBgn0025111
FBgn0003517 FBgn0053869
FBgn0003517 FBgn0023129
FBgn0003517 FBgn0053905
FBgn0003517 FBgn0051787
FBgn0003517 FBgn0053892
FBgn0003517 FBgn0025286
FBgn0003517 FBgn0040075
FBgn0003517 FBgn0039406
FBgn0003517 FBgn0037249
FBgn0003517 FBgn0260441
FBgn0003517 FBgn0012034
FBgn0003517 FBgn0032499
FBgn0003517 FBgn0053879
FBgn0003517 FBgn0037279
FBgn0003517 FBgn0040104
FBgn0003517 FBgn0028684
FBgn0003517 FBgn0261593
FBgn0003517 FBgn0029176
FBgn0003517 FBgn0086446
FBgn0003517 FBgn0015834
FBgn0003517 FBgn0037218
FBgn0003517 FBgn0020305
FBgn0003517 FBgn0038074
FBgn0003517 FBgn0010408
FBgn0003517 FBgn0039300
FBgn0003517 FBgn0036686
FBgn0003517 FBgn0020660
FBgn0003517 FBgn0015288
FBgn0003517 FBgn0037328
FBgn0003517 FBgn0034858
FBgn0003517 FBgn0034138
FBgn0003517 FBgn0042693
FBgn0003517 FBgn0032295
FBgn0003517 FBgn0038796
FBgn0003517 FBgn0004363
FBgn0003517 FBgn0038252
FBgn0003517 FBgn0033160
FBgn0003517 FBgn0050502
FBgn0003517 FBgn0053896
FBgn0003517 FBgn0015230
FBgn0003517 FBgn0086443
FBgn0003517 FBgn0035425
FBgn0003517 FBgn0005671
FBgn0003517 FBgn0039858
FBgn0003517 FBgn0038834
FBgn0003517 FBgn0030207
FBgn0003517 FBgn0053897
FBgn0003517 FBgn0051713
FBgn0003517 FBgn0053889
FBgn0003517 FBgn0053870
FBgn0003517 FBgn0053901
FBgn0003517 FBgn0010078
FBgn0003517 FBgn0010292
FBgn0003517 FBgn0261914
FBgn0003517 FBgn0069354
FBgn0003517 FBgn0023170
FBgn0003517 FBgn0040227
FBgn0003517 FBgn0010409
FBgn0003517 FBgn0016726
FBgn0003517 FBgn0004404
FBgn0003517 FBgn0011509
FBgn0003517 FBgn0038903
FBgn0003517 FBgn0038683
FBgn0003517 FBgn0030082
FBgn0003517 FBgn0034837
FBgn0003517 FBgn0039757
FBgn0003517 FBgn0042630
FBgn0003517 FBgn0041775
FBgn0003517 FBgn0262619
FBgn0003517 FBgn0027605
FBgn0003517 FBgn0030606
FBgn0003517 FBgn0044452
FBgn0003517 FBgn0031322
FBgn0003517 FBgn0026259
FBgn0003517 FBgn0030306
FBgn0003517 FBgn0029154
FBgn0003517 FBgn0053885
FBgn0003517 FBgn0027080
FBgn0003517 FBgn0035026
FBgn0003517 FBgn0005278
FBgn0003517 FBgn0022023
FBgn0003517 FBgn0035753
FBgn0003517 FBgn0030421
FBgn0003517 FBgn0029785
FBgn0003517 FBgn0037610
FBgn0003517 FBgn0037891
FBgn0003517 FBgn0039359
FBgn0003517 FBgn0033699
FBgn0003517 FBgn0039713
FBgn0003517 FBgn0020238
FBgn0003517 FBgn0031910
FBgn0003517 FBgn0053872
FBgn0003517 FBgn0011272
FBgn0003517 FBgn0015268
FBgn0003517 FBgn0261597
FBgn0003517 FBgn0053902
FBgn0003517 FBgn0020385
FBgn0003517 FBgn0004926
FBgn0003517 FBgn0086558
FBgn0003517 FBgn0013325
FBgn0003517 FBgn0010217
FBgn0003517 FBgn0004867
FBgn0003517 FBgn0040007
FBgn0003517 FBgn0066101
FBgn0003517 FBgn0025800
FBgn0003517 FBgn0053868
FBgn0003517 FBgn0043865
FBgn0003517 FBgn0053888
FBgn0003517 FBgn0052672
FBgn0003517 FBgn0039306
FBgn0003517 FBgn0262801
FBgn0003517 FBgn0036974
FBgn0003517 FBgn0021795
FBgn0003517 FBgn0260010
FBgn0003517 FBgn0262124
FBgn0003517 FBgn0038978
FBgn0003517 FBgn0028737
FBgn0003517 FBgn0261602
FBgn0003517 FBgn0032198
FBgn0003517 FBgn0010412
FBgn0003517 FBgn0031877
FBgn0003517 FBgn0032287
FBgn0003517 FBgn0033557
FBgn0003517 FBgn0034822
FBgn0003517 FBgn0036825
FBgn0003517 FBgn0015521
FBgn0003517 FBgn0010100
FBgn0003517 FBgn0053871
FBgn0003517 FBgn0053891
FBgn0003517 FBgn0260794
FBgn0003517 FBgn0052174
FBgn0003517 FBgn0261274
FBgn0003517 FBgn0038808
FBgn0003517 FBgn0020616
FBgn0003517 FBgn0033246
FBgn0003517 FBgn0015218
FBgn0003517 FBgn0260466
FBgn0003517 FBgn0061209
FBgn0003517 FBgn0026372
FBgn0003517 FBgn0034127
FBgn0003517 FBgn0039212
FBgn0003517 FBgn0020443
FBgn0003517 FBgn0010265
FBgn0003517 FBgn0026418
FBgn0003517 FBgn0031985
FBgn0003517 FBgn0031657
FBgn0003517 FBgn0032987
FBgn0003517 FBgn0053878
FBgn0003517 FBgn0032296
FBgn0003517 FBgn0040340
FBgn0003517 FBgn0024733
FBgn0003517 FBgn0015756
FBgn0003517 FBgn0028691
FBgn0003517 FBgn0037994
FBgn0003517 FBgn0261112
FBgn0003517 FBgn0039936
FBgn0003517 FBgn0045862
FBgn0003517 FBgn0015949
FBgn0003517 FBgn0053895
FBgn0003517 FBgn0033021
FBgn0003517 FBgn0086472
FBgn0003517 FBgn0263120
FBgn0003517 FBgn0259824
FBgn0003517 FBgn0014026
FBgn0003517 FBgn0261606
FBgn0003517 FBgn0038723
FBgn0003517 FBgn0017579
FBgn0003517 FBgn0053908
FBgn0003517 FBgn0004106
FBgn0003517 FBgn0051611
FBgn0003517 FBgn0053882
FBgn0003517 FBgn0039797
FBgn0003517 FBgn0035860
FBgn0003517 FBgn0022268
FBgn0003517 FBgn0027619
FBgn0003517 FBgn0010638
FBgn0003517 FBgn0036124
FBgn0003517 FBgn0031049
FBgn0003517 FBgn0024921
FBgn0003517 FBgn0029153
FBgn0003517 FBgn0037862
FBgn0003517 FBgn0022942
FBgn0003517 FBgn0015283
FBgn0003517 FBgn0028327
FBgn0003517 FBgn0020910
FBgn0003517 FBgn0040102
FBgn0003517 FBgn0053884
FBgn0003517 FBgn0053894
FBgn0003517 FBgn0028694
FBgn0003517 FBgn0005533
FBgn0003517 FBgn0053898
FBgn0003517 FBgn0035947
FBgn0003517 FBgn0010411
FBgn0003517 FBgn0034968
FBgn0003517 FBgn0035693
FBgn0003517 FBgn0036213
FBgn0003517 FBgn0039622
FBgn0003517 FBgn0004913
FBgn0003517 sta
FBgn0003517 FBgn0036747
FBgn0003517 FBgn0035827
FBgn0003517 FBgn0023512
FBgn0003517 FBgn0053877
FBgn0003517 FBgn0005593
FBgn0003517 FBgn0037470
FBgn0003517 FBgn0261596
FBgn0003517 FBgn0015772
FBgn0003517 FBgn0052479
FBgn0003517 FBgn0029155
FBgn0003517 FBgn0003886
FBgn0003517 FBgn0053303
FBgn0003517 FBgn0017577
FBgn0003517 FBgn0035823
FBgn0003517 FBgn0038269
FBgn0003517 FBgn0036411
FBgn0003517 FBgn0004177
FBgn0003517 FBgn0033029
FBgn0003517 FBgn0038979
FBgn0003517 FBgn0053903
FBgn0003517 FBgn0033912
FBgn0003517 FBgn0029629
FBgn0003517 FBgn0035709
FBgn0003517 FBgn0017545
FBgn0003517 FBgn0259139
FBgn0003517 FBgn0034277
FBgn0003517 FBgn0010747
FBgn0003517 FBgn0029123
FBgn0003517 FBgn0034497
FBgn0003517 FBgn0053887
FBgn0003517 FBgn0034258
FBgn0003517 FBgn0037843
FBgn0003517 FBgn0003517
FBgn0003517 FBgn0028687
FBgn0003517 FBgn0035143
FBgn0003517 FBgn0039141
FBgn0003517 FBgn0040368
FBgn0003517 FBgn0053907
FBgn0003517 FBgn0034029
FBgn0003517 FBgn0263251
FBgn0003517 FBgn0028978
FBgn0003517 FBgn0004456
FBgn0003517 FBgn0010611
FBgn0003517 FBgn0039635
FBgn0003517 FBgn0019936
FBgn0003517 FBgn0011284
FBgn0003517 FBgn0030616
FBgn0003517 FBgn0053904
FBgn0003517 FBgn0015546
FBgn0003517 FBgn0032518
FBgn0003517 FBgn0259937
FBgn0003517 FBgn0023213
FBgn0003517 FBgn0011273
FBgn0003517 FBgn0028695
FBgn0003517 FBgn0027835
FBgn0003517 FBgn0053881
FBgn0003517 FBgn0261599
FBgn0003517 FBgn0023520
FBgn0003517 FBgn0037050
FBgn0003517 FBgn0039172
FBgn0003517 FBgn0261243
FBgn0003517 FBgn0039182
FBgn0003517 FBgn0015245
FBgn0003517 FBgn0030802
FBgn0003517 FBgn0029992
FBgn0003517 FBgn0038277
FBgn0003517 FBgn0030838
FBgn0003517 FBgn0052026
FBgn0003517 FBgn0022772
FBgn0003517 FBgn0005655
FBgn0003517 FBgn0263968
FBgn0003517 FBgn0024996
FBgn0003517 FBgn0037743
FBgn0003517 FBgn0025700
FBgn0003517 FBgn0261609
FBgn0003517 FBgn0027279
FBgn0003517 FBgn0040099
FBgn0003517 FBgn0086347
FBgn0003517 FBgn0003941
FBgn0003517 FBgn0036663
FBgn0003517 FBgn0022943
FBgn0003517 FBgn0034400
FBgn0003517 FBgn0026409
FBgn0003517 FBgn0022213
FBgn0003517 FBgn0003943
FBgn0003517 FBgn0031170
FBgn0003517 FBgn0010220
FBgn0003517 FBgn0027291
FBgn0003517 FBgn0024291
FBgn0003517 FBgn0040078
FBgn0003517 FBgn0034564
FBgn0003517 FBgn0053105
FBgn0003517 FBgn0013981
FBgn0003517 FBgn0030354
FBgn0003517 FBgn0028697
FBgn0003517 FBgn0261563
FBgn0003517 FBgn0053909
FBgn0003517 FBgn0039726
FBgn0003517 FBgn0023535
FBgn0003517 FBgn0053883
FBgn0003517 FBgn0053886
FBgn0003517 FBgn0011764
FBgn0003517 FBgn0004889
FBgn0003517 FBgn0036816
FBgn0003517 FBgn0039260
FBgn0003517 FBgn0003885
FBgn0003517 FBgn0034654
FBgn0003517 FBgn0029148
FBgn0003517 FBgn0027494
FBgn0003517 FBgn0053876
FBgn0003517 FBgn0040623
FBgn0003517 FBgn0030871
FBgn0003517 FBgn0031912
FBgn0003517 FBgn0040106
FBgn0003517 FBgn0064225
FBgn0003517 FBgn0011016
FBgn0003517 FBgn0036018
FBgn0003517 FBgn0025582
FBgn0003517 FBgn0261608
FBgn0003517 FBgn0010391
FBgn0003517 FBgn0004654
FBgn0003517 FBgn0033691
FBgn0003517 FBgn0031373
FBgn0003517 FBgn0037351
FBgn0003517 FBgn0032249
FBgn0003517 FBgn0039857
FBgn0003517 FBgn0053899
FBgn0003517 FBgn0029979
FBgn0003517 FBgn0040345
FBgn0003517 FBgn0027657
FBgn0003517 FBgn0038271
FBgn0003517 FBgn0033555
FBgn0003517 FBgn0030687
FBgn0003517 FBgn0032240
FBgn0003517 FBgn0041588
FBgn0003517 FBgn0086613
FBgn0003517 FBgn0261592
FBgn0003517 FBgn0035720
FBgn0003517 FBgn0011236
FBgn0003517 FBgn0263106
FBgn0003517 FBgn0010355
FBgn0003517 FBgn0037707
FBgn0003517 FBgn0086694
FBgn0003517 FBgn0034923
FBgn0003517 FBgn0053900
FBgn0003517 FBgn0039890
FBgn0003517 FBgn0037093
FBgn0003517 FBgn0029942
FBgn0003517 FBgn0069242
FBgn0003517 FBgn0033378
FBgn0003517 FBgn0019890
FBgn0003517 FBgn0037573
FBgn0003517 FBgn0031171
FBgn0003517 FBgn0034433
FBgn0003517 FBgn0033191
FBgn0003517 FBgn0010228
FBgn0003517 FBgn0039233
FBgn0003517 FBgn0053893
FBgn0003517 FBgn0023527
FBgn0003517 FBgn0053875
FBgn0003517 FBgn0020255
FBgn0003517 FBgn0034237
FBgn0003517 FBgn0023169
FBgn0003517 FBgn0027079
FBgn0003517 FBgn0037051
FBgn0003517 FBgn0039274
FBgn0003517 FBgn0028969
FBgn0003517 FBgn0003942
FBgn0003517 FBgn0026170
FBgn0003517 FBgn0030719
FBgn0003517 FBgn0038810
FBgn0003517 FBgn0053906
FBgn0003517 FBgn0035422
FBgn0003517 FBgn0004403
FBgn0003517 FBgn0031728
FBgn0003517 FBgn0053880
FBgn0003517 FBgn0053910
FBgn0003517 FBgn0003884
FBgn0003517 FBgn0262734
FBgn0003517 FBgn0053873
FBgn0003517 FBgn0034816
FBgn0003517 FBgn0262707
FBgn0003517 FBgn0015298
FBgn0003517 FBgn0027378
FBgn0003517 FBgn0028689
FBgn0085308 CG34279
FBgn0260313 GSd445
FBgn0016756 FBgn0259220
FBgn0016756 Ubp64E
FBgn0016756 FBgn0023423
FBgn0016756 FBgn0027609
FBgn0016756 FBgn0051232
FBgn0016756 FBgn0040208
FBgn0016756 FBgn0036745
FBgn0082606 anon-inter21F
FBgn0058103 CG40103
FBgn0065331 l(2)SH1882
FBgn0001138 FBgn0024321
FBgn0001138 FBgn0020307
FBgn0001138 FBgn0011277
FBgn0001138 FBgn0037109
FBgn0001138 FBgn0015542
FBgn0001138 FBgn0003943
FBgn0001138 FBgn0023097
FBgn0001138 FBgn0001291
FBgn0001138 FBgn0003963
FBgn0001138 grn
FBgn0001138 FBgn0003118
FBgn0001138 FBgn0003256
FBgn0001138 FBgn0041210
FBgn0001138 FBgn0011276
FBgn0001138 FBgn0003964
FBgn0001138 FBgn0037657
FBgn0001138 FBgn0010379
FBgn0001138 FBgn0025825
FBgn0001138 FBgn0019949
FBgn0029816 FBgn0032658
FBgn0029816 FBgn0032858
FBgn0029816 CG12729
FBgn0001258 FBgn0036277
FBgn0001258 FBgn0028675
FBgn0001258 FBgn0053859
FBgn0001258 FBgn0044452
FBgn0001258 FBgn0015278
FBgn0001258 FBgn0053850
FBgn0001258 FBgn0260945
FBgn0001258 ImpL3
FBgn0001258 FBgn0044871
FBgn0001258 FBgn0010709
FBgn0001258 FBgn0053823
FBgn0001258 FBgn0053817
FBgn0001258 FBgn0015277
FBgn0001258 FBgn0030960
FBgn0001258 FBgn0053841
FBgn0001258 FBgn0036551
FBgn0001258 FBgn0053838
FBgn0001258 FBgn0053865
FBgn0001258 FBgn0039705
FBgn0001258 FBgn0020261
FBgn0001258 FBgn0035850
FBgn0001258 FBgn0043070
FBgn0001258 FBgn0030305
FBgn0001258 FBgn0259244
FBgn0001258 FBgn0038167
FBgn0001258 FBgn0032499
FBgn0001258 FBgn0034758
FBgn0001258 FBgn0261456
FBgn0001258 FBgn0086657
FBgn0001258 FBgn0053808
FBgn0001258 FBgn0051855
FBgn0001258 FBgn0038325
FBgn0001258 FBgn0053829
FBgn0001258 FBgn0014011
FBgn0001258 FBgn0003178
FBgn0001258 FBgn0053826
FBgn0001258 FBgn0036813
FBgn0001258 FBgn0052672
FBgn0001258 FBgn0010333
FBgn0001258 FBgn0053856
FBgn0001258 FBgn0053847
FBgn0001258 FBgn0053832
FBgn0001258 FBgn0030479
FBgn0001258 FBgn0004907
FBgn0001258 FBgn0264075
FBgn0001258 FBgn0022984
FBgn0001258 FBgn0013998
FBgn0001258 FBgn0053820
FBgn0001258 FBgn0051618
FBgn0001258 FBgn0038551
FBgn0001258 FBgn0026196
FBgn0001258 FBgn0038197
FBgn0001258 FBgn0052226
FBgn0001258 FBgn0001258
FBgn0001258 FBgn0033378
FBgn0001258 FBgn0261617
FBgn0001258 FBgn0034433
FBgn0001258 FBgn0030142
FBgn0001258 FBgn0053862
FBgn0001258 FBgn0025803
FBgn0001258 FBgn0053844
FBgn0001258 FBgn0023169
FBgn0001258 FBgn0037363
FBgn0001258 FBgn0053814
FBgn0001258 FBgn0261108
FBgn0001258 FBgn0033204
FBgn0001258 FBgn0053835
FBgn0001258 FBgn0026170
FBgn0001258 FBgn0036756
FBgn0001258 FBgn0023215
FBgn0001258 FBgn0032329
FBgn0001258 FBgn0029943
FBgn0001258 FBgn0053853
FBgn0001258 FBgn0263396
FBgn0001258 FBgn0015320
FBgn0001258 FBgn0030724
FBgn0001258 FBgn0260972
FBgn0001258 FBgn0031849
FBgn0051077 CG31077
FBgn0083000 snoRNA:?28S-1192b
FBgn0262263 FBgn0038659
FBgn0262263 FBgn0035421
FBgn0262263 FBgn0042137
FBgn0262263 FBgn0004172
FBgn0262263 FBgn0031631
FBgn0262263 FBgn0031331
FBgn0262263 FBgn0020637
FBgn0262263 FBgn0040922
FBgn0262263 FBgn0033233
FBgn0262263 FBgn0031464
FBgn0262263 FBgn0030817
FBgn0262263 FBgn0036868
FBgn0262263 FBgn0041240
FBgn0262263 FBgn0033010
FBgn0262263 FBgn0039431
FBgn0262263 FBgn0038482
FBgn0262263 FBgn0025836
FBgn0262263 FBgn0038725
FBgn0262263 FBgn0250910
FBgn0262263 FBgn0001330
FBgn0262263 FBgn0039613
FBgn0262263 FBgn0033629
FBgn0262263 FBgn0026597
FBgn0262263 FBgn0034996
FBgn0262263 FBgn0001142
FBgn0262263 FBgn0036019
FBgn0262263 FBgn0024986
FBgn0262263 FBgn0038842
FBgn0262263 FBgn0041248
FBgn0262263 FBgn0261705
FBgn0262263 FBgn0085419
FBgn0262263 FBgn0031266
FBgn0262263 FBgn0037448
FBgn0262263 FBgn0029944
FBgn0262263 FBgn0004366
FBgn0262263 FBgn0032480
FBgn0262263 FBgn0263995
FBgn0262263 FBgn0051075
FBgn0262263 FBgn0066084
FBgn0262263 FBgn0035436
FBgn0262263 FBgn0030937
FBgn0262263 FBgn0033412
FBgn0262263 FBgn0036271
FBgn0262263 FBgn0051493
FBgn0262263 FBgn0039029
FBgn0262263 FBgn0040299
FBgn0262263 FBgn0000578
FBgn0262263 FBgn0058263
FBgn0262263 FBgn0259174
FBgn0262263 FBgn0085729
FBgn0262263 FBgn0035170
FBgn0262263 FBgn0030537
FBgn0262263 FBgn0052487
FBgn0262263 FBgn0043533
FBgn0262263 FBgn0052141
FBgn0262263 FBgn0033960
FBgn0262263 FBgn0035922
FBgn0262263 FBgn0027341
FBgn0262263 FBgn0262617
FBgn0262263 FBgn0259935
FBgn0262263 FBgn0035642
FBgn0262263 FBgn0084011
FBgn0262263 FBgn0035512
FBgn0262263 FBgn0040752
FBgn0262263 FBgn0031030
FBgn0262263 FBgn0036909
FBgn0262263 FBgn0029167
FBgn0262263 FBgn0030532
FBgn0262263 FBgn0040906
FBgn0262263 FBgn0034499
FBgn0262263 FBgn0085525
FBgn0262263 FBgn0004173
FBgn0262263 FBgn0003360
FBgn0262263 FBgn0034692
FBgn0262263 FBgn0038327
FBgn0262263 FBgn0045823
FBgn0262263 FBgn0032627
FBgn0262263 FBgn0033115
FBgn0262263 FBgn0031738
FBgn0262263 FBgn0085598
FBgn0262263 FBgn0043900
FBgn0262263 FBgn0039463
FBgn0262263 FBgn0261811
FBgn0262263 FBgn0039577
FBgn0262263 FBgn0030575
FBgn0262263 FBgn0032511
FBgn0262263 FBgn0250908
FBgn0262263 FBgn0038512
FBgn0262263 FBgn0039821
FBgn0262263 FBgn0053922
FBgn0262263 FBgn0026394
FBgn0262263 FBgn0034131
FBgn0262263 FBgn0029911
FBgn0262263 FBgn0051933
FBgn0262263 FBgn0033651
FBgn0262263 FBgn0035677
FBgn0262263 FBgn0002941
FBgn0262263 FBgn0036928
FBgn0262263 FBgn0034745
FBgn0262263 FBgn0023524
FBgn0262263 FBgn0085545
FBgn0262263 FBgn0039522
FBgn0262263 FBgn0040699
FBgn0262263 FBgn0052856
FBgn0262263 FBgn0031462
FBgn0262263 FBgn0033972
FBgn0262263 FBgn0031090
FBgn0262263 FBgn0261509
FBgn0262263 FBgn0261289
FBgn0262263 FBgn0052551
FBgn0262263 FBgn0037766
FBgn0262263 FBgn0033266
FBgn0262263 FBgn0030634
FBgn0262263 FBgn0032161
FBgn0262263 FBgn0032689
FBgn0262263 FBgn0263873
FBgn0262263 FBgn0037042
FBgn0262263 FBgn0032481
FBgn0262263 FBgn0260657
FBgn0262263 FBgn0033645
FBgn0262263 FBgn0039751
FBgn0262263 FBgn0262509
FBgn0262263 FBgn0040353
FBgn0262263 FBgn0036310
FBgn0262263 FBgn0034274
FBgn0262263 FBgn0259215
FBgn0262263 FBgn0261788
FBgn0262263 FBgn0021764
FBgn0262263 FBgn0025549
FBgn0262263 FBgn0037661
FBgn0262263 FBgn0034059
FBgn0262263 FBgn0053665
FBgn0262263 FBgn0031834
FBgn0262263 mir-969
FBgn0262263 FBgn0033998
FBgn0262263 FBgn0038784
FBgn0262263 FBgn0039199
FBgn0262263 FBgn0020756
FBgn0262263 FBgn0037326
FBgn0262263 FBgn0038377
FBgn0262263 FBgn0026401
FBgn0262263 FBgn0035715
FBgn0262263 FBgn0034476
FBgn0262263 FBgn0038504
FBgn0262263 FBgn0261859
FBgn0262263 FBgn0260794
FBgn0262263 FBgn0039839
FBgn0262263 FBgn0036195
FBgn0262263 FBgn0036398
FBgn0262263 FBgn0036900
FBgn0262263 FBgn0250815
FBgn0262263 FBgn0026566
FBgn0262263 FBgn0034730
FBgn0262263 FBgn0026438
FBgn0262263 FBgn0085703
FBgn0262263 FBgn0250837
FBgn0262263 FBgn0036556
FBgn0262263 FBgn0040747
FBgn0262263 FBgn0010265
FBgn0262263 FBgn0035364
FBgn0262263 FBgn0040297
FBgn0262263 FBgn0051206
FBgn0262263 FBgn0262717
FBgn0262263 FBgn0086687
FBgn0262263 FBgn0039015
FBgn0262263 FBgn0024273
FBgn0262263 FBgn0037994
FBgn0262263 FBgn0034031
FBgn0262263 FBgn0036948
FBgn0262263 FBgn0036949
FBgn0262263 FBgn0033827
FBgn0262263 FBgn0085707
FBgn0262263 FBgn0036391
FBgn0262263 FBgn0026630
FBgn0262263 FBgn0058392
FBgn0262263 FBgn0051548
FBgn0262263 FBgn0038773
FBgn0262263 FBgn0013342
FBgn0262263 FBgn0085553
FBgn0262263 FBgn0003415
FBgn0262263 FBgn0036415
FBgn0262263 FBgn0034324
FBgn0262263 FBgn0086655
FBgn0262263 FBgn0034903
FBgn0262263 FBgn0037011
FBgn0262263 FBgn0040045
FBgn0262263 FBgn0015818
FBgn0262263 FBgn0262720
FBgn0262263 FBgn0030959
FBgn0262263 FBgn0031135
FBgn0262263 FBgn0052283
FBgn0262263 FBgn0038359
FBgn0262263 FBgn0259226
FBgn0262263 FBgn0037003
FBgn0262263 FBgn0028531
FBgn0262263 FBgn0259243
FBgn0262263 FBgn0052058
FBgn0262263 FBgn0260450
FBgn0262263 FBgn0002736
FBgn0262263 FBgn0028658
FBgn0262263 FBgn0051314
FBgn0262263 FBgn0085537
FBgn0262263 FBgn0030872
FBgn0262263 FBgn0019968
FBgn0262263 FBgn0030280
FBgn0262263 FBgn0050430
FBgn0262263 FBgn0030319
FBgn0262263 FBgn0036003
FBgn0262263 FBgn0261802
FBgn0262263 FBgn0035687
FBgn0262263 FBgn0033313
FBgn0262263 FBgn0029696
FBgn0262263 FBgn0037940
FBgn0262263 FBgn0011270
FBgn0262263 FBgn0033388
FBgn0262263 FBgn0001994
FBgn0262263 FBgn0030407
FBgn0262263 FBgn0039478
FBgn0262263 FBgn0031010
FBgn0262263 FBgn0051438
FBgn0262263 FBgn0020414
FBgn0262263 FBgn0035627
FBgn0262263 FBgn0036871
FBgn0262263 FBgn0262511
FBgn0262263 FBgn0082582
FBgn0262263 FBgn0083972
FBgn0262263 FBgn0010403
FBgn0262263 FBgn0036486
FBgn0262263 FBgn0000635
FBgn0262263 FBgn0031051
FBgn0262263 FBgn0000318
FBgn0262263 FBgn0033851
FBgn0262263 FBgn0033924
FBgn0262263 FBgn0039581
FBgn0262263 FBgn0043575
FBgn0262263 FBgn0028863
FBgn0262263 FBgn0063670
FBgn0262263 FBgn0032782
FBgn0262263 FBgn0054039
FBgn0262263 FBgn0039518
FBgn0262263 FBgn0036164
FBgn0262263 FBgn0015770
FBgn0262263 FBgn0033310
FBgn0262263 FBgn0020765
FBgn0262263 FBgn0036374
FBgn0262263 FBgn0030816
FBgn0262263 FBgn0259937
FBgn0262263 FBgn0002466
FBgn0262263 FBgn0031589
FBgn0262263 FBgn0024985
FBgn0262263 FBgn0038621
FBgn0262263 FBgn0029995
FBgn0262263 FBgn0085713
FBgn0262263 FBgn0052821
FBgn0262263 FBgn0039588
FBgn0262263 FBgn0015245
FBgn0262263 FBgn0032191
FBgn0262263 FBgn0033467
FBgn0262263 FBgn0037655
FBgn0262263 FBgn0069924
FBgn0262263 FBgn0031288
FBgn0262263 FBgn0038877
FBgn0262263 FBgn0032709
FBgn0262263 FBgn0032346
FBgn0262263 FBgn0033752
FBgn0262263 FBgn0002945
FBgn0262263 FBgn0039183
FBgn0262263 FBgn0085719
FBgn0262263 FBgn0035786
FBgn0262263 FBgn0016976
FBgn0262263 FBgn0052718
FBgn0262263 FBgn0062978
FBgn0262263 FBgn0013263
FBgn0262263 FBgn0027569
FBgn0262263 FBgn0001174
FBgn0262263 FBgn0039654
FBgn0262263 FBgn0051038
FBgn0262263 FBgn0030348
FBgn0262263 FBgn0038431
FBgn0262263 FBgn0037962
FBgn0262263 FBgn0083960
FBgn0262263 FBgn0051729
FBgn0262263 FBgn0052057
FBgn0262263 FBgn0051072
FBgn0262263 FBgn0041241
FBgn0262263 FBgn0033766
FBgn0262263 FBgn0051556
FBgn0262263 FBgn0010288
FBgn0262263 FBgn0029152
FBgn0262263 FBgn0085371
FBgn0262263 FBgn0029898
FBgn0262263 FBgn0010894
FBgn0262263 FBgn0262685
FBgn0262263 FBgn0011202
FBgn0262263 FBgn0003130
FBgn0262263 FBgn0064116
FBgn0262263 FBgn0036921
FBgn0262263 FBgn0051437
FBgn0262263 FBgn0033271
FBgn0262263 FBgn0029666
FBgn0262263 FBgn0033955
FBgn0262263 FBgn0031088
FBgn0262263 FBgn0035216
FBgn0262263 FBgn0029880
FBgn0262263 FBgn0250851
FBgn0262263 FBgn0034854
FBgn0262263 FBgn0000357
FBgn0262263 FBgn0084043
FBgn0262263 FBgn0032878
FBgn0262263 FBgn0038251
FBgn0262263 FBgn0010041
FBgn0262263 FBgn0085475
FBgn0262263 FBgn0037814
FBgn0262263 FBgn0034592
FBgn0262263 FBgn0037677
FBgn0262263 FBgn0058159
FBgn0262263 FBgn0035923
FBgn0262263 FBgn0061469
FBgn0262263 FBgn0035861
FBgn0262263 FBgn0037382
FBgn0262263 FBgn0036780
FBgn0262263 FBgn0051804
FBgn0262263 FBgn0027786
FBgn0262263 FBgn0030813
FBgn0262263 FBgn0032530
FBgn0262263 FBgn0029157
FBgn0262263 FBgn0085604
FBgn0262263 FBgn0031074
FBgn0262263 FBgn0002899
FBgn0262263 FBgn0086372
FBgn0262263 FBgn0011832
FBgn0262263 FBgn0023091
FBgn0262263 FBgn0000964
FBgn0262263 FBgn0035280
FBgn0262263 FBgn0051826
FBgn0262263 FBgn0031602
FBgn0262263 FBgn0039688
FBgn0262263 FBgn0260446
FBgn0262263 FBgn0033729
FBgn0262263 FBgn0034075
FBgn0262263 FBgn0260798
FBgn0262263 FBgn0026015
FBgn0262263 FBgn0030884
FBgn0262263 FBgn0015903
FBgn0262263 FBgn0028560
FBgn0262263 FBgn0015766
FBgn0262263 FBgn0038381
FBgn0262263 FBgn0041239
FBgn0262263 FBgn0034091
FBgn0262263 FBgn0033887
FBgn0262263 FBgn0038357
FBgn0262263 FBgn0030418
FBgn0262263 FBgn0020412
FBgn0262263 FBgn0263998
FBgn0262263 FBgn0030697
FBgn0262263 FBgn0029996
FBgn0262263 FBgn0030092
FBgn0262263 FBgn0053703
FBgn0262263 FBgn0024189
FBgn0262263 FBgn0030449
FBgn0262263 FBgn0000179
FBgn0262263 FBgn0054052
FBgn0262263 FBgn0052773
FBgn0262263 FBgn0051031
FBgn0262263 FBgn0035558
FBgn0262263 FBgn0053467
FBgn0262263 FBgn0058001
FBgn0262263 FBgn0031145
FBgn0262263 FBgn0040230
FBgn0262263 FBgn0002787
FBgn0262263 FBgn0053784
FBgn0262263 FBgn0035500
FBgn0262263 FBgn0260049
FBgn0262263 FBgn0036836
FBgn0262263 FBgn0031879
FBgn0262263 FBgn0032656
FBgn0262263 FBgn0035475
FBgn0262263 FBgn0051286
FBgn0262263 FBgn0261285
FBgn0262263 FBgn0034136
FBgn0262263 FBgn0033159
FBgn0262263 FBgn0058409
FBgn0262263 FBgn0040685
FBgn0262263 FBgn0000109
FBgn0262263 FBgn0084001
FBgn0262263 FBgn0261671
FBgn0262263 FBgn0050419
FBgn0262263 FBgn0030462
FBgn0262263 FBgn0033926
FBgn0262263 FBgn0036893
FBgn0262263 FBgn0036192
FBgn0262263 FBgn0035592
FBgn0262263 FBgn0040285
FBgn0262263 FBgn0001235
FBgn0262263 FBgn0035914
FBgn0262263 FBgn0034538
FBgn0262263 FBgn0031540
FBgn0262263 FBgn0025832
FBgn0262263 FBgn0045443
FBgn0262263 FBgn0040011
FBgn0262263 FBgn0051526
FBgn0262263 FBgn0039585
FBgn0262263 FBgn0085329
FBgn0262263 FBgn0038744
FBgn0262263 FBgn0053349
FBgn0262263 FBgn0003065
FBgn0262263 FBgn0044030
FBgn0262263 FBgn0030938
FBgn0262263 FBgn0000490
FBgn0262263 FBgn0085478
FBgn0262263 FBgn0085584
FBgn0262263 FBgn0038124
FBgn0262263 FBgn0051812
FBgn0262263 FBgn0261611
FBgn0262263 FBgn0051551
FBgn0262263 FBgn0028532
FBgn0262263 FBgn0028554
FBgn0262263 FBgn0025864
FBgn0262263 FBgn0085708
FBgn0262263 FBgn0085686
FBgn0262263 FBgn0085507
FBgn0262263 FBgn0004666
FBgn0262263 FBgn0052755
FBgn0262263 FBgn0045064
FBgn0262263 FBgn0086784
FBgn0262263 FBgn0058181
FBgn0262263 FBgn0052053
FBgn0262263 FBgn0039591
FBgn0262263 FBgn0035193
FBgn0262263 FBgn0045479
FBgn0262263 FBgn0032065
FBgn0262263 FBgn0033405
FBgn0262263 FBgn0036725
FBgn0262263 FBgn0069922
FBgn0262263 FBgn0039332
FBgn0262263 FBgn0039064
FBgn0262263 FBgn0051229
FBgn0262263 FBgn0000180
FBgn0262263 FBgn0053654
FBgn0262263 FBgn0083941
FBgn0262263 FBgn0035696
FBgn0262263 FBgn0263775
FBgn0262263 FBgn0041231
FBgn0262263 FBgn0005278
FBgn0262263 FBgn0052232
FBgn0262263 FBgn0028370
FBgn0262263 FBgn0034902
FBgn0262263 FBgn0001404
FBgn0262263 FBgn0036563
FBgn0262263 FBgn0030486
FBgn0262263 FBgn0003079
FBgn0262263 FBgn0085421
FBgn0262263 FBgn0015797
FBgn0262263 FBgn0039429
FBgn0262263 FBgn0015541
FBgn0262263 FBgn0039868
FBgn0262263 FBgn0036862
FBgn0262263 FBgn0028931
FBgn0262263 FBgn0036324
FBgn0262263 FBgn0031161
FBgn0262263 FBgn0058400
FBgn0262263 FBgn0032731
FBgn0262263 FBgn0040629
FBgn0262263 FBgn0051496
FBgn0262263 FBgn0031169
FBgn0262263 FBgn0033943
FBgn0262263 FBgn0039473
FBgn0262263 FBgn0263934
FBgn0262263 FBgn0035176
FBgn0262263 FBgn0030196
FBgn0262263 FBgn0039421
FBgn0262263 FBgn0028838
FBgn0262263 FBgn0050127
FBgn0262263 FBgn0011206
FBgn0262263 FBgn0085319
FBgn0262263 FBgn0004583
FBgn0262263 FBgn0053260
FBgn0262263 FBgn0036158
FBgn0262263 FBgn0053983
FBgn0262263 FBgn0035806
FBgn0262263 FBgn0039306
FBgn0262263 FBgn0010333
FBgn0262263 FBgn0032913
FBgn0262263 FBgn0261619
FBgn0262263 FBgn0261618
FBgn0262263 FBgn0058096
FBgn0262263 FBgn0040233
FBgn0262263 FBgn0008635
FBgn0262263 FBgn0036905
FBgn0262263 FBgn0032998
FBgn0262263 FBgn0028374
FBgn0262263 FBgn0046879
FBgn0262263 FBgn0003015
FBgn0262263 FBgn0004652
FBgn0262263 FBgn0031196
FBgn0262263 FBgn0041342
FBgn0262263 FBgn0033277
FBgn0262263 FBgn0037964
FBgn0262263 FBgn0032363
FBgn0262263 FBgn0015777
FBgn0262263 FBgn0036343
FBgn0262263 FBgn0051048
FBgn0262263 FBgn0020653
FBgn0262263 FBgn0262593
FBgn0262263 FBgn0025936
FBgn0262263 FBgn0032314
FBgn0262263 FBgn0038816
FBgn0262263 FBgn0032770
FBgn0262263 FBgn0035891
FBgn0262263 FBgn0038350
FBgn0262263 FBgn0029761
FBgn0262263 FBgn0260466
FBgn0262263 FBgn0260934
FBgn0262263 FBgn0085298
FBgn0262263 FBgn0085410
FBgn0262263 FBgn0029723
FBgn0262263 FBgn0040514
FBgn0262263 FBgn0035490
FBgn0262263 FBgn0030881
FBgn0262263 FBgn0263258
FBgn0262263 FBgn0261552
FBgn0262263 FBgn0259240
FBgn0262263 FBgn0085575
FBgn0262263 FBgn0085350
FBgn0262263 FBgn0037295
FBgn0262263 FBgn0039738
FBgn0262263 FBgn0000581
FBgn0262263 FBgn0021760
FBgn0262263 FBgn0052483
FBgn0262263 FBgn0033703
FBgn0262263 FBgn0038011
FBgn0262263 FBgn0037838
FBgn0262263 FBgn0052683
FBgn0262263 FBgn0053296
FBgn0262263 FBgn0031829
FBgn0262263 FBgn0264273
FBgn0262263 FBgn0030595
FBgn0262263 FBgn0051515
FBgn0262263 FBgn0085196
FBgn0262263 FBgn0033973
FBgn0262263 FBgn0027619
FBgn0262263 FBgn0004567
FBgn0262263 FBgn0052494
FBgn0262263 FBgn0038881
FBgn0262263 FBgn0261675
FBgn0262263 FBgn0032265
FBgn0262263 FBgn0037364
FBgn0262263 FBgn0037131
FBgn0262263 FBgn0010622
FBgn0262263 FBgn0052694
FBgn0262263 FBgn0014859
FBgn0262263 FBgn0038296
FBgn0262263 FBgn0036710
FBgn0262263 FBgn0015622
FBgn0262263 FBgn0053282
FBgn0262263 FBgn0039420
FBgn0262263 FBgn0037147
FBgn0262263 FBgn0033614
FBgn0262263 FBgn0034578
FBgn0262263 FBgn0051345
FBgn0262263 FBgn0051815
FBgn0262263 FBgn0039818
FBgn0262263 FBgn0038716
FBgn0262263 FBgn0024238
FBgn0262263 FBgn0053526
FBgn0262263 FBgn0034155
FBgn0262263 FBgn0261014
FBgn0262263 FBgn0034623
FBgn0262263 FBgn0029067
FBgn0262263 FBgn0263781
FBgn0262263 FBgn0004175
FBgn0262263 FBgn0054002
FBgn0262263 FBgn0034558
FBgn0262263 FBgn0037896
FBgn0262263 FBgn0058267
FBgn0262263 FBgn0045470
FBgn0262263 FBgn0034420
FBgn0262263 FBgn0036217
FBgn0262263 FBgn0011674
FBgn0262263 FBgn0024184
FBgn0262263 FBgn0032414
FBgn0262263 FBgn0052447
FBgn0262263 FBgn0045866
FBgn0262263 FBgn0035256
FBgn0262263 FBgn0051064
FBgn0262263 FBgn0052065
FBgn0262263 FBgn0005616
FBgn0262263 FBgn0035195
FBgn0262263 FBgn0040319
FBgn0262263 FBgn0085657
FBgn0262263 FBgn0260933
FBgn0262263 FBgn0051268
FBgn0262263 FBgn0030956
FBgn0262263 FBgn0026375
FBgn0262263 FBgn0013809
FBgn0262263 FBgn0037515
FBgn0262263 FBgn0031542
FBgn0262263 FBgn0260482
FBgn0262263 FBgn0030456
FBgn0262263 FBgn0085432
FBgn0262263 FBgn0005386
FBgn0262263 FBgn0011300
FBgn0262263 FBgn0051191
FBgn0262263 FBgn0030370
FBgn0262263 FBgn0033966
FBgn0262263 FBgn0039033
FBgn0262263 FBgn0044823
FBgn0262263 FBgn0050484
FBgn0262263 FBgn0262126
FBgn0262263 FBgn0037920
FBgn0262263 FBgn0040068
FBgn0262263 FBgn0038320
FBgn0262263 FBgn0026592
FBgn0262263 FBgn0001297
FBgn0262263 FBgn0052334
FBgn0262263 FBgn0053013
FBgn0262263 FBgn0040697
FBgn0262263 FBgn0033724
FBgn0262263 FBgn0259734
FBgn0262263 FBgn0050259
FBgn0262263 FBgn0085600
FBgn0262263 FBgn0004511
FBgn0262263 FBgn0013749
FBgn0262263 FBgn0004045
FBgn0262263 FBgn0000504
FBgn0262263 FBgn0085571
FBgn0262263 FBgn0031256
FBgn0262263 FBgn0028539
FBgn0262263 FBgn0033052
FBgn0262263 FBgn0053202
FBgn0262263 FBgn0001991
FBgn0262263 FBgn0037535
FBgn0262263 FBgn0030963
FBgn0262263 FBgn0033640
FBgn0262263 FBgn0259220
FBgn0262263 FBgn0085434
FBgn0262263 FBgn0033631
FBgn0262263 FBgn0036257
FBgn0262263 FBgn0053283
FBgn0262263 FBgn0036168
FBgn0262263 FBgn0003206
FBgn0262263 FBgn0034662
FBgn0262263 FBgn0044826
FBgn0262263 FBgn0017549
FBgn0262263 FBgn0038369
FBgn0262263 FBgn0260469
FBgn0262263 FBgn0031098
FBgn0262263 FBgn0053301
FBgn0262263 FBgn0052107
FBgn0262263 FBgn0052376
FBgn0262263 FBgn0038148
FBgn0262263 FBgn0031197
FBgn0262263 FBgn0038755
FBgn0262263 FBgn0001105
FBgn0262263 FBgn0261281
FBgn0262263 FBgn0031392
FBgn0262263 FBgn0040356
FBgn0262263 FBgn0015360
FBgn0262263 FBgn0010263
FBgn0262263 FBgn0038880
FBgn0262263 FBgn0259229
FBgn0262263 FBgn0038894
FBgn0262263 FBgn0037637
FBgn0262263 FBgn0261642
FBgn0262263 FBgn0261805
FBgn0262263 FBgn0052099
FBgn0262263 FBgn0035309
FBgn0262263 FBgn0052529
FBgn0262263 FBgn0036007
FBgn0262263 FBgn0034382
FBgn0262263 FBgn0050321
FBgn0262263 FBgn0033387
FBgn0262263 FBgn0052834
FBgn0262263 FBgn0014411
FBgn0262263 FBgn0039809
FBgn0262263 FBgn0053125
FBgn0262263 FBgn0039944
FBgn0262263 FBgn0033701
FBgn0262263 FBgn0036746
FBgn0262263 FBgn0259680
FBgn0262263 FBgn0031449
FBgn0262263 FBgn0028741
FBgn0262263 FBgn0041622
FBgn0262263 FBgn0260481
FBgn0262263 FBgn0028570
FBgn0262263 FBgn0052829
FBgn0262263 FBgn0002629
FBgn0262263 FBgn0085651
FBgn0262263 FBgn0069926
FBgn0262263 FBgn0036851
FBgn0262263 FBgn0261545
FBgn0262263 FBgn0003651
FBgn0262263 FBgn0069936
FBgn0262263 FBgn0033463
FBgn0262263 FBgn0036111
FBgn0262263 FBgn0020510
FBgn0262263 FBgn0030797
FBgn0262263 FBgn0004901
FBgn0262263 FBgn0032077
FBgn0262263 FBgn0030766
FBgn0262263 FBgn0001215
FBgn0262263 FBgn0004598
FBgn0262263 FBgn0034693
FBgn0262263 FBgn0030995
FBgn0262263 FBgn0036940
FBgn0023036 l(2)46Eg
FBgn0263278 FBgn0033706
FBgn0263278 FBgn0036337
FBgn0263278 l(2)k11101
FBgn0031585 CG2955
FBgn0033826 CG4734
FBgn0024538 l(3)L1820
FBgn0066071 Su(var)2-15
FBgn0000961 fs(2)E8
FBgn0065829 l(2)SH0354
FBgn0086290 GS5036
FBgn0008647 S63
FBgn0050352 CG30352
FBgn0013749 FBgn0039083
FBgn0013749 Arf102F
FBgn0013749 FBgn0051482
FBgn0013749 FBgn0035866
FBgn0013749 FBgn0016984
FBgn0013749 FBgn0031319
FBgn0013749 FBgn0037884
FBgn0013749 FBgn0050372
FBgn0013749 FBgn0262739
FBgn0013749 FBgn0031816
FBgn0013749 FBgn0030960
FBgn0000431 den
FBgn0086301 mace
FBgn0029755 FBgn0261984
FBgn0029755 FBgn0040346
FBgn0029755 FBgn0034703
FBgn0029755 FBgn0044826
FBgn0029755 FBgn0033160
FBgn0029755 FBgn0036654
FBgn0029755 FBgn0033095
FBgn0029755 FBgn0050194
FBgn0029755 FBgn0036733
FBgn0029755 FBgn0032444
FBgn0029755 FBgn0034933
FBgn0029755 FBgn0039868
FBgn0029755 FBgn0039627
FBgn0029755 FBgn0035978
FBgn0029755 FBgn0033913
FBgn0029755 FBgn0031600
FBgn0029755 FBgn0035435
FBgn0029755 Sas10
FBgn0029755 FBgn0032051
FBgn0029755 FBgn0261456
FBgn0029755 FBgn0250823
FBgn0029755 FBgn0034422
FBgn0029755 FBgn0038146
FBgn0029755 FBgn0029755
FBgn0029755 FBgn0031526
FBgn0029755 FBgn0030081
FBgn0029755 FBgn0039395
FBgn0029755 FBgn0030089
FBgn0029755 FBgn0035173
FBgn0029755 FBgn0039557
FBgn0029755 FBgn0034999
FBgn0029755 FBgn0030063
FBgn0029755 FBgn0086368
FBgn0039559 Mes-4
FBgn0039559 FBgn0039559
FBgn0039559 FBgn0086910
FBgn0039559 FBgn0086907
FBgn0031776 FBgn0035872
FBgn0031776 FBgn0034258
FBgn0031776 FBgn0038976
FBgn0031776 FBgn0031873
FBgn0031776 FBgn0037262
FBgn0031776 FBgn0033702
FBgn0031776 FBgn0001230
FBgn0031776 FBgn0042205
FBgn0031776 FBgn0036918
FBgn0031776 FBgn0037707
FBgn0031776 FBgn0035923
FBgn0031776 FBgn0033539
FBgn0031776 FBgn0038603
FBgn0031776 CG13993
FBgn0031776 FBgn0036819
FBgn0031776 FBgn0039635
FBgn0031776 FBgn0037893
FBgn0031776 FBgn0033191
FBgn0031776 FBgn0037632
FBgn0031776 FBgn0036733
FBgn0031776 FBgn0051663
FBgn0031776 FBgn0032444
FBgn0031776 FBgn0034179
FBgn0031776 FBgn0035603
FBgn0031776 FBgn0036309
FBgn0031776 FBgn0086657
FBgn0031776 FBgn0033342
FBgn0031776 FBgn0050085
FBgn0031776 FBgn0031776
FBgn0031776 FBgn0037236
FBgn0031776 FBgn0038371
FBgn0031776 FBgn0032005
FBgn0031776 FBgn0033339
FBgn0016847 l(1)N27
FBgn0013305 FBgn0037834
FBgn0013305 FBgn0030540
FBgn0013305 FBgn0259174
FBgn0013305 FBgn0039212
FBgn0013305 FBgn0261283
FBgn0013305 FBgn0023091
FBgn0013305 FBgn0086558
FBgn0013305 FBgn0031037
FBgn0013305 FBgn0051550
FBgn0013305 FBgn0025111
FBgn0013305 FBgn0013675
FBgn0013305 FBgn0015374
FBgn0013305 FBgn0069354
FBgn0013305 Nmda1
FBgn0013305 FBgn0260634
FBgn0013305 FBgn0028577
FBgn0260860 Bet5
FBgn0260860 FBgn0260861
FBgn0083012 snoRNA:?28S-1135a
FBgn0003264 Rnase1
FBgn0003103 PL(3)sp-T1
FBgn0069948 CG41075
FBgn0030012 FBgn0052626
FBgn0030012 FBgn0032465
FBgn0030012 CG18262
FBgn0030012 FBgn0033283
FBgn0026669 l(1)G0129
FBgn0033633 FBgn0051802
FBgn0033633 FBgn0033633
FBgn0033633 FBgn0053907
FBgn0033633 FBgn0040010
FBgn0033633 FBgn0250823
FBgn0033633 FBgn0052666
FBgn0033633 FBgn0086675
FBgn0033633 CG7759
FBgn0051079 CG31079
FBgn0260940 FBgn0045759
FBgn0260940 lsn
FBgn0260940 FBgn0260940
FBgn0260940 FBgn0039402
FBgn0005378 x10
FBgn0003118 FBgn0010247
FBgn0003118 FBgn0026369
FBgn0003118 FBgn0038976
FBgn0003118 FBgn0026259
FBgn0003118 FBgn0260945
FBgn0003118 FBgn0003525
FBgn0003118 FBgn0015919
FBgn0003118 FBgn0003943
FBgn0003118 FBgn0052075
FBgn0003118 FBgn0250906
FBgn0003118 FBgn0010433
FBgn0003118 FBgn0040298
FBgn0003118 FBgn0005658
FBgn0003118 FBgn0005660
FBgn0003118 FBgn0003900
FBgn0003118 FBgn0003205
FBgn0003118 FBgn0262737
FBgn0003118 FBgn0038588
FBgn0003118 FBgn0003118
FBgn0003118 FBgn0027094
FBgn0003118 FBgn0039505
FBgn0003118 FBgn0016126
FBgn0003118 FBgn0004647
FBgn0003118 FBgn0083981
FBgn0003118 FBgn0003996
FBgn0003118 FBgn0029896
FBgn0003118 FBgn0015402
FBgn0003118 FBgn0003997
FBgn0003118 FBgn0011764
FBgn0003118 FBgn0004624
FBgn0003118 FBgn0024285
FBgn0003118 FBgn0086129
FBgn0003118 FBgn0052479
FBgn0003118 FBgn0011277
FBgn0003118 FBgn0035136
FBgn0003118 FBgn0037860
FBgn0003118 FBgn0026165
FBgn0003118 FBgn0033482
FBgn0003118 FBgn0037249
FBgn0003118 FBgn0004644
FBgn0003118 FBgn0014879
FBgn0003118 FBgn0041605
FBgn0003118 FBgn0051774
FBgn0003118 FBgn0025800
FBgn0003118 FBgn0026317
FBgn0003118 FBgn0024183
FBgn0003118 FBgn0003300
FBgn0003118 FBgn0011758
FBgn0003118 FBgn0003733
FBgn0003118 FBgn0035520
FBgn0003118 FBgn0037351
FBgn0003118 FBgn0026777
FBgn0003118 FBgn0038402
FBgn0003118 FBgn0005632
FBgn0003118 FBgn0033540
FBgn0003118 FBgn0023214
FBgn0003118 FBgn0031820
FBgn0003118 FBgn0037873
FBgn0003118 FBgn0264089
FBgn0003118 FBgn0011706
FBgn0003118 FBgn0263603
FBgn0003118 FBgn0259162
FBgn0003118 FBgn0041627
FBgn0003118 FBgn0005674
FBgn0003118 FBgn0015904
FBgn0003118 FBgn0037076
FBgn0003118 FBgn0020237
FBgn0003118 FBgn0046214
FBgn0003118 FBgn0013435
FBgn0003118 FBgn0015946
FBgn0003118 FBgn0035951
FBgn0003118 pnt
FBgn0003118 FBgn0036306
FBgn0003118 FBgn0010316
FBgn0003118 FBgn0010382
FBgn0003118 FBgn0004569
FBgn0003118 FBgn0261617
FBgn0003118 FBgn0015907
FBgn0003118 FBgn0026370
FBgn0003118 FBgn0004595
FBgn0003118 FBgn0011763
FBgn0003118 FBgn0014018
FBgn0003118 FBgn0031606
FBgn0003118 FBgn0010825
FBgn0003118 FBgn0028550
FBgn0003118 FBgn0013548
FBgn0003118 FBgn0028342
FBgn0003118 FBgn0019644
FBgn0003118 FBgn0086656
FBgn0003118 FBgn0024236
FBgn0003118 FBgn0011766
FBgn0003118 FBgn0016977
FBgn0003118 FBgn0085451
FBgn0003118 FBgn0039169
FBgn0003118 FBgn0250823
FBgn0003118 FBgn0010269
FBgn0003118 FBgn0005561
FBgn0003118 FBgn0016917
FBgn0003118 FBgn0037994
FBgn0003118 FBgn0003256
FBgn0003118 FBgn0040227
FBgn0003118 FBgn0010602
FBgn0003118 FBgn0011774
FBgn0003118 FBgn0041188
FBgn0003118 FBgn0030093
FBgn0003118 FBgn0263865
FBgn0003118 FBgn0039044
FBgn0003118 FBgn0034706
FBgn0003118 FBgn0033752
FBgn0260816 EY13010
FBgn0028965 FBgn0038922
FBgn0028965 FBgn0031813
FBgn0028965 FBgn0016075
FBgn0028965 FBgn0002645
FBgn0028965 A16
FBgn0028965 FBgn0015521
FBgn0028965 FBgn0034345
FBgn0028965 FBgn0262579
FBgn0028965 FBgn0037881
FBgn0028965 FBgn0000299
FBgn0028965 FBgn0028992
FBgn0028965 FBgn0036044
FBgn0028965 FBgn0004177
FBgn0259334 C935
FBgn0062571 Mod(var)E1377
FBgn0259714 FBgn0259714
FBgn0259714 CG42368
FBgn0005281 M(3)d
FBgn0263870 CR43717
FBgn0005328 P37
FBgn0025764 l(3)89Df
FBgn0086384 FBgn0086384
FBgn0086384 FBgn0260794
FBgn0086384 FBgn0087002
FBgn0086384 FBgn0259234
FBgn0086384 FBgn0250788
FBgn0086384 FBgn0086758
FBgn0086384 Mer
FBgn0086384 FBgn0086686
FBgn0065594 l(2)SH0895
FBgn0021814 FBgn0005585
FBgn0021814 FBgn0053087
FBgn0021814 FBgn0002284
FBgn0021814 FBgn0036999
FBgn0021814 FBgn0033039
FBgn0021814 FBgn0036666
FBgn0021814 FBgn0260940
FBgn0021814 FBgn0034744
FBgn0021814 FBgn0086785
FBgn0021814 Vps28
FBgn0021814 FBgn0033787
FBgn0021814 FBgn0015331
FBgn0021814 FBgn0025641
FBgn0021814 FBgn0035589
FBgn0021814 FBgn0037299
FBgn0021814 FBgn0032298
FBgn0021814 FBgn0031450
FBgn0021814 FBgn0025836
FBgn0021814 FBgn0024556
FBgn0021814 FBgn0037913
FBgn0021814 FBgn0026878
FBgn0021814 FBgn0022027
FBgn0021814 FBgn0020235
FBgn0021814 FBgn0086134
FBgn0021814 FBgn0027363
FBgn0021814 FBgn0015795
FBgn0021814 FBgn0086656
FBgn0021814 FBgn0261800
FBgn0021814 FBgn0035136
FBgn0021814 FBgn0086558
FBgn0021814 FBgn0037121
FBgn0021814 FBgn0001961
FBgn0021814 FBgn0029860
FBgn0021814 FBgn0021814
FBgn0021814 FBgn0027565
FBgn0021814 FBgn0000084
FBgn0021814 FBgn0086346
FBgn0021814 FBgn0028471
FBgn0021814 FBgn0052672
FBgn0021814 FBgn0014002
FBgn0021814 FBgn0039402
FBgn0021814 FBgn0026761
FBgn0021814 FBgn0021795
FBgn0021814 FBgn0030894
FBgn0021814 FBgn0040475
FBgn0021814 FBgn0035534
FBgn0021814 FBgn0082582
FBgn0003208 gua1
FBgn0044048 Ilp5
FBgn0053416 5SrRNA-?:CR33416
FBgn0016788 anon-E60
FBgn0050321 CG30321
FBgn0065321 l(2)SH1916
FBgn0039809 CG15547
FBgn0037020 FBgn0000319
FBgn0037020 FBgn0004828
FBgn0037020 FBgn0037020
FBgn0037020 FBgn0038274
FBgn0037020 CG4289
FBgn0037020 FBgn0038326
FBgn0037020 FBgn0039406
FBgn0037020 FBgn0037901
FBgn0037020 FBgn0040056
FBgn0037020 FBgn0038145
FBgn0037020 FBgn0037686
FBgn0037020 FBgn0003889
FBgn0037020 FBgn0083228
FBgn0037020 FBgn0005671
FBgn0037020 FBgn0010551
FBgn0037020 FBgn0004889
FBgn0037020 FBgn0262559
FBgn0037020 FBgn0010348
FBgn0037020 FBgn0015790
FBgn0037020 FBgn0033555
FBgn0021879 l(2)k13617
FBgn0036046 FBgn0038946
FBgn0036046 FBgn0001257
FBgn0036046 FBgn0038473
FBgn0036046 FBgn0001216
FBgn0036046 FBgn0024509
FBgn0036046 FBgn0026761
FBgn0036046 FBgn0051200
FBgn0036046 FBgn0030322
FBgn0036046 FBgn0038109
FBgn0036046 FBgn0015797
FBgn0036046 Ilp2
FBgn0036046 FBgn0020235
FBgn0030524 FBgn0036686
FBgn0030524 FBgn0038964
FBgn0030524 FBgn0030524
FBgn0030524 FBgn0033557
FBgn0030524 FBgn0086451
FBgn0030524 FBgn0261286
FBgn0030524 FBgn0039403
FBgn0030524 FBgn0035753
FBgn0030524 FBgn0052708
FBgn0030524 FBgn0033160
FBgn0030524 FBgn0085693
FBgn0030524 FBgn0033699
FBgn0030524 FBgn0033454
FBgn0030524 FBgn0032919
FBgn0030524 FBgn0263605
FBgn0030524 FBgn0031851
FBgn0030524 FBgn0261596
FBgn0030524 FBgn0030855
FBgn0030524 FBgn0031736
FBgn0030524 FBgn0034237
FBgn0030524 FBgn0038597
FBgn0030524 CG10993
FBgn0030524 FBgn0038145
FBgn0030524 FBgn0032051
FBgn0030524 FBgn0052706
FBgn0030524 FBgn0038146
FBgn0030524 FBgn0039182
FBgn0030524 FBgn0033342
FBgn0030524 FBgn0052319
FBgn0030524 FBgn0037073
FBgn0030524 FBgn0085521
FBgn0030524 FBgn0039757
FBgn0043590 EK2-5
FBgn0036915 FBgn0052344
FBgn0036915 FBgn0038964
FBgn0036915 FBgn0021995
FBgn0036915 FBgn0038108
FBgn0036915 FBgn0039147
FBgn0036915 FBgn0038316
FBgn0036915 FBgn0033741
FBgn0036915 FBgn0038464
FBgn0036915 FBgn0026196
FBgn0036915 FBgn0035720
FBgn0036915 FBgn0036915
FBgn0036915 FBgn0039566
FBgn0036915 FBgn0037707
FBgn0036915 FBgn0033039
FBgn0036915 FBgn0052100
FBgn0036915 FBgn0261922
FBgn0036915 FBgn0039189
FBgn0036915 FBgn0033160
FBgn0036915 FBgn0037489
FBgn0036915 FBgn0030354
FBgn0036915 FBgn0038020
FBgn0036915 FBgn0032298
FBgn0036915 FBgn0038473
FBgn0036915 FBgn0042206
FBgn0036915 FBgn0038330
FBgn0036915 FBgn0026370
FBgn0036915 FBgn0051184
FBgn0036915 FBgn0027836
FBgn0036915 FBgn0038598
FBgn0036915 FBgn0027330
FBgn0036915 FBgn0038436
FBgn0036915 CG7757
FBgn0036915 FBgn0039904
FBgn0036915 FBgn0039311
FBgn0036915 FBgn0038909
FBgn0036915 FBgn0034313
FBgn0036915 FBgn0037844
FBgn0036915 FBgn0038491
FBgn0036915 FBgn0038810
FBgn0036915 FBgn0038826
FBgn0036915 FBgn0038029
FBgn0036915 FBgn0035591
FBgn0036915 FBgn0026083
FBgn0036915 FBgn0037722
FBgn0036915 FBgn0034361
FBgn0036915 FBgn0039600
FBgn0036915 FBgn0029766
FBgn0036915 FBgn0040087
FBgn0036915 FBgn0260456
FBgn0036915 FBgn0261789
FBgn0039006 FBgn0058263
FBgn0039006 FBgn0039519
FBgn0039006 Cyp6d4
FBgn0039006 FBgn0063649
FBgn0039006 FBgn0041337
FBgn0039006 FBgn0039178
FBgn0039006 FBgn0039006
FBgn0039006 FBgn0260799
FBgn0039006 FBgn0052451
FBgn0039006 FBgn0042641
FBgn0039006 FBgn0086694
FBgn0039006 FBgn0051523
FBgn0039006 FBgn0051522
FBgn0039006 FBgn0053105
FBgn0039006 FBgn0050502
FBgn0039006 FBgn0069242
FBgn0039006 FBgn0039241
FBgn0039006 FBgn0051141
FBgn0039006 FBgn0086365
FBgn0039006 FBgn0052072
FBgn0039006 FBgn0039030
FBgn0039006 FBgn0039371
FBgn0039006 FBgn0259214
FBgn0039006 FBgn0051530
FBgn0039006 FBgn0053116
FBgn0039006 FBgn0039754
FBgn0039006 FBgn0050008
FBgn0039006 FBgn0051787
FBgn0039006 FBgn0050290
FBgn0039006 FBgn0043043
FBgn0039006 FBgn0050272
FBgn0039006 FBgn0052079
FBgn0039006 FBgn0086558
FBgn0039006 FBgn0260942
FBgn0039006 FBgn0039886
FBgn0039006 FBgn0053110
FBgn0039006 FBgn0053303
FBgn0039006 FBgn0052081
FBgn0039006 FBgn0051120
FBgn0039006 FBgn0050265
FBgn0039006 FBgn0051075
FBgn0039006 FBgn0086687
FBgn0039006 FBgn0086346
FBgn0039006 FBgn0039756
FBgn0039006 FBgn0052442
FBgn0039006 FBgn0045866
FBgn0039006 FBgn0259164
FBgn0039006 FBgn0040918
FBgn0066989 anon-SAGE:Wang-009
FBgn0031257 CG4133
FBgn0022176 l(2)k05416
FBgn0039656 CG11951
FBgn0262082 m::tyn
FBgn0070038 3R-64-33
FBgn0011276 FBgn0033155
FBgn0011276 FBgn0013764
FBgn0011276 HLH3B
FBgn0011276 FBgn0038428
FBgn0011276 FBgn0022764
FBgn0011276 FBgn0039169
FBgn0011276 FBgn0015805
FBgn0011276 FBgn0262519
FBgn0011276 FBgn0027873
FBgn0011276 FBgn0261617
FBgn0011276 FBgn0010602
FBgn0011276 FBgn0011481
FBgn0011276 FBgn0053554
FBgn0011276 FBgn0011774
FBgn0011276 FBgn0024234
FBgn0011276 FBgn0014018
FBgn0011276 FBgn0020388
FBgn0011276 FBgn0031894
FBgn0011276 FBgn0024689
FBgn0026084 FBgn0015521
FBgn0026084 FBgn0034215
FBgn0026084 FBgn0031675
FBgn0026084 FBgn0035102
FBgn0026084 cib
FBgn0069410 JJF175
FBgn0033863 FBgn0050480
FBgn0033863 FBgn0033963
FBgn0033863 CG13337
FBgn0062681 EP1595
FBgn0000140 FBgn0031613
FBgn0000140 FBgn0000253
FBgn0000140 FBgn0263855
FBgn0000140 FBgn0010709
FBgn0000140 FBgn0046697
FBgn0000140 FBgn0004117
FBgn0000140 FBgn0010269
FBgn0000140 FBgn0032163
FBgn0000140 FBgn0261004
FBgn0000140 FBgn0003268
FBgn0000140 FBgn0002738
FBgn0000140 asp
FBgn0000140 FBgn0003124
FBgn0000140 FBgn0015921
FBgn0000140 FBgn0003256
FBgn0000140 FBgn0004643
FBgn0000140 FBgn0016131
FBgn0000140 FBgn0000667
FBgn0000140 FBgn0039044
FBgn0000140 FBgn0262656
FBgn0000140 FBgn0012058
FBgn0000140 FBgn0031878
FBgn0005215 l(3)ET6
FBgn0003651 FBgn0259220
FBgn0003651 svp
FBgn0003651 FBgn0029955
FBgn0003651 FBgn0051363
FBgn0003651 FBgn0023212
FBgn0003651 FBgn0003720
FBgn0003651 FBgn0023097
FBgn0003651 FBgn0032859
FBgn0003651 FBgn0003731
FBgn0003651 FBgn0263102
FBgn0003651 FBgn0038275
FBgn0003651 FBgn0033208
FBgn0003651 FBgn0037573
FBgn0003651 FBgn0038473
FBgn0003651 FBgn0052496
FBgn0003651 FBgn0261617
FBgn0003651 FBgn0013746
FBgn0003651 FBgn0014870
FBgn0003651 FBgn0010825
FBgn0003651 FBgn0010770
FBgn0003651 FBgn0250850
FBgn0003651 FBgn0013347
FBgn0003651 FBgn0037008
FBgn0003651 FBgn0035136
FBgn0003651 FBgn0035142
FBgn0003651 FBgn0031740
FBgn0003651 FBgn0034879
FBgn0003651 FBgn0019650
FBgn0003651 FBgn0001961
FBgn0003651 FBgn0004638
FBgn0003651 FBgn0041092
FBgn0003651 FBgn0031883
FBgn0003651 FBgn0031781
FBgn0003651 FBgn0262735
FBgn0003651 FBgn0037330
FBgn0003651 FBgn0010269
FBgn0003651 FBgn0015778
FBgn0003651 FBgn0015805
FBgn0003651 FBgn0033889
FBgn0003651 FBgn0261642
FBgn0003651 FBgn0039448
FBgn0003651 FBgn0030880
FBgn0003651 FBgn0036035
FBgn0003651 FBgn0003964
FBgn0003651 FBgn0028734
FBgn0003651 FBgn0263865
FBgn0003651 FBgn0050497
FBgn0003651 FBgn0037815
FBgn0003651 FBgn0030364
FBgn0003651 FBgn0013725
FBgn0005207 l(3)e
FBgn0058124 CG40124
FBgn0261926 CG42793
FBgn0052023 CG32023
FBgn0011372 l(3)j5A1
FBgn0010593 l(2)05287
FBgn0013508 l(1)U3
FBgn0263939 BG00028
FBgn0060567 l(3)S096511
FBgn0065719 l(2)SH0573
FBgn0034957 CG3121
FBgn0015702 ESTS:110D4S
FBgn0011939 tRNA:N5:59F
FBgn0030566 ?NACtes4
FBgn0039790 FBgn0051855
FBgn0039790 FBgn0039790
FBgn0039790 CG2246
FBgn0027617 FBgn0051211
FBgn0027617 FBgn0030366
FBgn0027617 FBgn0029873
FBgn0027617 FBgn0030468
FBgn0027617 FBgn0052672
FBgn0027617 FBgn0036827
FBgn0027617 CG5808
FBgn0027617 FBgn0034281
FBgn0027617 FBgn0038454
FBgn0065442 l(2)SH1454
FBgn0243497 Gr21a::Orco
FBgn0002221 l(3)68Aa
FBgn0029763 FBgn0053874
FBgn0029763 FBgn0051156
FBgn0029763 FBgn0053884
FBgn0029763 FBgn0053900
FBgn0029763 FBgn0053894
FBgn0029763 FBgn0053898
FBgn0029763 FBgn0053896
FBgn0029763 FBgn0053890
FBgn0029763 FBgn0030061
FBgn0029763 CG4165
FBgn0029763 FBgn0053872
FBgn0029763 FBgn0053886
FBgn0029763 FBgn0053904
FBgn0029763 FBgn0052685
FBgn0029763 FBgn0030679
FBgn0029763 FBgn0051155
FBgn0029763 FBgn0061209
FBgn0029763 FBgn0053892
FBgn0029763 FBgn0053902
FBgn0029763 FBgn0053876
FBgn0029763 FBgn0053870
FBgn0029763 FBgn0036314
FBgn0029763 FBgn0053878
FBgn0029763 FBgn0038269
FBgn0029763 FBgn0053906
FBgn0029763 FBgn0053868
FBgn0029763 FBgn0053910
FBgn0029763 FBgn0053880
FBgn0029763 FBgn0053888
FBgn0029763 FBgn0033109
FBgn0029763 FBgn0030612
FBgn0029763 FBgn0039229
FBgn0029763 FBgn0053908
FBgn0029763 FBgn0053882
FBgn0029763 FBgn0031107
FBgn0029763 FBgn0082582
FBgn0024266 acd(2)5F3
FBgn0030025 FBgn0036999
FBgn0030025 FBgn0015521
FBgn0030025 FBgn0045759
FBgn0030025 FBgn0035102
FBgn0030025 FBgn0259794
FBgn0030025 CG2147
FBgn0030025 FBgn0032329
FBgn0263441 CR43464
FBgn0038247 Cad88C
FBgn0263326 CG43407
FBgn0051333 tRNA:CR31333
FBgn0051088 CG31088
FBgn0264000 FBgn0043012
FBgn0264000 FBgn0250789
FBgn0264000 FBgn0250788
FBgn0264000 FBgn0033021
FBgn0264000 FBgn0053517
FBgn0264000 FBgn0264077
FBgn0264000 FBgn0046704
FBgn0264000 FBgn0038837
FBgn0264000 FBgn0041096
FBgn0264000 FBgn0064123
FBgn0264000 FBgn0034267
FBgn0264000 Glu-RIB
FBgn0264000 FBgn0053513
FBgn0264000 FBgn0029830
FBgn0264000 FBgn0264000
FBgn0264000 FBgn0030377
FBgn0264000 FBgn0032447
FBgn0035164 FBgn0038274
FBgn0035164 FBgn0036104
FBgn0035164 FBgn0040075
FBgn0035164 FBgn0038464
FBgn0035164 CG13901
FBgn0035164 FBgn0036821
FBgn0035164 FBgn0037467
FBgn0035164 FBgn0037549
FBgn0035164 FBgn0040078
FBgn0035164 FBgn0086657
FBgn0022094 l(2)k07237
FBgn0259969 Sfp65A
FBgn0040878 CG15911
FBgn0053849 FBgn0053885
FBgn0053849 FBgn0053907
FBgn0053849 FBgn0053855
FBgn0053849 FBgn0053871
FBgn0053849 FBgn0053891
FBgn0053849 FBgn0053866
FBgn0053849 FBgn0053860
FBgn0053849 FBgn0260632
FBgn0053849 FBgn0053909
FBgn0053849 FBgn0053883
FBgn0053849 FBgn0053893
FBgn0053849 FBgn0053877
FBgn0053849 FBgn0053869
FBgn0053849 FBgn0053905
FBgn0053849 FBgn0053875
FBgn0053849 FBgn0053897
FBgn0053849 FBgn0053858
FBgn0053849 FBgn0053861
FBgn0053849 His1:CG33849
FBgn0053849 FBgn0053857
FBgn0053849 FBgn0053881
FBgn0053849 FBgn0053889
FBgn0053849 FBgn0053879
FBgn0053849 FBgn0053901
FBgn0053849 FBgn0053864
FBgn0053849 FBgn0058160
FBgn0053849 FBgn0053852
FBgn0053849 FBgn0053903
FBgn0053849 FBgn0053854
FBgn0053849 FBgn0053895
FBgn0053849 FBgn0053873
FBgn0053849 FBgn0053851
FBgn0053849 FBgn0053899
FBgn0053849 FBgn0260010
FBgn0053849 FBgn0053863
FBgn0053849 FBgn0053887
FBgn0034909 FBgn0034398
FBgn0034909 FBgn0035032
FBgn0034909 FBgn0022893
FBgn0034909 CG4797
FBgn0034909 FBgn0014163
FBgn0034909 FBgn0000299
FBgn0034909 FBgn0004363
FBgn0034909 FBgn0001258
FBgn0034909 FBgn0025683
FBgn0034909 FBgn0036217
FBgn0034909 FBgn0014391
FBgn0034909 FBgn0042127
FBgn0034909 FBgn0052263
FBgn0034909 FBgn0037356
FBgn0034909 FBgn0016119
FBgn0034909 FBgn0052262
FBgn0034909 FBgn0016120
FBgn0034909 FBgn0020235
FBgn0034909 FBgn0028342
FBgn0034909 FBgn0019644
FBgn0034909 FBgn0250814
FBgn0044113 E(rst)C210
FBgn0025002 E(var)70-2
FBgn0037162 FBgn0250789
FBgn0037162 FBgn0039125
FBgn0037162 FBgn0037621
FBgn0037162 CG11449
FBgn0037162 FBgn0051365
FBgn0037162 FBgn0040206
FBgn0017388 l(1)15Dc
FBgn0005203 l(3)bt
FBgn0001581 l(1)AL3
FBgn0030457 FBgn0032492
FBgn0030457 FBgn0031443
FBgn0030457 FBgn0038608
FBgn0030457 FBgn0033886
FBgn0030457 FBgn0050382
FBgn0030457 FBgn0034842
FBgn0030457 FBgn0038166
FBgn0030457 FBgn0033669
FBgn0030457 CG12096
FBgn0030457 FBgn0086694
FBgn0030457 FBgn0032596
FBgn0030457 FBgn0250843
FBgn0030457 FBgn0086134
FBgn0030457 FBgn0250746
FBgn0000182 FBgn0263351
FBgn0000182 FBgn0004884
FBgn0000182 BicC
FBgn0000182 FBgn0035707
FBgn0000182 FBgn0261930
FBgn0000182 FBgn0003977
FBgn0000182 FBgn0038852
FBgn0000182 FBgn0261532
FBgn0000182 FBgn0034500
FBgn0000182 FBgn0004882
FBgn0000182 FBgn0001120
FBgn0000182 FBgn0003137
FBgn0000182 FBgn0263705
FBgn0022731 l(2)GPMG-6
FBgn0039300 FBgn0039300
FBgn0039300 FBgn0264291
FBgn0039300 FBgn0040368
FBgn0039300 FBgn0051708
FBgn0039300 FBgn0039301
FBgn0039300 FBgn0039359
FBgn0039300 FBgn0086710
FBgn0039300 FBgn0039713
FBgn0039300 FBgn0039726
FBgn0039300 FBgn0086358
FBgn0039300 RpS27
FBgn0039300 FBgn0039406
FBgn0039300 FBgn0086558
FBgn0039300 FBgn0040623
FBgn0039300 FBgn0260441
FBgn0039300 FBgn0053303
FBgn0039300 FBgn0039302
FBgn0039300 FBgn0039553
FBgn0039300 FBgn0064225
FBgn0039300 FBgn0053113
FBgn0039300 FBgn0040007
FBgn0039300 FBgn0040340
FBgn0039300 FBgn0085450
FBgn0039300 FBgn0040232
FBgn0039300 FBgn0045862
FBgn0039300 FBgn0262647
FBgn0039300 FBgn0040227
FBgn0039300 FBgn0086472
FBgn0039300 FBgn0263968
FBgn0039300 FBgn0259139
FBgn0039300 FBgn0039857
FBgn0039300 FBgn0039757
FBgn0039300 FBgn0052371
FBgn0039300 FBgn0039797
FBgn0039300 FBgn0040233
FBgn0052202 CG32202
FBgn0031820 FBgn0034537
FBgn0031820 FBgn0053885
FBgn0031820 FBgn0053907
FBgn0031820 FBgn0046214
FBgn0031820 FBgn0036666
FBgn0031820 FBgn0085432
FBgn0031820 FBgn0053871
FBgn0031820 FBgn0039802
FBgn0031820 FBgn0053891
FBgn0031820 FBgn0053909
FBgn0031820 FBgn0053883
FBgn0031820 FBgn0053893
FBgn0031820 FBgn0053877
FBgn0031820 FBgn0053869
FBgn0031820 FBgn0053905
FBgn0031820 FBgn0263832
FBgn0031820 FBgn0053875
FBgn0031820 FBgn0053897
FBgn0031820 FBgn0033885
FBgn0031820 FBgn0035142
FBgn0031820 FBgn0039338
FBgn0031820 FBgn0053881
FBgn0031820 FBgn0053889
FBgn0031820 FBgn0053879
FBgn0031820 FBgn0053901
FBgn0031820 DLP
FBgn0031820 FBgn0039137
FBgn0031820 FBgn0053903
FBgn0031820 FBgn0053895
FBgn0031820 FBgn0053873
FBgn0031820 FBgn0051611
FBgn0031820 FBgn0053899
FBgn0031820 FBgn0039044
FBgn0031820 FBgn0053887
FBgn0261984 FBgn0039205
FBgn0261984 FBgn0261984
FBgn0261984 FBgn0038976
FBgn0261984 Ire1
FBgn0261984 FBgn0039875
FBgn0261984 FBgn0044871
FBgn0261984 FBgn0052548
FBgn0261984 FBgn0039509
FBgn0261984 FBgn0040377
FBgn0261984 FBgn0039182
FBgn0261984 FBgn0039078
FBgn0000978 fs(2)HO164
FBgn0065100 snmRNA:254
FBgn0044373 anon-Cuvier.A6
FBgn0023470 anon-30Fd
FBgn0046301 FBgn0038275
FBgn0046301 FBgn0000409
FBgn0046301 FBgn0030086
FBgn0046301 CG7148
FBgn0046301 FBgn0034259
FBgn0046301 FBgn0033902
FBgn0046301 FBgn0015509
FBgn0046301 FBgn0034915
FBgn0046301 FBgn0033787
FBgn0046301 FBgn0024285
FBgn0034774 FBgn0058006
FBgn0034774 FBgn0041723
FBgn0034774 FBgn0035691
FBgn0034774 FBgn0036924
FBgn0034774 CG13526
FBgn0034774 FBgn0037224
FBgn0034774 FBgn0086687
FBgn0034774 FBgn0037340
FBgn0034774 FBgn0039434
FBgn0034774 FBgn0263219
FBgn0034774 FBgn0037810
FBgn0084179 fz::wg
FBgn0037517 FBgn0010638
FBgn0037517 FBgn0026015
FBgn0037517 FBgn0034398
FBgn0037517 FBgn0034258
FBgn0037517 FBgn0021995
FBgn0037517 FBgn0250789
FBgn0037517 FBgn0038108
FBgn0037517 FBgn0038535
FBgn0037517 FBgn0263392
FBgn0037517 FBgn0263603
FBgn0037517 FBgn0260945
FBgn0037517 FBgn0040056
FBgn0037517 FBgn0035720
FBgn0037517 FBgn0037261
FBgn0037517 FBgn0037707
FBgn0037517 FBgn0040298
FBgn0037517 FBgn0003514
FBgn0037517 FBgn0262127
FBgn0037517 FBgn0039186
FBgn0037517 FBgn0261931
FBgn0037517 FBgn0038473
FBgn0037517 FBgn0029006
FBgn0037517 FBgn0015797
FBgn0037517 FBgn0039868
FBgn0037517 FBgn0015795
FBgn0037517 FBgn0046332
FBgn0037517 FBgn0038989
FBgn0037517 FBgn0030686
FBgn0037517 FBgn0035136
FBgn0037517 FBgn0086558
FBgn0037517 FBgn0014163
FBgn0037517 FBgn0038145
FBgn0037517 FBgn0029093
FBgn0037517 FBgn0031883
FBgn0037517 FBgn0032404
FBgn0037517 FBgn0250823
FBgn0037517 FBgn0025582
FBgn0037517 FBgn0033889
FBgn0037517 FBgn0004167
FBgn0037517 FBgn0000100
FBgn0037517 FBgn0261593
FBgn0037517 FBgn0025366
FBgn0037517 FBgn0021795
FBgn0037517 FBgn0027084
FBgn0037517 FBgn0036487
FBgn0037517 FBgn0037815
FBgn0037517 FBgn0033051
FBgn0037517 CG10086
FBgn0041233 FBgn0053113
FBgn0041233 Gr59e
FBgn0031037 FBgn0036505
FBgn0031037 FBgn0086708
FBgn0031037 FBgn0033985
FBgn0031037 FBgn0035068
FBgn0031037 CG14207
FBgn0031037 FBgn0040559
FBgn0031037 FBgn0033527
FBgn0031037 FBgn0259736
FBgn0031037 FBgn0003721
FBgn0034869 CG13558
FBgn0067873 Mod(Prat:bw)3-2
FBgn0261787 FBgn0038145
FBgn0261787 FBgn0263604
FBgn0261787 FBgn0260860
FBgn0261787 FBgn0260859
FBgn0261787 bru
FBgn0261787 FBgn0038303
FBgn0261787 FBgn0052226
FBgn0041108 mod86
FBgn0035665 FBgn0040060
FBgn0035665 FBgn0039778
FBgn0035665 FBgn0035667
FBgn0035665 FBgn0039777
FBgn0035665 Jon65Aiii
FBgn0035665 FBgn0037213
FBgn0035665 FBgn0035887
FBgn0035665 FBgn0035886
FBgn0035665 FBgn0035670
FBgn0035665 FBgn0035678
FBgn0035665 FBgn0038546
FBgn0035665 FBgn0035669
FBgn0035665 FBgn0250815
FBgn0035665 FBgn0036738
FBgn0035665 FBgn0036264
FBgn0035665 FBgn0035665
FBgn0085664 CR41519
FBgn0051825 CG31825
FBgn0065775 l(2)SH0454
FBgn0041096 FBgn0250789
FBgn0041096 rols
FBgn0041096 FBgn0259238
FBgn0041096 FBgn0086906
FBgn0041096 FBgn0259978
FBgn0041096 FBgn0051510
FBgn0041096 FBgn0051163
FBgn0041096 FBgn0050000
FBgn0041096 FBgn0053513
FBgn0011871 tRNA:G3:57BCa
FBgn0020833 l(2)NA
FBgn0046640 anon-38D.4
FBgn0041750 ibx
FBgn0260324 GSd327
FBgn0004556 FBgn0021995
FBgn0004556 FBgn0036124
FBgn0004556 FBgn0033741
FBgn0004556 FBgn0053885
FBgn0004556 FBgn0032925
FBgn0004556 FBgn0034496
FBgn0004556 FBgn0026080
FBgn0004556 FBgn0013981
FBgn0004556 FBgn0036213
FBgn0004556 FBgn0053909
FBgn0004556 FBgn0039359
FBgn0004556 FBgn0033699
FBgn0004556 FBgn0053883
FBgn0004556 FBgn0053877
FBgn0004556 FBgn0005593
FBgn0004556 FBgn0053869
FBgn0004556 FBgn0053905
FBgn0004556 FBgn0029148
FBgn0004556 FBgn0032464
FBgn0004556 FBgn0260441
FBgn0004556 FBgn0053879
FBgn0004556 FBgn0010217
FBgn0004556 FBgn0037279
FBgn0004556 FBgn0064225
FBgn0004556 FBgn0053903
FBgn0004556 FBgn0020368
FBgn0004556 FBgn0035901
FBgn0004556 FBgn0036888
FBgn0004556 FBgn0053899
FBgn0004556 FBgn0038738
FBgn0004556 FBgn0053887
FBgn0004556 FBgn0250789
FBgn0004556 FBgn0028687
FBgn0004556 FBgn0028473
FBgn0004556 FBgn0263598
FBgn0004556 FBgn0026196
FBgn0004556 FBgn0053907
FBgn0004556 FBgn0011768
FBgn0004556 FBgn0053871
FBgn0004556 FBgn0030720
FBgn0004556 FBgn0037489
FBgn0004556 FBgn0053891
FBgn0004556 FBgn0025140
FBgn0004556 FBgn0038473
FBgn0004556 FBgn0005671
FBgn0004556 FBgn0039233
FBgn0004556 FBgn0053893
FBgn0004556 FBgn0053875
FBgn0004556 FBgn0053897
FBgn0004556 FBgn0053889
FBgn0004556 FBgn0053881
FBgn0004556 FBgn0026418
FBgn0004556 FBgn0053901
FBgn0004556 FBgn0010621
FBgn0004556 FBgn0034802
FBgn0004556 FBgn0039182
FBgn0004556 FBgn0035388
FBgn0004556 FBgn0030177
FBgn0004556 FBgn0053895
FBgn0004556 FBgn0004556
FBgn0004556 FBgn0010409
FBgn0004556 FBgn0053873
FBgn0004556 FBgn0263510
FBgn0004556 FBgn0051611
FBgn0004556 FBgn0034915
FBgn0004556 Dbp73D
FBgn0051776 FBgn0086129
FBgn0051776 FBgn0263603
FBgn0051776 FBgn0036853
FBgn0051776 FBgn0037328
FBgn0051776 FBgn0036999
FBgn0051776 FBgn0035720
FBgn0051776 FBgn0037261
FBgn0051776 CG31776
FBgn0051776 FBgn0031781
FBgn0051776 FBgn0262735
FBgn0051776 FBgn0038826
FBgn0051776 FBgn0034893
FBgn0051776 FBgn0040308
FBgn0051776 FBgn0045862
FBgn0051776 FBgn0037573
FBgn0051776 FBgn0002174
FBgn0051776 FBgn0035591
FBgn0051776 FBgn0001216
FBgn0051776 FBgn0030061
FBgn0051776 FBgn0013954
FBgn0051776 FBgn0041188
FBgn0051776 FBgn0005671
FBgn0051776 FBgn0011742
FBgn0051776 FBgn0014870
FBgn0051776 FBgn0039336
FBgn0051776 FBgn0028734
FBgn0051776 FBgn0035016
FBgn0051776 FBgn0030479
FBgn0051776 FBgn0037008
FBgn0026213 l(3)S027714
FBgn0038829 FBgn0052557
FBgn0038829 FBgn0259244
FBgn0038829 FBgn0085451
FBgn0038829 FBgn0038941
FBgn0038829 CG17271
FBgn0038829 FBgn0039387
FBgn0038829 FBgn0039481
FBgn0038829 FBgn0262483
FBgn0263769 CR43686
FBgn0053099 FBgn0085382
FBgn0053099 CG33099
FBgn0065766 l(2)SH0473
FBgn0036416 FBgn0005585
FBgn0036416 FBgn0004907
FBgn0036416 FBgn0022893
FBgn0036416 FBgn0032453
FBgn0036416 FBgn0035499
FBgn0036416 FBgn0040070
FBgn0036416 FBgn0026170
FBgn0036416 FBgn0000084
FBgn0036416 FBgn0000083
FBgn0036416 CG7924
FBgn0036416 FBgn0014002
FBgn0036416 FBgn0039306
FBgn0036416 FBgn0013954
FBgn0036416 FBgn0035772
FBgn0036416 FBgn0010288
FBgn0036416 FBgn0040730
FBgn0036416 FBgn0028342
FBgn0026657 l(2)18E4
FBgn0039647 CG14509
FBgn0004021 wp
FBgn0053491 CG33491
FBgn0005490 l(1)ts2320
FBgn0060855 l(3)S048219b
FBgn0263030 CG43325
FBgn0029038 l(2)I16
FBgn0260296 GSd421
FBgn0003701 FBgn0086697
FBgn0003701 FBgn0031537
FBgn0003701 FBgn0035627
FBgn0003701 thr
FBgn0003701 FBgn0032281
FBgn0031317 FBgn0039055
FBgn0031317 CG5118
FBgn0259409 EP-160
FBgn0069134 mcl(3)Z6259
FBgn0037766 FBgn0026252
FBgn0037766 FBgn0001224
FBgn0037766 Teh1
FBgn0037766 FBgn0014163
FBgn0037766 FBgn0003660
FBgn0037766 FBgn0263120
FBgn0037766 FBgn0250814
FBgn0032752 CG10702
FBgn0067869 Mod(Prat:bw)3-6
FBgn0017361 l(3)C106
FBgn0028893 CG31819
FBgn0010048 Hi
FBgn0022322 l(1)B23.2
FBgn0036153 CG7573
FBgn0000597 E(var)87F
FBgn0069084 sbe
FBgn0040801 CG13053
FBgn0000859 fs(1)M53
FBgn0001485 l(1)10Ae
FBgn0033155 FBgn0016075
FBgn0033155 FBgn0040929
FBgn0033155 FBgn0040075
FBgn0033155 FBgn0034537
FBgn0033155 FBgn0086613
FBgn0033155 FBgn0040395
FBgn0033155 FBgn0040078
FBgn0033155 Br140
FBgn0033155 FBgn0000258
FBgn0033155 FBgn0051855
FBgn0033155 FBgn0024251
FBgn0033155 FBgn0038576
FBgn0033155 FBgn0034361
FBgn0033155 FBgn0053554
FBgn0033155 FBgn0034975
FBgn0033155 FBgn0036574
FBgn0033155 FBgn0033929
FBgn0035848 FBgn0029994
FBgn0035848 FBgn0034398
FBgn0035848 FBgn0004047
FBgn0035848 FBgn0025574
FBgn0035848 FBgn0001961
FBgn0035848 FBgn0036999
FBgn0035848 FBgn0085234
FBgn0035848 FBgn0003065
FBgn0035848 FBgn0028327
FBgn0035848 FBgn0004363
FBgn0035848 FBgn0032783
FBgn0035848 FBgn0023522
FBgn0035848 FBgn0004045
FBgn0035848 FBgn0001258
FBgn0035848 FBgn0028544
FBgn0035848 FBgn0015222
FBgn0035848 FBgn0031942
FBgn0035848 FBgn0028424
FBgn0035848 FBgn0033247
FBgn0035848 FBgn0032538
FBgn0035848 CG7979
FBgn0035848 FBgn0010551
FBgn0035848 FBgn0024509
FBgn0035848 FBgn0035227
FBgn0035848 FBgn0028342
FBgn0035848 FBgn0002031
FBgn0035848 FBgn0038519
FBgn0001306 Kg
FBgn0063423 l(2)45Ar
FBgn0032873 CG2614
FBgn0032873 FBgn0034267
FBgn0032873 FBgn0033782
FBgn0032873 FBgn0041252
FBgn0032873 FBgn0035473
FBgn0032873 FBgn0035989
FBgn0058205 CG40205
FBgn0083156 S(smoDN)1378
FBgn0014901 anon-10Ah
FBgn0085304 CG34275
FBgn0259612 B0891
FBgn0025480 ms(3)nc14
FBgn0022121 l(2)k06612
FBgn0039015 Takl2
FBgn0039015 FBgn0250814
FBgn0032824 FBgn0039376
FBgn0032824 CG13962
FBgn0032824 FBgn0033623
FBgn0032824 FBgn0034661
FBgn0011902 tRNA:K5:29A
FBgn0001997 l(2)36Aa
FBgn0001060 Fs(3)Lev
FBgn0053641 CG33641
FBgn0046845 ird21
FBgn0020641 FBgn0040608
FBgn0020641 FBgn0034514
FBgn0020641 FBgn0031746
FBgn0020641 FBgn0085256
FBgn0020641 Lcp65Ad
FBgn0020641 FBgn0035112
FBgn0020641 FBgn0032472
FBgn0020641 FBgn0033821
FBgn0001213 hpa
FBgn0039336 CG4553
FBgn0066132 E(sda)A
FBgn0053701 CR33701
FBgn0261808 cu
FBgn0051183 CG31183
FBgn0051183 FBgn0051183
FBgn0053894 FBgn0061209
FBgn0053894 FBgn0053897
FBgn0053894 FBgn0053902
FBgn0053894 FBgn0086558
FBgn0053894 His2B:CG33894
FBgn0053894 FBgn0086613
FBgn0053894 FBgn0053901
FBgn0053894 FBgn0086694
FBgn0053894 FBgn0053907
FBgn0053894 FBgn0053894
FBgn0053894 FBgn0064225
FBgn0053894 FBgn0053900
FBgn0053894 FBgn0086657
FBgn0053894 FBgn0053906
FBgn0053894 FBgn0053898
FBgn0053894 FBgn0069354
FBgn0053894 FBgn0086902
FBgn0053894 FBgn0053896
FBgn0053894 FBgn0053903
FBgn0053894 FBgn0053895
FBgn0053894 FBgn0053910
FBgn0053894 FBgn0053909
FBgn0053894 FBgn0087013
FBgn0053894 FBgn0250786
FBgn0053894 FBgn0053908
FBgn0053894 FBgn0053904
FBgn0053894 FBgn0053899
FBgn0053894 FBgn0053905
FBgn0085522 CG40818
FBgn0051220 CG31220
FBgn0003518 Sta
FBgn0016007 l(3)63Fa
FBgn0001359 l(1)1EFh
FBgn0069414 JJF164
FBgn0020801 ms(3)D185
FBgn0011221 goul
FBgn0005005 De
FBgn0085287 CG34258
FBgn0259704 FBgn0052344
FBgn0259704 FBgn0038964
FBgn0259704 FBgn0033741
FBgn0259704 FBgn0010339
FBgn0259704 FBgn0032906
FBgn0259704 FBgn0001961
FBgn0259704 FBgn0033235
FBgn0259704 FBgn0015521
FBgn0259704 FBgn0262735
FBgn0259704 FBgn0033039
FBgn0259704 FBgn0000258
FBgn0259704 FBgn0031286
FBgn0259704 FBgn0032859
FBgn0259704 FBgn0263599
FBgn0259704 CG42358
FBgn0259704 FBgn0001216
FBgn0259704 FBgn0015520
FBgn0259704 FBgn0027889
FBgn0259704 FBgn0030699
FBgn0259704 FBgn0030322
FBgn0259704 FBgn0039229
FBgn0259704 FBgn0014366
FBgn0259704 FBgn0035271
FBgn0259214 FBgn0260655
FBgn0259214 FBgn0259247
FBgn0259214 FBgn0259214
FBgn0259214 PMCA
FBgn0035138 CG13884
FBgn0027343 fz3
FBgn0026722 FBgn0031051
FBgn0026722 FBgn0262451
FBgn0026722 FBgn0039861
FBgn0026722 FBgn0039169
FBgn0026722 FBgn0039943
FBgn0026722 FBgn0037911
FBgn0026722 FBgn0026722
FBgn0026722 drosha
FBgn0029725 CG2871
FBgn0261988 FBgn0033320
FBgn0261988 FBgn0030954
FBgn0261988 FBgn0039396
FBgn0261988 FBgn0031470
FBgn0261988 FBgn0040206
FBgn0261988 FBgn0050106
FBgn0261988 FBgn0004921
FBgn0261988 FBgn0033539
FBgn0261988 FBgn0085403
FBgn0261988 FBgn0051780
FBgn0261988 FBgn0032507
FBgn0261988 FBgn0033058
FBgn0261988 FBgn0028517
FBgn0261988 FBgn0019940
FBgn0261988 FBgn0032213
FBgn0261988 FBgn0037100
FBgn0261988 FBgn0024944
FBgn0261988 FBgn0261988
FBgn0261988 FBgn0028864
FBgn0261988 FBgn0038880
FBgn0261988 FBgn0025595
FBgn0261988 FBgn0259978
FBgn0261988 Gprk2
FBgn0261988 FBgn0015129
FBgn0261988 FBgn0259231
FBgn0261988 FBgn0035496
FBgn0261988 FBgn0058160
FBgn0261988 FBgn0033321
FBgn0261988 FBgn0036742
FBgn0261988 FBgn0016650
FBgn0261988 FBgn0038874
FBgn0261988 FBgn0087012
FBgn0261988 FBgn0037627
FBgn0261988 FBgn0051827
FBgn0261988 FBgn0032638
FBgn0065120 l(3)SH149
FBgn0052820 CG32820
FBgn0261802 CG42748
FBgn0031883 FBgn0039626
FBgn0031883 FBgn0021995
FBgn0031883 FBgn0259220
FBgn0031883 FBgn0044452
FBgn0031883 FBgn0037328
FBgn0031883 FBgn0036761
FBgn0031883 FBgn0028473
FBgn0031883 FBgn0037716
FBgn0031883 FBgn0035235
FBgn0031883 FBgn0032906
FBgn0031883 FBgn0036827
FBgn0031883 FBgn0037707
FBgn0031883 FBgn0004924
FBgn0031883 FBgn0000258
FBgn0031883 FBgn0028577
FBgn0031883 FBgn0037610
FBgn0031883 FBgn0032175
FBgn0031883 FBgn0038275
FBgn0031883 FBgn0051211
FBgn0031883 FBgn0032298
FBgn0031883 FBgn0038473
FBgn0031883 FBgn0034433
FBgn0031883 FBgn0026370
FBgn0031883 FBgn0030061
FBgn0031883 FBgn0035850
FBgn0031883 FBgn0003022
FBgn0031883 CG11266
FBgn0031883 FBgn0051997
FBgn0031883 FBgn0038454
FBgn0031883 FBgn0039627
FBgn0031883 FBgn0086129
FBgn0031883 FBgn0263351
FBgn0031883 FBgn0038989
FBgn0031883 FBgn0035136
FBgn0031883 FBgn0037363
FBgn0031883 FBgn0032499
FBgn0031883 FBgn0031883
FBgn0031883 FBgn0263350
FBgn0031883 FBgn0036314
FBgn0031883 FBgn0086675
FBgn0031883 FBgn0036756
FBgn0031883 FBgn0038190
FBgn0031883 FBgn0037910
FBgn0031883 FBgn0033889
FBgn0031883 FBgn0004587
FBgn0031883 FBgn0024183
FBgn0031883 FBgn0052672
FBgn0031883 FBgn0041188
FBgn0031883 FBgn0031997
FBgn0031883 FBgn0029766
FBgn0031883 FBgn0036581
FBgn0031883 FBgn0260456
FBgn0031883 FBgn0036155
FBgn0031883 FBgn0037255
FBgn0031883 FBgn0034838
FBgn0031883 FBgn0037815
FBgn0031883 FBgn0034915
FBgn0031883 FBgn0260972
FBgn0013652 ms(2)ry8
FBgn0002215 l(3)67BDm
FBgn0037481 FBgn0052649
FBgn0037481 FBgn0053874
FBgn0037481 FBgn0039164
FBgn0037481 FBgn0039129
FBgn0037481 FBgn0038662
FBgn0037481 FBgn0037608
FBgn0037481 FBgn0086605
FBgn0037481 FBgn0086451
FBgn0037481 FBgn0037686
FBgn0037481 FBgn0053894
FBgn0037481 FBgn0053884
FBgn0037481 FBgn0053898
FBgn0037481 FBgn0053890
FBgn0037481 FBgn0052438
FBgn0037481 FBgn0053886
FBgn0037481 FBgn0053872
FBgn0037481 FBgn0039627
FBgn0037481 FBgn0053902
FBgn0037481 FBgn0053892
FBgn0037481 FBgn0052104
FBgn0037481 FBgn0053876
FBgn0037481 FBgn0039406
FBgn0037481 MAGE
FBgn0037481 FBgn0037579
FBgn0037481 FBgn0039959
FBgn0037481 FBgn0037481
FBgn0037481 FBgn0037912
FBgn0037481 FBgn0259195
FBgn0037481 FBgn0053868
FBgn0037481 FBgn0262647
FBgn0037481 FBgn0261565
FBgn0037481 FBgn0053888
FBgn0037481 FBgn0086361
FBgn0037481 FBgn0250874
FBgn0037481 FBgn0259196
FBgn0037481 FBgn0260010
FBgn0037481 FBgn0086532
FBgn0037481 FBgn0086357
FBgn0037481 FBgn0039631
FBgn0037481 FBgn0053900
FBgn0037481 FBgn0053896
FBgn0037481 FBgn0040529
FBgn0037481 FBgn0086447
FBgn0037481 FBgn0038808
FBgn0037481 FBgn0053904
FBgn0037481 FBgn0038519
FBgn0037481 FBgn0051320
FBgn0037481 FBgn0061209
FBgn0037481 FBgn0051935
FBgn0037481 FBgn0053870
FBgn0037481 FBgn0052190
FBgn0037481 FBgn0050122
FBgn0037481 FBgn0039689
FBgn0037481 FBgn0053878
FBgn0037481 FBgn0053906
FBgn0037481 FBgn0053880
FBgn0037481 FBgn0052062
FBgn0037481 FBgn0039764
FBgn0037481 FBgn0045823
FBgn0037481 FBgn0053910
FBgn0037481 FBgn0039337
FBgn0037481 FBgn0037578
FBgn0037481 FBgn0053908
FBgn0037481 FBgn0039044
FBgn0037481 FBgn0039576
FBgn0037481 FBgn0053882
FBgn0031323 CG5139
FBgn0031323 FBgn0031546
FBgn0031323 FBgn0263512
FBgn0031323 FBgn0042102
FBgn0031323 FBgn0031719
FBgn0031323 FBgn0038945
FBgn0031323 FBgn0036950
FBgn0034862 CG5357
FBgn0061092 l(3)S011130b
FBgn0052357 tRNA:CR32357
FBgn0262315 mir-2493
FBgn0034479 FBgn0001308
FBgn0034479 FBgn0035790
FBgn0034479 FBgn0039058
FBgn0034479 FBgn0035499
FBgn0034479 FBgn0051823
FBgn0034479 FBgn0025885
FBgn0034479 FBgn0038194
FBgn0034479 FBgn0051523
FBgn0034479 FBgn0051522
FBgn0034479 FBgn0037534
FBgn0034479 FBgn0028694
FBgn0034479 FBgn0000064
FBgn0034479 FBgn0053105
FBgn0034479 FBgn0031453
FBgn0034479 FBgn0038552
FBgn0034479 FBgn0260960
FBgn0034479 FBgn0031549
FBgn0034479 FBgn0051141
FBgn0034479 FBgn0024509
FBgn0034479 FBgn0015797
FBgn0034479 FBgn0038037
FBgn0034479 FBgn0039102
FBgn0034479 FBgn0053116
FBgn0034479 FBgn0050008
FBgn0034479 FBgn0039754
FBgn0034479 FBgn0037765
FBgn0034479 FBgn0051787
FBgn0034479 FBgn0036128
FBgn0034479 FBgn0036493
FBgn0034479 FBgn0037764
FBgn0034479 FBgn0035154
FBgn0034479 FBgn0016685
FBgn0034479 FBgn0261014
FBgn0034479 FBgn0086558
FBgn0034479 FBgn0053303
FBgn0034479 FBgn0053110
FBgn0034479 FBgn0036778
FBgn0034479 FBgn0036764
FBgn0034479 FBgn0051120
FBgn0034479 FBgn0086736
FBgn0034479 FBgn0037762
FBgn0034479 FBgn0039010
FBgn0034479 FBgn0039208
FBgn0034479 FBgn0037763
FBgn0034479 FBgn0039667
FBgn0034479 FBgn0037203
FBgn0034479 FBgn0261593
FBgn0034479 FBgn0039756
FBgn0034479 FBgn0250874
FBgn0034479 FBgn0045866
FBgn0034479 FBgn0036698
FBgn0034479 FBgn0040918
FBgn0034479 FBgn0051809
FBgn0034479 FBgn0036772
FBgn0034479 FBgn0259174
FBgn0034479 FBgn0034398
FBgn0034479 FBgn0034756
FBgn0034479 FBgn0035195
FBgn0034479 FBgn0039519
FBgn0034479 FBgn0022893
FBgn0034479 FBgn0035265
FBgn0034479 FBgn0034282
FBgn0034479 FBgn0040011
FBgn0034479 FBgn0041337
FBgn0034479 FBgn0039006
FBgn0034479 FBgn0033679
FBgn0034479 FBgn0001224
FBgn0034479 FBgn0036211
FBgn0034479 FBgn0038986
FBgn0034479 FBgn0051821
FBgn0034479 FBgn0069242
FBgn0034479 FBgn0050502
FBgn0034479 FBgn0037761
FBgn0034479 FBgn0038983
FBgn0034479 FBgn0037574
FBgn0034479 FBgn0052072
FBgn0034479 FBgn0086904
FBgn0034479 FBgn0039030
FBgn0034479 FBgn0039371
FBgn0034479 FBgn0036984
FBgn0034479 FBgn0052557
FBgn0034479 FBgn0035124
FBgn0034479 FBgn0037728
FBgn0034479 FBgn0261458
FBgn0034479 FBgn0043043
FBgn0034479 CG8654
FBgn0034479 FBgn0260942
FBgn0034479 FBgn0038130
FBgn0034479 FBgn0086687
FBgn0034479 FBgn0051810
FBgn0034479 FBgn0052483
FBgn0034479 FBgn0259247
FBgn0034479 FBgn0039387
FBgn0034479 FBgn0035771
FBgn0034479 FBgn0034951
FBgn0034479 FBgn0039296
FBgn0034479 FBgn0035344
FBgn0060340 l(3)S144201b
FBgn0000085 ano
FBgn0000320 FBgn0036462
FBgn0000320 FBgn0027548
FBgn0000320 FBgn0017550
FBgn0000320 FBgn0033842
FBgn0000320 FBgn0000414
FBgn0000320 FBgn0024921
FBgn0000320 eya
FBgn0000320 FBgn0035987
FBgn0000320 FBgn0027364
FBgn0000320 FBgn0036734
FBgn0000320 FBgn0036621
FBgn0000320 FBgn0003731
FBgn0000320 FBgn0003205
FBgn0000320 FBgn0012051
FBgn0000320 FBgn0035693
FBgn0000320 FBgn0039186
FBgn0000320 FBgn0263599
FBgn0000320 FBgn0025777
FBgn0000320 FBgn0033699
FBgn0000320 FBgn0003079
FBgn0000320 FBgn0037884
FBgn0000320 FBgn0000711
FBgn0000320 FBgn0037008
FBgn0000320 FBgn0023517
FBgn0000320 FBgn0042132
FBgn0000320 FBgn0024285
FBgn0000320 FBgn0259212
FBgn0000320 FBgn0036450
FBgn0000320 FBgn0025463
FBgn0000320 FBgn0015268
FBgn0000320 FBgn0035136
FBgn0000320 FBgn0034976
FBgn0000320 FBgn0003460
FBgn0000320 FBgn0263995
FBgn0000320 FBgn0029093
FBgn0000320 FBgn0039302
FBgn0000320 FBgn0262735
FBgn0000320 FBgn0261872
FBgn0000320 FBgn0051716
FBgn0000320 FBgn0038826
FBgn0000320 FBgn0085450
FBgn0000320 FBgn0025360
FBgn0000320 FBgn0040286
FBgn0000320 FBgn0030053
FBgn0000320 FBgn0004587
FBgn0000320 FBgn0260642
FBgn0000320 FBgn0034967
FBgn0000320 FBgn0023167
FBgn0000320 FBgn0002645
FBgn0000320 FBgn0038319
FBgn0000320 FBgn0261789
FBgn0000320 FBgn0040345
FBgn0000320 FBgn0004636
FBgn0000320 FBgn0033051
FBgn0000320 FBgn0033339
FBgn0000320 FBgn0035872
FBgn0000320 FBgn0000320
FBgn0000320 FBgn0037490
FBgn0000320 FBgn0022984
FBgn0000320 FBgn0051363
FBgn0000320 FBgn0010434
FBgn0000320 FBgn0035720
FBgn0000320 FBgn0010355
FBgn0000320 FBgn0033988
FBgn0000320 FBgn0039730
FBgn0000320 FBgn0085432
FBgn0000320 FBgn0033160
FBgn0000320 FBgn0261648
FBgn0000320 FBgn0003866
FBgn0000320 FBgn0000490
FBgn0000320 FBgn0261859
FBgn0000320 FBgn0050502
FBgn0000320 FBgn0035690
FBgn0000320 FBgn0005677
FBgn0000320 FBgn0001216
FBgn0000320 FBgn0261617
FBgn0000320 FBgn0001104
FBgn0000320 FBgn0017397
FBgn0000320 FBgn0039993
FBgn0000320 FBgn0031174
FBgn0000320 FBgn0005558
FBgn0000320 FBgn0016076
FBgn0000320 FBgn0010825
FBgn0000320 FBgn0086372
FBgn0000320 FBgn0086656
FBgn0000320 FBgn0002783
FBgn0000320 FBgn0022699
FBgn0000320 FBgn0011224
FBgn0000320 FBgn0011305
FBgn0000320 FBgn0035691
FBgn0000320 FBgn0263197
FBgn0000320 FBgn0022935
FBgn0000320 FBgn0037330
FBgn0000320 FBgn0037911
FBgn0000320 FBgn0033889
FBgn0000320 FBgn0045862
FBgn0000320 FBgn0000504
FBgn0000320 FBgn0035591
FBgn0000320 FBgn0004618
FBgn0000320 FBgn0052062
FBgn0000320 FBgn0003256
FBgn0000320 FBgn0026083
FBgn0000320 FBgn0041188
FBgn0000320 FBgn0011648
FBgn0000320 FBgn0019947
FBgn0000320 FBgn0039229
FBgn0000320 FBgn0040087
FBgn0000320 FBgn0037549
FBgn0000320 FBgn0022987
FBgn0000320 FBgn0039440
FBgn0000320 FBgn0035702
FBgn0000320 FBgn0035868
FBgn0024839 rk(2)364
FBgn0262968 CR43279
FBgn0014923 anon-72ABg
FBgn0029508 Tsp42Ea
FBgn0029508 FBgn0085383
FBgn0031424 FBgn0038659
FBgn0031424 FBgn0031689
FBgn0031424 FBgn0038194
FBgn0031424 FBgn0051523
FBgn0031424 FBgn0051522
FBgn0031424 FBgn0037534
FBgn0031424 FBgn0034176
FBgn0031424 FBgn0053105
FBgn0031424 FBgn0035649
FBgn0031424 FBgn0260960
FBgn0031424 FBgn0033775
FBgn0031424 FBgn0051141
FBgn0031424 FBgn0038037
FBgn0031424 FBgn0033065
FBgn0031424 FBgn0050008
FBgn0031424 FBgn0037765
FBgn0031424 FBgn0051787
FBgn0031424 FBgn0036128
FBgn0031424 FBgn0033906
FBgn0031424 FBgn0036493
FBgn0031424 FBgn0037764
FBgn0031424 FBgn0032614
FBgn0031424 FBgn0033121
FBgn0031424 FBgn0035435
FBgn0031424 FBgn0086558
FBgn0031424 FBgn0053303
FBgn0031424 FBgn0053110
FBgn0031424 FBgn0036764
FBgn0031424 FBgn0034267
FBgn0031424 FBgn0037762
FBgn0031424 FBgn0034383
FBgn0031424 FBgn0259822
FBgn0031424 FBgn0037763
FBgn0031424 VGlut
FBgn0031424 FBgn0033468
FBgn0031424 FBgn0037203
FBgn0031424 FBgn0045866
FBgn0031424 FBgn0040918
FBgn0031424 FBgn0034382
FBgn0031424 FBgn0031432
FBgn0031424 FBgn0051809
FBgn0031424 FBgn0033980
FBgn0031424 FBgn0034756
FBgn0031424 FBgn0033302
FBgn0031424 FBgn0035195
FBgn0031424 FBgn0039519
FBgn0031424 FBgn0041337
FBgn0031424 FBgn0032827
FBgn0031424 FBgn0039006
FBgn0031424 FBgn0031424
FBgn0031424 FBgn0032514
FBgn0031424 FBgn0053547
FBgn0031424 FBgn0042641
FBgn0031424 FBgn0038986
FBgn0031424 FBgn0069242
FBgn0031424 FBgn0033978
FBgn0031424 FBgn0033696
FBgn0031424 FBgn0037761
FBgn0031424 FBgn0038983
FBgn0031424 FBgn0052072
FBgn0031424 FBgn0039030
FBgn0031424 FBgn0039371
FBgn0031424 FBgn0036984
FBgn0031424 FBgn0052557
FBgn0031424 FBgn0033981
FBgn0031424 FBgn0033979
FBgn0031424 FBgn0260942
FBgn0031424 FBgn0031688
FBgn0031424 FBgn0033982
FBgn0031424 FBgn0033697
FBgn0031424 FBgn0262514
FBgn0031424 FBgn0032116
FBgn0031424 FBgn0051810
FBgn0031424 FBgn0259247
FBgn0031424 FBgn0039387
FBgn0031424 FBgn0064123
FBgn0031424 FBgn0039561
FBgn0031424 FBgn0033304
FBgn0038126 FBgn0039559
FBgn0038126 FBgn0259735
FBgn0038126 CG8483
FBgn0003336 scp
FBgn0026238 FBgn0037621
FBgn0026238 FBgn0044020
FBgn0026238 FBgn0028932
FBgn0026238 FBgn0011692
FBgn0026238 FBgn0035981
FBgn0026238 FBgn0041111
FBgn0026238 FBgn0040348
FBgn0026238 FBgn0036988
FBgn0026238 FBgn0032138
FBgn0026238 FBgn0035947
FBgn0026238 FBgn0085384
FBgn0026238 FBgn0032923
FBgn0026238 gus
FBgn0026238 FBgn0027330
FBgn0026238 FBgn0031128
FBgn0026238 FBgn0037808
FBgn0026238 FBgn0040075
FBgn0026238 FBgn0033819
FBgn0026238 FBgn0037892
FBgn0026238 FBgn0004888
FBgn0026238 FBgn0037624
FBgn0026238 FBgn0036204
FBgn0026238 FBgn0263350
FBgn0026238 FBgn0031883
FBgn0026238 FBgn0262735
FBgn0026238 FBgn0004177
FBgn0026238 FBgn0031323
FBgn0026238 FBgn0038977
FBgn0026238 FBgn0025366
FBgn0026238 FBgn0034200
FBgn0026238 FBgn0031923
FBgn0026238 FBgn0259785
FBgn0026238 FBgn0004907
FBgn0026238 FBgn0032708
FBgn0026238 FBgn0021906
FBgn0026238 FBgn0037328
FBgn0026238 FBgn0028687
FBgn0026238 FBgn0026196
FBgn0026238 FBgn0031836
FBgn0026238 FBgn0030720
FBgn0026238 FBgn0037345
FBgn0026238 FBgn0040647
FBgn0026238 FBgn0037489
FBgn0026238 FBgn0038275
FBgn0026238 FBgn0038473
FBgn0026238 FBgn0001216
FBgn0026238 FBgn0024556
FBgn0026238 FBgn0037938
FBgn0026238 FBgn0040588
FBgn0026238 FBgn0037942
FBgn0026238 FBgn0030616
FBgn0026238 FBgn0051663
FBgn0026238 FBgn0038737
FBgn0026238 FBgn0039858
FBgn0026238 FBgn0038472
FBgn0026238 FBgn0039507
FBgn0026238 FBgn0085382
FBgn0026238 FBgn0038307
FBgn0026238 FBgn0010909
FBgn0026238 FBgn0259728
FBgn0026238 FBgn0033252
FBgn0026238 FBgn0261599
FBgn0026238 FBgn0262526
FBgn0026238 FBgn0038092
FBgn0026238 FBgn0039159
FBgn0026238 FBgn0033889
FBgn0026238 FBgn0025716
FBgn0026238 FBgn0038788
FBgn0026238 FBgn0259832
FBgn0026238 FBgn0031888
FBgn0026238 FBgn0037549
FBgn0026238 FBgn0026371
FBgn0026238 FBgn0040080
FBgn0026238 FBgn0038512
FBgn0026238 FBgn0039832
FBgn0026238 FBgn0027548
FBgn0026238 FBgn0034687
FBgn0026238 FBgn0260945
FBgn0026238 FBgn0036257
FBgn0026238 FBgn0033741
FBgn0026238 FBgn0033816
FBgn0026238 FBgn0036999
FBgn0026238 FBgn0261550
FBgn0026238 FBgn0053143
FBgn0026238 FBgn0015793
FBgn0026238 FBgn0052576
FBgn0026238 FBgn0040078
FBgn0026238 FBgn0027364
FBgn0026238 FBgn0039958
FBgn0026238 FBgn0263705
FBgn0026238 FBgn0033059
FBgn0026238 FBgn0038302
FBgn0026238 FBgn0020235
FBgn0026238 FBgn0033166
FBgn0026238 FBgn0038989
FBgn0026238 FBgn0035136
FBgn0026238 FBgn0040600
FBgn0026238 FBgn0027494
FBgn0026238 FBgn0004926
FBgn0026238 FBgn0031764
FBgn0026238 FBgn0032404
FBgn0026238 FBgn0029948
FBgn0026238 FBgn0038902
FBgn0026238 FBgn0040007
FBgn0026238 FBgn0030067
FBgn0026238 FBgn0039306
FBgn0026238 FBgn0033798
FBgn0026238 FBgn0033623
FBgn0026238 FBgn0261461
FBgn0026238 FBgn0038271
FBgn0026238 FBgn0000319
FBgn0026238 FBgn0037834
FBgn0026238 FBgn0026239
FBgn0026238 FBgn0039632
FBgn0026238 FBgn0028473
FBgn0026238 FBgn0031608
FBgn0026238 FBgn0035648
FBgn0026238 FBgn0051232
FBgn0026238 FBgn0000258
FBgn0026238 FBgn0034605
FBgn0026238 FBgn0031372
FBgn0026238 FBgn0032298
FBgn0026238 FBgn0039004
FBgn0026238 FBgn0030061
FBgn0026238 FBgn0261803
FBgn0026238 FBgn0036135
FBgn0026238 FBgn0032919
FBgn0026238 FBgn0028708
FBgn0026238 FBgn0040730
FBgn0026238 FBgn0033246
FBgn0026238 FBgn0031395
FBgn0026238 FBgn0260934
FBgn0026238 FBgn0032453
FBgn0026238 FBgn0260942
FBgn0026238 FBgn0036406
FBgn0026238 FBgn0035364
FBgn0026238 FBgn0263111
FBgn0026238 FBgn0033729
FBgn0026238 FBgn0038810
FBgn0026238 FBgn0031768
FBgn0026238 FBgn0033063
FBgn0026238 FBgn0030944
FBgn0026238 FBgn0032431
FBgn0026238 FBgn0032707
FBgn0026238 FBgn0031952
FBgn0026238 FBgn0026761
FBgn0026238 FBgn0029766
FBgn0026238 FBgn0035868
FBgn0026238 FBgn0039044
FBgn0026238 FBgn0051694
FBgn0026238 FBgn0032031
FBgn0026238 FBgn0027532
FBgn0261718 DJ996
FBgn0050103 CG30103
FBgn0262367 FBgn0041604
FBgn0262367 FBgn0014135
FBgn0262367 FBgn0039209
FBgn0262367 FBgn0052647
FBgn0262367 FBgn0052208
FBgn0262367 FBgn0015766
FBgn0262367 FBgn0033465
FBgn0262367 FBgn0031681
FBgn0262367 FBgn0005658
FBgn0262367 FBgn0036741
FBgn0262367 FBgn0031885
FBgn0262367 FBgn0028979
FBgn0262367 FBgn0025836
FBgn0262367 FBgn0039831
FBgn0262367 FBgn0041160
FBgn0262367 FBgn0040487
FBgn0262367 FBgn0032956
FBgn0262367 FBgn0004956
FBgn0262367 FBgn0085408
FBgn0262367 FBgn0037808
FBgn0262367 FBgn0039740
FBgn0262367 FBgn0034794
FBgn0262367 FBgn0029944
FBgn0262367 FBgn0040005
FBgn0262367 FBgn0031760
FBgn0262367 FBgn0032480
FBgn0262367 FBgn0027280
FBgn0262367 FBgn0004648
FBgn0262367 FBgn0034527
FBgn0262367 FBgn0037736
FBgn0262367 FBgn0085424
FBgn0262367 FBgn0259986
FBgn0262367 FBgn0002734
FBgn0262367 FBgn0031734
FBgn0262367 FBgn0086708
FBgn0262367 FBgn0261383
FBgn0262367 FBgn0263133
FBgn0262367 FBgn0033799
FBgn0262367 FBgn0031820
FBgn0262367 FBgn0035265
FBgn0262367 FBgn0051140
FBgn0262367 FBgn0032467
FBgn0262367 FBgn0263397
FBgn0262367 FBgn0002306
FBgn0262367 FBgn0038606
FBgn0262367 FBgn0039489
FBgn0262367 FBgn0039068
FBgn0262367 FBgn0030555
FBgn0262367 FBgn0015828
FBgn0262367 FBgn0053543
FBgn0262367 FBgn0010109
FBgn0262367 FBgn0263346
FBgn0262367 FBgn0051849
FBgn0262367 FBgn0052627
FBgn0262367 FBgn0037972
FBgn0262367 FBgn0032856
FBgn0262367 FBgn0261787
FBgn0262367 FBgn0030532
FBgn0262367 FBgn0003002
FBgn0262367 FBgn0036732
FBgn0262367 FBgn0038752
FBgn0262367 FBgn0261259
FBgn0262367 FBgn0052207
FBgn0262367 FBgn0037109
FBgn0262367 FBgn0037142
FBgn0262367 FBgn0029932
FBgn0262367 FBgn0016977
FBgn0262367 FBgn0085442
FBgn0262367 FBgn0038139
FBgn0262367 FBgn0045064
FBgn0262367 FBgn0034802
FBgn0262367 FBgn0085428
FBgn0262367 FBgn0010269
FBgn0262367 FBgn0041094
FBgn0262367 FBgn0037895
FBgn0262367 FBgn0261555
FBgn0262367 FBgn0003862
FBgn0262367 FBgn0036446
FBgn0262367 FBgn0038188
FBgn0262367 FBgn0035398
FBgn0262367 FBgn0037606
FBgn0262367 FBgn0036939
FBgn0262367 FBgn0026083
FBgn0262367 FBgn0038683
FBgn0262367 FBgn0035041
FBgn0262367 FBgn0002633
FBgn0262367 FBgn0004387
FBgn0262367 FBgn0037782
FBgn0262367 FBgn0032821
FBgn0262367 FBgn0011225
FBgn0262367 FBgn0031801
FBgn0262367 FBgn0038295
FBgn0262367 FBgn0030286
FBgn0262367 FBgn0038745
FBgn0262367 FBgn0035677
FBgn0262367 FBgn0028962
FBgn0262367 FBgn0021768
FBgn0262367 FBgn0034639
FBgn0262367 FBgn0262738
FBgn0262367 FBgn0031636
FBgn0262367 FBgn0001404
FBgn0262367 FBgn0036191
FBgn0262367 FBgn0035875
FBgn0262367 FBgn0042094
FBgn0262367 FBgn0260938
FBgn0262367 FBgn0034959
FBgn0262367 FBgn0085421
FBgn0262367 FBgn0262869
FBgn0262367 FBgn0261836
FBgn0262367 FBgn0000575
FBgn0262367 FBgn0036360
FBgn0262367 FBgn0000808
FBgn0262367 FBgn0037766
FBgn0262367 FBgn0043364
FBgn0262367 FBgn0033731
FBgn0262367 FBgn0263873
FBgn0262367 FBgn0029088
FBgn0262367 FBgn0034068
FBgn0262367 FBgn0000492
FBgn0262367 FBgn0037391
FBgn0262367 FBgn0004583
FBgn0262367 FBgn0004611
FBgn0262367 FBgn0261565
FBgn0262367 FBgn0030701
FBgn0262367 FBgn0036888
FBgn0262367 FBgn0010223
FBgn0262367 FBgn0001108
FBgn0262367 FBgn0262103
FBgn0262367 FBgn0263239
FBgn0262367 FBgn0260935
FBgn0262367 FBgn0021764
FBgn0262367 FBgn0034045
FBgn0262367 FBgn0024230
FBgn0262367 FBgn0036356
FBgn0262367 FBgn0031834
FBgn0262367 FBgn0042135
FBgn0262367 FBgn0002609
FBgn0262367 FBgn0051871
FBgn0262367 FBgn0038761
FBgn0262367 FBgn0031817
FBgn0262367 FBgn0034307
FBgn0262367 FBgn0035648
FBgn0262367 FBgn0000625
FBgn0262367 FBgn0035111
FBgn0262367 FBgn0026566
FBgn0262367 FBgn0038816
FBgn0262367 FBgn0051530
FBgn0262367 FBgn0035229
FBgn0262367 FBgn0034490
FBgn0262367 FBgn0030747
FBgn0262367 FBgn0032358
FBgn0262367 FBgn0085395
FBgn0262367 FBgn0051643
FBgn0262367 FBgn0031698
FBgn0262367 FBgn0038110
FBgn0262367 FBgn0040297
FBgn0262367 FBgn0037734
FBgn0262367 FBgn0020493
FBgn0262367 FBgn0027505
FBgn0262367 FBgn0039738
FBgn0262367 FBgn0037368
FBgn0262367 FBgn0002723
FBgn0262367 FBgn0000520
FBgn0262367 FBgn0030141
FBgn0262367 FBgn0053182
FBgn0262367 FBgn0020279
FBgn0262367 FBgn0053214
FBgn0262367 FBgn0053542
FBgn0262367 FBgn0033638
FBgn0262367 FBgn0033226
FBgn0262367 FBgn0027589
FBgn0262367 FBgn0005640
FBgn0262367 FBgn0036660
FBgn0262367 FBgn0032694
FBgn0262367 FBgn0036735
FBgn0262367 FBgn0035140
FBgn0262367 FBgn0015919
FBgn0262367 FBgn0003720
FBgn0262367 FBgn0033347
FBgn0262367 FBgn0000535
FBgn0262367 FBgn0036569
FBgn0262367 FBgn0261477
FBgn0262367 FBgn0034304
FBgn0262367 FBgn0037956
FBgn0262367 FBgn0027562
FBgn0262367 FBgn0022768
FBgn0262367 FBgn0262740
FBgn0262367 FBgn0004875
FBgn0262367 FBgn0015402
FBgn0262367 FBgn0052512
FBgn0262367 FBgn0039696
FBgn0262367 FBgn0259678
FBgn0262367 FBgn0034741
FBgn0262367 FBgn0031435
FBgn0262367 FBgn0015772
FBgn0262367 FBgn0035811
FBgn0262367 FBgn0005630
FBgn0262367 FBgn0038853
FBgn0262367 FBgn0000307
FBgn0262367 FBgn0003044
FBgn0262367 FBgn0051481
FBgn0262367 FBgn0033984
FBgn0262367 FBgn0034853
FBgn0262367 FBgn0032170
FBgn0262367 FBgn0037770
FBgn0262367 FBgn0030973
FBgn0262367 FBgn0034110
FBgn0262367 FBgn0035959
FBgn0262367 FBgn0030161
FBgn0262367 FBgn0033342
FBgn0262367 FBgn0010280
FBgn0262367 FBgn0037763
FBgn0262367 FBgn0262110
FBgn0262367 FBgn0032120
FBgn0262367 FBgn0039727
FBgn0262367 FBgn0262636
FBgn0262367 FBgn0033337
FBgn0262367 FBgn0261794
FBgn0262367 FBgn0051092
FBgn0262367 FBgn0001296
FBgn0262367 FBgn0035090
FBgn0262367 FBgn0004878
FBgn0262367 FBgn0005631
FBgn0262367 FBgn0263706
FBgn0262367 FBgn0033607
FBgn0262367 mir-13b-1
FBgn0262367 FBgn0035793
FBgn0262367 FBgn0003867
FBgn0262367 FBgn0034282
FBgn0262367 FBgn0039141
FBgn0262367 FBgn0015904
FBgn0262367 FBgn0038603
FBgn0262367 FBgn0052264
FBgn0262367 FBgn0031397
FBgn0262367 FBgn0263864
FBgn0262367 FBgn0036665
FBgn0262367 FBgn0011591
FBgn0262367 FBgn0038058
FBgn0262367 FBgn0263278
FBgn0262367 FBgn0038549
FBgn0262367 FBgn0010741
FBgn0262367 FBgn0035610
FBgn0262367 FBgn0083940
FBgn0262367 FBgn0263395
FBgn0262367 FBgn0259712
FBgn0262367 FBgn0022063
FBgn0262367 FBgn0037363
FBgn0262367 FBgn0030576
FBgn0262367 FBgn0038404
FBgn0262367 FBgn0033936
FBgn0262367 FBgn0028274
FBgn0262367 FBgn0032116
FBgn0262367 FBgn0033667
FBgn0262367 FBgn0030838
FBgn0262367 FBgn0033257
FBgn0262367 FBgn0034046
FBgn0262367 FBgn0051163
FBgn0262367 FBgn0020762
FBgn0262367 FBgn0031473
FBgn0262367 FBgn0003499
FBgn0262367 FBgn0035825
FBgn0262367 FBgn0085434
FBgn0262367 FBgn0039283
FBgn0262367 FBgn0035186
FBgn0262367 FBgn0005771
FBgn0262367 FBgn0053531
FBgn0262367 FBgn0025624
FBgn0262367 FBgn0003371
FBgn0262367 FBgn0262872
FBgn0262367 FBgn0053969
FBgn0262367 FBgn0035942
FBgn0262367 FBgn0051729
FBgn0262367 FBgn0039594
FBgn0262367 FBgn0045035
FBgn0262367 FBgn0027342
FBgn0262367 FBgn0037116
FBgn0262367 FBgn0030613
FBgn0262367 FBgn0004368
FBgn0262367 FBgn0030928
FBgn0262367 FBgn0262169
FBgn0262367 FBgn0028965
FBgn0262367 FBgn0086358
FBgn0262367 FBgn0043070
FBgn0262367 FBgn0039321
FBgn0262367 FBgn0003513
FBgn0262367 FBgn0029820
FBgn0262367 FBgn0261823
FBgn0262367 FBgn0034976
FBgn0262367 FBgn0017418
FBgn0262367 FBgn0003130
FBgn0262367 FBgn0001337
FBgn0262367 FBgn0052213
FBgn0262367 FBgn0033224
FBgn0262367 FBgn0039203
FBgn0262367 FBgn0004509
FBgn0262367 FBgn0035953
FBgn0262367 FBgn0011746
FBgn0262367 FBgn0260634
FBgn0262367 FBgn0037094
FBgn0262367 FBgn0003963
FBgn0262367 FBgn0020440
FBgn0262367 FBgn0261642
FBgn0262367 FBgn0004390
FBgn0262367 FBgn0037442
FBgn0262367 FBgn0034240
FBgn0262367 FBgn0003715
FBgn0262367 FBgn0035688
FBgn0262367 FBgn0040071
FBgn0262367 FBgn0022787
FBgn0262367 FBgn0053970
FBgn0262367 FBgn0050035
FBgn0262367 FBgn0027506
FBgn0262367 FBgn0031804
FBgn0262367 FBgn0030266
FBgn0262367 FBgn0038682
FBgn0262367 FBgn0036341
FBgn0262367 FBgn0003117
FBgn0262367 FBgn0039890
FBgn0262367 FBgn0038815
FBgn0262367 FBgn0039644
FBgn0262367 FBgn0031498
FBgn0262367 FBgn0023441
FBgn0262367 FBgn0053208
FBgn0262367 FBgn0035199
FBgn0262367 FBgn0033515
FBgn0262367 FBgn0020306
FBgn0262367 FBgn0027951
FBgn0262367 FBgn0052091
FBgn0262367 FBgn0037485
FBgn0262367 FBgn0035978
FBgn0262367 FBgn0016070
FBgn0262367 FBgn0038652
FBgn0262367 FBgn0037646
FBgn0262367 FBgn0051224
FBgn0262367 FBgn0000119
FBgn0262367 FBgn0029082
FBgn0262367 FBgn0011710
FBgn0262367 FBgn0033697
FBgn0262367 FBgn0259994
FBgn0262367 FBgn0023215
FBgn0262367 FBgn0033945
FBgn0262367 FBgn0035591
FBgn0262367 FBgn0262160
FBgn0262367 FBgn0085370
FBgn0262367 FBgn0052085
FBgn0262367 FBgn0010452
FBgn0262367 FBgn0013948
FBgn0262367 FBgn0004646
FBgn0262367 FBgn0020445
FBgn0051613 FBgn0053874
FBgn0051613 FBgn0053859
FBgn0051613 FBgn0053815
FBgn0051613 FBgn0053850
FBgn0051613 FBgn0053840
FBgn0051613 FBgn0053885
FBgn0051613 FBgn0052409
FBgn0051613 FBgn0053894
FBgn0051613 FBgn0053884
FBgn0051613 FBgn0053823
FBgn0051613 FBgn0053817
FBgn0051613 FBgn0053898
FBgn0051613 FBgn0053828
FBgn0051613 FBgn0053824
FBgn0051613 FBgn0053841
FBgn0051613 FBgn0053837
FBgn0051613 FBgn0053909
FBgn0051613 FBgn0053838
FBgn0051613 FBgn0053890
FBgn0051613 FBgn0053865
FBgn0051613 FBgn0053801
FBgn0051613 FBgn0053883
FBgn0051613 FBgn0053886
FBgn0051613 FBgn0053872
FBgn0051613 FBgn0053877
FBgn0051613 FBgn0053869
FBgn0051613 FBgn0053905
FBgn0051613 FBgn0053822
FBgn0051613 FBgn0053812
FBgn0051613 FBgn0053902
FBgn0051613 FBgn0053892
FBgn0051613 FBgn0053876
FBgn0051613 FBgn0053857
FBgn0051613 FBgn0053849
FBgn0051613 FBgn0053843
FBgn0051613 FBgn0053879
FBgn0051613 FBgn0053808
FBgn0051613 FBgn0053903
FBgn0051613 FBgn0053868
FBgn0051613 FBgn0053829
FBgn0051613 FBgn0053888
FBgn0051613 FBgn0053826
FBgn0051613 His3:CG31613
FBgn0051613 FBgn0250786
FBgn0051613 FBgn0053839
FBgn0051613 FBgn0053554
FBgn0051613 FBgn0053856
FBgn0051613 FBgn0086908
FBgn0051613 FBgn0053848
FBgn0051613 FBgn0053847
FBgn0051613 FBgn0053899
FBgn0051613 FBgn0053832
FBgn0051613 FBgn0085423
FBgn0051613 FBgn0053836
FBgn0051613 FBgn0053816
FBgn0051613 FBgn0053887
FBgn0051613 FBgn0053863
FBgn0051613 FBgn0053846
FBgn0051613 FBgn0051618
FBgn0051613 FBgn0053809
FBgn0051613 FBgn0053820
FBgn0051613 FBgn0086613
FBgn0051613 FBgn0053821
FBgn0051613 FBgn0086694
FBgn0051613 FBgn0053907
FBgn0051613 FBgn0053818
FBgn0051613 FBgn0053900
FBgn0051613 FBgn0053855
FBgn0051613 FBgn0053871
FBgn0051613 FBgn0083969
FBgn0051613 FBgn0053891
FBgn0051613 FBgn0053866
FBgn0051613 FBgn0053896
FBgn0051613 FBgn0053827
FBgn0051613 FBgn0053860
FBgn0051613 FBgn0051613
FBgn0051613 FBgn0053842
FBgn0051613 FBgn0087013
FBgn0051613 FBgn0053803
FBgn0051613 FBgn0053904
FBgn0051613 FBgn0053862
FBgn0051613 FBgn0053893
FBgn0051613 FBgn0053833
FBgn0051613 FBgn0053875
FBgn0051613 FBgn0053834
FBgn0051613 FBgn0061209
FBgn0051613 FBgn0053844
FBgn0051613 FBgn0053897
FBgn0051613 FBgn0053858
FBgn0051613 FBgn0053861
FBgn0051613 FBgn0053831
FBgn0051613 FBgn0053889
FBgn0051613 FBgn0053881
FBgn0051613 FBgn0053870
FBgn0051613 FBgn0053814
FBgn0051613 FBgn0053901
FBgn0051613 FBgn0051617
FBgn0051613 FBgn0053806
FBgn0051613 FBgn0085391
FBgn0051613 FBgn0053878
FBgn0051613 FBgn0053864
FBgn0051613 FBgn0053807
FBgn0051613 FBgn0053835
FBgn0051613 FBgn0053852
FBgn0051613 FBgn0053906
FBgn0051613 FBgn0069354
FBgn0051613 FBgn0053895
FBgn0051613 FBgn0053854
FBgn0051613 FBgn0053910
FBgn0051613 FBgn0053880
FBgn0051613 FBgn0053182
FBgn0051613 FBgn0053845
FBgn0051613 FBgn0053873
FBgn0051613 FBgn0053853
FBgn0051613 FBgn0053908
FBgn0051613 FBgn0053825
FBgn0051613 FBgn0053813
FBgn0051613 FBgn0053851
FBgn0051613 FBgn0053882
FBgn0051613 FBgn0053819
FBgn0051613 FBgn0085383
FBgn0051613 FBgn0053810
FBgn0051613 FBgn0053830
FBgn0051613 FBgn0053804
FBgn0037893 FBgn0042711
FBgn0037893 FBgn0260639
FBgn0037893 FBgn0261984
FBgn0037893 FBgn0040283
FBgn0037893 FBgn0039164
FBgn0037893 FBgn0086347
FBgn0037893 FBgn0038976
FBgn0037893 FBgn0039925
FBgn0037893 CG6719
FBgn0037893 FBgn0039869
FBgn0037893 FBgn0038293
FBgn0037893 FBgn0039208
FBgn0037893 FBgn0041194
FBgn0037893 FBgn0037910
FBgn0037893 FBgn0042710
FBgn0037893 FBgn0038425
FBgn0037893 FBgn0086783
FBgn0037893 FBgn0052138
FBgn0037893 FBgn0038256
FBgn0037893 FBgn0053156
FBgn0037893 FBgn0038585
FBgn0037893 FBgn0040268
FBgn0037893 FBgn0259729
FBgn0037893 FBgn0250786
FBgn0037893 FBgn0037893
FBgn0037893 FBgn0086907
FBgn0037893 FBgn0039705
FBgn0037893 FBgn0038642
FBgn0037893 FBgn0052371
FBgn0037893 FBgn0038056
FBgn0037893 FBgn0038951
FBgn0262420 FBgn0029994
FBgn0262420 FBgn0030566
FBgn0262420 FBgn0038432
FBgn0262420 FBgn0028476
FBgn0262420 FBgn0052971
FBgn0262420 FBgn0260484
FBgn0262420 FBgn0035787
FBgn0262420 FBgn0032775
FBgn0262420 FBgn0052496
FBgn0262420 FBgn0034540
FBgn0262420 FBgn0035678
FBgn0262420 FBgn0035785
FBgn0262420 FBgn0032845
FBgn0262420 FBgn0035782
FBgn0262420 FBgn0040522
FBgn0262420 FBgn0025111
FBgn0262420 FBgn0032228
FBgn0262420 FBgn0023534
FBgn0262420 FBgn0039207
FBgn0262420 FBgn0004369
FBgn0262420 FBgn0035241
FBgn0262420 FBgn0040737
FBgn0262420 FBgn0030077
FBgn0262420 FBgn0261705
FBgn0262420 FBgn0031012
FBgn0262420 FBgn0028935
FBgn0262420 FBgn0261551
FBgn0262420 FBgn0037553
FBgn0262420 FBgn0001276
FBgn0262420 FBgn0037624
FBgn0262420 FBgn0052073
FBgn0262420 FBgn0034909
FBgn0262420 FBgn0039510
FBgn0262420 FBgn0030432
FBgn0262420 FBgn0029727
FBgn0262420 FBgn0035849
FBgn0262420 FBgn0085450
FBgn0262420 FBgn0035279
FBgn0262420 FBgn0037459
FBgn0262420 FBgn0039232
FBgn0262420 FBgn0029716
FBgn0262420 FBgn0085587
FBgn0262420 FBgn0033412
FBgn0262420 FBgn0085682
FBgn0262420 FBgn0033438
FBgn0262420 FBgn0000182
FBgn0262420 FBgn0250841
FBgn0262420 FBgn0028429
FBgn0262420 FBgn0038189
FBgn0262420 FBgn0034159
FBgn0262420 FBgn0250757
FBgn0262420 FBgn0264006
FBgn0262420 FBgn0032489
FBgn0262420 FBgn0034538
FBgn0262420 FBgn0264087
FBgn0262420 FBgn0051140
FBgn0262420 FBgn0039681
FBgn0262420 FBgn0001077
FBgn0262420 FBgn0053349
FBgn0262420 FBgn0011768
FBgn0262420 FBgn0030889
FBgn0262420 FBgn0035359
FBgn0262420 FBgn0033373
FBgn0262420 FBgn0053772
FBgn0262420 FBgn0038084
FBgn0262420 FBgn0259241
FBgn0262420 FBgn0015230
FBgn0262420 FBgn0051862
FBgn0262420 FBgn0050076
FBgn0262420 FBgn0015558
FBgn0262420 FBgn0036552
FBgn0262420 FBgn0085326
FBgn0262420 FBgn0052603
FBgn0262420 FBgn0083998
FBgn0262420 FBgn0053911
FBgn0262420 FBgn0261854
FBgn0262420 FBgn0052639
FBgn0262420 FBgn0033457
FBgn0262420 FBgn0038568
FBgn0262420 FBgn0014863
FBgn0262420 FBgn0033777
FBgn0262420 FBgn0038198
FBgn0262420 FBgn0051551
FBgn0262420 FBgn0030540
FBgn0262420 FBgn0004101
FBgn0262420 FBgn0261259
FBgn0262420 FBgn0030495
FBgn0262420 FBgn0030563
FBgn0262420 FBgn0023175
FBgn0262420 FBgn0030680
FBgn0262420 FBgn0031168
FBgn0262420 FBgn0031251
FBgn0262420 FBgn0051678
FBgn0262420 FBgn0029590
FBgn0262420 FBgn0028375
FBgn0262420 FBgn0036196
FBgn0262420 FBgn0038695
FBgn0262420 FBgn0051057
FBgn0262420 FBgn0030809
FBgn0262420 FBgn0085351
FBgn0262420 FBgn0030228
FBgn0262420 FBgn0030610
FBgn0262420 FBgn0261555
FBgn0262420 FBgn0051637
FBgn0262420 FBgn0085574
FBgn0262420 FBgn0058225
FBgn0262420 FBgn0034013
FBgn0262420 FBgn0036542
FBgn0262420 FBgn0003093
FBgn0262420 FBgn0035612
FBgn0262420 FBgn0051949
FBgn0262420 FBgn0037408
FBgn0262420 FBgn0041203
FBgn0262420 FBgn0031888
FBgn0262420 FBgn0028902
FBgn0262420 FBgn0051097
FBgn0262420 FBgn0050160
FBgn0262420 FBgn0033079
FBgn0262420 FBgn0085551
FBgn0262420 FBgn0036950
FBgn0262420 FBgn0030029
FBgn0262420 FBgn0038512
FBgn0262420 FBgn0261293
FBgn0262420 FBgn0039538
FBgn0262420 FBgn0036179
FBgn0262420 FBgn0036609
FBgn0262420 FBgn0042102
FBgn0262420 FBgn0029922
FBgn0262420 FBgn0042177
FBgn0262420 FBgn0028360
FBgn0262420 FBgn0029911
FBgn0262420 FBgn0263775
FBgn0262420 FBgn0030018
FBgn0262420 FBgn0034731
FBgn0262420 FBgn0085599
FBgn0262420 FBgn0085582
FBgn0262420 FBgn0036340
FBgn0262420 FBgn0034639
FBgn0262420 FBgn0050429
FBgn0262420 FBgn0031645
FBgn0262420 FBgn0039413
FBgn0262420 FBgn0013343
FBgn0262420 FBgn0085640
FBgn0262420 FBgn0028371
FBgn0262420 FBgn0034910
FBgn0262420 FBgn0036627
FBgn0262420 FBgn0030474
FBgn0262420 FBgn0051668
FBgn0262420 FBgn0024991
FBgn0262420 FBgn0031580
FBgn0262420 FBgn0033526
FBgn0262420 FBgn0040699
FBgn0262420 FBgn0002985
FBgn0262420 FBgn0027567
FBgn0262420 FBgn0261597
FBgn0262420 FBgn0259171
FBgn0262420 FBgn0038891
FBgn0262420 FBgn0039039
FBgn0262420 FBgn0033266
FBgn0262420 FBgn0051562
FBgn0262420 FBgn0030037
FBgn0262420 FBgn0035176
FBgn0262420 FBgn0263934
FBgn0262420 FBgn0015838
FBgn0262420 FBgn0036070
FBgn0262420 FBgn0040253
FBgn0262420 FBgn0250871
FBgn0262420 FBgn0035139
FBgn0262420 FBgn0031729
FBgn0262420 FBgn0034435
FBgn0262420 FBgn0011206
FBgn0262420 FBgn0016919
FBgn0262420 FBgn0033645
FBgn0262420 FBgn0029645
FBgn0262420 FBgn0034570
FBgn0262420 FBgn0031378
FBgn0262420 FBgn0051013
FBgn0262420 FBgn0032502
FBgn0262420 FBgn0031512
FBgn0262420 FBgn0038753
FBgn0262420 FBgn0030248
FBgn0262420 FBgn0262870
FBgn0262420 FBgn0021764
FBgn0262420 FBgn0032913
FBgn0262420 FBgn0029707
FBgn0262420 FBgn0262124
FBgn0262420 FBgn0259677
FBgn0262420 FBgn0050413
FBgn0262420 FBgn0024230
FBgn0262420 FBgn0037757
FBgn0262420 FBgn0039597
FBgn0262420 FBgn0028703
FBgn0262420 FBgn0003944
FBgn0262420 FBgn0035848
FBgn0262420 FBgn0033480
FBgn0262420 FBgn0051151
FBgn0262420 FBgn0034822
FBgn0262420 FBgn0039851
FBgn0262420 FBgn0037127
FBgn0262420 FBgn0031941
FBgn0262420 FBgn0051501
FBgn0262420 FBgn0033374
FBgn0262420 FBgn0036874
FBgn0262420 FBgn0025693
FBgn0262420 FBgn0037779
FBgn0262420 FBgn0035546
FBgn0262420 FBgn0025390
FBgn0262420 FBgn0032312
FBgn0262420 FBgn0025642
FBgn0262420 FBgn0032491
FBgn0262420 FBgn0033828
FBgn0262420 FBgn0003268
FBgn0262420 FBgn0033484
FBgn0262420 FBgn0031155
FBgn0262420 FBgn0036684
FBgn0262420 FBgn0000536
FBgn0262420 FBgn0259743
FBgn0262420 FBgn0036195
FBgn0262420 FBgn0030904
FBgn0262420 FBgn0263456
FBgn0262420 FBgn0032813
FBgn0262420 FBgn0026313
FBgn0262420 FBgn0035229
FBgn0262420 FBgn0038702
FBgn0262420 FBgn0024944
FBgn0262420 FBgn0029761
FBgn0262420 FBgn0031721
FBgn0262420 FBgn0037414
FBgn0262420 FBgn0037589
FBgn0262420 FBgn0030997
FBgn0262420 FBgn0033600
FBgn0262420 FBgn0038140
FBgn0262420 FBgn0030003
FBgn0262420 FBgn0038705
FBgn0262420 FBgn0058122
FBgn0262420 FBgn0032372
FBgn0262420 FBgn0260452
FBgn0262420 FBgn0031897
FBgn0262420 FBgn0051686
FBgn0262420 FBgn0002865
FBgn0262420 FBgn0038540
FBgn0262420 FBgn0022935
FBgn0262420 FBgn0020309
FBgn0262420 FBgn0039015
FBgn0262420 FBgn0036541
FBgn0262420 FBgn0032839
FBgn0262420 FBgn0033703
FBgn0262420 FBgn0052767
FBgn0262420 FBgn0259735
FBgn0262420 FBgn0052062
FBgn0262420 FBgn0030980
FBgn0262420 FBgn0039806
FBgn0262420 FBgn0000244
FBgn0262420 FBgn0036786
FBgn0262420 FBgn0023541
FBgn0262420 FBgn0053481
FBgn0262420 FBgn0046886
FBgn0262420 FBgn0039066
FBgn0262420 FBgn0031032
FBgn0262420 FBgn0004395
FBgn0262420 FBgn0083949
FBgn0262420 FBgn0084033
FBgn0262420 FBgn0069931
FBgn0262420 FBgn0041582
FBgn0262420 FBgn0058176
FBgn0262420 FBgn0051823
FBgn0262420 FBgn0063499
FBgn0262420 FBgn0039014
FBgn0262420 FBgn0000552
FBgn0262420 FBgn0028887
FBgn0262420 FBgn0000036
FBgn0262420 FBgn0031275
FBgn0262420 FBgn0058057
FBgn0262420 FBgn0013995
FBgn0262420 FBgn0051345
FBgn0262420 FBgn0036081
FBgn0262420 FBgn0023526
FBgn0262420 FBgn0028658
FBgn0262420 FBgn0038945
FBgn0262420 FBgn0085710
FBgn0262420 FBgn0031581
FBgn0262420 FBgn0030181
FBgn0262420 FBgn0035486
FBgn0262420 FBgn0263929
FBgn0262420 FBgn0030161
FBgn0262420 FBgn0052719
FBgn0262420 FBgn0262110
FBgn0262420 FBgn0036785
FBgn0262420 FBgn0025360
FBgn0262420 FBgn0038889
FBgn0262420 FBgn0042178
FBgn0262420 FBgn0052369
FBgn0262420 FBgn0035756
FBgn0262420 FBgn0069949
FBgn0262420 FBgn0034479
FBgn0262420 FBgn0036730
FBgn0262420 FBgn0033110
FBgn0262420 FBgn0259223
FBgn0262420 FBgn0014028
FBgn0262420 FBgn0036393
FBgn0262420 FBgn0050360
FBgn0262420 FBgn0005631
FBgn0262420 FBgn0031051
FBgn0262420 FBgn0013433
FBgn0262420 FBgn0038839
FBgn0262420 FBgn0030799
FBgn0262420 FBgn0259163
FBgn0262420 FBgn0250755
FBgn0262420 FBgn0037422
FBgn0262420 FBgn0045473
FBgn0262420 FBgn0263260
FBgn0262420 FBgn0040684
FBgn0262420 FBgn0032663
FBgn0262420 FBgn0032827
FBgn0262420 FBgn0036301
FBgn0262420 FBgn0261963
FBgn0262420 FBgn0050158
FBgn0262420 FBgn0040359
FBgn0262420 FBgn0038646
FBgn0262420 FBgn0001612
FBgn0262420 FBgn0001258
FBgn0262420 FBgn0040900
FBgn0262420 FBgn0085494
FBgn0262420 FBgn0034292
FBgn0262420 FBgn0040645
FBgn0262420 FBgn0031444
FBgn0262420 FBgn0034061
FBgn0262420 FBgn0025692
FBgn0262420 FBgn0058130
FBgn0262420 FBgn0046689
FBgn0262420 FBgn0036164
FBgn0262420 FBgn0051296
FBgn0262420 FBgn0085487
FBgn0262420 FBgn0051659
FBgn0262420 FBgn0033310
FBgn0262420 FBgn0262081
FBgn0262420 FBgn0260793
FBgn0262420 FBgn0069961
FBgn0262420 FBgn0001253
FBgn0262420 FBgn0037273
FBgn0262420 FBgn0030763
FBgn0262420 FBgn0024985
FBgn0262420 FBgn0031006
FBgn0262420 FBgn0028482
FBgn0262420 FBgn0037546
FBgn0262420 FBgn0028940
FBgn0262420 FBgn0261547
FBgn0262420 FBgn0036596
FBgn0262420 FBgn0032679
FBgn0262420 FBgn0033049
FBgn0262420 FBgn0051253
FBgn0262420 FBgn0029676
FBgn0262420 FBgn0011554
FBgn0262420 FBgn0033558
FBgn0262420 FBgn0085713
FBgn0262420 FBgn0028999
FBgn0262420 FBgn0261015
FBgn0262420 FBgn0037340
FBgn0262420 FBgn0037030
FBgn0262420 FBgn0040382
FBgn0262420 FBgn0036890
FBgn0262420 FBgn0052398
FBgn0262420 FBgn0034491
FBgn0262420 FBgn0031474
FBgn0262420 FBgn0039170
FBgn0262420 FBgn0002707
FBgn0262420 FBgn0036727
FBgn0262420 FBgn0013305
FBgn0262420 FBgn0022710
FBgn0262420 FBgn0029768
FBgn0262420 FBgn0035157
FBgn0262420 FBgn0028563
FBgn0262420 FBgn0035543
FBgn0262420 FBgn0053177
FBgn0262420 FBgn0051926
FBgn0262420 FBgn0003499
FBgn0262420 FBgn0034326
FBgn0262420 FBgn0045487
FBgn0262420 FBgn0027548
FBgn0262420 FBgn0032276
FBgn0262420 FBgn0052082
FBgn0262420 FBgn0085705
FBgn0262420 FBgn0036995
FBgn0262420 FBgn0053544
FBgn0262420 FBgn0039367
FBgn0262420 FBgn0052112
FBgn0262420 FBgn0000014
FBgn0262420 mir-318
FBgn0262420 FBgn0263118
FBgn0262420 FBgn0036999
FBgn0262420 FBgn0002922
FBgn0262420 FBgn0036607
FBgn0262420 FBgn0085628
FBgn0262420 FBgn0053301
FBgn0262420 FBgn0051741
FBgn0262420 FBgn0039380
FBgn0262420 FBgn0261563
FBgn0262420 FBgn0051858
FBgn0262420 FBgn0260000
FBgn0262420 FBgn0261572
FBgn0262420 FBgn0050087
FBgn0262420 FBgn0051647
FBgn0262420 FBgn0038901
FBgn0262420 FBgn0033726
FBgn0262420 FBgn0052815
FBgn0262420 FBgn0033766
FBgn0262420 FBgn0035271
FBgn0262420 FBgn0003513
FBgn0262420 FBgn0034166
FBgn0262420 FBgn0039257
FBgn0262420 FBgn0046887
FBgn0262420 FBgn0027107
FBgn0262420 FBgn0083999
FBgn0262420 FBgn0051100
FBgn0262420 FBgn0015400
FBgn0262420 FBgn0035807
FBgn0262420 FBgn0040994
FBgn0262420 FBgn0029746
FBgn0262420 FBgn0040106
FBgn0262420 FBgn0037385
FBgn0262420 FBgn0051609
FBgn0262420 FBgn0259229
FBgn0262420 FBgn0051370
FBgn0262420 FBgn0030440
FBgn0262420 FBgn0051437
FBgn0262420 FBgn0259834
FBgn0262420 FBgn0037713
FBgn0262420 FBgn0040536
FBgn0262420 FBgn0085696
FBgn0262420 FBgn0035711
FBgn0262420 FBgn0024232
FBgn0262420 FBgn0031741
FBgn0262420 FBgn0032084
FBgn0262420 FBgn0033076
FBgn0262420 FBgn0051419
FBgn0262420 FBgn0036259
FBgn0262420 FBgn0032374
FBgn0262420 FBgn0035901
FBgn0262420 FBgn0033097
FBgn0262420 FBgn0036494
FBgn0262420 FBgn0261930
FBgn0262420 FBgn0037992
FBgn0262420 FBgn0032457
FBgn0262420 FBgn0032266
FBgn0262420 FBgn0031294
FBgn0262420 FBgn0031373
FBgn0262420 FBgn0050177
FBgn0262420 FBgn0032285
FBgn0262420 FBgn0035087
FBgn0262420 FBgn0085337
FBgn0262420 FBgn0029979
FBgn0262420 FBgn0034624
FBgn0262420 FBgn0036746
FBgn0262420 FBgn0259680
FBgn0262420 FBgn0031808
FBgn0262420 FBgn0035059
FBgn0262420 FBgn0014033
FBgn0262420 FBgn0028741
FBgn0262420 FBgn0031900
FBgn0262420 FBgn0261085
FBgn0262420 FBgn0035552
FBgn0262420 FBgn0014133
FBgn0262420 FBgn0050363
FBgn0262420 FBgn0050325
FBgn0262420 FBgn0052260
FBgn0262420 FBgn0037125
FBgn0262420 FBgn0034283
FBgn0262420 FBgn0085386
FBgn0262420 FBgn0050457
FBgn0262420 FBgn0023441
FBgn0262420 FBgn0001981
FBgn0262420 FBgn0053292
FBgn0262420 FBgn0029720
FBgn0262420 FBgn0086915
FBgn0262420 FBgn0052813
FBgn0262420 FBgn0039669
FBgn0262420 FBgn0033280
FBgn0262420 FBgn0085604
FBgn0262420 FBgn0036851
FBgn0262420 FBgn0003149
FBgn0262420 FBgn0030662
FBgn0262420 FBgn0051262
FBgn0262420 FBgn0038652
FBgn0262420 FBgn0023091
FBgn0262420 FBgn0038596
FBgn0262420 FBgn0039251
FBgn0262420 FBgn0003651
FBgn0262420 FBgn0023518
FBgn0262420 FBgn0085265
FBgn0262420 FBgn0028879
FBgn0262420 FBgn0036757
FBgn0262420 FBgn0259112
FBgn0262420 FBgn0002773
FBgn0262420 FBgn0083975
FBgn0262420 FBgn0054000
FBgn0262420 FBgn0039055
FBgn0262420 FBgn0038656
FBgn0262420 FBgn0003254
FBgn0262420 FBgn0039440
FBgn0262420 FBgn0033030
FBgn0262420 FBgn0041184
FBgn0262420 FBgn0034202
FBgn0262420 FBgn0039734
FBgn0005194 l(2)S61
FBgn0000661 fl(1)302
FBgn0013700 mt:tRNA:M
FBgn0033067 FBgn0030699
FBgn0033067 FBgn0032731
FBgn0033067 FBgn0035102
FBgn0033067 FBgn0011570
FBgn0033067 CG11211
FBgn0033067 FBgn0014075
FBgn0033067 FBgn0038369
FBgn0002466 FBgn0014020
FBgn0002466 FBgn0014011
FBgn0002466 FBgn0003041
FBgn0002466 FBgn0010333
FBgn0002466 FBgn0261714
FBgn0002466 FBgn0036538
FBgn0002466 FBgn0053113
FBgn0002466 sti
FBgn0002466 FBgn0003514
FBgn0002466 FBgn0263979
FBgn0002466 FBgn0053513
FBgn0002466 FBgn0010399
FBgn0259859 Su(Ste):CR42428
FBgn0063414 l(3)3450-I
FBgn0263891 l(3)F58
FBgn0002730 mfs(3)73A
FBgn0045979 PdL14B1
FBgn0032275 FBgn0038068
FBgn0032275 FBgn0051562
FBgn0032275 FBgn0051871
FBgn0032275 FBgn0034990
FBgn0032275 FBgn0051091
FBgn0032275 FBgn0037279
FBgn0032275 FBgn0038067
FBgn0032275 FBgn0036239
FBgn0032275 FBgn0038069
FBgn0032275 FBgn0042207
FBgn0032275 FBgn0260632
FBgn0032275 CG17097
FBgn0032275 FBgn0033999
FBgn0032275 FBgn0050194
FBgn0032275 FBgn0033382
FBgn0032275 FBgn0051089
FBgn0032275 FBgn0036996
FBgn0032275 FBgn0034999
FBgn0032275 FBgn0050410
FBgn0032275 FBgn0051872
FBgn0020816 l(3)Fox
FBgn0035906 FBgn0051855
FBgn0035906 FBgn0035904
FBgn0035906 FBgn0039088
FBgn0035906 FBgn0086908
FBgn0035906 CG6673
FBgn0035906 FBgn0035907
FBgn0035906 FBgn0052495
FBgn0035906 FBgn0037470
FBgn0035906 FBgn0038197
FBgn0037102 CG7172
FBgn0037102 FBgn0039343
FBgn0037102 FBgn0038869
FBgn0037102 FBgn0037893
FBgn0262779 Su(E1)-M
FBgn0010649 l(2)08492
FBgn0085502 CG40624
FBgn0011096 l(1)Q56
FBgn0052105 FBgn0052105
FBgn0052105 CG32105
FBgn0032536 FBgn0034997
FBgn0032536 Ance-3
FBgn0020388 FBgn0038964
FBgn0020388 FBgn0053874
FBgn0020388 FBgn0029711
FBgn0020388 FBgn0039129
FBgn0020388 FBgn0035830
FBgn0020388 FBgn0250906
FBgn0020388 FBgn0039280
FBgn0020388 FBgn0053894
FBgn0020388 FBgn0053884
FBgn0020388 FBgn0053823
FBgn0020388 FBgn0020910
FBgn0020388 FBgn0028992
FBgn0020388 FBgn0053898
FBgn0020388 FBgn0264270
FBgn0020388 FBgn0053824
FBgn0020388 FBgn0034517
FBgn0020388 FBgn0263933
FBgn0020388 FBgn0053841
FBgn0020388 FBgn0036213
FBgn0020388 FBgn0053890
FBgn0020388 FBgn0039622
FBgn0020388 FBgn0032847
FBgn0020388 FBgn0086710
FBgn0020388 FBgn0035162
FBgn0020388 FBgn0029897
FBgn0020388 Pcaf
FBgn0020388 FBgn0053877
FBgn0020388 FBgn0053869
FBgn0020388 FBgn0053905
FBgn0020388 FBgn0261596
FBgn0020388 FBgn0022288
FBgn0020388 FBgn0053892
FBgn0020388 FBgn0032464
FBgn0020388 FBgn0025286
FBgn0020388 FBgn0053857
FBgn0020388 FBgn0035823
FBgn0020388 FBgn0053879
FBgn0020388 FBgn0038546
FBgn0020388 FBgn0023094
FBgn0020388 FBgn0037981
FBgn0020388 FBgn0037279
FBgn0020388 FBgn0035849
FBgn0020388 FBgn0053808
FBgn0020388 FBgn0053903
FBgn0020388 FBgn0053829
FBgn0020388 FBgn0053826
FBgn0020388 FBgn0024352
FBgn0020388 FBgn0043002
FBgn0020388 FBgn0053839
FBgn0020388 FBgn0035709
FBgn0020388 FBgn0053554
FBgn0020388 FBgn0034967
FBgn0020388 FBgn0053856
FBgn0020388 FBgn0035851
FBgn0020388 FBgn0025638
FBgn0020388 FBgn0038402
FBgn0020388 FBgn0053836
FBgn0020388 FBgn0053887
FBgn0020388 FBgn0053863
FBgn0020388 FBgn0036752
FBgn0020388 FBgn0036486
FBgn0020388 FBgn0053809
FBgn0020388 FBgn0023076
FBgn0020388 FBgn0041627
FBgn0020388 FBgn0040368
FBgn0020388 FBgn0034138
FBgn0020388 FBgn0053821
FBgn0020388 FBgn0053907
FBgn0020388 FBgn0024909
FBgn0020388 FBgn0027490
FBgn0020388 FBgn0053896
FBgn0020388 FBgn0051613
FBgn0020388 FBgn0027554
FBgn0020388 FBgn0053803
FBgn0020388 FBgn0053904
FBgn0020388 FBgn0053862
FBgn0020388 FBgn0053833
FBgn0020388 FBgn0034118
FBgn0020388 FBgn0053897
FBgn0020388 FBgn0041171
FBgn0020388 FBgn0051216
FBgn0020388 FBgn0037109
FBgn0020388 FBgn0053889
FBgn0020388 FBgn0053881
FBgn0020388 FBgn0053870
FBgn0020388 FBgn0053814
FBgn0020388 FBgn0053901
FBgn0020388 FBgn0261599
FBgn0020388 FBgn0053806
FBgn0020388 FBgn0038173
FBgn0020388 FBgn0037792
FBgn0020388 FBgn0029823
FBgn0020388 FBgn0043025
FBgn0020388 FBgn0053835
FBgn0020388 FBgn0038578
FBgn0020388 FBgn0035398
FBgn0020388 FBgn0031281
FBgn0020388 FBgn0026324
FBgn0020388 FBgn0027571
FBgn0020388 FBgn0045852
FBgn0020388 FBgn0038788
FBgn0020388 FBgn0025716
FBgn0020388 FBgn0053845
FBgn0020388 FBgn0034728
FBgn0020388 FBgn0020388
FBgn0020388 FBgn0025825
FBgn0020388 FBgn0053830
FBgn0020388 FBgn0053859
FBgn0020388 FBgn0053815
FBgn0020388 FBgn0053850
FBgn0020388 FBgn0022943
FBgn0020388 FBgn0053885
FBgn0020388 FBgn0034849
FBgn0020388 FBgn0024291
FBgn0020388 FBgn0035753
FBgn0020388 FBgn0038172
FBgn0020388 FBgn0035145
FBgn0020388 FBgn0037555
FBgn0020388 FBgn0053817
FBgn0020388 FBgn0086445
FBgn0020388 FBgn0041607
FBgn0020388 FBgn0260632
FBgn0020388 FBgn0053909
FBgn0020388 FBgn0053838
FBgn0020388 FBgn0041210
FBgn0020388 FBgn0053865
FBgn0020388 FBgn0039713
FBgn0020388 FBgn0053883
FBgn0020388 FBgn0053886
FBgn0020388 FBgn0053872
FBgn0020388 FBgn0035997
FBgn0020388 FBgn0261065
FBgn0020388 FBgn0053812
FBgn0020388 FBgn0053902
FBgn0020388 FBgn0053876
FBgn0020388 FBgn0086558
FBgn0020388 FBgn0034795
FBgn0020388 FBgn0041092
FBgn0020388 FBgn0021944
FBgn0020388 FBgn0040007
FBgn0020388 FBgn0025800
FBgn0020388 FBgn0053868
FBgn0020388 FBgn0034970
FBgn0020388 FBgn0053888
FBgn0020388 FBgn0036804
FBgn0020388 FBgn0250786
FBgn0020388 FBgn0020496
FBgn0020388 FBgn0039580
FBgn0020388 FBgn0025637
FBgn0020388 FBgn0040071
FBgn0020388 FBgn0053847
FBgn0020388 FBgn0053848
FBgn0020388 FBgn0053899
FBgn0020388 FBgn0037351
FBgn0020388 FBgn0053832
FBgn0020388 FBgn0033555
FBgn0020388 FBgn0035993
FBgn0020388 FBgn0030663
FBgn0020388 FBgn0028996
FBgn0020388 FBgn0028398
FBgn0020388 FBgn0027592
FBgn0020388 FBgn0051618
FBgn0020388 FBgn0053820
FBgn0020388 FBgn0259162
FBgn0020388 FBgn0035524
FBgn0020388 FBgn0035720
FBgn0020388 FBgn0053818
FBgn0020388 FBgn0053900
FBgn0020388 FBgn0040020
FBgn0020388 FBgn0053871
FBgn0020388 FBgn0053891
FBgn0020388 FBgn0053866
FBgn0020388 FBgn0053860
FBgn0020388 FBgn0032497
FBgn0020388 FBgn0053827
FBgn0020388 FBgn0037105
FBgn0020388 FBgn0034707
FBgn0020388 FBgn0053842
FBgn0020388 FBgn0025679
FBgn0020388 FBgn0053893
FBgn0020388 FBgn0053875
FBgn0020388 FBgn0035978
FBgn0020388 FBgn0061209
FBgn0020388 FBgn0026372
FBgn0020388 FBgn0053844
FBgn0020388 FBgn0023169
FBgn0020388 FBgn0035142
FBgn0020388 FBgn0027079
FBgn0020388 FBgn0032987
FBgn0020388 FBgn0034087
FBgn0020388 FBgn0030891
FBgn0020388 FBgn0053878
FBgn0020388 FBgn0036751
FBgn0020388 FBgn0053906
FBgn0020388 FBgn0033460
FBgn0020388 FBgn0042627
FBgn0020388 FBgn0250907
FBgn0020388 FBgn0033952
FBgn0020388 FBgn0053895
FBgn0020388 FBgn0053854
FBgn0020388 FBgn0053910
FBgn0020388 FBgn0053880
FBgn0020388 FBgn0086472
FBgn0020388 FBgn0053873
FBgn0020388 FBgn0053853
FBgn0020388 FBgn0053908
FBgn0020388 FBgn0032691
FBgn0020388 FBgn0262707
FBgn0020388 FBgn0053851
FBgn0020388 FBgn0051611
FBgn0020388 FBgn0263865
FBgn0020388 FBgn0053882
FBgn0020388 FBgn0039044
FBgn0020388 FBgn0035860
FBgn0020388 FBgn0260962
FBgn0259475 C464
FBgn0001533 l(1)14Aa
FBgn0000500 FBgn0031746
FBgn0000500 Dsk
FBgn0000500 FBgn0262867
FBgn0000500 FBgn0037756
FBgn0000500 FBgn0032472
FBgn0033872 CG6329
FBgn0083053 snoRNA:?18S-1347b
FBgn0025724 FBgn0035909
FBgn0025724 FBgn0028968
FBgn0025724 FBgn0044452
FBgn0025724 FBgn0039358
FBgn0025724 FBgn0034740
FBgn0025724 FBgn0031322
FBgn0025724 FBgn0028360
FBgn0025724 FBgn0029154
FBgn0025724 FBgn0029153
FBgn0025724 FBgn0051823
FBgn0025724 FBgn0025885
FBgn0025724 FBgn0085436
FBgn0025724 FBgn0250906
FBgn0025724 FBgn0039566
FBgn0025724 FBgn0026479
FBgn0025724 FBgn0053105
FBgn0025724 FBgn0028694
FBgn0025724 FBgn0038369
FBgn0025724 FBgn0030960
FBgn0025724 FBgn0032447
FBgn0025724 FBgn0085433
FBgn0025724 FBgn0025724
FBgn0025724 FBgn0051674
FBgn0025724 FBgn0038588
FBgn0025724 FBgn0039241
FBgn0025724 FBgn0065032
FBgn0025724 FBgn0260632
FBgn0025724 FBgn0031450
FBgn0025724 FBgn0035850
FBgn0025724 FBgn0043070
FBgn0025724 FBgn0028325
FBgn0025724 FBgn0039160
FBgn0025724 ?'Cop
FBgn0025724 FBgn0030305
FBgn0025724 FBgn0033906
FBgn0025724 FBgn0028686
FBgn0025724 FBgn0033972
FBgn0025724 FBgn0032889
FBgn0025724 FBgn0052479
FBgn0025724 FBgn0035136
FBgn0025724 FBgn0035154
FBgn0025724 FBgn0029155
FBgn0025724 FBgn0086558
FBgn0025724 FBgn0040075
FBgn0025724 FBgn0030086
FBgn0025724 FBgn0033428
FBgn0025724 FBgn0051120
FBgn0025724 FBgn0037504
FBgn0025724 FBgn0037279
FBgn0025724 FBgn0037481
FBgn0025724 FBgn0032677
FBgn0025724 FBgn0029687
FBgn0025724 FBgn0029722
FBgn0025724 FBgn0025725
FBgn0025724 FBgn0038889
FBgn0025724 FBgn0051855
FBgn0025724 FBgn0028684
FBgn0025724 FBgn0029629
FBgn0025724 FBgn0029176
FBgn0025724 FBgn0045866
FBgn0025724 FBgn0028379
FBgn0025724 FBgn0028688
FBgn0025724 FBgn0036020
FBgn0025724 FBgn0040512
FBgn0025724 FBgn0034659
FBgn0025724 FBgn0038516
FBgn0025724 FBgn0040291
FBgn0025724 FBgn0035195
FBgn0025724 FBgn0040056
FBgn0025724 FBgn0037742
FBgn0025724 FBgn0260659
FBgn0025724 FBgn0038796
FBgn0025724 FBgn0051673
FBgn0025724 FBgn0051821
FBgn0025724 FBgn0069242
FBgn0025724 FBgn0037105
FBgn0025724 FBgn0263200
FBgn0025724 FBgn0028427
FBgn0025724 FBgn0033247
FBgn0025724 FBgn0039371
FBgn0025724 FBgn0037370
FBgn0025724 FBgn0259176
FBgn0025724 FBgn0033246
FBgn0025724 FBgn0260855
FBgn0025724 FBgn0025803
FBgn0025724 FBgn0030207
FBgn0025724 FBgn0034127
FBgn0025724 FBgn0030300
FBgn0025724 FBgn0034739
FBgn0025724 FBgn0261458
FBgn0025724 FBgn0027496
FBgn0025724 FBgn0028695
FBgn0025724 FBgn0032483
FBgn0025724 FBgn0026418
FBgn0025724 FBgn0033714
FBgn0025724 FBgn0031897
FBgn0025724 FBgn0031657
FBgn0025724 FBgn0036990
FBgn0025724 FBgn0028969
FBgn0025724 FBgn0036314
FBgn0025724 FBgn0037182
FBgn0025724 FBgn0026170
FBgn0025724 FBgn0034802
FBgn0025724 FBgn0261243
FBgn0025724 FBgn0036756
FBgn0025724 FBgn0039112
FBgn0025724 FBgn0052483
FBgn0025724 FBgn0037146
FBgn0025724 FBgn0032822
FBgn0025724 FBgn0034728
FBgn0025724 FBgn0262707
FBgn0025724 FBgn0052484
FBgn0025724 FBgn0032076
FBgn0025724 FBgn0030724
FBgn0025724 FBgn0260972
FBgn0025724 FBgn0027329
FBgn0026233 hab
FBgn0087003 tal
FBgn0085667 CG41522
FBgn0029026 l(3)77ABf
FBgn0019694 l(3)68Fg
FBgn0010813 v(3)03699
FBgn0053376 5SrRNA:CR33376
FBgn0005426 l(1)adl15
FBgn0262881 CG43236
FBgn0262286 FBgn0053510
FBgn0262286 FBgn0030566
FBgn0262286 FBgn0052185
FBgn0262286 FBgn0041111
FBgn0262286 FBgn0015376
FBgn0262286 FBgn0003189
FBgn0262286 FBgn0046697
FBgn0262286 FBgn0051522
FBgn0262286 FBgn0085668
FBgn0262286 FBgn0035228
FBgn0262286 FBgn0037754
FBgn0262286 FBgn0038482
FBgn0262286 FBgn0035678
FBgn0262286 FBgn0053290
FBgn0262286 FBgn0032462
FBgn0262286 FBgn0033629
FBgn0262286 FBgn0032126
FBgn0262286 FBgn0027578
FBgn0262286 FBgn0032127
FBgn0262286 FBgn0052686
FBgn0262286 FBgn0085663
FBgn0262286 FBgn0263351
FBgn0262286 FBgn0003334
FBgn0262286 FBgn0053892
FBgn0262286 FBgn0052673
FBgn0262286 FBgn0025827
FBgn0262286 FBgn0037448
FBgn0262286 FBgn0032480
FBgn0262286 FBgn0263995
FBgn0262286 FBgn0058384
FBgn0262286 FBgn0037325
FBgn0262286 FBgn0041229
FBgn0262286 FBgn0017482
FBgn0262286 FBgn0014143
FBgn0262286 FBgn0030937
FBgn0262286 FBgn0259986
FBgn0262286 FBgn0033934
FBgn0262286 FBgn0260970
FBgn0262286 FBgn0085682
FBgn0262286 FBgn0034997
FBgn0262286 FBgn0084040
FBgn0262286 FBgn0034056
FBgn0262286 FBgn0001112
FBgn0262286 FBgn0040299
FBgn0262286 FBgn0264006
FBgn0262286 FBgn0034860
FBgn0262286 FBgn0040658
FBgn0262286 FBgn0259238
FBgn0262286 FBgn0031836
FBgn0262286 FBgn0259245
FBgn0262286 FBgn0042693
FBgn0262286 FBgn0025643
FBgn0262286 FBgn0032295
FBgn0262286 FBgn0260499
FBgn0262286 FBgn0058385
FBgn0262286 FBgn0035359
FBgn0262286 FBgn0025741
FBgn0262286 FBgn0261804
FBgn0262286 FBgn0035512
FBgn0262286 FBgn0058189
FBgn0262286 FBgn0038568
FBgn0262286 FBgn0033650
FBgn0262286 FBgn0002565
FBgn0262286 FBgn0085664
FBgn0262286 FBgn0261259
FBgn0262286 FBgn0053798
FBgn0262286 FBgn0050058
FBgn0262286 FBgn0050464
FBgn0262286 FBgn0042185
FBgn0262286 FBgn0034708
FBgn0262286 FBgn0053870
FBgn0262286 FBgn0036196
FBgn0262286 FBgn0034548
FBgn0262286 FBgn0032864
FBgn0262286 FBgn0036004
FBgn0262286 FBgn0053627
FBgn0262286 FBgn0085428
FBgn0262286 FBgn0036446
FBgn0262286 FBgn0003502
FBgn0262286 FBgn0037138
FBgn0262286 FBgn0000100
FBgn0262286 FBgn0045823
FBgn0262286 FBgn0038401
FBgn0262286 FBgn0028902
FBgn0262286 FBgn0031058
FBgn0262286 FBgn0243516
FBgn0262286 FBgn0034131
FBgn0262286 FBgn0038862
FBgn0262286 FBgn0038686
FBgn0262286 FBgn0015602
FBgn0262286 FBgn0051451
FBgn0262286 FBgn0037755
FBgn0262286 FBgn0036577
FBgn0262286 FBgn0034720
FBgn0262286 FBgn0052523
FBgn0262286 FBgn0033993
FBgn0262286 FBgn0042201
FBgn0262286 FBgn0039633
FBgn0262286 FBgn0039522
FBgn0262286 FBgn0000395
FBgn0262286 FBgn0259244
FBgn0262286 FBgn0259171
FBgn0262286 FBgn0029839
FBgn0262286 FBgn0053666
FBgn0262286 FBgn0263873
FBgn0262286 FBgn0029854
FBgn0262286 FBgn0002121
FBgn0262286 FBgn0033391
FBgn0262286 FBgn0033846
FBgn0262286 FBgn0041605
FBgn0262286 FBgn0045038
FBgn0262286 mir-1001
FBgn0262286 FBgn0051798
FBgn0262286 FBgn0033645
FBgn0262286 FBgn0053868
FBgn0262286 FBgn0053888
FBgn0262286 FBgn0040353
FBgn0262286 FBgn0034611
FBgn0262286 FBgn0021764
FBgn0262286 FBgn0033469
FBgn0262286 FBgn0025549
FBgn0262286 FBgn0069933
FBgn0262286 FBgn0004811
FBgn0262286 FBgn0033155
FBgn0262286 FBgn0259108
FBgn0262286 FBgn0023214
FBgn0262286 FBgn0002284
FBgn0262286 FBgn0000996
FBgn0262286 FBgn0001224
FBgn0262286 FBgn0037326
FBgn0262286 FBgn0260971
FBgn0262286 FBgn0026376
FBgn0262286 FBgn0259743
FBgn0262286 FBgn0036398
FBgn0262286 FBgn0036830
FBgn0262286 FBgn0028550
FBgn0262286 FBgn0021895
FBgn0262286 FBgn0053200
FBgn0262286 FBgn0036556
FBgn0262286 FBgn0035142
FBgn0262286 FBgn0261260
FBgn0262286 FBgn0035364
FBgn0262286 FBgn0001086
FBgn0262286 FBgn0032590
FBgn0262286 FBgn0053878
FBgn0262286 FBgn0262717
FBgn0262286 FBgn0085517
FBgn0262286 FBgn0040849
FBgn0262286 FBgn0029965
FBgn0262286 FBgn0000227
FBgn0262286 FBgn0027111
FBgn0262286 FBgn0259735
FBgn0262286 FBgn0052062
FBgn0262286 FBgn0030795
FBgn0262286 FBgn0259110
FBgn0262286 FBgn0259147
FBgn0262286 FBgn0000117
FBgn0262286 FBgn0035702
FBgn0262286 FBgn0040755
FBgn0262286 FBgn0053882
FBgn0262286 FBgn0033476
FBgn0262286 FBgn0036735
FBgn0262286 FBgn0032713
FBgn0262286 FBgn0043903
FBgn0262286 FBgn0011692
FBgn0262286 FBgn0053894
FBgn0262286 FBgn0053884
FBgn0262286 FBgn0053898
FBgn0262286 FBgn0031138
FBgn0262286 FBgn0260748
FBgn0262286 FBgn0051784
FBgn0262286 FBgn0028953
FBgn0262286 FBgn0029717
FBgn0262286 FBgn0003607
FBgn0262286 FBgn0040363
FBgn0262286 FBgn0039428
FBgn0262286 FBgn0259246
FBgn0262286 FBgn0011656
FBgn0262286 FBgn0031581
FBgn0262286 FBgn0003016
FBgn0262286 FBgn0084012
FBgn0262286 FBgn0029812
FBgn0262286 FBgn0035101
FBgn0262286 FBgn0263929
FBgn0262286 FBgn0085677
FBgn0262286 FBgn0054045
FBgn0262286 FBgn0034434
FBgn0262286 FBgn0025866
FBgn0262286 FBgn0031537
FBgn0262286 FBgn0033654
FBgn0262286 FBgn0261802
FBgn0262286 FBgn0037770
FBgn0262286 FBgn0032635
FBgn0262286 FBgn0029962
FBgn0262286 FBgn0038927
FBgn0262286 FBgn0036922
FBgn0262286 FBgn0037506
FBgn0262286 FBgn0037339
FBgn0262286 FBgn0024963
FBgn0262286 FBgn0030756
FBgn0262286 FBgn0037878
FBgn0262286 FBgn0085444
FBgn0262286 FBgn0000037
FBgn0262286 FBgn0263706
FBgn0262286 FBgn0260447
FBgn0262286 FBgn0032663
FBgn0262286 FBgn0037539
FBgn0262286 FBgn0085310
FBgn0262286 FBgn0001565
FBgn0262286 FBgn0085693
FBgn0262286 FBgn0028970
FBgn0262286 FBgn0027495
FBgn0262286 FBgn0038510
FBgn0262286 FBgn0032498
FBgn0262286 FBgn0036668
FBgn0262286 FBgn0030375
FBgn0262286 FBgn0041235
FBgn0262286 FBgn0259176
FBgn0262286 FBgn0015770
FBgn0262286 FBgn0016120
FBgn0262286 FBgn0033310
FBgn0262286 FBgn0032252
FBgn0262286 FBgn0261588
FBgn0262286 FBgn0001253
FBgn0262286 FBgn0263604
FBgn0262286 FBgn0033042
FBgn0262286 FBgn0037363
FBgn0262286 FBgn0034052
FBgn0262286 FBgn0261547
FBgn0262286 FBgn0051253
FBgn0262286 FBgn0011554
FBgn0262286 FBgn0261108
FBgn0262286 FBgn0250823
FBgn0262286 FBgn0038676
FBgn0262286 FBgn0037415
FBgn0262286 FBgn0014075
FBgn0262286 FBgn0261015
FBgn0262286 FBgn0263131
FBgn0262286 FBgn0039873
FBgn0262286 FBgn0016983
FBgn0262286 FBgn0034978
FBgn0262286 FBgn0069924
FBgn0262286 FBgn0016053
FBgn0262286 FBgn0035375
FBgn0262286 FBgn0052111
FBgn0262286 FBgn0036066
FBgn0262286 FBgn0034715
FBgn0262286 FBgn0259168
FBgn0262286 FBgn0035495
FBgn0262286 FBgn0035325
FBgn0262286 FBgn0030931
FBgn0262286 FBgn0051858
FBgn0262286 FBgn0037753
FBgn0262286 FBgn0030665
FBgn0262286 FBgn0085676
FBgn0262286 FBgn0020261
FBgn0262286 FBgn0054038
FBgn0262286 FBgn0033766
FBgn0262286 FBgn0029903
FBgn0262286 FBgn0032907
FBgn0262286 FBgn0000015
FBgn0262286 FBgn0029898
FBgn0262286 FBgn0085616
FBgn0262286 FBgn0053876
FBgn0262286 FBgn0037577
FBgn0262286 FBgn0035283
FBgn0262286 FBgn0085200
FBgn0262286 FBgn0026318
FBgn0262286 FBgn0036835
FBgn0262286 FBgn0085285
FBgn0262286 FBgn0039861
FBgn0262286 FBgn0035444
FBgn0262286 FBgn0038365
FBgn0262286 FBgn0038487
FBgn0262286 FBgn0039667
FBgn0262286 FBgn0035216
FBgn0262286 FBgn0039000
FBgn0262286 FBgn0003715
FBgn0262286 FBgn0259242
FBgn0262286 FBgn0261238
FBgn0262286 FBgn0032285
FBgn0262286 FBgn0001323
FBgn0262286 FBgn0085337
FBgn0262286 FBgn0084042
FBgn0262286 FBgn0035541
FBgn0262286 FBgn0038946
FBgn0262286 FBgn0259145
FBgn0262286 FBgn0083919
FBgn0262286 FBgn0035059
FBgn0262286 FBgn0028891
FBgn0262286 FBgn0033296
FBgn0262286 FBgn0029573
FBgn0262286 FBgn0034322
FBgn0262286 FBgn0033657
FBgn0262286 FBgn0053900
FBgn0262286 FBgn0050325
FBgn0262286 FBgn0031707
FBgn0262286 FBgn0037525
FBgn0262286 FBgn0023441
FBgn0262286 FBgn0033324
FBgn0262286 FBgn0261931
FBgn0262286 FBgn0037045
FBgn0262286 FBgn0259175
FBgn0262286 FBgn0033191
FBgn0262286 FBgn0010329
FBgn0262286 FBgn0263605
FBgn0262286 FBgn0051089
FBgn0262286 FBgn0031530
FBgn0262286 FBgn0261526
FBgn0262286 FBgn0053098
FBgn0262286 FBgn0033850
FBgn0262286 FBgn0260658
FBgn0262286 FBgn0058354
FBgn0262286 FBgn0050431
FBgn0262286 FBgn0263980
FBgn0262286 FBgn0259219
FBgn0262286 FBgn0032340
FBgn0262286 FBgn0039169
FBgn0262286 FBgn0005561
FBgn0262286 FBgn0000577
FBgn0262286 FBgn0053880
FBgn0262286 FBgn0013948
FBgn0262286 FBgn0035016
FBgn0262286 FBgn0038893
FBgn0262286 FBgn0034284
FBgn0262286 FBgn0002973
FBgn0262286 FBgn0040296
FBgn0262286 FBgn0053874
FBgn0262286 FBgn0038440
FBgn0262286 FBgn0027948
FBgn0262286 FBgn0261041
FBgn0262286 FBgn0067783
FBgn0262286 FBgn0032369
FBgn0262286 FBgn0263933
FBgn0262286 FBgn0037413
FBgn0262286 FBgn0053890
FBgn0262286 FBgn0033158
FBgn0262286 FBgn0032506
FBgn0262286 FBgn0023506
FBgn0262286 FBgn0024989
FBgn0262286 FBgn0032228
FBgn0262286 FBgn0004227
FBgn0262286 FBgn0261089
FBgn0262286 FBgn0004369
FBgn0262286 FBgn0028647
FBgn0262286 FBgn0263774
FBgn0262286 FBgn0023510
FBgn0262286 FBgn0086370
FBgn0262286 FBgn0012034
FBgn0262286 FBgn0086916
FBgn0262286 FBgn0053467
FBgn0262286 FBgn0039758
FBgn0262286 FBgn0051797
FBgn0262286 FBgn0035833
FBgn0262286 FBgn0085450
FBgn0262286 FBgn0039883
FBgn0262286 FBgn0035845
FBgn0262286 FBgn0039111
FBgn0262286 FBgn0026263
FBgn0262286 FBgn0058269
FBgn0262286 FBgn0028429
FBgn0262286 FBgn0084001
FBgn0262286 FBgn0261671
FBgn0262286 FBgn0031923
FBgn0262286 FBgn0033815
FBgn0262286 FBgn0039071
FBgn0262286 FBgn0005695
FBgn0262286 FBgn0037897
FBgn0262286 FBgn0037758
FBgn0262286 FBgn0039479
FBgn0262286 FBgn0031854
FBgn0262286 FBgn0004380
FBgn0262286 FBgn0015828
FBgn0262286 FBgn0037556
FBgn0262286 FBgn0053896
FBgn0262286 FBgn0259241
FBgn0262286 FBgn0000032
FBgn0262286 FBgn0263594
FBgn0262286 FBgn0030964
FBgn0262286 FBgn0030864
FBgn0262286 FBgn0032700
FBgn0262286 FBgn0036476
FBgn0262286 FBgn0037133
FBgn0262286 FBgn0083971
FBgn0262286 FBgn0039338
FBgn0262286 FBgn0034718
FBgn0262286 FBgn0035332
FBgn0262286 FBgn0033876
FBgn0262286 FBgn0004666
FBgn0262286 FBgn0030890
FBgn0262286 FBgn0024987
FBgn0262286 FBgn0086902
FBgn0262286 FBgn0039591
FBgn0262286 FBgn0033953
FBgn0262286 FBgn0024945
FBgn0262286 FBgn0031520
FBgn0262286 FBgn0033442
FBgn0262286 FBgn0054034
FBgn0262286 FBgn0035132
FBgn0262286 FBgn0051097
FBgn0262286 FBgn0031816
FBgn0262286 FBgn0036230
FBgn0262286 FBgn0084025
FBgn0262286 FBgn0033512
FBgn0262286 FBgn0010238
FBgn0262286 FBgn0263775
FBgn0262286 FBgn0039067
FBgn0262286 FBgn0036918
FBgn0262286 FBgn0061173
FBgn0262286 FBgn0035649
FBgn0262286 FBgn0032454
FBgn0262286 FBgn0069966
FBgn0262286 FBgn0259146
FBgn0262286 FBgn0263236
FBgn0262286 FBgn0053872
FBgn0262286 FBgn0029896
FBgn0262286 FBgn0011739
FBgn0262286 FBgn0030400
FBgn0262286 FBgn0039868
FBgn0262286 FBgn0052549
FBgn0262286 FBgn0052066
FBgn0262286 FBgn0262869
FBgn0262286 FBgn0053902
FBgn0262286 FBgn0036678
FBgn0262286 FBgn0040505
FBgn0262286 FBgn0033943
FBgn0262286 FBgn0015838
FBgn0262286 FBgn0261801
FBgn0262286 FBgn0003567
FBgn0262286 FBgn0085675
FBgn0262286 FBgn0011206
FBgn0262286 FBgn0083991
FBgn0262286 FBgn0003339
FBgn0262286 FBgn0053260
FBgn0262286 FBgn0050046
FBgn0262286 FBgn0037344
FBgn0262286 FBgn0030893
FBgn0262286 FBgn0085521
FBgn0262286 FBgn0038967
FBgn0262286 FBgn0040032
FBgn0262286 FBgn0054031
FBgn0262286 FBgn0058002
FBgn0262286 FBgn0015565
FBgn0262286 FBgn0034914
FBgn0262286 FBgn0262739
FBgn0262286 FBgn0044051
FBgn0262286 FBgn0053795
FBgn0262286 FBgn0261928
FBgn0262286 FBgn0032363
FBgn0262286 FBgn0027546
FBgn0262286 FBgn0085220
FBgn0262286 FBgn0038820
FBgn0262286 FBgn0050392
FBgn0262286 FBgn0029863
FBgn0262286 FBgn0000163
FBgn0262286 FBgn0024944
FBgn0262286 FBgn0261862
FBgn0262286 FBgn0011606
FBgn0262286 FBgn0000409
FBgn0262286 FBgn0025865
FBgn0262286 FBgn0038140
FBgn0262286 FBgn0259211
FBgn0262286 FBgn0260241
FBgn0262286 FBgn0036321
FBgn0262286 FBgn0029697
FBgn0262286 FBgn0260964
FBgn0262286 FBgn0028572
FBgn0262286 FBgn0051686
FBgn0262286 FBgn0259240
FBgn0262286 FBgn0029860
FBgn0262286 FBgn0038540
FBgn0262286 FBgn0085350
FBgn0262286 FBgn0085235
FBgn0262286 FBgn0052767
FBgn0262286 FBgn0259167
FBgn0262286 FBgn0015625
FBgn0262286 FBgn0016080
FBgn0262286 FBgn0025631
FBgn0262286 FBgn0263110
FBgn0262286 FBgn0020376
FBgn0262286 FBgn0053908
FBgn0262286 FBgn0262907
FBgn0262286 FBgn0040766
FBgn0262286 FBgn0085624
FBgn0262286 FBgn0028496
FBgn0262286 FBgn0261675
FBgn0262286 FBgn0029711
FBgn0262286 FBgn0032265
FBgn0262286 FBgn0023212
FBgn0262286 FBgn0036964
FBgn0262286 FBgn0010622
FBgn0262286 FBgn0262476
FBgn0262286 FBgn0051016
FBgn0262286 FBgn0063499
FBgn0262286 FBgn0035947
FBgn0262286 FBgn0021979
FBgn0262286 FBgn0034072
FBgn0262286 FBgn0033775
FBgn0262286 FBgn0261477
FBgn0262286 FBgn0039080
FBgn0262286 FBgn0037175
FBgn0262286 FBgn0053681
FBgn0262286 FBgn0028434
FBgn0262286 FBgn0058402
FBgn0262286 FBgn0034741
FBgn0262286 FBgn0053159
FBgn0262286 FBgn0036895
FBgn0262286 FBgn0002778
FBgn0262286 FBgn0263350
FBgn0262286 FBgn0050374
FBgn0262286 FBgn0023542
FBgn0262286 FBgn0040037
FBgn0262286 FBgn0037705
FBgn0262286 FBgn0010280
FBgn0262286 FBgn0034558
FBgn0262286 FBgn0000709
FBgn0262286 FBgn0035533
FBgn0262286 FBgn0035622
FBgn0262286 FBgn0024184
FBgn0262286 FBgn0058239
FBgn0262286 FBgn0069949
FBgn0262286 FBgn0003964
FBgn0262286 FBgn0050271
FBgn0262286 FBgn0013725
FBgn0262286 FBgn0005616
FBgn0262286 FBgn0020307
FBgn0262286 FBgn0001085
FBgn0262286 FBgn0037843
FBgn0262286 FBgn0063649
FBgn0262286 FBgn0032827
FBgn0262286 FBgn0010114
FBgn0262286 FBgn0053639
FBgn0262286 FBgn0010015
FBgn0262286 FBgn0001220
FBgn0262286 FBgn0261279
FBgn0262286 FBgn0036850
FBgn0262286 FBgn0050411
FBgn0262286 FBgn0013813
FBgn0262286 FBgn0051191
FBgn0262286 FBgn0040645
FBgn0262286 FBgn0086904
FBgn0262286 FBgn0085694
FBgn0262286 FBgn0053904
FBgn0262286 FBgn0038285
FBgn0262286 FBgn0026255
FBgn0262286 FBgn0037985
FBgn0262286 FBgn0032074
FBgn0262286 FBgn0028919
FBgn0262286 FBgn0036150
FBgn0262286 FBgn0033558
FBgn0262286 FBgn0261871
FBgn0262286 FBgn0035334
FBgn0262286 FBgn0029929
FBgn0262286 FBgn0036202
FBgn0262286 FBgn0029003
FBgn0262286 FBgn0037307
FBgn0262286 FBgn0052228
FBgn0262286 FBgn0036481
FBgn0262286 FBgn0085446
FBgn0262286 FBgn0085617
FBgn0262286 FBgn0053317
FBgn0262286 FBgn0051926
FBgn0262286 FBgn0033640
FBgn0262286 FBgn0033864
FBgn0262286 FBgn0038662
FBgn0262286 FBgn0028954
FBgn0262286 FBgn0038438
FBgn0262286 FBgn0016032
FBgn0262286 FBgn0085705
FBgn0262286 FBgn0036257
FBgn0262286 FBgn0015321
FBgn0262286 FBgn0025624
FBgn0262286 FBgn0017549
FBgn0262286 FBgn0031114
FBgn0262286 FBgn0261244
FBgn0262286 FBgn0260469
FBgn0262286 FBgn0012051
FBgn0262286 FBgn0035070
FBgn0262286 FBgn0262732
FBgn0262286 FBgn0052107
FBgn0262286 FBgn0259750
FBgn0262286 FBgn0052376
FBgn0262286 FBgn0035431
FBgn0262286 FBgn0033212
FBgn0262286 FBgn0037015
FBgn0262286 FBgn0033639
FBgn0262286 FBgn0053886
FBgn0262286 FBgn0030499
FBgn0262286 FBgn0036372
FBgn0262286 FBgn0031054
FBgn0262286 FBgn0034642
FBgn0262286 FBgn0032651
FBgn0262286 FBgn0046887
FBgn0262286 FBgn0015025
FBgn0262286 FBgn0010263
FBgn0262286 FBgn0030183
FBgn0262286 FBgn0050054
FBgn0262286 FBgn0039553
FBgn0262286 FBgn0035476
FBgn0262286 FBgn0051076
FBgn0262286 FBgn0033958
FBgn0262286 FBgn0085331
FBgn0262286 FBgn0261642
FBgn0262286 FBgn0037005
FBgn0262286 FBgn0052677
FBgn0262286 FBgn0032266
FBgn0262286 FBgn0035309
FBgn0262286 FBgn0050177
FBgn0262286 FBgn0036603
FBgn0262286 FBgn0035657
FBgn0262286 FBgn0085423
FBgn0262286 FBgn0053125
FBgn0262286 FBgn0035611
FBgn0262286 FBgn0028669
FBgn0262286 FBgn0005672
FBgn0262286 FBgn0086613
FBgn0262286 FBgn0037093
FBgn0262286 FBgn0052260
FBgn0262286 FBgn0038815
FBgn0262286 FBgn0033668
FBgn0262286 FBgn0037939
FBgn0262286 FBgn0038846
FBgn0262286 FBgn0037485
FBgn0262286 FBgn0032368
FBgn0262286 FBgn0035308
FBgn0262286 FBgn0035390
FBgn0262286 FBgn0026179
FBgn0262286 FBgn0035800
FBgn0262286 FBgn0038837
FBgn0262286 FBgn0040385
FBgn0262286 FBgn0001128
FBgn0262286 FBgn0053906
FBgn0262286 FBgn0030574
FBgn0262286 FBgn0032753
FBgn0262286 FBgn0031728
FBgn0262286 FBgn0058006
FBgn0262286 FBgn0032233
FBgn0262286 FBgn0039638
FBgn0262286 FBgn0036090
FBgn0262286 FBgn0036676
FBgn0262286 FBgn0040355
FBgn0262286 FBgn0051217
FBgn0025921 l(3)78Ad
FBgn0033028 FBgn0036764
FBgn0033028 FBgn0036984
FBgn0033028 FBgn0036493
FBgn0033028 CG11665
FBgn0033028 FBgn0037203
FBgn0033028 FBgn0086558
FBgn0011836 FBgn0053874
FBgn0011836 FBgn0017550
FBgn0011836 FBgn0261675
FBgn0011836 FBgn0015562
FBgn0011836 FBgn0038862
FBgn0011836 FBgn0040394
FBgn0011836 FBgn0033465
FBgn0011836 FBgn0030096
FBgn0011836 FBgn0053884
FBgn0011836 FBgn0053894
FBgn0011836 FBgn0040078
FBgn0011836 FBgn0037613
FBgn0011836 FBgn0025455
FBgn0011836 FBgn0053898
FBgn0011836 FBgn0039110
FBgn0011836 FBgn0037610
FBgn0011836 FBgn0032775
FBgn0011836 FBgn0021750
FBgn0011836 FBgn0015622
FBgn0011836 FBgn0053890
FBgn0011836 FBgn0032847
FBgn0011836 FBgn0023181
FBgn0011836 FBgn0015806
FBgn0011836 FBgn0053872
FBgn0011836 FBgn0053886
FBgn0011836 FBgn0029896
FBgn0011836 FBgn0039349
FBgn0011836 FBgn0031054
FBgn0011836 FBgn0261065
FBgn0011836 FBgn0086129
FBgn0011836 FBgn0031187
FBgn0011836 FBgn0025674
FBgn0011836 FBgn0053902
FBgn0011836 FBgn0053892
FBgn0011836 FBgn0032223
FBgn0011836 FBgn0053876
FBgn0011836 FBgn0086558
FBgn0011836 FBgn0052133
FBgn0011836 FBgn0021944
FBgn0011836 FBgn0039417
FBgn0011836 FBgn0036285
FBgn0011836 FBgn0034691
FBgn0011836 FBgn0053868
FBgn0011836 FBgn0011836
FBgn0011836 FBgn0053888
FBgn0011836 FBgn0029176
FBgn0011836 FBgn0260817
FBgn0011836 FBgn0031309
FBgn0011836 FBgn0037255
FBgn0011836 FBgn0262124
FBgn0011836 FBgn0261789
FBgn0011836 FBgn0086368
FBgn0011836 FBgn0031413
FBgn0011836 FBgn0038271
FBgn0011836 FBgn0024891
FBgn0011836 FBgn0031759
FBgn0011836 FBgn0031813
FBgn0011836 FBgn0038516
FBgn0011836 FBgn0038965
FBgn0011836 FBgn0028398
FBgn0011836 FBgn0086694
FBgn0011836 FBgn0053900
FBgn0011836 FBgn0051953
FBgn0011836 FBgn0259482
FBgn0011836 FBgn0037093
FBgn0011836 FBgn0015270
FBgn0011836 FBgn0024909
FBgn0011836 FBgn0033160
FBgn0011836 FBgn0083969
FBgn0011836 FBgn0053896
FBgn0011836 FBgn0027873
FBgn0011836 FBgn0037612
FBgn0011836 FBgn0022724
FBgn0011836 FBgn0087008
FBgn0011836 FBgn0028970
FBgn0011836 FBgn0038499
FBgn0011836 FBgn0014001
FBgn0011836 FBgn0032741
FBgn0011836 FBgn0037371
FBgn0011836 FBgn0033247
FBgn0011836 FBgn0086907
FBgn0011836 FBgn0038058
FBgn0011836 FBgn0053904
FBgn0011836 FBgn0025679
FBgn0011836 FBgn0015781
FBgn0011836 FBgn0036298
FBgn0011836 FBgn0061209
FBgn0011836 FBgn0024320
FBgn0011836 FBgn0030478
FBgn0011836 FBgn0023169
FBgn0011836 FBgn0024698
FBgn0011836 FBgn0259211
FBgn0011836 FBgn0264077
FBgn0011836 FBgn0260779
FBgn0011836 FBgn0019650
FBgn0011836 FBgn0053870
FBgn0011836 Taf2
FBgn0011836 FBgn0029823
FBgn0011836 FBgn0053878
FBgn0011836 FBgn0045064
FBgn0011836 FBgn0053906
FBgn0011836 FBgn0034956
FBgn0011836 FBgn0014075
FBgn0011836 FBgn0030377
FBgn0011836 FBgn0030753
FBgn0011836 FBgn0034495
FBgn0011836 FBgn0029789
FBgn0011836 FBgn0026324
FBgn0011836 FBgn0015625
FBgn0011836 FBgn0015949
FBgn0011836 FBgn0053910
FBgn0011836 FBgn0053880
FBgn0011836 FBgn0023514
FBgn0011836 FBgn0038011
FBgn0011836 FBgn0053908
FBgn0011836 FBgn0036428
FBgn0011836 FBgn0038763
FBgn0011836 FBgn0025781
FBgn0011836 FBgn0262707
FBgn0011836 FBgn0020388
FBgn0011836 FBgn0015618
FBgn0011836 FBgn0053882
FBgn0002981 Oce
FBgn0028246 l(3)S000107
FBgn0060662 l(3)S081610b
FBgn0261238 FBgn0261238
FBgn0261238 FBgn0039302
FBgn0261238 Alh
FBgn0261238 FBgn0038593
FBgn0031452 FBgn0259220
FBgn0031452 FBgn0039311
FBgn0031452 FBgn0040283
FBgn0031452 FBgn0035136
FBgn0031452 FBgn0033210
FBgn0031452 Cwc25
FBgn0031452 FBgn0260945
FBgn0031452 FBgn0034400
FBgn0031452 FBgn0034084
FBgn0031452 FBgn0036827
FBgn0031452 FBgn0031912
FBgn0031452 FBgn0031883
FBgn0031452 FBgn0250823
FBgn0031452 FBgn0038927
FBgn0031452 FBgn0260960
FBgn0031452 FBgn0086707
FBgn0031452 FBgn0037550
FBgn0031452 FBgn0033883
FBgn0031452 FBgn0036624
FBgn0031452 FBgn0031628
FBgn0031452 FBgn0033688
FBgn0031452 FBgn0033859
FBgn0031452 FBgn0031492
FBgn0031452 FBgn0037756
FBgn0031452 FBgn0038746
FBgn0028349 l(1)G0175
FBgn0040030 FBgn0039751
FBgn0040030 CG2893
FBgn0040030 FBgn0051809
FBgn0040030 FBgn0051810
FBgn0039626 FBgn0043884
FBgn0039626 Slu7
FBgn0039626 FBgn0086895
FBgn0039626 FBgn0086783
FBgn0010163 ms(Y)hd
FBgn0038392 CG17631
FBgn0051453 FBgn0051855
FBgn0051453 FBgn0051453
FBgn0051453 FBgn0063667
FBgn0051453 pch2
FBgn0051453 FBgn0086254
FBgn0263802 CR43605
FBgn0039779 PH4?SG2
FBgn0037677 FBgn0038365
FBgn0037677 FBgn0041627
FBgn0037677 FBgn0052055
FBgn0037677 FBgn0051902
FBgn0037677 FBgn0051827
FBgn0037677 CG12951
FBgn0037677 FBgn0058160
FBgn0037677 FBgn0083141
FBgn0037677 FBgn0037705
FBgn0037677 FBgn0050085
FBgn0037677 FBgn0051780
FBgn0033844 FBgn0044452
FBgn0033844 FBgn0038239
FBgn0033844 FBgn0038194
FBgn0033844 FBgn0051523
FBgn0033844 FBgn0051522
FBgn0033844 FBgn0037534
FBgn0033844 FBgn0053105
FBgn0033844 FBgn0038461
FBgn0033844 FBgn0035645
FBgn0033844 FBgn0260960
FBgn0033844 FBgn0051141
FBgn0033844 FBgn0086365
FBgn0033844 FBgn0035850
FBgn0033844 FBgn0038037
FBgn0033844 FBgn0038716
FBgn0033844 FBgn0038407
FBgn0033844 FBgn0053116
FBgn0033844 FBgn0050008
FBgn0033844 FBgn0037765
FBgn0033844 FBgn0051787
FBgn0033844 FBgn0036128
FBgn0033844 FBgn0036493
FBgn0033844 FBgn0033913
FBgn0033844 FBgn0037764
FBgn0033844 FBgn0038260
FBgn0033844 FBgn0053303
FBgn0033844 FBgn0053110
FBgn0033844 FBgn0036764
FBgn0033844 FBgn0034681
FBgn0033844 FBgn0038262
FBgn0033844 FBgn0037762
FBgn0033844 FBgn0034383
FBgn0033844 FBgn0037763
FBgn0033844 FBgn0038718
FBgn0033844 FBgn0037203
FBgn0033844 FBgn0034479
FBgn0033844 FBgn0038261
FBgn0033844 FBgn0045866
FBgn0033844 FBgn0034382
FBgn0033844 FBgn0051809
FBgn0033844 FBgn0038717
FBgn0033844 FBgn0033980
FBgn0033844 FBgn0034756
FBgn0033844 FBgn0038720
FBgn0033844 FBgn0037144
FBgn0033844 bbc
FBgn0033844 FBgn0035195
FBgn0033844 FBgn0039519
FBgn0033844 FBgn0040056
FBgn0033844 FBgn0035647
FBgn0033844 FBgn0063649
FBgn0033844 FBgn0039178
FBgn0033844 FBgn0041337
FBgn0033844 FBgn0039006
FBgn0033844 FBgn0042641
FBgn0033844 FBgn0033844
FBgn0033844 FBgn0038986
FBgn0033844 FBgn0069242
FBgn0033844 FBgn0033978
FBgn0033844 FBgn0037761
FBgn0033844 FBgn0038983
FBgn0033844 FBgn0052072
FBgn0033844 FBgn0039030
FBgn0033844 FBgn0035718
FBgn0033844 FBgn0036984
FBgn0033844 FBgn0033981
FBgn0033844 FBgn0051530
FBgn0033844 FBgn0038719
FBgn0033844 FBgn0033979
FBgn0033844 FBgn0260942
FBgn0033844 FBgn0038404
FBgn0033844 FBgn0038938
FBgn0033844 FBgn0033982
FBgn0033844 FBgn0036756
FBgn0033844 FBgn0051810
FBgn0033844 FBgn0069354
FBgn0033844 FBgn0037140
FBgn0033844 FBgn0035173
FBgn0033844 FBgn0035771
FBgn0033844 FBgn0259824
FBgn0033844 FBgn0038462
FBgn0033844 FBgn0259164
FBgn0022401 Gase1
FBgn0023435 jew
FBgn0062244 anon-CG11153-unc-13-intergenic
FBgn0044505 BS\gag
FBgn0043902 fad
FBgn0261520 CG32716
FBgn0032865 FBgn0042102
FBgn0032865 FBgn0036322
FBgn0032865 FBgn0035641
FBgn0032865 CG15477
FBgn0032865 FBgn0035084
FBgn0032865 FBgn0085379
FBgn0032865 FBgn0052677
FBgn0032865 FBgn0052447
FBgn0032865 FBgn0036595
FBgn0000115 FBgn0044452
FBgn0000115 FBgn0050291
FBgn0000115 FBgn0039058
FBgn0000115 FBgn0044871
FBgn0000115 FBgn0034400
FBgn0000115 FBgn0010709
FBgn0000115 FBgn0038855
FBgn0000115 FBgn0015277
FBgn0000115 FBgn0028694
FBgn0000115 FBgn0032373
FBgn0000115 FBgn0039505
FBgn0000115 FBgn0023458
FBgn0000115 FBgn0037884
FBgn0000115 FBgn0015797
FBgn0000115 FBgn0033401
FBgn0000115 FBgn0003997
FBgn0000115 FBgn0030305
FBgn0000115 FBgn0262656
FBgn0000115 FBgn0029843
FBgn0000115 FBgn0036493
FBgn0000115 FBgn0033088
FBgn0000115 FBgn0001169
FBgn0000115 FBgn0053303
FBgn0000115 FBgn0036764
FBgn0000115 FBgn0032499
FBgn0000115 FBgn0028546
FBgn0000115 FBgn0250903
FBgn0000115 FBgn0000273
FBgn0000115 FBgn0004509
FBgn0000115 FBgn0020655
FBgn0000115 FBgn0028665
FBgn0000115 FBgn0004066
FBgn0000115 FBgn0000489
FBgn0000115 FBgn0033468
FBgn0000115 FBgn0037203
FBgn0000115 FBgn0015019
FBgn0000115 FBgn0038613
FBgn0000115 FBgn0023167
FBgn0000115 FBgn0031106
FBgn0000115 FBgn0037881
FBgn0000115 FBgn0034854
FBgn0000115 Arf72A
FBgn0000115 FBgn0000319
FBgn0000115 FBgn0004907
FBgn0000115 FBgn0010412
FBgn0000115 FBgn0011706
FBgn0000115 FBgn0035995
FBgn0000115 FBgn0040780
FBgn0000115 FBgn0031643
FBgn0000115 FBgn0015946
FBgn0000115 FBgn0033191
FBgn0000115 FBgn0036984
FBgn0000115 FBgn0032397
FBgn0000115 FBgn0024191
FBgn0000115 FBgn0031064
FBgn0000115 FBgn0039508
FBgn0000115 FBgn0000115
FBgn0000115 FBgn0037979
FBgn0000115 FBgn0011704
FBgn0000115 FBgn0034708
FBgn0000115 FBgn0031985
FBgn0000115 FBgn0031598
FBgn0000115 FBgn0037182
FBgn0000115 FBgn0031534
FBgn0000115 FBgn0036756
FBgn0000115 FBgn0028670
FBgn0000115 FBgn0262116
FBgn0000115 FBgn0028471
FBgn0000115 FBgn0031310
FBgn0000115 FBgn0036349
FBgn0000115 FBgn0028671
FBgn0000115 FBgn0004598
FBgn0000115 FBgn0039044
FBgn0000115 FBgn0005640
FBgn0000115 FBgn0010348
FBgn0000115 FBgn0260972
FBgn0000115 FBgn0086757
FBgn0060715 l(3)S069805
FBgn0011296 FBgn0011296
FBgn0011296 FBgn0250789
FBgn0011296 FBgn0025674
FBgn0011296 FBgn0023175
FBgn0011296 FBgn0013998
FBgn0011296 FBgn0039286
FBgn0011296 FBgn0034513
FBgn0011296 FBgn0037398
FBgn0011296 FBgn0033539
FBgn0011296 FBgn0033107
FBgn0011296 FBgn0035942
FBgn0011296 FBgn0024179
FBgn0011296 FBgn0263705
FBgn0011296 FBgn0032846
FBgn0011296 FBgn0035693
FBgn0011296 FBgn0261955
FBgn0011296 FBgn0014869
FBgn0011296 FBgn0039858
FBgn0011296 FBgn0031488
FBgn0011296 l(2)efl
FBgn0011296 FBgn0015872
FBgn0026088 FBgn0038551
FBgn0026088 FBgn0028473
FBgn0026088 FBgn0033235
FBgn0026088 FBgn0034259
FBgn0026088 FBgn0033160
FBgn0026088 FBgn0085433
FBgn0026088 FBgn0031710
FBgn0026088 CG14818
FBgn0026088 FBgn0037551
FBgn0026088 FBgn0037270
FBgn0026088 FBgn0032053
FBgn0026088 FBgn0033529
FBgn0026088 FBgn0035271
FBgn0026088 FBgn0061196
FBgn0026088 FBgn0031626
FBgn0026088 FBgn0024285
FBgn0026088 FBgn0034461
FBgn0026088 FBgn0052311
FBgn0026088 FBgn0004419
FBgn0026088 FBgn0040895
FBgn0026088 FBgn0261791
FBgn0026088 FBgn0022097
FBgn0026088 FBgn0262735
FBgn0026088 FBgn0036671
FBgn0026088 FBgn0261015
FBgn0026088 FBgn0039159
FBgn0026088 FBgn0039977
FBgn0026088 FBgn0004177
FBgn0026088 FBgn0038389
FBgn0026088 FBgn0038386
FBgn0026088 FBgn0023167
FBgn0026088 FBgn0261789
FBgn0026088 FBgn0036258
FBgn0026088 FBgn0030364
FBgn0028484 FBgn0032683
FBgn0028484 FBgn0031972
FBgn0028484 FBgn0035101
FBgn0028484 FBgn0040475
FBgn0028484 Ack
FBgn0028484 FBgn0037188
FBgn0060362 l(3)S138901b
FBgn0065456 l(2)SH1386
FBgn0040054 CG12475
FBgn0033274 CG14757
FBgn0033274 FBgn0037926
FBgn0002773 FBgn0261112
FBgn0002773 FBgn0026181
FBgn0002773 FBgn0031498
FBgn0002773 FBgn0085434
FBgn0002773 FBgn0005322
FBgn0002773 FBgn0003041
FBgn0002773 FBgn0014001
FBgn0002773 FBgn0064123
FBgn0002773 FBgn0029700
FBgn0002773 FBgn0264272
FBgn0002773 Mlc2
FBgn0002773 FBgn0086358
FBgn0002773 FBgn0040475
FBgn0002773 FBgn0004117
FBgn0002773 FBgn0052311
FBgn0000446 dhm
FBgn0014167 fs(1)2Ca
FBgn0037578 FBgn0038274
FBgn0037578 CG9601
FBgn0037578 FBgn0052075
FBgn0037578 FBgn0038035
FBgn0037578 FBgn0040237
FBgn0037578 FBgn0051320
FBgn0039590 CG10011
FBgn0040475 FBgn0039944
FBgn0040475 FBgn0032731
FBgn0040475 FBgn0250785
FBgn0040475 FBgn0259110
FBgn0040475 FBgn0050372
FBgn0040475 SH3PX1
FBgn0040475 FBgn0086358
FBgn0040475 FBgn0040475
FBgn0040475 FBgn0051314
FBgn0040475 FBgn0082582
FBgn0040475 FBgn0032859
FBgn0040475 FBgn0263289
FBgn0038211 CG9649
FBgn0031107 FBgn0037734
FBgn0031107 FBgn0052850
FBgn0031107 HERC2
FBgn0031107 FBgn0036372
FBgn0031107 FBgn0260936
FBgn0031107 FBgn0033916
FBgn0027532 FBgn0028397
FBgn0027532 FBgn0260749
FBgn0027532 FBgn0259174
FBgn0027532 FBgn0037581
FBgn0027532 FBgn0031608
FBgn0027532 FBgn0031494
FBgn0027532 FBgn0039044
FBgn0027532 CG7139
FBgn0250832 Dup99B
FBgn0065887 l(2)SH0226
FBgn0032803 CG13082
FBgn0002143 l(2)K333
FBgn0036975 FBgn0036479
FBgn0036975 FBgn0038989
FBgn0036975 CG5618
FBgn0036975 FBgn0010339
FBgn0036975 FBgn0001961
FBgn0036975 FBgn0031781
FBgn0036975 FBgn0001224
FBgn0036975 FBgn0038369
FBgn0036975 FBgn0032859
FBgn0036975 FBgn0037124
FBgn0036975 FBgn0011742
FBgn0036975 FBgn0039229
FBgn0036975 FBgn0036786
FBgn0036975 FBgn0011570
FBgn0036975 FBgn0030479
FBgn0036975 FBgn0031437
FBgn0036975 FBgn0034915
FBgn0039042 CG13837
FBgn0034025 FBgn0038016
FBgn0034025 FBgn0005585
FBgn0034025 FBgn0000319
FBgn0034025 FBgn0034258
FBgn0034025 FBgn0032198
FBgn0034025 FBgn0250789
FBgn0034025 FBgn0053087
FBgn0034025 FBgn0263603
FBgn0034025 FBgn0037328
FBgn0034025 FBgn0035720
FBgn0034025 FBgn0035987
FBgn0034025 FBgn0025571
FBgn0034025 FBgn0033160
FBgn0034025 GalNAc-T1
FBgn0034025 FBgn0001258
FBgn0034025 FBgn0262519
FBgn0034025 FBgn0037573
FBgn0034025 FBgn0263599
FBgn0034025 FBgn0087013
FBgn0034025 FBgn0263346
FBgn0034025 FBgn0025352
FBgn0034025 FBgn0030061
FBgn0034025 FBgn0030322
FBgn0034025 FBgn0030993
FBgn0034025 FBgn0027836
FBgn0034025 FBgn0033902
FBgn0034025 FBgn0004889
FBgn0034025 FBgn0039714
FBgn0034025 FBgn0040237
FBgn0034025 FBgn0037008
FBgn0034025 FBgn0034654
FBgn0034025 FBgn0263351
FBgn0034025 FBgn0261800
FBgn0034025 FBgn0261014
FBgn0034025 FBgn0036335
FBgn0034025 FBgn0036853
FBgn0034025 FBgn0027535
FBgn0034025 FBgn0035571
FBgn0034025 FBgn0029093
FBgn0034025 FBgn0038810
FBgn0034025 FBgn0039159
FBgn0034025 FBgn0013749
FBgn0034025 FBgn0032393
FBgn0034025 FBgn0033889
FBgn0034025 FBgn0025582
FBgn0034025 FBgn0004167
FBgn0034025 FBgn0032720
FBgn0034025 FBgn0035591
FBgn0034025 FBgn0015222
FBgn0034025 FBgn0026083
FBgn0034025 FBgn0014002
FBgn0034025 FBgn0033688
FBgn0034025 FBgn0014010
FBgn0034025 FBgn0037815
FBgn0034025 FBgn0028479
FBgn0034025 FBgn0010348
FBgn0034025 FBgn0004636
FBgn0034025 FBgn0022268
FBgn0020365 anon-15ABa
FBgn0084286 Rst(1b)Cyr
FBgn0032964 CG11630
FBgn0020508 FBgn0038964
FBgn0020508 FBgn0027494
FBgn0020508 FBgn0260441
FBgn0020508 FBgn0035720
FBgn0020508 FBgn0015521
FBgn0020508 FBgn0034710
FBgn0020508 FBgn0032640
FBgn0020508 FBgn0035213
FBgn0020508 FBgn0039186
FBgn0020508 FBgn0035102
FBgn0020508 FBgn0038473
FBgn0020508 Ag5r2
FBgn0020508 FBgn0261593
FBgn0020508 FBgn0035253
FBgn0020508 FBgn0030501
FBgn0020508 FBgn0033902
FBgn0020508 FBgn0027084
FBgn0020508 FBgn0000711
FBgn0020508 FBgn0034915
FBgn0020508 FBgn0023517
FBgn0020508 FBgn0036192
FBgn0019770 l(1)48B
FBgn0015863 anon-240K
FBgn0001429 l(1)6Fb
FBgn0052195 CG32195
FBgn0086288 GS2285
FBgn0011784 l(3)05050
FBgn0065723 l(2)SH0566
FBgn0003224 re
FBgn0260441 RpS12
FBgn0011578 ded
FBgn0016863 l(2)39ADa
FBgn0082821 Dar
FBgn0019657 sAM16
FBgn0001087 FBgn0033452
FBgn0001087 FBgn0038845
FBgn0001087 FBgn0040206
FBgn0001087 FBgn0003943
FBgn0001087 FBgn0032779
FBgn0001087 FBgn0004003
FBgn0001087 FBgn0035620
FBgn0001087 g
FBgn0001087 FBgn0030661
FBgn0001087 FBgn0034710
FBgn0001087 FBgn0003008
FBgn0001087 FBgn0001216
FBgn0001087 FBgn0034712
FBgn0001087 FBgn0052183
FBgn0001087 FBgn0033423
FBgn0001087 FBgn0038811
FBgn0001087 FBgn0003996
FBgn0001087 FBgn0015797
FBgn0001087 FBgn0037083
FBgn0001087 FBgn0003210
FBgn0001087 FBgn0013750
FBgn0001087 FBgn0025803
FBgn0001087 FBgn0003279
FBgn0001087 FBgn0043791
FBgn0001087 FBgn0261241
FBgn0001087 FBgn0086558
FBgn0001087 FBgn0002566
FBgn0001087 FBgn0038145
FBgn0001087 FBgn0016123
FBgn0001087 FBgn0263350
FBgn0001087 FBgn0001233
FBgn0001087 FBgn0043362
FBgn0001087 FBgn0034711
FBgn0001087 FBgn0001087
FBgn0001087 FBgn0051855
FBgn0001087 FBgn0028471
FBgn0001087 FBgn0010774
FBgn0001087 FBgn0022772
FBgn0001087 FBgn0035619
FBgn0001087 FBgn0038593
FBgn0001087 FBgn0259832
FBgn0001087 FBgn0001219
FBgn0001087 FBgn0028902
FBgn0001087 FBgn0020647
FBgn0001087 FBgn0032439
FBgn0001087 FBgn0004050
FBgn0001087 FBgn0010348
FBgn0001087 FBgn0002567
FBgn0001087 FBgn0086679
FBgn0263589 CR43614
FBgn0034936 FBgn0085433
FBgn0034936 FBgn0051855
FBgn0034936 FBgn0039016
FBgn0034936 FBgn0051150
FBgn0034936 FBgn0035850
FBgn0034936 FBgn0087002
FBgn0034936 FBgn0036918
FBgn0034936 FBgn0038471
FBgn0034936 CG2970
FBgn0034936 FBgn0036756
FBgn0027093 FBgn0050185
FBgn0027093 FBgn0036515
FBgn0027093 FBgn0040780
FBgn0027093 FBgn0033351
FBgn0027093 FBgn0037707
FBgn0027093 FBgn0053123
FBgn0027093 FBgn0086657
FBgn0027093 FBgn0036756
FBgn0027093 FBgn0030960
FBgn0027093 FBgn0051855
FBgn0027093 FBgn0034401
FBgn0027093 FBgn0030142
FBgn0027093 Aats-arg
FBgn0027093 FBgn0030305
FBgn0027093 FBgn0030724
FBgn0027093 FBgn0260972
FBgn0083007 snoRNA:?28S-1135f
FBgn0001697 l(1)ESHS18
FBgn0037218 FBgn0038659
FBgn0037218 FBgn0040505
FBgn0037218 aux
FBgn0037218 FBgn0250791
FBgn0037218 FBgn0050077
FBgn0037218 FBgn0040206
FBgn0037218 FBgn0040087
FBgn0037218 FBgn0086377
FBgn0037218 FBgn0259896
FBgn0037218 FBgn0039858
FBgn0037218 FBgn0039132
FBgn0033339 FBgn0052344
FBgn0033339 FBgn0033842
FBgn0033339 FBgn0037328
FBgn0033339 FBgn0038145
FBgn0033339 FBgn0035720
FBgn0033339 FBgn0038947
FBgn0033339 FBgn0034681
FBgn0033339 FBgn0036314
FBgn0033339 FBgn0064225
FBgn0033339 FBgn0035753
FBgn0033339 FBgn0033460
FBgn0033339 FBgn0262125
FBgn0033339 sec31
FBgn0033339 FBgn0051855
FBgn0033339 FBgn0034968
FBgn0033339 FBgn0034433
FBgn0033339 FBgn0086710
FBgn0033339 FBgn0045866
FBgn0033339 FBgn0035587
FBgn0033339 FBgn0039757
FBgn0033339 FBgn0039857
FBgn0033339 FBgn0260855
FBgn0033339 FBgn0261596
FBgn0033339 FBgn0033339
FBgn0033339 FBgn0033555
FBgn0001495 l(1)10Bi
FBgn0031240 CG3345
FBgn0086357 Sec61?
FBgn0086357 FBgn0259176
FBgn0086357 FBgn0086357
FBgn0086357 FBgn0260942
FBgn0002573 FBgn0036810
FBgn0002573 FBgn0051156
FBgn0002573 FBgn0039209
FBgn0002573 FBgn0004635
FBgn0002573 FBgn0038397
FBgn0002573 FBgn0010583
FBgn0002573 FBgn0032906
FBgn0002573 FBgn0031041
FBgn0002573 FBgn0031321
FBgn0002573 FBgn0003308
FBgn0002573 FBgn0039130
FBgn0002573 FBgn0036254
FBgn0002573 FBgn0085397
FBgn0002573 FBgn0030674
FBgn0002573 FBgn0033233
FBgn0002573 FBgn0061362
FBgn0002573 FBgn0038427
FBgn0002573 FBgn0263232
FBgn0002573 FBgn0020503
FBgn0002573 FBgn0031885
FBgn0002573 FBgn0033806
FBgn0002573 FBgn0067864
FBgn0002573 FBgn0036733
FBgn0002573 FBgn0039673
FBgn0002573 FBgn0031420
FBgn0002573 FBgn0002732
FBgn0002573 FBgn0051717
FBgn0002573 FBgn0036703
FBgn0002573 FBgn0032670
FBgn0002573 FBgn0037553
FBgn0002573 FBgn0250868
FBgn0002573 FBgn0067312
FBgn0002573 FBgn0034803
FBgn0002573 FBgn0028836
FBgn0002573 FBgn0029524
FBgn0002573 FBgn0032646
FBgn0002573 FBgn0066084
FBgn0002573 FBgn0033468
FBgn0002573 FBgn0000053
FBgn0002573 FBgn0032365
FBgn0002573 FBgn0030038
FBgn0002573 FBgn0052712
FBgn0002573 FBgn0031902
FBgn0002573 FBgn0038481
FBgn0002573 FBgn0035704
FBgn0002573 FBgn0000578
FBgn0002573 FBgn0051898
FBgn0002573 FBgn0259979
FBgn0002573 FBgn0030317
FBgn0002573 FBgn0022986
FBgn0002573 FBgn0034138
FBgn0002573 FBgn0026400
FBgn0002573 FBgn0035198
FBgn0002573 FBgn0038850
FBgn0002573 FBgn0034945
FBgn0002573 FBgn0033787
FBgn0002573 FBgn0039733
FBgn0002573 FBgn0033272
FBgn0002573 FBgn0034989
FBgn0002573 FBgn0028833
FBgn0002573 FBgn0033556
FBgn0002573 FBgn0036465
FBgn0002573 FBgn0034488
FBgn0002573 FBgn0020399
FBgn0002573 FBgn0038834
FBgn0002573 FBgn0023175
FBgn0002573 FBgn0052079
FBgn0002573 FBgn0015929
FBgn0002573 FBgn0037109
FBgn0002573 FBgn0019686
FBgn0002573 FBgn0033714
FBgn0002573 FBgn0031987
FBgn0002573 FBgn0052251
FBgn0002573 FBgn0034627
FBgn0002573 FBgn0000351
FBgn0002573 FBgn0037980
FBgn0002573 FBgn0037010
FBgn0002573 FBgn0034477
FBgn0002573 FBgn0005779
FBgn0002573 FBgn0013772
FBgn0002573 FBgn0038437
FBgn0002573 FBgn0262733
FBgn0002573 FBgn0053178
FBgn0002573 FBgn0027559
FBgn0002573 FBgn0026324
FBgn0002573 FBgn0038389
FBgn0002573 FBgn0038760
FBgn0002573 FBgn0001187
FBgn0002573 FBgn0004404
FBgn0002573 FBgn0028671
FBgn0002573 FBgn0037009
FBgn0002573 FBgn0031968
FBgn0002573 FBgn0033309
FBgn0002573 FBgn0032359
FBgn0002573 FBgn0028717
FBgn0002573 FBgn0029936
FBgn0002573 FBgn0032450
FBgn0002573 FBgn0260012
FBgn0002573 FBgn0035909
FBgn0002573 FBgn0261016
FBgn0002573 FBgn0020299
FBgn0002573 FBgn0033793
FBgn0002573 FBgn0003507
FBgn0002573 FBgn0034537
FBgn0002573 FBgn0030286
FBgn0002573 FBgn0260745
FBgn0002573 FBgn0037537
FBgn0002573 FBgn0037472
FBgn0002573 FBgn0051054
FBgn0002573 FBgn0035267
FBgn0002573 FBgn0015602
FBgn0002573 FBgn0029718
FBgn0002573 FBgn0029133
FBgn0002573 FBgn0260986
FBgn0002573 FBgn0030503
FBgn0002573 FBgn0039413
FBgn0002573 FBgn0020270
FBgn0002573 FBgn0039359
FBgn0002573 FBgn0032135
FBgn0002573 FBgn0032818
FBgn0002573 FBgn0030447
FBgn0002573 FBgn0083985
FBgn0002573 FBgn0030855
FBgn0002573 FBgn0261241
FBgn0002573 FBgn0015268
FBgn0002573 FBgn0259244
FBgn0002573 FBgn0002985
FBgn0002573 FBgn0010612
FBgn0002573 FBgn0033907
FBgn0002573 FBgn0032001
FBgn0002573 FBgn0038891
FBgn0002573 FBgn0085257
FBgn0002573 FBgn0031454
FBgn0002573 FBgn0003742
FBgn0002573 FBgn0051120
FBgn0002573 FBgn0037042
FBgn0002573 FBgn0032940
FBgn0002573 FBgn0050069
FBgn0002573 FBgn0033391
FBgn0002573 FBgn0035812
FBgn0002573 FBgn0026577
FBgn0002573 FBgn0039684
FBgn0002573 FBgn0033392
FBgn0002573 FBgn0026427
FBgn0002573 FBgn0063491
FBgn0002573 FBgn0064117
FBgn0002573 FBgn0035107
FBgn0002573 FBgn0036317
FBgn0002573 FBgn0037228
FBgn0002573 FBgn0262801
FBgn0002573 FBgn0037648
FBgn0002573 FBgn0259725
FBgn0002573 FBgn0033315
FBgn0002573 FBgn0029506
FBgn0002573 FBgn0011706
FBgn0002573 FBgn0036849
FBgn0002573 FBgn0051363
FBgn0002573 FBgn0036825
FBgn0002573 FBgn0032863
FBgn0002573 FBgn0042213
FBgn0002573 FBgn0030990
FBgn0002573 FBgn0005617
FBgn0002573 FBgn0034655
FBgn0002573 FBgn0259173
FBgn0002573 FBgn0003138
FBgn0002573 FBgn0037098
FBgn0002573 FBgn0044811
FBgn0002573 FBgn0027514
FBgn0002573 FBgn0034493
FBgn0002573 FBgn0260458
FBgn0002573 FBgn0033855
FBgn0002573 FBgn0035207
FBgn0002573 FBgn0033753
FBgn0002573 FBgn0030586
FBgn0002573 FBgn0035111
FBgn0002573 FBgn0031395
FBgn0002573 FBgn0036556
FBgn0002573 FBgn0010265
FBgn0002573 FBgn0032633
FBgn0002573 FBgn0038110
FBgn0002573 FBgn0039188
FBgn0002573 FBgn0029810
FBgn0002573 FBgn0037879
FBgn0002573 FBgn0037368
FBgn0002573 FBgn0259199
FBgn0002573 FBgn0083984
FBgn0002573 FBgn0086362
FBgn0002573 FBgn0263600
FBgn0002573 FBgn0039466
FBgn0002573 FBgn0036948
FBgn0002573 FBgn0023514
FBgn0002573 FBgn0035542
FBgn0002573 FBgn0261606
FBgn0002573 FBgn0035097
FBgn0002573 FBgn0085405
FBgn0002573 FBgn0033434
FBgn0002573 FBgn0035868
FBgn0002573 FBgn0000046
FBgn0002573 FBgn0040625
FBgn0002573 FBgn0031213
FBgn0002573 FBgn0025808
FBgn0002573 FBgn0034106
FBgn0002573 FBgn0013342
FBgn0002573 FBgn0027660
FBgn0002573 FBgn0036124
FBgn0002573 FBgn0005634
FBgn0002573 FBgn0086768
FBgn0002573 FBgn0035036
FBgn0002573 FBgn0035140
FBgn0002573 FBgn0041630
FBgn0002573 FBgn0036805
FBgn0002573 FBgn0037446
FBgn0002573 FBgn0033491
FBgn0002573 FBgn0030268
FBgn0002573 FBgn0037260
FBgn0002573 FBgn0003731
FBgn0002573 FBgn0036615
FBgn0002573 FBgn0032551
FBgn0002573 FBgn0028425
FBgn0002573 FBgn0029857
FBgn0002573 FBgn0030711
FBgn0002573 FBgn0051648
FBgn0002573 FBgn0051131
FBgn0002573 FBgn0051314
FBgn0002573 FBgn0037028
FBgn0002573 FBgn0031611
FBgn0002573 FBgn0031851
FBgn0002573 FBgn0261596
FBgn0002573 FBgn0028857
FBgn0002573 FBgn0032723
FBgn0002573 FBgn0032143
FBgn0002573 FBgn0035517
FBgn0002573 FBgn0263929
FBgn0002573 FBgn0035823
FBgn0002573 FBgn0053303
FBgn0002573 FBgn0011660
FBgn0002573 FBgn0032170
FBgn0002573 FBgn0033354
FBgn0002573 FBgn0085335
FBgn0002573 FBgn0025608
FBgn0002573 FBgn0039877
FBgn0002573 FBgn0260397
FBgn0002573 FBgn0037763
FBgn0002573 FBgn0046763
FBgn0002573 FBgn0033388
FBgn0002573 FBgn0038927
FBgn0002573 FBgn0039965
FBgn0002573 FBgn0033337
FBgn0002573 FBgn0067779
FBgn0002573 FBgn0051438
FBgn0002573 FBgn0030833
FBgn0002573 FBgn0261789
FBgn0002573 FBgn0261986
FBgn0002573 FBgn0031782
FBgn0002573 FBgn0030514
FBgn0002573 FBgn0011770
FBgn0002573 FBgn0021873
FBgn0002573 FBgn0000318
FBgn0002573 FBgn0027599
FBgn0002573 FBgn0262518
FBgn0002573 FBgn0051195
FBgn0002573 FBgn0050115
FBgn0002573 FBgn0033422
FBgn0002573 FBgn0011802
FBgn0002573 FBgn0000157
FBgn0002573 FBgn0034634
FBgn0002573 FBgn0051821
FBgn0002573 FBgn0027490
FBgn0002573 FBgn0004456
FBgn0002573 FBgn0015754
FBgn0002573 FBgn0261119
FBgn0002573 FBgn0038697
FBgn0002573 FBgn0026398
FBgn0002573 FBgn0260941
FBgn0002573 FBgn0030375
FBgn0002573 FBgn0034345
FBgn0002573 FBgn0002873
FBgn0002573 FBgn0029657
FBgn0002573 FBgn0033310
FBgn0002573 FBgn0029915
FBgn0002573 FBgn0015546
FBgn0002573 FBgn0260407
FBgn0002573 FBgn0039739
FBgn0002573 FBgn0033890
FBgn0002573 FBgn0001218
FBgn0002573 FBgn0030300
FBgn0002573 FBgn0024320
FBgn0002573 FBgn0038651
FBgn0002573 FBgn0032974
FBgn0002573 FBgn0027496
FBgn0002573 FBgn0010607
FBgn0002573 FBgn0038586
FBgn0002573 FBgn0033138
FBgn0002573 FBgn0036759
FBgn0002573 FBgn0001319
FBgn0002573 FBgn0038621
FBgn0002573 FBgn0029158
FBgn0002573 FBgn0001091
FBgn0002573 FBgn0001974
FBgn0002573 FBgn0022936
FBgn0002573 FBgn0003124
FBgn0002573 FBgn0034050
FBgn0002573 FBgn0033467
FBgn0002573 FBgn0026666
FBgn0002573 FBgn0030090
FBgn0002573 FBgn0002921
FBgn0002573 FBgn0037937
FBgn0002573 FBgn0026753
FBgn0002573 FBgn0031473
FBgn0002573 FBgn0037841
FBgn0002573 FBgn0037296
FBgn0002573 FBgn0026369
FBgn0002573 FBgn0039283
FBgn0002573 FBgn0037188
FBgn0002573 FBgn0036499
FBgn0002573 FBgn0038311
FBgn0002573 FBgn0037623
FBgn0002573 FBgn0038431
FBgn0002573 FBgn0033112
FBgn0002573 FBgn0083960
FBgn0002573 FBgn0040694
FBgn0002573 FBgn0030931
FBgn0002573 FBgn0038772
FBgn0002573 FBgn0035028
FBgn0002573 FBgn0028662
FBgn0002573 FBgn0027088
FBgn0002573 FBgn0052732
FBgn0002573 FBgn0041241
FBgn0002573 FBgn0064912
FBgn0002573 FBgn0034186
FBgn0002573 FBgn0036414
FBgn0002573 FBgn0034666
FBgn0002573 FBgn0028686
FBgn0002573 FBgn0025820
FBgn0002573 FBgn0036142
FBgn0002573 FBgn0038989
FBgn0002573 FBgn0028470
FBgn0002573 FBgn0037741
FBgn0002573 FBgn0039861
FBgn0002573 FBgn0052706
FBgn0002573 FBgn0043069
FBgn0002573 FBgn0259982
FBgn0002573 FBgn0038365
FBgn0002573 FBgn0050496
FBgn0002573 FBgn0032149
FBgn0002573 FBgn0259203
FBgn0002573 FBgn0039249
FBgn0002573 FBgn0030692
FBgn0002573 FBgn0036667
FBgn0002573 FBgn0020766
FBgn0002573 FBgn0052068
FBgn0002573 FBgn0034438
FBgn0002573 FBgn0038129
FBgn0002573 FBgn0036173
FBgn0002573 FBgn0031419
FBgn0002573 FBgn0083919
FBgn0002573 FBgn0035059
FBgn0002573 FBgn0086695
FBgn0002573 FBgn0031643
FBgn0002573 FBgn0034592
FBgn0002573 FBgn0010194
FBgn0002573 FBgn0000326
FBgn0002573 FBgn0031315
FBgn0002573 FBgn0031190
FBgn0002573 FBgn0053348
FBgn0002573 FBgn0069242
FBgn0002573 FBgn0050381
FBgn0002573 FBgn0261938
FBgn0002573 FBgn0034433
FBgn0002573 FBgn0033529
FBgn0002573 FBgn0029887
FBgn0002573 FBgn0038709
FBgn0002573 FBgn0260464
FBgn0002573 FBgn0029925
FBgn0002573 FBgn0038478
FBgn0002573 FBgn0014869
FBgn0002573 FBgn0002564
FBgn0002573 FBgn0035047
FBgn0002573 FBgn0083979
FBgn0002573 FBgn0050016
FBgn0002573 FBgn0039930
FBgn0002573 FBgn0004603
FBgn0002573 FBgn0039562
FBgn0002573 FBgn0085457
FBgn0002573 FBgn0026170
FBgn0002573 FBgn0051635
FBgn0002573 FBgn0027872
FBgn0002573 FBgn0030944
FBgn0002573 FBgn0037848
FBgn0002573 FBgn0054057
FBgn0002573 FBgn0031314
FBgn0002573 FBgn0032058
FBgn0002573 FBgn0032169
FBgn0002573 FBgn0050338
FBgn0002573 FBgn0000636
FBgn0002573 FBgn0015298
FBgn0002573 FBgn0035643
FBgn0002573 FBgn0028689
FBgn0002573 FBgn0262614
FBgn0002573 FBgn0030364
FBgn0002573 FBgn0086757
FBgn0002573 FBgn0260750
FBgn0002573 FBgn0030648
FBgn0002573 FBgn0037810
FBgn0002573 FBgn0015271
FBgn0002573 FBgn0038432
FBgn0002573 FBgn0050461
FBgn0002573 FBgn0034259
FBgn0002573 FBgn0002878
FBgn0002573 FBgn0034270
FBgn0002573 FBgn0052100
FBgn0002573 FBgn0264270
FBgn0002573 FBgn0032859
FBgn0002573 FBgn0263933
FBgn0002573 FBgn0028983
FBgn0002573 FBgn0037019
FBgn0002573 FBgn0034722
FBgn0002573 FBgn0053703
FBgn0002573 FBgn0003328
FBgn0002573 FBgn0002673
FBgn0002573 FBgn0001147
FBgn0002573 FBgn0039835
FBgn0002573 FBgn0031597
FBgn0002573 FBgn0032886
FBgn0002573 FBgn0051961
FBgn0002573 FBgn0035558
FBgn0002573 FBgn0031188
FBgn0002573 FBgn0001228
FBgn0002573 FBgn0037624
FBgn0002573 FBgn0037526
FBgn0002573 FBgn0034650
FBgn0002573 FBgn0039870
FBgn0002573 FBgn0034187
FBgn0002573 FBgn0014879
FBgn0002573 FBgn0085239
FBgn0002573 FBgn0038201
FBgn0002573 FBgn0034889
FBgn0002573 FBgn0030638
FBgn0002573 FBgn0050476
FBgn0002573 FBgn0003865
FBgn0002573 FBgn0030793
FBgn0002573 FBgn0032656
FBgn0002573 FBgn0023545
FBgn0002573 FBgn0023172
FBgn0002573 FBgn0037321
FBgn0002573 FBgn0261276
FBgn0002573 FBgn0034419
FBgn0002573 FBgn0034967
FBgn0002573 FBgn0030578
FBgn0002573 FBgn0037238
FBgn0002573 FBgn0053325
FBgn0002573 FBgn0025387
FBgn0002573 FBgn0032746
FBgn0002573 FBgn0038074
FBgn0002573 FBgn0035592
FBgn0002573 FBgn0031759
FBgn0002573 FBgn0036714
FBgn0002573 FBgn0050015
FBgn0002573 FBgn0053096
FBgn0002573 FBgn0085387
FBgn0002573 FBgn0259794
FBgn0002573 FBgn0024912
FBgn0002573 FBgn0037668
FBgn0002573 FBgn0042712
FBgn0002573 FBgn0016698
FBgn0002573 FBgn0031529
FBgn0002573 FBgn0260659
FBgn0002573 FBgn0033373
FBgn0002573 FBgn0033481
FBgn0002573 FBgn0024909
FBgn0002573 FBgn0002593
FBgn0002573 FBgn0002932
FBgn0002573 FBgn0034987
FBgn0002573 FBgn0034352
FBgn0002573 FBgn0036777
FBgn0002573 FBgn0001222
FBgn0002573 FBgn0085237
FBgn0002573 FBgn0260398
FBgn0002573 FBgn0033813
FBgn0002573 FBgn0033543
FBgn0002573 FBgn0003257
FBgn0002573 FBgn0052246
FBgn0002573 FBgn0260944
FBgn0002573 FBgn0063497
FBgn0002573 FBgn0030800
FBgn0002573 FBgn0039338
FBgn0002573 FBgn0005642
FBgn0002573 FBgn0001139
FBgn0002573 FBgn0039112
FBgn0002573 FBgn0030659
FBgn0002573 FBgn0085203
FBgn0002573 FBgn0038528
FBgn0002573 FBgn0017551
FBgn0002573 FBgn0010704
FBgn0002573 FBgn0030605
FBgn0002573 FBgn0033079
FBgn0002573 FBgn0032474
FBgn0002573 FBgn0000618
FBgn0002573 FBgn0000180
FBgn0002573 FBgn0036230
FBgn0002573 FBgn0038016
FBgn0002573 FBgn0036433
FBgn0002573 FBgn0052554
FBgn0002573 FBgn0042102
FBgn0002573 FBgn0037447
FBgn0002573 FBgn0000414
FBgn0002573 FBgn0033842
FBgn0002573 FBgn0051957
FBgn0002573 FBgn0024555
FBgn0002573 FBgn0041231
FBgn0002573 FBgn0038745
FBgn0002573 FBgn0039640
FBgn0002573 FBgn0035407
FBgn0002573 FBgn0033039
FBgn0002573 FBgn0032955
FBgn0002573 FBgn0020258
FBgn0002573 FBgn0030030
FBgn0002573 FBgn0260939
FBgn0002573 FBgn0052736
FBgn0002573 FBgn0023001
FBgn0002573 FBgn0035416
FBgn0002573 FBgn0033699
FBgn0002573 FBgn0028402
FBgn0002573 FBgn0004407
FBgn0002573 FBgn0019957
FBgn0002573 FBgn0010379
FBgn0002573 FBgn0038286
FBgn0002573 FBgn0031516
FBgn0002573 FBgn0033913
FBgn0002573 FBgn0032731
FBgn0002573 FBgn0054054
FBgn0002573 FBgn0052533
FBgn0002573 FBgn0030645
FBgn0002573 FBgn0025634
FBgn0002573 FBgn0026749
FBgn0002573 FBgn0052945
FBgn0002573 FBgn0031500
FBgn0002573 FBgn0035088
FBgn0002573 FBgn0034689
FBgn0002573 FBgn0011206
FBgn0002573 FBgn0036916
FBgn0002573 FBgn0032229
FBgn0002573 FBgn0050081
FBgn0002573 FBgn0042131
FBgn0002573 FBgn0015575
FBgn0002573 FBgn0033708
FBgn0002573 FBgn0030893
FBgn0002573 FBgn0013997
FBgn0002573 FBgn0039298
FBgn0002573 FBgn0034266
FBgn0002573 FBgn0039306
FBgn0002573 FBgn0027066
FBgn0002573 FBgn0011661
FBgn0002573 FBgn0031068
FBgn0002573 FBgn0038331
FBgn0002573 FBgn0015926
FBgn0002573 FBgn0020912
FBgn0002573 FBgn0042092
FBgn0002573 FBgn0039291
FBgn0002573 FBgn0032225
FBgn0002573 FBgn0035161
FBgn0002573 FBgn0010100
FBgn0002573 FBgn0031403
FBgn0002573 FBgn0022160
FBgn0002573 FBgn0028336
FBgn0002573 FBgn0030272
FBgn0002573 FBgn0031308
FBgn0002573 FBgn0003204
FBgn0002573 FBgn0033608
FBgn0002573 FBgn0027791
FBgn0002573 FBgn0036330
FBgn0002573 FBgn0053679
FBgn0002573 FBgn0013762
FBgn0002573 FBgn0000075
FBgn0002573 FBgn0004102
FBgn0002573 FBgn0030178
FBgn0002573 FBgn0030716
FBgn0002573 FBgn0039020
FBgn0002573 FBgn0050401
FBgn0002573 FBgn0027836
FBgn0002573 FBgn0038455
FBgn0002573 FBgn0263355
FBgn0002573 FBgn0031003
FBgn0002573 FBgn0038702
FBgn0002573 FBgn0034938
FBgn0002573 FBgn0017567
FBgn0002573 FBgn0032036
FBgn0002573 FBgn0024728
FBgn0002573 FBgn0027549
FBgn0002573 FBgn0039738
FBgn0002573 FBgn0031398
FBgn0002573 FBgn0033225
FBgn0002573 FBgn0026058
FBgn0002573 FBgn0033486
FBgn0002573 FBgn0034243
FBgn0002573 FBgn0036511
FBgn0002573 FBgn0026397
FBgn0002573 FBgn0025712
FBgn0002573 FBgn0032973
FBgn0002573 FBgn0027619
FBgn0002573 FBgn0030344
FBgn0002573 FBgn0038326
FBgn0002573 FBgn0028932
FBgn0002573 FBgn0003071
FBgn0002573 FBgn0035805
FBgn0002573 FBgn0010438
FBgn0002573 FBgn0263601
FBgn0002573 FBgn0036964
FBgn0002573 FBgn0086909
FBgn0002573 FBgn0013773
FBgn0002573 FBgn0051473
FBgn0002573 FBgn0051357
FBgn0002573 FBgn0039771
FBgn0002573 FBgn0085230
FBgn0002573 FBgn0034470
FBgn0002573 FBgn0037468
FBgn0002573 FBgn0085433
FBgn0002573 FBgn0034158
FBgn0002573 FBgn0025469
FBgn0002573 FBgn0036819
FBgn0002573 FBgn0038296
FBgn0002573 FBgn0000247
FBgn0002573 FBgn0015622
FBgn0002573 FBgn0031244
FBgn0002573 FBgn0034455
FBgn0002573 FBgn0052669
FBgn0002573 FBgn0031711
FBgn0002573 FBgn0033994
FBgn0002573 FBgn0051460
FBgn0002573 FBgn0031216
FBgn0002573 FBgn0036670
FBgn0002573 FBgn0001269
FBgn0002573 FBgn0015772
FBgn0002573 FBgn0039639
FBgn0002573 FBgn0052479
FBgn0002573 FBgn0039108
FBgn0002573 FBgn0011277
FBgn0002573 FBgn0003250
FBgn0002573 FBgn0021856
FBgn0002573 FBgn0037250
FBgn0002573 FBgn0034049
FBgn0002573 FBgn0264294
FBgn0002573 FBgn0029067
FBgn0002573 FBgn0037021
FBgn0002573 FBgn0039683
FBgn0002573 FBgn0262125
FBgn0002573 FBgn0027596
FBgn0002573 FBgn0030352
FBgn0002573 FBgn0045470
FBgn0002573 FBgn0000709
FBgn0002573 FBgn0037114
FBgn0002573 FBgn0261570
FBgn0002573 FBgn0026388
FBgn0002573 FBgn0050488
FBgn0002573 FBgn0011674
FBgn0002573 FBgn0033570
FBgn0002573 FBgn0031283
FBgn0002573 FBgn0015024
FBgn0002573 FBgn0034277
FBgn0002573 FBgn0023095
FBgn0002573 FBgn0037581
FBgn0002573 FBgn0010747
FBgn0002573 FBgn0035090
FBgn0002573 FBgn0051064
FBgn0002573 FBgn0050410
FBgn0002573 FBgn0029664
FBgn0002573 FBgn0000556
FBgn0002573 FBgn0005616
FBgn0002573 FBgn0035568
FBgn0002573 FBgn0259185
FBgn0002573 FBgn0031134
FBgn0002573 FBgn0003082
FBgn0002573 FBgn0040319
FBgn0002573 FBgn0036505
FBgn0002573 FBgn0040234
FBgn0002573 FBgn0038551
FBgn0002573 FBgn0032811
FBgn0002573 FBgn0001230
FBgn0002573 FBgn0028687
FBgn0002573 FBgn0019830
FBgn0002573 FBgn0038924
FBgn0002573 FBgn0031876
FBgn0002573 FBgn0003423
FBgn0002573 FBgn0023519
FBgn0002573 FBgn0025628
FBgn0002573 FBgn0052500
FBgn0002573 FBgn0003396
FBgn0002573 FBgn0034744
FBgn0002573 FBgn0027108
FBgn0002573 FBgn0033591
FBgn0002573 FBgn0038102
FBgn0002573 FBgn0040900
FBgn0002573 FBgn0046685
FBgn0002573 FBgn0015282
FBgn0002573 FBgn0034061
FBgn0002573 FBgn0032213
FBgn0002573 FBgn0086904
FBgn0002573 FBgn0259230
FBgn0002573 FBgn0035839
FBgn0002573 FBgn0052475
FBgn0002573 FBgn0061196
FBgn0002573 FBgn0262081
FBgn0002573 FBgn0050033
FBgn0002573 FBgn0083940
FBgn0002573 FBgn0033087
FBgn0002573 FBgn0039929
FBgn0002573 FBgn0043796
FBgn0002573 FBgn0022029
FBgn0002573 FBgn0036990
FBgn0002573 FBgn0263097
FBgn0002573 FBgn0037792
FBgn0002573 FBgn0053493
FBgn0002573 FBgn0027565
FBgn0002573 FBgn0259933
FBgn0002573 FBgn0053170
FBgn0002573 FBgn0035334
FBgn0002573 FBgn0037340
FBgn0002573 FBgn0051223
FBgn0002573 FBgn0001120
FBgn0002573 FBgn0010926
FBgn0002573 FBgn0037082
FBgn0002573 FBgn0030189
FBgn0002573 FBgn0035213
FBgn0002573 FBgn0016038
FBgn0002573 FBgn0037634
FBgn0002573 FBgn0032922
FBgn0002573 FBgn0262975
FBgn0002573 FBgn0058172
FBgn0002573 FBgn0039101
FBgn0002573 FBgn0035751
FBgn0002573 FBgn0015520
FBgn0002573 FBgn0005655
FBgn0002573 FBgn0036145
FBgn0002573 FBgn0041188
FBgn0002573 FBgn0034576
FBgn0002573 FBgn0034617
FBgn0002573 FBgn0038469
FBgn0002573 FBgn0032439
FBgn0002573 FBgn0026417
FBgn0002573 FBgn0035916
FBgn0002573 FBgn0052484
FBgn0002573 FBgn0002716
FBgn0002573 FBgn0015316
FBgn0002573 FBgn0046247
FBgn0002573 FBgn0027587
FBgn0002573 FBgn0030963
FBgn0002573 FBgn0000071
FBgn0002573 FBgn0033737
FBgn0002573 FBgn0036118
FBgn0002573 FBgn0086347
FBgn0002573 FBgn0033062
FBgn0002573 FBgn0028954
[truncated: 13,622,165 more chars]
