# Supplementary material for: Sex-Biased Networks and Nodes of Sexually Antagonistic Conflict in Drosophila
Source: Int J Evol Biol. 2013 Jan 22;2013:545392. doi: 10.1155/2013/545392 (PMC3566611; doi:10.1155/2013/545392)
Supplement: Supplementary file 1 — The supplementary material contains nine data files, described as follows: “direct_sexconflict_f_permissive.txt” lists gene IDs for the very female biased genes with an edge to a very male biased gene, based on the permissive network. “direct_sexconflict_m_permissive.txt” lists gene IDs for the very male biased genes with an edge to a very female biased gene, based on the permissive network. “direct_sexconflict_f_strict.txt” lists gene IDs for the very female biased genes with an edge to a very male biased gene, based on the strict network. “direct_sexconflict_m_strict.txt” lists gene IDs for the very male biased genes with an edge to a very female biased gene, based on the strict network. “gene_bias.txt” lists gene IDs and the gene sex-bias bias value. All genes with non-zero expression are included. Note that not all these genes will be in the networks. “indirect_sexconflict_permissive.txt” lists gene IDs for the unbiased genes that have both male biased and female biased network neighbors, for the permissive network. “indirect_sexconflict_strict.txt” lists gene IDs for the unbiased genes that have both male biased and female biased network neighbors, for the strict network. “ppi_permissive.txt” is a two column file of the gene ID pairs that are connected by an edge in the permissive network. “ppi_strict.txt” is a two column file of the gene ID pairs that are connected by an edge in the strict network. [file 545392.f1.zip › ppi_strict.txt]

FBgn0036810 FBgn0261800
FBgn0036810 FBgn0026083
FBgn0036810 FBgn0033741
FBgn0036810 FBgn0030061
FBgn0036810 FBgn0015521
FBgn0036810 FBgn0035987
FBgn0036810 FBgn0031883
FBgn0036810 FBgn0039864
FBgn0036810 FBgn0034313
FBgn0036810 FBgn0262125
FBgn0036810 FBgn0004395
FBgn0036810 FBgn0030364
FBgn0036810 FBgn0033160
FBgn0037191 FBgn0035208
FBgn0051156 FBgn0004907
FBgn0051156 FBgn0038768
FBgn0051156 FBgn0036147
FBgn0051156 FBgn0030114
FBgn0051156 FBgn0034259
FBgn0051156 FBgn0015521
FBgn0051156 FBgn0037279
FBgn0051156 FBgn0031883
FBgn0051156 FBgn0026170
FBgn0051156 FBgn0033160
FBgn0051156 FBgn0038275
FBgn0051156 FBgn0030242
FBgn0051156 FBgn0004656
FBgn0051156 FBgn0001216
FBgn0051156 FBgn0037270
FBgn0051156 FBgn0004587
FBgn0051156 FBgn0030061
FBgn0051156 FBgn0005655
FBgn0051156 FBgn0033902
FBgn0051156 FBgn0036258
FBgn0051156 FBgn0014028
FBgn0051156 FBgn0028411
FBgn0004635 FBgn0015286
FBgn0004635 FBgn0038964
FBgn0004635 FBgn0014868
FBgn0004635 FBgn0052179
FBgn0004635 FBgn0260439
FBgn0004635 FBgn0033741
FBgn0004635 FBgn0033205
FBgn0004635 FBgn0023212
FBgn0004635 FBgn0036929
FBgn0004635 FBgn0032961
FBgn0004635 FBgn0027291
FBgn0004635 FBgn0033039
FBgn0004635 FBgn0011604
FBgn0004635 FBgn0033208
FBgn0004635 FBgn0037551
FBgn0004635 FBgn0263599
FBgn0004635 FBgn0037270
FBgn0004635 FBgn0025352
FBgn0004635 FBgn0037632
FBgn0004635 FBgn0033902
FBgn0004635 FBgn0058042
FBgn0004635 FBgn0040237
FBgn0004635 FBgn0034654
FBgn0004635 FBgn0030086
FBgn0004635 FBgn0004926
FBgn0004635 FBgn0260441
FBgn0004635 FBgn0027086
FBgn0004635 FBgn0038145
FBgn0004635 FBgn0010516
FBgn0004635 FBgn0029093
FBgn0004635 FBgn0031883
FBgn0004635 FBgn0011745
FBgn0004635 FBgn0262125
FBgn0004635 FBgn0029687
FBgn0004635 FBgn0027568
FBgn0004635 FBgn0064117
FBgn0004635 FBgn0028419
FBgn0004635 FBgn0015019
FBgn0004635 FBgn0034361
FBgn0004635 FBgn0261593
FBgn0004635 FBgn0052699
FBgn0004635 FBgn0034277
FBgn0004635 FBgn0035471
FBgn0004635 FBgn0021795
FBgn0004635 FBgn0039674
FBgn0004635 FBgn0035473
FBgn0004635 FBgn0028479
FBgn0004635 FBgn0033926
FBgn0004635 FBgn0000319
FBgn0004635 FBgn0034398
FBgn0004635 FBgn0034258
FBgn0004635 FBgn0086356
FBgn0004635 FBgn0032240
FBgn0004635 FBgn0037894
FBgn0004635 FBgn0035195
FBgn0004635 FBgn0053087
FBgn0004635 FBgn0005672
FBgn0004635 FBgn0004908
FBgn0004635 FBgn0028473
FBgn0004635 FBgn0262518
FBgn0004635 FBgn0028687
FBgn0004635 FBgn0035720
FBgn0004635 FBgn0005674
FBgn0004635 FBgn0026196
FBgn0004635 FBgn0031529
FBgn0004635 FBgn0015904
FBgn0004635 FBgn0032456
FBgn0004635 FBgn0004363
FBgn0004635 FBgn0033160
FBgn0004635 FBgn0034893
FBgn0004635 FBgn0011361
FBgn0004635 FBgn0031069
FBgn0004635 FBgn0001258
FBgn0004635 FBgn0025140
FBgn0004635 FBgn0033608
FBgn0004635 FBgn0025683
FBgn0004635 FBgn0038473
FBgn0004635 FBgn0052138
FBgn0004635 FBgn0015282
FBgn0004635 FBgn0086443
FBgn0004635 FBgn0085192
FBgn0004635 FBgn0030322
FBgn0004635 FBgn0261268
FBgn0004635 FBgn0032919
FBgn0004635 FBgn0032444
FBgn0004635 FBgn0011227
FBgn0004635 FBgn0262126
FBgn0004635 FBgn0032643
FBgn0004635 FBgn0250814
FBgn0004635 FBgn0031263
FBgn0004635 FBgn0027496
FBgn0004635 FBgn0261800
FBgn0004635 FBgn0027835
FBgn0004635 FBgn0261791
FBgn0004635 FBgn0034313
FBgn0004635 FBgn0039159
FBgn0004635 FBgn0013749
FBgn0004635 FBgn0032393
FBgn0004635 FBgn0031260
FBgn0004635 FBgn0032720
FBgn0004635 FBgn0027571
FBgn0004635 FBgn0062442
FBgn0004635 FBgn0026083
FBgn0004635 FBgn0025806
FBgn0004635 FBgn0032015
FBgn0004635 FBgn0027338
FBgn0004635 FBgn0039229
FBgn0004635 FBgn0010348
FBgn0004635 FBgn0037108
FBgn0004635 FBgn0022268
FBgn0004635 FBgn0027329
FBgn0038220 FBgn0005585
FBgn0038220 FBgn0014469
FBgn0038220 FBgn0004907
FBgn0038220 FBgn0037728
FBgn0038220 FBgn0034398
FBgn0038220 FBgn0261458
FBgn0038220 FBgn0022893
FBgn0038220 FBgn0016685
FBgn0038220 FBgn0000308
FBgn0038220 FBgn0260441
FBgn0038220 FBgn0035499
FBgn0038220 FBgn0035432
FBgn0038220 FBgn0051363
FBgn0038220 FBgn0026170
FBgn0038220 FBgn0000084
FBgn0038220 FBgn0036580
FBgn0038220 FBgn0030431
FBgn0038220 FBgn0031453
FBgn0038220 FBgn0025683
FBgn0038220 FBgn0015222
FBgn0038220 FBgn0052698
FBgn0038220 FBgn0014002
FBgn0038220 FBgn0086904
FBgn0038220 FBgn0000150
FBgn0038220 FBgn0004362
FBgn0038220 FBgn0262559
FBgn0038220 FBgn0031459
FBgn0010583 FBgn0036462
FBgn0010583 FBgn0027548
FBgn0010583 FBgn0022984
FBgn0010583 FBgn0243516
FBgn0010583 FBgn0033480
FBgn0010583 FBgn0011692
FBgn0010583 FBgn0010583
FBgn0010583 FBgn0037328
FBgn0010583 FBgn0051363
FBgn0010583 FBgn0037261
FBgn0010583 FBgn0031381
FBgn0010583 FBgn0035547
FBgn0010583 FBgn0033787
FBgn0010583 FBgn0034893
FBgn0010583 FBgn0031453
FBgn0010583 FBgn0015803
FBgn0010583 FBgn0032957
FBgn0010583 FBgn0014001
FBgn0010583 FBgn0035147
FBgn0010583 FBgn0037712
FBgn0010583 FBgn0033265
FBgn0010583 FBgn0032518
FBgn0010583 FBgn0036450
FBgn0010583 FBgn0004419
FBgn0010583 FBgn0263351
FBgn0010583 FBgn0026179
FBgn0010583 FBgn0028484
FBgn0010583 FBgn0011704
FBgn0010583 FBgn0027496
FBgn0010583 FBgn0010909
FBgn0010583 FBgn0040371
FBgn0010583 FBgn0263873
FBgn0010583 FBgn0031883
FBgn0010583 FBgn0013984
FBgn0010583 FBgn0038826
FBgn0010583 FBgn0004177
FBgn0010583 FBgn0033889
FBgn0010583 FBgn0041188
FBgn0010583 FBgn0033159
FBgn0010583 FBgn0002645
FBgn0010583 FBgn0039229
FBgn0010583 FBgn0037549
FBgn0010583 FBgn0022987
FBgn0010583 FBgn0035016
FBgn0010583 FBgn0040475
FBgn0010583 FBgn0261789
FBgn0010583 FBgn0030364
FBgn0010583 FBgn0033555
FBgn0032906 FBgn0030322
FBgn0031321 FBgn0063492
FBgn0031321 FBgn0033205
FBgn0031321 FBgn0028687
FBgn0031321 FBgn0002284
FBgn0031321 FBgn0001223
FBgn0031321 FBgn0001224
FBgn0031321 FBgn0250746
FBgn0031321 FBgn0026380
FBgn0031321 FBgn0033886
FBgn0031321 FBgn0003231
FBgn0031321 FBgn0015282
FBgn0031321 FBgn0001226
FBgn0031321 FBgn0010551
FBgn0031321 FBgn0010741
FBgn0031321 FBgn0250843
FBgn0031321 FBgn0032596
FBgn0031321 FBgn0020235
FBgn0031321 FBgn0261394
FBgn0031321 FBgn0086134
FBgn0031321 FBgn0023175
FBgn0031321 FBgn0035641
FBgn0031321 FBgn0000454
FBgn0031321 FBgn0033584
FBgn0031321 FBgn0029676
FBgn0031321 FBgn0016697
FBgn0031321 FBgn0033879
FBgn0031321 FBgn0010590
FBgn0031321 FBgn0004066
FBgn0031321 FBgn0020369
FBgn0031321 FBgn0036000
FBgn0031321 FBgn0002031
FBgn0031321 FBgn0028685
FBgn0033233 FBgn0086656
FBgn0033233 FBgn0005585
FBgn0033233 FBgn0004868
FBgn0033233 FBgn0036762
FBgn0033233 FBgn0016075
FBgn0033233 FBgn0022893
FBgn0033233 FBgn0016685
FBgn0033233 FBgn0030086
FBgn0033233 FBgn0004926
FBgn0033233 FBgn0086254
FBgn0033233 FBgn0037328
FBgn0033233 FBgn0035499
FBgn0033233 FBgn0040070
FBgn0033233 FBgn0035720
FBgn0033233 FBgn0027932
FBgn0033233 FBgn0000579
FBgn0033233 FBgn0026170
FBgn0033233 FBgn0000299
FBgn0033233 FBgn0004363
FBgn0033233 FBgn0030630
FBgn0033233 FBgn0000100
FBgn0033233 FBgn0039186
FBgn0033233 FBgn0014002
FBgn0033233 FBgn0035147
FBgn0033233 FBgn0086904
FBgn0033233 FBgn0037913
FBgn0033233 FBgn0000150
FBgn0033233 FBgn0036290
FBgn0031885 FBgn0004103
FBgn0031885 FBgn0035136
FBgn0031885 FBgn0033741
FBgn0031885 FBgn0001961
FBgn0031885 FBgn0051363
FBgn0031885 FBgn0001224
FBgn0031885 FBgn0037330
FBgn0031885 FBgn0039159
FBgn0031885 FBgn0004177
FBgn0031885 FBgn0037610
FBgn0031885 FBgn0033787
FBgn0031885 FBgn0038275
FBgn0031885 FBgn0037270
FBgn0031885 FBgn0003231
FBgn0031885 FBgn0034361
FBgn0031885 FBgn0039229
FBgn0031885 FBgn0003022
FBgn0031885 FBgn0039558
FBgn0031885 FBgn0034915
FBgn0031885 FBgn0260648
FBgn0031885 FBgn0022268
FBgn0020503 FBgn0261238
FBgn0020503 FBgn0029688
FBgn0020503 FBgn0028550
FBgn0020503 FBgn0263108
FBgn0020503 FBgn0021760
FBgn0067864 FBgn0259685
FBgn0067864 FBgn0261854
FBgn0067864 FBgn0004907
FBgn0067864 FBgn0035987
FBgn0067864 FBgn0031286
FBgn0067864 FBgn0031143
FBgn0067864 FBgn0001230
FBgn0039673 FBgn0040371
FBgn0030748 FBgn0004880
FBgn0030748 FBgn0037328
FBgn0030748 FBgn0037717
FBgn0030748 FBgn0000392
FBgn0030748 FBgn0030881
FBgn0030748 FBgn0031249
FBgn0030748 FBgn0002622
FBgn0030748 FBgn0040007
FBgn0030748 FBgn0001120
FBgn0030748 FBgn0030502
FBgn0030748 FBgn0036621
FBgn0030748 FBgn0035715
FBgn0030748 FBgn0001981
FBgn0030748 FBgn0003884
FBgn0030748 FBgn0039712
FBgn0030748 FBgn0027338
FBgn0030748 FBgn0003464
FBgn0030748 FBgn0030499
FBgn0030748 FBgn0031626
FBgn0031751 FBgn0259481
FBgn0031751 FBgn0031626
FBgn0262573 FBgn0028397
FBgn0262573 FBgn0261570
FBgn0040477 FBgn0051611
FBgn0040477 FBgn0263979
FBgn0039328 FBgn0016075
FBgn0039328 FBgn0000299
FBgn0039328 FBgn0032329
FBgn0000053 FBgn0038473
FBgn0000053 FBgn0001961
FBgn0000053 FBgn0015521
FBgn0000053 FBgn0039229
FBgn0000053 FBgn0035987
FBgn0000053 FBgn0003942
FBgn0000053 FBgn0260456
FBgn0000053 FBgn0034313
FBgn0000053 FBgn0028985
FBgn0000053 FBgn0030364
FBgn0000053 FBgn0032859
FBgn0034162 FBgn0036999
FBgn0034162 FBgn0037328
FBgn0005632 FBgn0262526
FBgn0005632 FBgn0011217
FBgn0005632 FBgn0028582
FBgn0259979 FBgn0028694
FBgn0051140 FBgn0010100
FBgn0033272 FBgn0027605
FBgn0033272 FBgn0037643
FBgn0033272 FBgn0033205
FBgn0033272 FBgn0011703
FBgn0033272 FBgn0039130
FBgn0033272 FBgn0028327
FBgn0033272 FBgn0001223
FBgn0033272 FBgn0003721
FBgn0033272 FBgn0032859
FBgn0033272 FBgn0003231
FBgn0033272 FBgn0030993
FBgn0033272 FBgn0020235
FBgn0033272 FBgn0040237
FBgn0033272 FBgn0016687
FBgn0033272 FBgn0039904
FBgn0033272 FBgn0032731
FBgn0033272 FBgn0013770
FBgn0033272 FBgn0011230
FBgn0033272 FBgn0030086
FBgn0033272 FBgn0014163
FBgn0033272 FBgn0004926
FBgn0033272 FBgn0260441
FBgn0033272 FBgn0001961
FBgn0033272 FBgn0029093
FBgn0033272 FBgn0031781
FBgn0033272 FBgn0011745
FBgn0033272 FBgn0036018
FBgn0033272 FBgn0004177
FBgn0033272 FBgn0015019
FBgn0033272 FBgn0261593
FBgn0033272 FBgn0013275
FBgn0033272 FBgn0086532
FBgn0033272 FBgn0028685
FBgn0033272 FBgn0261461
FBgn0033272 FBgn0033051
FBgn0033272 FBgn0002431
FBgn0033272 FBgn0004636
FBgn0033272 FBgn0037943
FBgn0033272 FBgn0037583
FBgn0033272 FBgn0000319
FBgn0033272 FBgn0034398
FBgn0033272 FBgn0259785
FBgn0033272 FBgn0014009
FBgn0033272 FBgn0010412
FBgn0033272 FBgn0052831
FBgn0033272 FBgn0063492
FBgn0033272 FBgn0001230
FBgn0033272 FBgn0028687
FBgn0033272 FBgn0033998
FBgn0033272 FBgn0026196
FBgn0033272 FBgn0000579
FBgn0033272 FBgn0001224
FBgn0033272 FBgn0027580
FBgn0033272 FBgn0030720
FBgn0033272 FBgn0026380
FBgn0033272 FBgn0028331
FBgn0033272 FBgn0052138
FBgn0033272 FBgn0001216
FBgn0033272 FBgn0035147
FBgn0033272 FBgn0086443
FBgn0033272 FBgn0015282
FBgn0033272 FBgn0001226
FBgn0033272 FBgn0031437
FBgn0033272 FBgn0033265
FBgn0033272 FBgn0250814
FBgn0033272 FBgn0260934
FBgn0033272 FBgn0023175
FBgn0033272 FBgn0027496
FBgn0033272 FBgn0027835
FBgn0033272 FBgn0028695
FBgn0033272 FBgn0033204
FBgn0033272 FBgn0015805
FBgn0033272 FBgn0032329
FBgn0033272 FBgn0051739
FBgn0033272 FBgn0025716
FBgn0033272 FBgn0031310
FBgn0033272 FBgn0026761
FBgn0033272 FBgn0011742
FBgn0033272 FBgn0050489
FBgn0033272 FBgn0261396
FBgn0033272 FBgn0014010
FBgn0033556 FBgn0029676
FBgn0033556 FBgn0003660
FBgn0038834 FBgn0016075
FBgn0038834 FBgn0039186
FBgn0038834 FBgn0035591
FBgn0038834 FBgn0035142
FBgn0038834 FBgn0035147
FBgn0038834 FBgn0035720
FBgn0038834 FBgn0000299
FBgn0038834 FBgn0004924
FBgn0027550 FBgn0034398
FBgn0027550 FBgn0035591
FBgn0027550 FBgn0014163
FBgn0027550 FBgn0036929
FBgn0027550 FBgn0039566
FBgn0027550 FBgn0262735
FBgn0027550 FBgn0035016
FBgn0027550 FBgn0259834
FBgn0027550 FBgn0028479
FBgn0027550 FBgn0037330
FBgn0027550 FBgn0038826
FBgn0039198 FBgn0027378
FBgn0019686 FBgn0036450
FBgn0019686 FBgn0263351
FBgn0019686 FBgn0027548
FBgn0019686 FBgn0022984
FBgn0019686 FBgn0037808
FBgn0019686 FBgn0027835
FBgn0019686 FBgn0261791
FBgn0019686 FBgn0002780
FBgn0019686 FBgn0051363
FBgn0019686 FBgn0035720
FBgn0019686 FBgn0039730
FBgn0019686 FBgn0038826
FBgn0019686 FBgn0033160
FBgn0019686 FBgn0038275
FBgn0019686 FBgn0033889
FBgn0019686 FBgn0035141
FBgn0019686 FBgn0026083
FBgn0019686 FBgn0030061
FBgn0019686 FBgn0035147
FBgn0019686 FBgn0041188
FBgn0019686 FBgn0002645
FBgn0019686 FBgn0039229
FBgn0019686 FBgn0037549
FBgn0019686 FBgn0022987
FBgn0019686 FBgn0030479
FBgn0019686 FBgn0035868
FBgn0019686 FBgn0261461
FBgn0019686 FBgn0037815
FBgn0019686 FBgn0038271
FBgn0019686 FBgn0040080
FBgn0037010 FBgn0034398
FBgn0037010 FBgn0027548
FBgn0037010 FBgn0022984
FBgn0037010 FBgn0263603
FBgn0037010 FBgn0033205
FBgn0037010 FBgn0035720
FBgn0037010 FBgn0029002
FBgn0037010 FBgn0022942
FBgn0037010 FBgn0039566
FBgn0037010 FBgn0004363
FBgn0037010 FBgn0033160
FBgn0037010 FBgn0038275
FBgn0037010 FBgn0039186
FBgn0037010 FBgn0038473
FBgn0037010 FBgn0037573
FBgn0037010 FBgn0263599
FBgn0037010 FBgn0037550
FBgn0037010 FBgn0030061
FBgn0037010 FBgn0024556
FBgn0037010 FBgn0032919
FBgn0037010 FBgn0035271
FBgn0037010 FBgn0023517
FBgn0037010 FBgn0021895
FBgn0037010 FBgn0024285
FBgn0037010 FBgn0029148
FBgn0037010 FBgn0030686
FBgn0037010 FBgn0027496
FBgn0037010 FBgn0035136
FBgn0037010 FBgn0027835
FBgn0037010 FBgn0031883
FBgn0037010 FBgn0037330
FBgn0037010 FBgn0039159
FBgn0037010 FBgn0033889
FBgn0037010 FBgn0040286
FBgn0037010 FBgn0003449
FBgn0037010 FBgn0035591
FBgn0037010 FBgn0026083
FBgn0037010 FBgn0004587
FBgn0037010 FBgn0030786
FBgn0037010 FBgn0033688
FBgn0037010 FBgn0023167
FBgn0037010 FBgn0039229
FBgn0037010 FBgn0037549
FBgn0037010 FBgn0035471
FBgn0037010 FBgn0022987
FBgn0037010 FBgn0030479
FBgn0037010 FBgn0035016
FBgn0037010 FBgn0261789
FBgn0037010 FBgn0037815
FBgn0037010 FBgn0010348
FBgn0053178 FBgn0020235
FBgn0053178 FBgn0038810
FBgn0053178 FBgn0028342
FBgn0053178 FBgn0037328
FBgn0038389 FBgn0004907
FBgn0038389 FBgn0016075
FBgn0038389 FBgn0033737
FBgn0038389 FBgn0014189
FBgn0038389 FBgn0011760
FBgn0038389 FBgn0003748
FBgn0038389 FBgn0037719
FBgn0038389 FBgn0023212
FBgn0038389 FBgn0015521
FBgn0038389 FBgn0036537
FBgn0038389 FBgn0010622
FBgn0038389 FBgn0000258
FBgn0038389 FBgn0032138
FBgn0038389 FBgn0033787
FBgn0038389 FBgn0028577
FBgn0038389 FBgn0037384
FBgn0038389 FBgn0028509
FBgn0038389 FBgn0032298
FBgn0038389 FBgn0038473
FBgn0038389 FBgn0035102
FBgn0038389 FBgn0033699
FBgn0038389 FBgn0030061
FBgn0038389 FBgn0025352
FBgn0038389 FBgn0004913
FBgn0038389 FBgn0035253
FBgn0038389 FBgn0015299
FBgn0038389 FBgn0003022
FBgn0038389 FBgn0039924
FBgn0038389 FBgn0000259
FBgn0038389 FBgn0034654
FBgn0038389 FBgn0038989
FBgn0038389 FBgn0026088
FBgn0038389 FBgn0026326
FBgn0038389 FBgn0260441
FBgn0038389 FBgn0011305
FBgn0038389 FBgn0034087
FBgn0038389 FBgn0000054
FBgn0038389 FBgn0000299
FBgn0038389 FBgn0032404
FBgn0038389 FBgn0039159
FBgn0038389 FBgn0032329
FBgn0038389 FBgn0035213
FBgn0038389 FBgn0025716
FBgn0038389 FBgn0033688
FBgn0038389 FBgn0029766
FBgn0038389 FBgn0036063
FBgn0038389 FBgn0034915
FBgn0038389 FBgn0026411
FBgn0038389 FBgn0022268
FBgn0038760 FBgn0036460
FBgn0038760 FBgn0011305
FBgn0038760 FBgn0035987
FBgn0038760 FBgn0037328
FBgn0038760 FBgn0034380
FBgn0040784 FBgn0004907
FBgn0040784 FBgn0029532
FBgn0040784 FBgn0037248
FBgn0040784 FBgn0259171
FBgn0040784 FBgn0028707
FBgn0040784 FBgn0034708
FBgn0040784 FBgn0003687
FBgn0040784 FBgn0020238
FBgn0040784 FBgn0032338
FBgn0040784 FBgn0035134
FBgn0040784 FBgn0263873
FBgn0040784 FBgn0031106
FBgn0040784 FBgn0030558
FBgn0040784 FBgn0026582
FBgn0052450 FBgn0030322
FBgn0052450 FBgn0024432
FBgn0052450 FBgn0034398
FBgn0052450 FBgn0036366
FBgn0052450 FBgn0033879
FBgn0052450 FBgn0032906
FBgn0052450 FBgn0032859
FBgn0052450 FBgn0005655
FBgn0001187 FBgn0032731
FBgn0001187 FBgn0035102
FBgn0001187 FBgn0263392
FBgn0001187 FBgn0040299
FBgn0001187 FBgn0038369
FBgn0028671 FBgn0034893
FBgn0028671 FBgn0037328
FBgn0028671 FBgn0051363
FBgn0028671 FBgn0029766
FBgn0028671 FBgn0031229
FBgn0028671 FBgn0001233
FBgn0028671 FBgn0262735
FBgn0028671 FBgn0038826
FBgn0015614 FBgn0036462
FBgn0015614 FBgn0033480
FBgn0015614 FBgn0010339
FBgn0015614 FBgn0037328
FBgn0015614 FBgn0033741
FBgn0015614 FBgn0037063
FBgn0015614 FBgn0037719
FBgn0015614 FBgn0036999
FBgn0015614 FBgn0033039
FBgn0015614 FBgn0038275
FBgn0015614 FBgn0034893
FBgn0015614 FBgn0015331
FBgn0015614 FBgn0262519
FBgn0015614 FBgn0032298
FBgn0015614 FBgn0039635
FBgn0015614 FBgn0263599
FBgn0015614 FBgn0035141
FBgn0015614 FBgn0001216
FBgn0015614 FBgn0003660
FBgn0015614 FBgn0010014
FBgn0015614 FBgn0004913
FBgn0015614 FBgn0030616
FBgn0015614 FBgn0003022
FBgn0015614 FBgn0004889
FBgn0015614 FBgn0023517
FBgn0015614 FBgn0035136
FBgn0015614 FBgn0028648
FBgn0015614 FBgn0086370
FBgn0015614 FBgn0086444
FBgn0015614 FBgn0031764
FBgn0015614 FBgn0031883
FBgn0015614 FBgn0262735
FBgn0015614 FBgn0032404
FBgn0015614 FBgn0037330
FBgn0015614 FBgn0036916
FBgn0015614 FBgn0039159
FBgn0015614 FBgn0004177
FBgn0015614 FBgn0030734
FBgn0015614 FBgn0024196
FBgn0015614 FBgn0034361
FBgn0015614 FBgn0015520
FBgn0015614 FBgn0027084
FBgn0015614 FBgn0030479
FBgn0015614 FBgn0261789
FBgn0028717 FBgn0033889
FBgn0028717 FBgn0035147
FBgn0028717 FBgn0032393
FBgn0032450 FBgn0016075
FBgn0032450 FBgn0013770
FBgn0032450 FBgn0263392
FBgn0032450 FBgn0030086
FBgn0032450 FBgn0260441
FBgn0032450 FBgn0038145
FBgn0032450 FBgn0035443
FBgn0032450 FBgn0034802
FBgn0032450 FBgn0004177
FBgn0032450 FBgn0038275
FBgn0032450 FBgn0001258
FBgn0032450 FBgn0020369
FBgn0032450 FBgn0015282
FBgn0032450 FBgn0014010
FBgn0032450 FBgn0010348
FBgn0032450 FBgn0033926
FBgn0032450 FBgn0250814
FBgn0020299 FBgn0086442
FBgn0020299 FBgn0025463
FBgn0020299 FBgn0086356
FBgn0020299 FBgn0020299
FBgn0020299 FBgn0051536
FBgn0020299 FBgn0042693
FBgn0020299 FBgn0037618
FBgn0020299 FBgn0026238
FBgn0020299 FBgn0039737
FBgn0020299 FBgn0031069
FBgn0020299 FBgn0020655
FBgn0020299 FBgn0027499
FBgn0020299 FBgn0052767
FBgn0020299 FBgn0035060
FBgn0020299 FBgn0250788
FBgn0020299 FBgn0023514
FBgn0020299 FBgn0261382
FBgn0020299 FBgn0032378
FBgn0020299 FBgn0031044
FBgn0020299 FBgn0261573
FBgn0020299 FBgn0261593
FBgn0020299 FBgn0035586
FBgn0020299 FBgn0250874
FBgn0020299 FBgn0026262
FBgn0020299 FBgn0034706
FBgn0020299 FBgn0039858
FBgn0020299 FBgn0032793
FBgn0020299 FBgn0030340
FBgn0015773 FBgn0040371
FBgn0015773 FBgn0039711
FBgn0015773 FBgn0031610
FBgn0034537 FBgn0025716
FBgn0037472 FBgn0261619
FBgn0029133 FBgn0025626
FBgn0029133 FBgn0035213
FBgn0029133 FBgn0038108
FBgn0029133 FBgn0001216
FBgn0029133 FBgn0034361
FBgn0029133 FBgn0036990
FBgn0029133 FBgn0034242
FBgn0029133 FBgn0033926
FBgn0029133 FBgn0035500
FBgn0030503 FBgn0016685
FBgn0030503 FBgn0035499
FBgn0030503 FBgn0000566
FBgn0030503 FBgn0086904
FBgn0030503 FBgn0030362
FBgn0028491 FBgn0036819
FBgn0028491 FBgn0004103
FBgn0028491 FBgn0001965
FBgn0028491 FBgn0024985
FBgn0000241 FBgn0003996
FBgn0030855 FBgn0011305
FBgn0030855 FBgn0030479
FBgn0030855 FBgn0037815
FBgn0261241 FBgn0010590
FBgn0015268 FBgn0027620
FBgn0015268 FBgn0031759
FBgn0015268 FBgn0086656
FBgn0015268 FBgn0035110
FBgn0015268 FBgn0040283
FBgn0015268 FBgn0015615
FBgn0015268 FBgn0015929
FBgn0015268 FBgn0030871
FBgn0015268 FBgn0034939
FBgn0015268 FBgn0031390
FBgn0015268 FBgn0022764
FBgn0015268 FBgn0032475
FBgn0015268 FBgn0037382
FBgn0015268 FBgn0015805
FBgn0015268 FBgn0028577
FBgn0015268 FBgn0260985
FBgn0015268 FBgn0036263
FBgn0015268 FBgn0053910
FBgn0015268 FBgn0031377
FBgn0015268 FBgn0032445
FBgn0015268 FBgn0053865
FBgn0015268 FBgn0030082
FBgn0015268 FBgn0020496
FBgn0015268 FBgn0260987
FBgn0015268 FBgn0020616
FBgn0015268 FBgn0032244
FBgn0015268 FBgn0027378
FBgn0015268 FBgn0029861
FBgn0015268 FBgn0038320
FBgn0015268 FBgn0025815
FBgn0015268 FBgn0033890
FBgn0032001 FBgn0029148
FBgn0032001 FBgn0250789
FBgn0032001 FBgn0032001
FBgn0032001 FBgn0261791
FBgn0032001 FBgn0037328
FBgn0032001 FBgn0033235
FBgn0032001 FBgn0037330
FBgn0032001 FBgn0003514
FBgn0032001 FBgn0039737
FBgn0032001 FBgn0031286
FBgn0032001 FBgn0037610
FBgn0032001 FBgn0032859
FBgn0032001 FBgn0033378
FBgn0032001 FBgn0034361
FBgn0032001 FBgn0030322
FBgn0032001 FBgn0023167
FBgn0032001 FBgn0003022
FBgn0032001 FBgn0037549
FBgn0032001 FBgn0027084
FBgn0032001 FBgn0260648
FBgn0032001 FBgn0037008
FBgn0032001 FBgn0014028
FBgn0052758 FBgn0034488
FBgn0052758 FBgn0035152
FBgn0052758 FBgn0024196
FBgn0052758 FBgn0031108
FBgn0052758 FBgn0001224
FBgn0031454 FBgn0037061
FBgn0031454 FBgn0035213
FBgn0031454 FBgn0039697
FBgn0031454 FBgn0039431
FBgn0031454 FBgn0001216
FBgn0031454 FBgn0051199
FBgn0031454 FBgn0034087
FBgn0031454 FBgn0031437
FBgn0031454 FBgn0001224
FBgn0031454 FBgn0082582
FBgn0003742 FBgn0035213
FBgn0003742 FBgn0259220
FBgn0003742 FBgn0040286
FBgn0003742 FBgn0038989
FBgn0003742 FBgn0031549
FBgn0003742 FBgn0020660
FBgn0003742 FBgn0261593
FBgn0003742 FBgn0004587
FBgn0003742 FBgn0003742
FBgn0003742 FBgn0040284
FBgn0002121 FBgn0000319
FBgn0002121 FBgn0004907
FBgn0002121 FBgn0250789
FBgn0002121 FBgn0005634
FBgn0002121 FBgn0026192
FBgn0002121 FBgn0036999
FBgn0002121 FBgn0015521
FBgn0002121 FBgn0021776
FBgn0002121 FBgn0011361
FBgn0002121 FBgn0032298
FBgn0002121 FBgn0038473
FBgn0002121 FBgn0004647
FBgn0002121 FBgn0261854
FBgn0002121 FBgn0020235
FBgn0002121 FBgn0001961
FBgn0002121 FBgn0010516
FBgn0002121 FBgn0014092
FBgn0002121 FBgn0024980
FBgn0002121 FBgn0002121
FBgn0002121 FBgn0031781
FBgn0002121 FBgn0020513
FBgn0002121 FBgn0030734
FBgn0002121 FBgn0032408
FBgn0002121 FBgn0263108
FBgn0002121 FBgn0025739
FBgn0002121 FBgn0013954
FBgn0002121 FBgn0027338
FBgn0002121 FBgn0011742
FBgn0002121 FBgn0034967
FBgn0002121 FBgn0010348
FBgn0002121 FBgn0034915
FBgn0002121 FBgn0033051
FBgn0037042 FBgn0028856
FBgn0010217 FBgn0086656
FBgn0010217 FBgn0029975
FBgn0010217 FBgn0250789
FBgn0010217 FBgn0038989
FBgn0010217 FBgn0035032
FBgn0010217 FBgn0013770
FBgn0010217 FBgn0035136
FBgn0010217 FBgn0016691
FBgn0010217 FBgn0036990
FBgn0010217 FBgn0029093
FBgn0010217 FBgn0001224
FBgn0010217 FBgn0039159
FBgn0010217 FBgn0032393
FBgn0010217 FBgn0022344
FBgn0010217 FBgn0033188
FBgn0010217 FBgn0032298
FBgn0010217 FBgn0014391
FBgn0010217 FBgn0034361
FBgn0010217 FBgn0030061
FBgn0010217 FBgn0030616
FBgn0010217 FBgn0264078
FBgn0010217 FBgn0024754
FBgn0010217 FBgn0032248
FBgn0010217 FBgn0016119
FBgn0010217 FBgn0021795
FBgn0010217 FBgn0020235
FBgn0010217 FBgn0039349
FBgn0010217 FBgn0016120
FBgn0010217 FBgn0014010
FBgn0010217 FBgn0017566
FBgn0010217 FBgn0028342
FBgn0010217 FBgn0019644
FBgn0040377 FBgn0039041
FBgn0040377 FBgn0003310
FBgn0039684 FBgn0037379
FBgn0039684 FBgn0025334
FBgn0039684 FBgn0039659
FBgn0063491 FBgn0028697
FBgn0063491 FBgn0013263
FBgn0063491 FBgn0039713
FBgn0063491 FBgn0003887
FBgn0033154 FBgn0259896
FBgn0033154 FBgn0053113
FBgn0033154 FBgn0037493
FBgn0033154 FBgn0035665
FBgn0034543 FBgn0086129
FBgn0034543 FBgn0035213
FBgn0034543 FBgn0035102
FBgn0034543 FBgn0025716
FBgn0034543 FBgn0263392
FBgn0034543 FBgn0260441
FBgn0034543 FBgn0261593
FBgn0034543 FBgn0010531
FBgn0034543 FBgn0003942
FBgn0034543 FBgn0033527
FBgn0034543 FBgn0034915
FBgn0036731 FBgn0039044
FBgn0036849 FBgn0032198
FBgn0036849 FBgn0011277
FBgn0036849 FBgn0000964
FBgn0036849 FBgn0263773
FBgn0036849 FBgn0037493
FBgn0036849 FBgn0001961
FBgn0036849 FBgn0040206
FBgn0036849 FBgn0029766
FBgn0036849 FBgn0011290
FBgn0036849 FBgn0029676
FBgn0036849 FBgn0035513
FBgn0036849 FBgn0033787
FBgn0036825 FBgn0052344
FBgn0036825 FBgn0038964
FBgn0036825 FBgn0021995
FBgn0036825 FBgn0035136
FBgn0036825 FBgn0261791
FBgn0036825 FBgn0026196
FBgn0036825 FBgn0031883
FBgn0036825 FBgn0032404
FBgn0036825 FBgn0030720
FBgn0036825 FBgn0038810
FBgn0036825 FBgn0000258
FBgn0036825 FBgn0261792
FBgn0036825 FBgn0003449
FBgn0036825 FBgn0038473
FBgn0036825 FBgn0026370
FBgn0036825 FBgn0030061
FBgn0036825 FBgn0029766
FBgn0036825 FBgn0261618
FBgn0036825 FBgn0016978
FBgn0036825 FBgn0261789
FBgn0036825 FBgn0040237
FBgn0030990 FBgn0031824
FBgn0030990 FBgn0025682
FBgn0005617 FBgn0020412
FBgn0005617 FBgn0020299
FBgn0005617 FBgn0014340
FBgn0005617 FBgn0041582
FBgn0027514 FBgn0038535
FBgn0027514 FBgn0003748
FBgn0027514 FBgn0051363
FBgn0027514 FBgn0001230
FBgn0027514 FBgn0036999
FBgn0027514 FBgn0033039
FBgn0027514 FBgn0004363
FBgn0027514 FBgn0034753
FBgn0027514 FBgn0023177
FBgn0027514 FBgn0032859
FBgn0027514 FBgn0038369
FBgn0027514 FBgn0031143
FBgn0027514 FBgn0037024
FBgn0027514 FBgn0030026
FBgn0027514 FBgn0032298
FBgn0027514 FBgn0035102
FBgn0027514 FBgn0015379
FBgn0027514 FBgn0000667
FBgn0027514 FBgn0036328
FBgn0027514 FBgn0032731
FBgn0027514 FBgn0261800
FBgn0027514 FBgn0028648
FBgn0027514 FBgn0014163
FBgn0027514 FBgn0260441
FBgn0027514 FBgn0001961
FBgn0027514 FBgn0033005
FBgn0027514 FBgn0037279
FBgn0027514 FBgn0026170
FBgn0027514 FBgn0034422
FBgn0027514 FBgn0004177
FBgn0027514 FBgn0262125
FBgn0027514 FBgn0039159
FBgn0027514 FBgn0033101
FBgn0027514 FBgn0011742
FBgn0027514 FBgn0034915
FBgn0027514 FBgn0030329
FBgn0023530 FBgn0034258
FBgn0023530 FBgn0032731
FBgn0023530 FBgn0037562
FBgn0032445 FBgn0033889
FBgn0032445 FBgn0027548
FBgn0032445 FBgn0261014
FBgn0032445 FBgn0263603
FBgn0032445 FBgn0261791
FBgn0032445 FBgn0026370
FBgn0032445 FBgn0011760
FBgn0032445 FBgn0003231
FBgn0032445 FBgn0041188
FBgn0032445 FBgn0037549
FBgn0032445 FBgn0013275
FBgn0032445 FBgn0001224
FBgn0032445 FBgn0003514
FBgn0032445 FBgn0039159
FBgn0033855 FBgn0029676
FBgn0033855 FBgn0001216
FBgn0263072 FBgn0038312
FBgn0263072 FBgn0024227
FBgn0026313 FBgn0030666
FBgn0026313 FBgn0261014
FBgn0026313 FBgn0036335
FBgn0026313 FBgn0040466
FBgn0026313 FBgn0033741
FBgn0026313 FBgn0028473
FBgn0026313 FBgn0036999
FBgn0026313 FBgn0035720
FBgn0026313 FBgn0039269
FBgn0026313 FBgn0029093
FBgn0026313 FBgn0031781
FBgn0026313 FBgn0037234
FBgn0026313 FBgn0030720
FBgn0026313 FBgn0039159
FBgn0026313 FBgn0038826
FBgn0026313 FBgn0035500
FBgn0026313 FBgn0031724
FBgn0026313 FBgn0038275
FBgn0026313 FBgn0033208
FBgn0026313 FBgn0028369
FBgn0026313 FBgn0001216
FBgn0026313 FBgn0034361
FBgn0026313 FBgn0039713
FBgn0026313 FBgn0027889
FBgn0026313 FBgn0003022
FBgn0026313 FBgn0021795
FBgn0026313 FBgn0260456
FBgn0026313 FBgn0039336
FBgn0026313 FBgn0014010
FBgn0026313 FBgn0028479
FBgn0026313 FBgn0261986
FBgn0031263 FBgn0014868
FBgn0031263 FBgn0037643
FBgn0031263 FBgn0037607
FBgn0031263 FBgn0036623
FBgn0031263 FBgn0020497
FBgn0031263 FBgn0033205
FBgn0031263 FBgn0030057
FBgn0031263 FBgn0037890
FBgn0031263 FBgn0028694
FBgn0031263 FBgn0031590
FBgn0031263 FBgn0015622
FBgn0031263 FBgn0051460
FBgn0031263 FBgn0032020
FBgn0031263 FBgn0028325
FBgn0031263 FBgn0035811
FBgn0031263 FBgn0260990
FBgn0031263 FBgn0030086
FBgn0031263 FBgn0053303
FBgn0031263 FBgn0027086
FBgn0031263 FBgn0038145
FBgn0031263 FBgn0010516
FBgn0031263 FBgn0029093
FBgn0031263 FBgn0033342
FBgn0031263 FBgn0027568
FBgn0031263 FBgn0028684
FBgn0031263 FBgn0261593
FBgn0031263 FBgn0034277
FBgn0031263 FBgn0000109
FBgn0031263 FBgn0010747
FBgn0031263 FBgn0032746
FBgn0031263 FBgn0028685
FBgn0031263 FBgn0015790
FBgn0031263 FBgn0259979
FBgn0031263 FBgn0014189
FBgn0031263 FBgn0086357
FBgn0031263 FBgn0262518
FBgn0031263 FBgn0028687
FBgn0031263 FBgn0031529
FBgn0031263 FBgn0005674
FBgn0031263 FBgn0032456
FBgn0031263 FBgn0004363
FBgn0031263 FBgn0039303
FBgn0031263 FBgn0001258
FBgn0031263 FBgn0025683
FBgn0031263 FBgn0039635
FBgn0031263 FBgn0087013
FBgn0031263 FBgn0086443
FBgn0031263 FBgn0024556
FBgn0031263 FBgn0032444
FBgn0031263 FBgn0032643
FBgn0031263 FBgn0011336
FBgn0031263 FBgn0028342
FBgn0031263 FBgn0250814
FBgn0031263 FBgn0028695
FBgn0031263 FBgn0028375
FBgn0031263 FBgn0035244
FBgn0031263 FBgn0033204
FBgn0031263 FBgn0261243
FBgn0031263 FBgn0013749
FBgn0031263 FBgn0032393
FBgn0031263 FBgn0016693
FBgn0031263 FBgn0027571
FBgn0031263 FBgn0050489
FBgn0031263 FBgn0002921
FBgn0031263 FBgn0025700
FBgn0031263 FBgn0027329
FBgn0031263 FBgn0032217
FBgn0031263 FBgn0260439
FBgn0031263 FBgn0026409
FBgn0031263 FBgn0003206
FBgn0031263 FBgn0027291
FBgn0031263 FBgn0032961
FBgn0031263 FBgn0260462
FBgn0031263 FBgn0037376
FBgn0031263 FBgn0036728
FBgn0031263 FBgn0037551
FBgn0031263 FBgn0001248
FBgn0031263 FBgn0003231
FBgn0031263 FBgn0037632
FBgn0031263 FBgn0030993
FBgn0031263 FBgn0015797
FBgn0031263 FBgn0033902
FBgn0031263 FBgn0020235
FBgn0031263 FBgn0028686
FBgn0031263 FBgn0000052
FBgn0031263 FBgn0033913
FBgn0031263 FBgn0034245
FBgn0031263 FBgn0029687
FBgn0031263 FBgn0035444
FBgn0031263 FBgn0025582
FBgn0031263 FBgn0033028
FBgn0031263 FBgn0028419
FBgn0031263 FBgn0015019
FBgn0031263 FBgn0034142
FBgn0031263 FBgn0036702
FBgn0031263 FBgn0021795
FBgn0031263 FBgn0035471
FBgn0031263 FBgn0031497
FBgn0031263 FBgn0035473
FBgn0031263 FBgn0004636
FBgn0031263 FBgn0038271
FBgn0031263 FBgn0024891
FBgn0031263 FBgn0029975
FBgn0031263 FBgn0000319
FBgn0031263 FBgn0263852
FBgn0031263 FBgn0014009
FBgn0031263 FBgn0034398
FBgn0031263 FBgn0029118
FBgn0031263 FBgn0037894
FBgn0031263 FBgn0008635
FBgn0031263 FBgn0004908
FBgn0031263 FBgn0052638
FBgn0031263 FBgn0263598
FBgn0031263 FBgn0001224
FBgn0031263 FBgn0027580
FBgn0031263 FBgn0033844
FBgn0031263 FBgn0016700
FBgn0031263 FBgn0037374
FBgn0031263 FBgn0033608
FBgn0031263 FBgn0033883
FBgn0031263 FBgn0035147
FBgn0031263 FBgn0015795
FBgn0031263 FBgn0031661
FBgn0031263 FBgn0000115
FBgn0031263 FBgn0011823
FBgn0031263 FBgn0010803
FBgn0031263 FBgn0053123
FBgn0031263 FBgn0026170
FBgn0031263 FBgn0034971
FBgn0031263 FBgn0020369
FBgn0031263 FBgn0011742
FBgn0031263 FBgn0027338
FBgn0031263 FBgn0016119
FBgn0031263 FBgn0014010
FBgn0031263 FBgn0010348
FBgn0031263 FBgn0026630
FBgn0015765 FBgn0034654
FBgn0015765 FBgn0038275
FBgn0015765 FBgn0053087
FBgn0015765 FBgn0261524
FBgn0015765 FBgn0010339
FBgn0015765 FBgn0037121
FBgn0015765 FBgn0036999
FBgn0015765 FBgn0262735
FBgn0015765 FBgn0031437
FBgn0015765 FBgn0032859
FBgn0039188 FBgn0001235
FBgn0039188 FBgn0036462
FBgn0039188 FBgn0030524
FBgn0039188 FBgn0039129
FBgn0039188 FBgn0263603
FBgn0039188 FBgn0263392
FBgn0039188 FBgn0051363
FBgn0039188 FBgn0036999
FBgn0039188 FBgn0036915
FBgn0039188 FBgn0035720
FBgn0039188 FBgn0038275
FBgn0039188 FBgn0035945
FBgn0039188 FBgn0034893
FBgn0039188 FBgn0033208
FBgn0039188 FBgn0039635
FBgn0039188 FBgn0039186
FBgn0039188 FBgn0085188
FBgn0039188 FBgn0015379
FBgn0039188 FBgn0014870
FBgn0039188 FBgn0035393
FBgn0039188 FBgn0039868
FBgn0039188 FBgn0010770
FBgn0039188 FBgn0260648
FBgn0039188 FBgn0034654
FBgn0039188 FBgn0030870
FBgn0039188 FBgn0036335
FBgn0039188 FBgn0033714
FBgn0039188 FBgn0030881
FBgn0039188 FBgn0011305
FBgn0039188 FBgn0029093
FBgn0039188 FBgn0031883
FBgn0039188 FBgn0030581
FBgn0039188 FBgn0037330
FBgn0039188 FBgn0038826
FBgn0039188 FBgn0039159
FBgn0039188 FBgn0003449
FBgn0039188 FBgn0032789
FBgn0039188 FBgn0027783
FBgn0039188 FBgn0040286
FBgn0039188 FBgn0041188
FBgn0039188 FBgn0020305
FBgn0039188 FBgn0035016
FBgn0039188 FBgn0030479
FBgn0039188 FBgn0022987
FBgn0039188 FBgn0260456
FBgn0039188 FBgn0261789
FBgn0039188 FBgn0030364
FBgn0250907 FBgn0004462
FBgn0086362 FBgn0262714
FBgn0086362 FBgn0050404
FBgn0086362 FBgn0039413
FBgn0086362 FBgn0050011
FBgn0086362 FBgn0023516
FBgn0086362 FBgn0028692
FBgn0086362 FBgn0036294
FBgn0086362 FBgn0263929
FBgn0086362 FBgn0011760
FBgn0086362 FBgn0038386
FBgn0086362 FBgn0260749
FBgn0086362 FBgn0034650
FBgn0086362 FBgn0030507
FBgn0086362 FBgn0260862
FBgn0086362 FBgn0051523
FBgn0086362 FBgn0086657
FBgn0263600 FBgn0013981
FBgn0263600 FBgn0003598
FBgn0263600 FBgn0086758
FBgn0263600 FBgn0036511
FBgn0263600 FBgn0031879
FBgn0263600 FBgn0000448
FBgn0263600 FBgn0260962
FBgn0263600 FBgn0000179
FBgn0263600 FBgn0015245
FBgn0263600 FBgn0023517
FBgn0263600 FBgn0004811
FBgn0263600 FBgn0032258
FBgn0011576 FBgn0000319
FBgn0011576 FBgn0014009
FBgn0011576 FBgn0013770
FBgn0011576 FBgn0015019
FBgn0011576 FBgn0087013
FBgn0011576 FBgn0030086
FBgn0011576 FBgn0024556
FBgn0011576 FBgn0037632
FBgn0011576 FBgn0033205
FBgn0011576 FBgn0030362
FBgn0011576 FBgn0034277
FBgn0011576 FBgn0039776
FBgn0011576 FBgn0032456
FBgn0011576 FBgn0004363
FBgn0011576 FBgn0003721
FBgn0035542 FBgn0013732
FBgn0035542 FBgn0027496
FBgn0035542 FBgn0051224
FBgn0035542 FBgn0014092
FBgn0035542 FBgn0015521
FBgn0035542 FBgn0032455
FBgn0035542 FBgn0011361
FBgn0035542 FBgn0038539
FBgn0035542 FBgn0031453
FBgn0035542 FBgn0038473
FBgn0035542 FBgn0039635
FBgn0035542 FBgn0001216
FBgn0035542 FBgn0014026
FBgn0035542 FBgn0026761
FBgn0035542 FBgn0027889
FBgn0035542 FBgn0011742
FBgn0035542 FBgn0035471
FBgn0035542 FBgn0030507
FBgn0035542 FBgn0020235
FBgn0035542 FBgn0034915
FBgn0035542 FBgn0030738
FBgn0032626 FBgn0022069
FBgn0032626 FBgn0086698
FBgn0032626 FBgn0028408
FBgn0032626 FBgn0051457
FBgn0032626 FBgn0029676
FBgn0032626 FBgn0000711
FBgn0032626 FBgn0052685
FBgn0032626 FBgn0001224
FBgn0032626 FBgn0261399
FBgn0033434 FBgn0029148
FBgn0033434 FBgn0004907
FBgn0033434 FBgn0004047
FBgn0033434 FBgn0029092
FBgn0033434 FBgn0033741
FBgn0033434 FBgn0010339
FBgn0033434 FBgn0004638
FBgn0033434 FBgn0001961
FBgn0033434 FBgn0011305
FBgn0033434 FBgn0032404
FBgn0033434 FBgn0038369
FBgn0033434 FBgn0032859
FBgn0033434 FBgn0003721
FBgn0033434 FBgn0038275
FBgn0033434 FBgn0035102
FBgn0033434 FBgn0001216
FBgn0033434 FBgn0024183
FBgn0033434 FBgn0015520
FBgn0033434 FBgn0011742
FBgn0033434 FBgn0030699
FBgn0033434 FBgn0039229
FBgn0033434 FBgn0027084
FBgn0033434 FBgn0011570
FBgn0033434 FBgn0030479
FBgn0033434 FBgn0260648
FBgn0039797 FBgn0010247
FBgn0039797 FBgn0037566
FBgn0039797 FBgn0036462
FBgn0039797 FBgn0034258
FBgn0039797 FBgn0037328
FBgn0039797 FBgn0263863
FBgn0039797 FBgn0037608
FBgn0039797 FBgn0034259
FBgn0039797 FBgn0030552
FBgn0039797 FBgn0000258
FBgn0039797 FBgn0033160
FBgn0039797 FBgn0028577
FBgn0039797 FBgn0034893
FBgn0039797 FBgn0033208
FBgn0039797 FBgn0026741
FBgn0039797 FBgn0035102
FBgn0039797 FBgn0037270
FBgn0039797 FBgn0014023
FBgn0039797 FBgn0030993
FBgn0039797 FBgn0015379
FBgn0039797 FBgn0030748
FBgn0039797 FBgn0033902
FBgn0039797 FBgn0261380
FBgn0039797 FBgn0034933
FBgn0039797 FBgn0035811
FBgn0039797 FBgn0024285
FBgn0039797 FBgn0034654
FBgn0039797 FBgn0035335
FBgn0039797 FBgn0030686
FBgn0039797 FBgn0035136
FBgn0039797 FBgn0036147
FBgn0039797 FBgn0028648
FBgn0039797 FBgn0030992
FBgn0039797 FBgn0036853
FBgn0039797 FBgn0002780
FBgn0039797 FBgn0037121
FBgn0039797 FBgn0036990
FBgn0039797 FBgn0037279
FBgn0039797 FBgn0031883
FBgn0039797 FBgn0025582
FBgn0039797 FBgn0032720
FBgn0039797 FBgn0004587
FBgn0039797 FBgn0034361
FBgn0039797 FBgn0027084
FBgn0039797 FBgn0021795
FBgn0039797 FBgn0030692
FBgn0039797 FBgn0035016
FBgn0039797 FBgn0036258
FBgn0039797 FBgn0028479
FBgn0053937 FBgn0034654
FBgn0053937 FBgn0034258
FBgn0053937 FBgn0263603
FBgn0053937 FBgn0261791
FBgn0053937 FBgn0037328
FBgn0053937 FBgn0035720
FBgn0053937 FBgn0011305
FBgn0053937 FBgn0033039
FBgn0053937 FBgn0039159
FBgn0053937 FBgn0038275
FBgn0053937 FBgn0025582
FBgn0053937 FBgn0025716
FBgn0053937 FBgn0025777
FBgn0053937 FBgn0037270
FBgn0053937 FBgn0004587
FBgn0053937 FBgn0030061
FBgn0053937 FBgn0027084
FBgn0053937 FBgn0033902
FBgn0053937 FBgn0036258
FBgn0086768 FBgn0043010
FBgn0086768 FBgn0039186
FBgn0086768 FBgn0260441
FBgn0086768 FBgn0037328
FBgn0086768 FBgn0015521
FBgn0086768 FBgn0025885
FBgn0086768 FBgn0037279
FBgn0086768 FBgn0014075
FBgn0086768 FBgn0031143
FBgn0086768 FBgn0033787
FBgn0003462 FBgn0034259
FBgn0033888 FBgn0026141
FBgn0033888 FBgn0011760
FBgn0037260 FBgn0032812
FBgn0003731 FBgn0052179
FBgn0003731 FBgn0021906
FBgn0003731 FBgn0005672
FBgn0003731 FBgn0015399
FBgn0003731 FBgn0015296
FBgn0003731 FBgn0010217
FBgn0003731 FBgn0001233
FBgn0003731 FBgn0010433
FBgn0003731 FBgn0014388
FBgn0003731 FBgn0004363
FBgn0003731 FBgn0023441
FBgn0003731 FBgn0005536
FBgn0003731 FBgn0003178
FBgn0003731 FBgn0003984
FBgn0003731 FBgn0004569
FBgn0003731 FBgn0263396
FBgn0003731 FBgn0020224
FBgn0003731 FBgn0040068
FBgn0003731 FBgn0034312
FBgn0003731 FBgn0035811
FBgn0036615 FBgn0036271
FBgn0036615 FBgn0039049
FBgn0028425 FBgn0038773
FBgn0028425 FBgn0034398
FBgn0028425 FBgn0260439
FBgn0028425 FBgn0011704
FBgn0028425 FBgn0000116
FBgn0028425 FBgn0036999
FBgn0028425 FBgn0014092
FBgn0028425 FBgn0003371
FBgn0028425 FBgn0004363
FBgn0028425 FBgn0038369
FBgn0028425 FBgn0003721
FBgn0028425 FBgn0001216
FBgn0028425 FBgn0026761
FBgn0028425 FBgn0011742
FBgn0028425 FBgn0034277
FBgn0028425 FBgn0011570
FBgn0028425 FBgn0003257
FBgn0028425 FBgn0020235
FBgn0028425 FBgn0036160
FBgn0028425 FBgn0022268
FBgn0028425 FBgn0250814
FBgn0051648 FBgn0262467
FBgn0051648 FBgn0039159
FBgn0035928 FBgn0040253
FBgn0035928 FBgn0030648
FBgn0034440 FBgn0031208
FBgn0031851 FBgn0034258
FBgn0031851 FBgn0038426
FBgn0031851 FBgn0001230
FBgn0031851 FBgn0037719
FBgn0031851 FBgn0036999
FBgn0031851 FBgn0015521
FBgn0031851 FBgn0037377
FBgn0031851 FBgn0000258
FBgn0031851 FBgn0038369
FBgn0031851 FBgn0032859
FBgn0031851 FBgn0003721
FBgn0031851 FBgn0039186
FBgn0031851 FBgn0035102
FBgn0031851 FBgn0037270
FBgn0031851 FBgn0001216
FBgn0031851 FBgn0033699
FBgn0031851 FBgn0030699
FBgn0031851 FBgn0003022
FBgn0031851 FBgn0033902
FBgn0031851 FBgn0033145
FBgn0031851 FBgn0031437
FBgn0031851 FBgn0037008
FBgn0031851 FBgn0011272
FBgn0031851 FBgn0034654
FBgn0031851 FBgn0032731
FBgn0031851 FBgn0261800
FBgn0031851 FBgn0261535
FBgn0031851 FBgn0036147
FBgn0031851 FBgn0001961
FBgn0031851 FBgn0031781
FBgn0031851 FBgn0031286
FBgn0031851 FBgn0025582
FBgn0031851 FBgn0035213
FBgn0031851 FBgn0013954
FBgn0031851 FBgn0011742
FBgn0031851 FBgn0011570
FBgn0031851 FBgn0028479
FBgn0031851 FBgn0001990
FBgn0031851 FBgn0029936
FBgn0031851 FBgn0036258
FBgn0035517 FBgn0034398
FBgn0035517 FBgn0000212
FBgn0035517 FBgn0032198
FBgn0035517 FBgn0035987
FBgn0035517 FBgn0040078
FBgn0035517 FBgn0038369
FBgn0035517 FBgn0037610
FBgn0035517 FBgn0032859
FBgn0035517 FBgn0033208
FBgn0035517 FBgn0032298
FBgn0035517 FBgn0030061
FBgn0035517 FBgn0035147
FBgn0035517 FBgn0037632
FBgn0035517 FBgn0027889
FBgn0035517 FBgn0036135
FBgn0035517 FBgn0035393
FBgn0035517 FBgn0015797
FBgn0035517 FBgn0032643
FBgn0035517 FBgn0037008
FBgn0035517 FBgn0086656
FBgn0035517 FBgn0036450
FBgn0035517 FBgn0040066
FBgn0035517 FBgn0013770
FBgn0035517 FBgn0014163
FBgn0035517 FBgn0261791
FBgn0035517 FBgn0001961
FBgn0035517 FBgn0037121
FBgn0035517 FBgn0029093
FBgn0035517 FBgn0031781
FBgn0035517 FBgn0039977
FBgn0035517 FBgn0039159
FBgn0035517 FBgn0004177
FBgn0035517 FBgn0030734
FBgn0035517 FBgn0031286
FBgn0035517 FBgn0051419
FBgn0035517 FBgn0004167
FBgn0035517 FBgn0030786
FBgn0035517 FBgn0026761
FBgn0035517 FBgn0011742
FBgn0035517 FBgn0037549
FBgn0035517 FBgn0260456
FBgn0035517 FBgn0030479
FBgn0035517 FBgn0028734
FBgn0035517 FBgn0035868
FBgn0035517 FBgn0028479
FBgn0035517 FBgn0034915
FBgn0263929 FBgn0027499
FBgn0263929 FBgn0050404
FBgn0263929 FBgn0004907
FBgn0263929 FBgn0001202
FBgn0263929 FBgn0020370
FBgn0011660 FBgn0031068
FBgn0011660 FBgn0003598
FBgn0011660 FBgn0039863
FBgn0011660 FBgn0259785
FBgn0011660 FBgn0036762
FBgn0011660 FBgn0020618
FBgn0011660 FBgn0039283
FBgn0011660 FBgn0000346
FBgn0011660 FBgn0008635
FBgn0011660 FBgn0010434
FBgn0011660 FBgn0022942
FBgn0011660 FBgn0023097
FBgn0011660 FBgn0002069
FBgn0011660 FBgn0026079
FBgn0011660 FBgn0031710
FBgn0011660 FBgn0010328
FBgn0011660 FBgn0052138
FBgn0011660 FBgn0041182
FBgn0011660 FBgn0030121
FBgn0011660 FBgn0031981
FBgn0011660 FBgn0030520
FBgn0011660 FBgn0031317
FBgn0011660 FBgn0037028
FBgn0011660 FBgn0029738
FBgn0011660 FBgn0263832
FBgn0011660 FBgn0053129
FBgn0011660 FBgn0020767
FBgn0011660 FBgn0001218
FBgn0011660 FBgn0037979
FBgn0011660 FBgn0023169
FBgn0011660 FBgn0051224
FBgn0011660 FBgn0035142
FBgn0011660 FBgn0036150
FBgn0011660 FBgn0051352
FBgn0011660 FBgn0050118
FBgn0011660 FBgn0035812
FBgn0011660 FBgn0032069
FBgn0011660 FBgn0003862
FBgn0011660 FBgn0263108
FBgn0011660 FBgn0032701
FBgn0011660 FBgn0031456
FBgn0011660 FBgn0030776
FBgn0011660 FBgn0010482
FBgn0011660 FBgn0041180
FBgn0011660 FBgn0010397
FBgn0011660 FBgn0004876
FBgn0011660 FBgn0261113
FBgn0011660 FBgn0003870
FBgn0011660 FBgn0027066
FBgn0011660 FBgn0036227
FBgn0011660 FBgn0033636
FBgn0011660 FBgn0022774
FBgn0035823 FBgn0024491
FBgn0035823 FBgn0039448
FBgn0035823 FBgn0039465
FBgn0035823 FBgn0051619
FBgn0035823 FBgn0033442
FBgn0035823 FBgn0031637
FBgn0035823 FBgn0064225
FBgn0035823 FBgn0035513
FBgn0035823 FBgn0003887
FBgn0035823 FBgn0038934
FBgn0032170 FBgn0032236
FBgn0032170 FBgn0022893
FBgn0032170 FBgn0014189
FBgn0032170 FBgn0263392
FBgn0032170 FBgn0037328
FBgn0032170 FBgn0034361
FBgn0032170 FBgn0005671
FBgn0032170 FBgn0011305
FBgn0032170 FBgn0263598
FBgn0032170 FBgn0029093
FBgn0032170 FBgn0027066
FBgn0032170 FBgn0027084
FBgn0032170 FBgn0010348
FBgn0036003 FBgn0000289
FBgn0036411 FBgn0032731
FBgn0036411 FBgn0014163
FBgn0036411 FBgn0001961
FBgn0036411 FBgn0029093
FBgn0036411 FBgn0015521
FBgn0036411 FBgn0000411
FBgn0036411 FBgn0035987
FBgn0036411 FBgn0031781
FBgn0036411 FBgn0004363
FBgn0036411 FBgn0032859
FBgn0036411 FBgn0003721
FBgn0036411 FBgn0035102
FBgn0036411 FBgn0001216
FBgn0036411 FBgn0004913
FBgn0036411 FBgn0013954
FBgn0036411 FBgn0026761
FBgn0036411 FBgn0015797
FBgn0036411 FBgn0011570
FBgn0036411 FBgn0033926
FBgn0025608 FBgn0003654
FBgn0025608 FBgn0000319
FBgn0025608 FBgn0034398
FBgn0025608 FBgn0001258
FBgn0025608 FBgn0027571
FBgn0259195 FBgn0013732
FBgn0259195 FBgn0262735
FBgn0259195 FBgn0001216
FBgn0259195 FBgn0026083
FBgn0259195 FBgn0051606
FBgn0259195 FBgn0041188
FBgn0039877 FBgn0036462
FBgn0039877 FBgn0036277
FBgn0039877 FBgn0022984
FBgn0039877 FBgn0033741
FBgn0039877 FBgn0035720
FBgn0039877 FBgn0035987
FBgn0039877 FBgn0036537
FBgn0039877 FBgn0037610
FBgn0039877 FBgn0032859
FBgn0039877 FBgn0038275
FBgn0039877 FBgn0038473
FBgn0039877 FBgn0001216
FBgn0039877 FBgn0039261
FBgn0039877 FBgn0035147
FBgn0039877 FBgn0033247
FBgn0039877 FBgn0030061
FBgn0039877 FBgn0024556
FBgn0039877 FBgn0025687
FBgn0039877 FBgn0027836
FBgn0039877 FBgn0014870
FBgn0039877 FBgn0003022
FBgn0039877 FBgn0020235
FBgn0039877 FBgn0010770
FBgn0039877 FBgn0035811
FBgn0039877 FBgn0024285
FBgn0039877 FBgn0260944
FBgn0039877 FBgn0027835
FBgn0039877 FBgn0261791
FBgn0039877 FBgn0260441
FBgn0039877 FBgn0042083
FBgn0039877 FBgn0038145
FBgn0039877 FBgn0029093
FBgn0039877 FBgn0031883
FBgn0039877 FBgn0262735
FBgn0039877 FBgn0039159
FBgn0039877 FBgn0032393
FBgn0039877 FBgn0040286
FBgn0039877 FBgn0000810
FBgn0039877 FBgn0036687
FBgn0039877 FBgn0024183
FBgn0039877 FBgn0034361
FBgn0039877 FBgn0041188
FBgn0039877 FBgn0015520
FBgn0039877 FBgn0002645
FBgn0039877 FBgn0011742
FBgn0039877 FBgn0037549
FBgn0039877 FBgn0028734
FBgn0039877 FBgn0030479
FBgn0039877 FBgn0037815
FBgn0039877 FBgn0028479
FBgn0039877 FBgn0004395
FBgn0039877 FBgn0030364
FBgn0260397 FBgn0034654
FBgn0260397 FBgn0034258
FBgn0260397 FBgn0029148
FBgn0260397 FBgn0038426
FBgn0260397 FBgn0037328
FBgn0260397 FBgn0035720
FBgn0260397 FBgn0011305
FBgn0260397 FBgn0033039
FBgn0260397 FBgn0039159
FBgn0260397 FBgn0015805
FBgn0260397 FBgn0038275
FBgn0260397 FBgn0025582
FBgn0260397 FBgn0037270
FBgn0260397 FBgn0261573
FBgn0260397 FBgn0004587
FBgn0260397 FBgn0015379
FBgn0260397 FBgn0014870
FBgn0260397 FBgn0036258
FBgn0260397 FBgn0014028
FBgn0035360 FBgn0029975
FBgn0035360 FBgn0000319
FBgn0035360 FBgn0034398
FBgn0035360 FBgn0014868
FBgn0035360 FBgn0032198
FBgn0035360 FBgn0016075
FBgn0035360 FBgn0038535
FBgn0035360 FBgn0037607
FBgn0035360 FBgn0036623
FBgn0035360 FBgn0010412
FBgn0035360 FBgn0037530
FBgn0035360 FBgn0014189
FBgn0035360 FBgn0263392
FBgn0035360 FBgn0263598
FBgn0035360 FBgn0015521
FBgn0035360 FBgn0004363
FBgn0035360 FBgn0002069
FBgn0035360 FBgn0038453
FBgn0035360 FBgn0032236
FBgn0035360 FBgn0001216
FBgn0035360 FBgn0087013
FBgn0035360 FBgn0003660
FBgn0035360 FBgn0025352
FBgn0035360 FBgn0037632
FBgn0035360 FBgn0063494
FBgn0035360 FBgn0015797
FBgn0035360 FBgn0024238
FBgn0035360 FBgn0011584
FBgn0035360 FBgn0044323
FBgn0035360 FBgn0035136
FBgn0035360 FBgn0014163
FBgn0035360 FBgn0030992
FBgn0035360 FBgn0260441
FBgn0035360 FBgn0027280
FBgn0035360 FBgn0033204
FBgn0035360 FBgn0000299
FBgn0035360 FBgn0027492
FBgn0035360 FBgn0014075
FBgn0035360 FBgn0039159
FBgn0035360 FBgn0025582
FBgn0035360 FBgn0033889
FBgn0035360 FBgn0037354
FBgn0035360 FBgn0261593
FBgn0035360 FBgn0026761
FBgn0035360 FBgn0016119
FBgn0035360 FBgn0027066
FBgn0035360 FBgn0014010
FBgn0035360 FBgn0028479
FBgn0035360 FBgn0027329
FBgn0030833 FBgn0053113
FBgn0261789 FBgn0000426
FBgn0261789 FBgn0035675
FBgn0261789 FBgn0032005
FBgn0034295 FBgn0033233
FBgn0261986 FBgn0001235
FBgn0261986 FBgn0035234
FBgn0261986 FBgn0032198
FBgn0261986 FBgn0016075
FBgn0261986 FBgn0033741
FBgn0261986 FBgn0042174
FBgn0261986 FBgn0037619
FBgn0261986 FBgn0020910
FBgn0261986 FBgn0038275
FBgn0261986 FBgn0033208
FBgn0261986 FBgn0032298
FBgn0261986 FBgn0033699
FBgn0261986 FBgn0036291
FBgn0261986 FBgn0025687
FBgn0261986 FBgn0030748
FBgn0261986 FBgn0011739
FBgn0261986 FBgn0034186
FBgn0261986 FBgn0010770
FBgn0261986 FBgn0029134
FBgn0261986 FBgn0034654
FBgn0261986 FBgn0023388
FBgn0261986 FBgn0036147
FBgn0261986 FBgn0261791
FBgn0261986 FBgn0050007
FBgn0261986 FBgn0030581
FBgn0261986 FBgn0262735
FBgn0261986 FBgn0034313
FBgn0261986 FBgn0064225
FBgn0261986 FBgn0066084
FBgn0261986 FBgn0004045
FBgn0261986 FBgn0058045
FBgn0261986 FBgn0033571
FBgn0261986 FBgn0003178
FBgn0261986 FBgn0032949
FBgn0261986 FBgn0052677
FBgn0261986 FBgn0016031
FBgn0261986 FBgn0086906
FBgn0261986 FBgn0041188
FBgn0261986 FBgn0014026
FBgn0261986 FBgn0017545
FBgn0261986 FBgn0039229
FBgn0261986 FBgn0030479
FBgn0261986 FBgn0261986
FBgn0261986 FBgn0086757
FBgn0261986 FBgn0032016
FBgn0261986 FBgn0030863
FBgn0261986 FBgn0000556
FBgn0030514 FBgn0030577
FBgn0030514 FBgn0003464
FBgn0030514 FBgn0052354
FBgn0030514 FBgn0033953
FBgn0011770 FBgn0005585
FBgn0011770 FBgn0261458
FBgn0011770 FBgn0032515
FBgn0011770 FBgn0004066
FBgn0011770 FBgn0026170
FBgn0011770 FBgn0020660
FBgn0011770 FBgn0039049
FBgn0262518 FBgn0250906
FBgn0262518 FBgn0002891
FBgn0262518 FBgn0261789
FBgn0262518 FBgn0028577
FBgn0050115 FBgn0038768
FBgn0050115 FBgn0027359
FBgn0050115 FBgn0019936
FBgn0050115 FBgn0011760
FBgn0050115 FBgn0031653
FBgn0050115 FBgn0038868
FBgn0050115 FBgn0261592
FBgn0050115 FBgn0028952
FBgn0050115 FBgn0033691
FBgn0050115 FBgn0262527
FBgn0050115 FBgn0016053
FBgn0050115 FBgn0020910
FBgn0050115 FBgn0035285
FBgn0050115 FBgn0013269
FBgn0050115 FBgn0027500
FBgn0050115 FBgn0033160
FBgn0052392 FBgn0262735
FBgn0052392 FBgn0030734
FBgn0000157 FBgn0016797
FBgn0000157 FBgn0259938
FBgn0000157 FBgn0002973
FBgn0000157 FBgn0000611
FBgn0000157 FBgn0260945
FBgn0000157 FBgn0035423
FBgn0000157 FBgn0263916
FBgn0000157 FBgn0030328
FBgn0000157 FBgn0001223
FBgn0000157 FBgn0033495
FBgn0000157 FBgn0028895
FBgn0000157 FBgn0260939
FBgn0000157 FBgn0031832
FBgn0000157 FBgn0086910
FBgn0000157 FBgn0003513
FBgn0000157 FBgn0029941
FBgn0000157 FBgn0263107
FBgn0000157 FBgn0262451
FBgn0000157 FBgn0263929
FBgn0000157 FBgn0001228
FBgn0000157 FBgn0001092
FBgn0000157 FBgn0050021
FBgn0000157 FBgn0030676
FBgn0000157 FBgn0259834
FBgn0000157 FBgn0013997
FBgn0000157 FBgn0035625
FBgn0000157 FBgn0011259
FBgn0000157 FBgn0001186
FBgn0000157 FBgn0026319
FBgn0000157 FBgn0262447
FBgn0000157 FBgn0036258
FBgn0000157 FBgn0261461
FBgn0000157 FBgn0020386
FBgn0000157 FBgn0263706
FBgn0000157 FBgn0262461
FBgn0000157 FBgn0001085
FBgn0000157 FBgn0032780
FBgn0000157 FBgn0052452
FBgn0000157 FBgn0031312
FBgn0000157 FBgn0262332
FBgn0000157 FBgn0261553
FBgn0000157 FBgn0262455
FBgn0000157 FBgn0262391
FBgn0000157 FBgn0051232
FBgn0000157 FBgn0000157
FBgn0000157 FBgn0002932
FBgn0000157 FBgn0029942
FBgn0000157 FBgn0004449
FBgn0000157 FBgn0017397
FBgn0000157 FBgn0035158
FBgn0000157 FBgn0003430
FBgn0000157 FBgn0015221
FBgn0000157 FBgn0262220
FBgn0000157 FBgn0086907
FBgn0000157 FBgn0259176
FBgn0000157 FBgn0026620
FBgn0000157 FBgn0261458
FBgn0000157 FBgn0036818
FBgn0000157 FBgn0261547
FBgn0000157 FBgn0028375
FBgn0000157 FBgn0022029
FBgn0000157 FBgn0262582
FBgn0000157 FBgn0003360
FBgn0000157 FBgn0037182
FBgn0000157 FBgn0020309
FBgn0000157 FBgn0011286
FBgn0000157 FBgn0035422
FBgn0000157 FBgn0028670
FBgn0000157 FBgn0262714
FBgn0000157 FBgn0000577
FBgn0000157 FBgn0031474
FBgn0000157 FBgn0015222
FBgn0000157 FBgn0023507
FBgn0000157 FBgn0026666
FBgn0000157 FBgn0000244
FBgn0000157 FBgn0041789
FBgn0000157 FBgn0262432
FBgn0000157 FBgn0262272
FBgn0040279 FBgn0033555
FBgn0034634 FBgn0024196
FBgn0034634 FBgn0025352
FBgn0034634 FBgn0032658
FBgn0034634 FBgn0031912
FBgn0034634 FBgn0040371
FBgn0034634 FBgn0053523
FBgn0034634 FBgn0029936
FBgn0034634 FBgn0000258
FBgn0034634 FBgn0028479
FBgn0015754 FBgn0024432
FBgn0015754 FBgn0016070
FBgn0015754 FBgn0022893
FBgn0015754 FBgn0053087
FBgn0015754 FBgn0040466
FBgn0015754 FBgn0030086
FBgn0015754 FBgn0036999
FBgn0015754 FBgn0002772
FBgn0015754 FBgn0010621
FBgn0015754 FBgn0039735
FBgn0015754 FBgn0031781
FBgn0015754 FBgn0033039
FBgn0015754 FBgn0022702
FBgn0015754 FBgn0001224
FBgn0015754 FBgn0033787
FBgn0015754 FBgn0033342
FBgn0015754 FBgn0004108
FBgn0015754 FBgn0034863
FBgn0015754 FBgn0001216
FBgn0015754 FBgn0037632
FBgn0015754 FBgn0016059
FBgn0015754 FBgn0001226
FBgn0015754 FBgn0005671
FBgn0015754 FBgn0026761
FBgn0015754 FBgn0029766
FBgn0015754 FBgn0011742
FBgn0015754 FBgn0031452
FBgn0015754 FBgn0027329
FBgn0026398 FBgn0037324
FBgn0051675 FBgn0029975
FBgn0051675 FBgn0000319
FBgn0051675 FBgn0034258
FBgn0051675 FBgn0036623
FBgn0051675 FBgn0014189
FBgn0051675 FBgn0008635
FBgn0051675 FBgn0015521
FBgn0051675 FBgn0037261
FBgn0051675 FBgn0039130
FBgn0051675 FBgn0035987
FBgn0051675 FBgn0260462
FBgn0051675 FBgn0032961
FBgn0051675 FBgn0028327
FBgn0051675 FBgn0027580
FBgn0051675 FBgn0004363
FBgn0051675 FBgn0051729
FBgn0051675 FBgn0039635
FBgn0051675 FBgn0035102
FBgn0051675 FBgn0033699
FBgn0051675 FBgn0010531
FBgn0051675 FBgn0033902
FBgn0051675 FBgn0032643
FBgn0051675 FBgn0011227
FBgn0051675 FBgn0020235
FBgn0051675 FBgn0250814
FBgn0051675 FBgn0034654
FBgn0051675 FBgn0013770
FBgn0051675 FBgn0014163
FBgn0051675 FBgn0260441
FBgn0051675 FBgn0053303
FBgn0051675 FBgn0038145
FBgn0051675 FBgn0010516
FBgn0051675 FBgn0029093
FBgn0051675 FBgn0039159
FBgn0051675 FBgn0014075
FBgn0051675 FBgn0004177
FBgn0051675 FBgn0025582
FBgn0051675 FBgn0030752
FBgn0051675 FBgn0028419
FBgn0051675 FBgn0028700
FBgn0051675 FBgn0062442
FBgn0051675 FBgn0042127
FBgn0051675 FBgn0261593
FBgn0051675 FBgn0035471
FBgn0051675 FBgn0014010
FBgn0051675 FBgn0010348
FBgn0051675 FBgn0032746
FBgn0051675 FBgn0034915
FBgn0051675 FBgn0022268
FBgn0051675 FBgn0033926
FBgn0086371 FBgn0029148
FBgn0086371 FBgn0038473
FBgn0086371 FBgn0037573
FBgn0086371 FBgn0035591
FBgn0086371 FBgn0034361
FBgn0086371 FBgn0031418
FBgn0086371 FBgn0015359
FBgn0086371 FBgn0015282
FBgn0086371 FBgn0031711
FBgn0086371 FBgn0028734
FBgn0086371 FBgn0262735
FBgn0086371 FBgn0035526
FBgn0086371 FBgn0039159
FBgn0086371 FBgn0004177
FBgn0034345 FBgn0005386
FBgn0034345 FBgn0031498
FBgn0034345 FBgn0030441
FBgn0034345 FBgn0004907
FBgn0034345 FBgn0039448
FBgn0034345 FBgn0001086
FBgn0034345 FBgn0010747
FBgn0034345 FBgn0034728
FBgn0034345 FBgn0037351
FBgn0034345 FBgn0002607
FBgn0259749 FBgn0261791
FBgn0038586 FBgn0030616
FBgn0038586 FBgn0061515
FBgn0038586 FBgn0013275
FBgn0038586 FBgn0001224
FBgn0038586 FBgn0001223
FBgn0038586 FBgn0003525
FBgn0038586 FBgn0003231
FBgn0038586 FBgn0001230
FBgn0036759 FBgn0005585
FBgn0036759 FBgn0004907
FBgn0036759 FBgn0037607
FBgn0036759 FBgn0022893
FBgn0036759 FBgn0020660
FBgn0036759 FBgn0035499
FBgn0036759 FBgn0051363
FBgn0036759 FBgn0023212
FBgn0036759 FBgn0034259
FBgn0036759 FBgn0025885
FBgn0036759 FBgn0015521
FBgn0036759 FBgn0000579
FBgn0036759 FBgn0034753
FBgn0036759 FBgn0011361
FBgn0036759 FBgn0035102
FBgn0036759 FBgn0000150
FBgn0036759 FBgn0037930
FBgn0036759 FBgn0262559
FBgn0036759 FBgn0031459
FBgn0036759 FBgn0029134
FBgn0036759 FBgn0040493
FBgn0036759 FBgn0016687
FBgn0036759 FBgn0016685
FBgn0036759 FBgn0260441
FBgn0036759 FBgn0086254
FBgn0036759 FBgn0026418
FBgn0036759 FBgn0030362
FBgn0036759 FBgn0031145
FBgn0036759 FBgn0026170
FBgn0036759 FBgn0000084
FBgn0036759 FBgn0035334
FBgn0036759 FBgn0004066
FBgn0036759 FBgn0014002
FBgn0036759 FBgn0013954
FBgn0036759 FBgn0005655
FBgn0036759 FBgn0004654
FBgn0036759 FBgn0010470
FBgn0036759 FBgn0034967
FBgn0036759 FBgn0027066
FBgn0036759 FBgn0036760
FBgn0036759 FBgn0011661
FBgn0036759 FBgn0263241
FBgn0001319 FBgn0036810
FBgn0001319 FBgn0039790
FBgn0001319 FBgn0038704
FBgn0001319 FBgn0026533
FBgn0001319 FBgn0003189
FBgn0001319 FBgn0051522
FBgn0001319 FBgn0026160
FBgn0001319 FBgn0262737
FBgn0001319 FBgn0020503
FBgn0001319 FBgn0015803
FBgn0001319 FBgn0261294
FBgn0001319 FBgn0029763
FBgn0001319 FBgn0025836
FBgn0001319 FBgn0028979
FBgn0001319 FBgn0022361
FBgn0001319 FBgn0042650
FBgn0001319 FBgn0028980
FBgn0001319 FBgn0031420
FBgn0001319 FBgn0037609
FBgn0001319 FBgn0036733
FBgn0001319 FBgn0027330
FBgn0001319 FBgn0039904
FBgn0001319 FBgn0030276
FBgn0001319 FBgn0030055
FBgn0001319 FBgn0004179
FBgn0001319 FBgn0052816
FBgn0001319 FBgn0032196
FBgn0001319 FBgn0034909
FBgn0001319 FBgn0035436
FBgn0001319 FBgn0261593
FBgn0001319 FBgn0030457
FBgn0001319 FBgn0261933
FBgn0001319 FBgn0037092
FBgn0001319 FBgn0037255
FBgn0001319 FBgn0030049
FBgn0001319 FBgn0035347
FBgn0001319 FBgn0023083
FBgn0001319 FBgn0003716
FBgn0001319 FBgn0031820
FBgn0001319 FBgn0040070
FBgn0001319 FBgn0034138
FBgn0001319 FBgn0038870
FBgn0001319 FBgn0031836
FBgn0001319 FBgn0038476
FBgn0001319 FBgn0032587
FBgn0001319 FBgn0036839
FBgn0001319 FBgn0003660
FBgn0001319 FBgn0011817
FBgn0001319 FBgn0040752
FBgn0001319 FBgn0031030
FBgn0001319 FBgn0025633
FBgn0001319 FBgn0000667
FBgn0001319 FBgn0031951
FBgn0001319 FBgn0042185
FBgn0001319 FBgn0053217
FBgn0001319 FBgn0263987
FBgn0001319 FBgn0016917
FBgn0001319 FBgn0004556
FBgn0001319 FBgn0030880
FBgn0001319 FBgn0010409
FBgn0001319 FBgn0038401
FBgn0001319 FBgn0263510
FBgn0001319 FBgn0041203
FBgn0001319 FBgn0028717
FBgn0001319 FBgn0260012
FBgn0001319 FBgn0035909
FBgn0001319 FBgn0041706
FBgn0001319 FBgn0037472
FBgn0001319 FBgn0031752
FBgn0001319 FBgn0035714
FBgn0001319 FBgn0015602
FBgn0001319 FBgn0030328
FBgn0001319 FBgn0014007
FBgn0001319 FBgn0002283
FBgn0001319 FBgn0036734
FBgn0001319 FBgn0037610
FBgn0001319 FBgn0038100
FBgn0001319 FBgn0263391
FBgn0001319 FBgn0035667
FBgn0001319 FBgn0041210
FBgn0001319 FBgn0024734
FBgn0001319 FBgn0000575
FBgn0001319 FBgn0024811
FBgn0001319 FBgn0037766
FBgn0001319 FBgn0032208
FBgn0001319 FBgn0262114
FBgn0001319 FBgn0002121
FBgn0001319 FBgn0033391
FBgn0001319 FBgn0000054
FBgn0001319 FBgn0052581
FBgn0001319 FBgn0025684
FBgn0001319 FBgn0010300
FBgn0001319 FBgn0003714
FBgn0001319 FBgn0025549
FBgn0001319 FBgn0039335
FBgn0001319 FBgn0036911
FBgn0001319 FBgn0038953
FBgn0001319 FBgn0037834
FBgn0001319 FBgn0000228
FBgn0001319 FBgn0052043
FBgn0001319 FBgn0036825
FBgn0001319 FBgn0032668
FBgn0001319 FBgn0030761
FBgn0001319 FBgn0026144
FBgn0001319 FBgn0000546
FBgn0001319 FBgn0003138
FBgn0001319 FBgn0031717
FBgn0001319 FBgn0038504
FBgn0001319 FBgn0260794
FBgn0001319 FBgn0004370
FBgn0001319 FBgn0017397
FBgn0001319 FBgn0036398
FBgn0001319 FBgn0010315
FBgn0001319 FBgn0045073
FBgn0001319 FBgn0004919
FBgn0001319 FBgn0051122
FBgn0001319 FBgn0030465
FBgn0001319 FBgn0030686
FBgn0001319 FBgn0026086
FBgn0001319 FBgn0032633
FBgn0001319 FBgn0039897
FBgn0001319 FBgn0038191
FBgn0001319 FBgn0037698
FBgn0001319 FBgn0003345
FBgn0001319 FBgn0004656
FBgn0001319 FBgn0052850
FBgn0001319 FBgn0037073
FBgn0001319 FBgn0035600
FBgn0001319 FBgn0053214
FBgn0001319 FBgn0031950
FBgn0001319 FBgn0036428
FBgn0001319 FBgn0052582
FBgn0001319 FBgn0262976
FBgn0001319 FBgn0036824
FBgn0001319 FBgn0031483
FBgn0001319 FBgn0003415
FBgn0001319 FBgn0043903
FBgn0001319 FBgn0000542
FBgn0001319 FBgn0086655
FBgn0001319 FBgn0010905
FBgn0001319 FBgn0027864
FBgn0001319 FBgn0260748
FBgn0001319 FBgn0031453
FBgn0001319 FBgn0028953
FBgn0001319 FBgn0030847
FBgn0001319 FBgn0259214
FBgn0001319 FBgn0262656
FBgn0001319 FBgn0025463
FBgn0001319 FBgn0243511
FBgn0001319 FBgn0263929
FBgn0001319 FBgn0017577
FBgn0001319 FBgn0036502
FBgn0001319 FBgn0261802
FBgn0001319 FBgn0039013
FBgn0001319 FBgn0036483
FBgn0001319 FBgn0052707
FBgn0001319 FBgn0263108
FBgn0001319 FBgn0001994
FBgn0001319 FBgn0034542
FBgn0001319 FBgn0052369
FBgn0001319 FBgn0033083
FBgn0001319 FBgn0030407
FBgn0001319 FBgn0030685
FBgn0001319 FBgn0003870
FBgn0001319 FBgn0261786
FBgn0001319 FBgn0052196
FBgn0001319 FBgn0030693
FBgn0001319 FBgn0261553
FBgn0001319 FBgn0033924
FBgn0001319 FBgn0039141
FBgn0001319 FBgn0261963
FBgn0001319 FBgn0026238
FBgn0001319 FBgn0027508
FBgn0001319 FBgn0021818
FBgn0001319 FBgn0038197
FBgn0001319 FBgn0022724
FBgn0001319 FBgn0015221
FBgn0001319 FBgn0036668
FBgn0001319 FBgn0004052
FBgn0001319 FBgn0262699
FBgn0001319 FBgn0034345
FBgn0001319 FBgn0023216
FBgn0001319 FBgn0035674
FBgn0001319 FBgn0032586
FBgn0001319 FBgn0039507
FBgn0001319 FBgn0259937
FBgn0001319 FBgn0023213
FBgn0001319 FBgn0046692
FBgn0001319 FBgn0038651
FBgn0001319 FBgn0002576
FBgn0001319 FBgn0001319
FBgn0001319 FBgn0039172
FBgn0001319 FBgn0033635
FBgn0001319 FBgn0029514
FBgn0001319 FBgn0030722
FBgn0001319 FBgn0002626
FBgn0001319 FBgn0260741
FBgn0001319 FBgn0034962
FBgn0001319 FBgn0002921
FBgn0001319 FBgn0026371
FBgn0001319 FBgn0031473
FBgn0001319 FBgn0036170
FBgn0001319 FBgn0259876
FBgn0001319 FBgn0003887
FBgn0001319 FBgn0000166
FBgn0001319 FBgn0260439
FBgn0001319 FBgn0039283
FBgn0001319 FBgn0000308
FBgn0001319 FBgn0262782
FBgn0001319 FBgn0050389
FBgn0001319 FBgn0005771
FBgn0001319 FBgn0259168
FBgn0001319 FBgn0030768
FBgn0001319 FBgn0016126
FBgn0001319 FBgn0052343
FBgn0001319 FBgn0004859
FBgn0001319 FBgn0030056
FBgn0001319 FBgn0043070
FBgn0001319 FBgn0028686
FBgn0001319 FBgn0034976
FBgn0001319 FBgn0035435
FBgn0001319 FBgn0015372
FBgn0001319 FBgn0065035
FBgn0001319 FBgn0051716
FBgn0001319 FBgn0004509
FBgn0001319 FBgn0039741
FBgn0001319 FBgn0033028
FBgn0001319 FBgn0032200
FBgn0001319 FBgn0086898
FBgn0001319 FBgn0015477
FBgn0001319 FBgn0039908
FBgn0001319 FBgn0013954
FBgn0001319 FBgn0261238
FBgn0001319 FBgn0001186
FBgn0001319 FBgn0030063
FBgn0001319 FBgn0000606
FBgn0001319 FBgn0020386
FBgn0001319 FBgn0032240
FBgn0001319 FBgn0000181
FBgn0001319 FBgn0263106
FBgn0001319 FBgn0023174
FBgn0001319 FBgn0033378
FBgn0001319 FBgn0053208
FBgn0001319 FBgn0028343
FBgn0001319 FBgn0034002
FBgn0001319 FBgn0026620
FBgn0001319 FBgn0038454
FBgn0001319 FBgn0035047
FBgn0001319 FBgn0024807
FBgn0001319 FBgn0002774
FBgn0001319 FBgn0026088
FBgn0001319 FBgn0050016
FBgn0001319 FBgn0013733
FBgn0001319 FBgn0051021
FBgn0001319 FBgn0004603
FBgn0001319 FBgn0051958
FBgn0001319 FBgn0026170
FBgn0001319 FBgn0030452
FBgn0001319 FBgn0023215
FBgn0001319 FBgn0029789
FBgn0001319 FBgn0029865
FBgn0001319 FBgn0034961
FBgn0001319 FBgn0261985
FBgn0001319 FBgn0260749
FBgn0001319 FBgn0263865
FBgn0001319 FBgn0028689
FBgn0001319 FBgn0041184
FBgn0001319 FBgn0033636
FBgn0001319 FBgn0259938
FBgn0001319 FBgn0036462
FBgn0001319 FBgn0002973
FBgn0001319 FBgn0052647
FBgn0001319 FBgn0023528
FBgn0001319 FBgn0030057
FBgn0001319 FBgn0061198
FBgn0001319 FBgn0028515
FBgn0001319 FBgn0010328
FBgn0001319 FBgn0037019
FBgn0001319 FBgn0029996
FBgn0001319 FBgn0037746
FBgn0001319 FBgn0004362
FBgn0001319 FBgn0002673
FBgn0001319 FBgn0024189
FBgn0001319 FBgn0030399
FBgn0001319 FBgn0259212
FBgn0001319 FBgn0004227
FBgn0001319 FBgn0052676
FBgn0001319 FBgn0086129
FBgn0001319 FBgn0000394
FBgn0001319 FBgn0001228
FBgn0001319 FBgn0004888
FBgn0001319 FBgn0040230
FBgn0001319 FBgn0004435
FBgn0001319 FBgn0050476
FBgn0001319 FBgn0033377
FBgn0001319 FBgn0030735
FBgn0001319 FBgn0027093
FBgn0001319 FBgn0013799
FBgn0001319 FBgn0034419
FBgn0001319 FBgn0261383
FBgn0001319 FBgn0023000
FBgn0001319 FBgn0032005
FBgn0001319 FBgn0015790
FBgn0001319 FBgn0262684
FBgn0001319 FBgn0050015
FBgn0001319 FBgn0004607
FBgn0001319 FBgn0086357
FBgn0001319 FBgn0037071
FBgn0001319 FBgn0260659
FBgn0001319 FBgn0259700
FBgn0001319 FBgn0034418
FBgn0001319 FBgn0039802
FBgn0001319 FBgn0030743
FBgn0001319 FBgn0032485
FBgn0001319 FBgn0026149
FBgn0001319 FBgn0033777
FBgn0001319 FBgn0034723
FBgn0001319 FBgn0030583
FBgn0001319 FBgn0003053
FBgn0001319 FBgn0001139
FBgn0001319 FBgn0263198
FBgn0001319 FBgn0051718
FBgn0001319 FBgn0030659
FBgn0001319 FBgn0086902
FBgn0001319 FBgn0259247
FBgn0001319 FBgn0030177
FBgn0001319 FBgn0031057
FBgn0001319 FBgn0010704
FBgn0001319 FBgn0035713
FBgn0001319 FBgn0015618
FBgn0001319 FBgn0034733
FBgn0001319 FBgn0031635
FBgn0001319 FBgn0034180
FBgn0001319 FBgn0003261
FBgn0001319 FBgn0015278
FBgn0001319 FBgn0004657
FBgn0001319 FBgn0024555
FBgn0001319 FBgn0035831
FBgn0001319 FBgn0026379
FBgn0001319 FBgn0003977
FBgn0001319 FBgn0250819
FBgn0001319 FBgn0001223
FBgn0001319 FBgn0031636
FBgn0001319 FBgn0037376
FBgn0001319 FBgn0051619
FBgn0001319 FBgn0011739
FBgn0001319 FBgn0032123
FBgn0001319 FBgn0031161
FBgn0001319 FBgn0033092
FBgn0001319 FBgn0034001
FBgn0001319 FBgn0029594
FBgn0001319 FBgn0020385
FBgn0001319 FBgn0038400
FBgn0001319 FBgn0011638
FBgn0001319 FBgn0026876
FBgn0001319 FBgn0037344
FBgn0001319 FBgn0030701
FBgn0001319 FBgn0262103
FBgn0001319 FBgn0261113
FBgn0001319 FBgn0013275
FBgn0001319 FBgn0037822
FBgn0001319 FBgn0261618
FBgn0001319 FBgn0011217
FBgn0001319 FBgn0261403
FBgn0001319 FBgn0000319
FBgn0001319 FBgn0032399
FBgn0001319 FBgn0032235
FBgn0001319 FBgn0260771
FBgn0001319 FBgn0015521
FBgn0001319 FBgn0031403
FBgn0001319 FBgn0039140
FBgn0001319 FBgn0015270
FBgn0001319 FBgn0003435
FBgn0001319 FBgn0033794
FBgn0001319 FBgn0003866
FBgn0001319 FBgn0003204
FBgn0001319 FBgn0004102
FBgn0001319 FBgn0030694
FBgn0001319 FBgn0025936
FBgn0001319 FBgn0028897
FBgn0001319 FBgn0086779
FBgn0001319 FBgn0011455
FBgn0001319 FBgn0011224
FBgn0001319 FBgn0003270
FBgn0001319 FBgn0033048
FBgn0001319 FBgn0030710
FBgn0001319 FBgn0033749
FBgn0001319 FBgn0003209
FBgn0001319 FBgn0261552
FBgn0001319 FBgn0032243
FBgn0001319 FBgn0028582
FBgn0001319 FBgn0036534
FBgn0001319 FBgn0000581
FBgn0001319 FBgn0001942
FBgn0001319 FBgn0036511
FBgn0001319 FBgn0015222
FBgn0001319 FBgn0061200
FBgn0001319 FBgn0034986
FBgn0001319 FBgn0026573
FBgn0001319 FBgn0030723
FBgn0001319 FBgn0030660
FBgn0001319 FBgn0038818
FBgn0001319 FBgn0037149
FBgn0001319 FBgn0032744
FBgn0001319 FBgn0024248
FBgn0001319 FBgn0000147
FBgn0001319 FBgn0031484
FBgn0001319 FBgn0039014
FBgn0001319 FBgn0032209
FBgn0001319 FBgn0038296
FBgn0001319 FBgn0003891
FBgn0001319 FBgn0036169
FBgn0001319 FBgn0005630
FBgn0001319 FBgn0030542
FBgn0001319 FBgn0261014
FBgn0001319 FBgn0031150
FBgn0001319 FBgn0000256
FBgn0001319 FBgn0029067
FBgn0001319 FBgn0259170
FBgn0001319 FBgn0030973
FBgn0001319 FBgn0031183
FBgn0001319 FBgn0035023
FBgn0001319 FBgn0034139
FBgn0001319 FBgn0037070
FBgn0001319 FBgn0033912
FBgn0001319 FBgn0035622
FBgn0001319 FBgn0028401
FBgn0001319 FBgn0039889
FBgn0001319 FBgn0029833
FBgn0001319 FBgn0003964
FBgn0001319 FBgn0015024
FBgn0001319 FBgn0030894
FBgn0001319 FBgn0027528
FBgn0001319 FBgn0260789
FBgn0001319 FBgn0000556
FBgn0001319 FBgn0030329
FBgn0001319 FBgn0034258
FBgn0001319 FBgn0005631
FBgn0001319 FBgn0015789
FBgn0001319 FBgn0037944
FBgn0001319 FBgn0026375
FBgn0001319 FBgn0016756
FBgn0001319 FBgn0035623
FBgn0001319 FBgn0085432
FBgn0001319 FBgn0001291
FBgn0001319 FBgn0026869
FBgn0001319 FBgn0032242
FBgn0001319 FBgn0259481
FBgn0001319 FBgn0037521
FBgn0001319 FBgn0030699
FBgn0001319 FBgn0040079
FBgn0001319 FBgn0030406
FBgn0001319 FBgn0033210
FBgn0001319 FBgn0022063
FBgn0001319 FBgn0022029
FBgn0001319 FBgn0027621
FBgn0001319 FBgn0000042
FBgn0001319 FBgn0004860
FBgn0001319 FBgn0259933
FBgn0001319 FBgn0040382
FBgn0001319 FBgn0000721
FBgn0001319 FBgn0030752
FBgn0001319 FBgn0086448
FBgn0001319 FBgn0013305
FBgn0001319 FBgn0259699
FBgn0001319 FBgn0032943
FBgn0001319 FBgn0033737
FBgn0001319 FBgn0036257
FBgn0001319 FBgn0086911
FBgn0001319 FBgn0034644
FBgn0001319 FBgn0031149
FBgn0001319 FBgn0029853
FBgn0001319 FBgn0051523
FBgn0001319 FBgn0002069
FBgn0001319 FBgn0034737
FBgn0001319 FBgn0028690
FBgn0001319 FBgn0012051
FBgn0001319 FBgn0031098
FBgn0001319 FBgn0034631
FBgn0001319 FBgn0003175
FBgn0001319 FBgn0031197
FBgn0001319 FBgn0044510
FBgn0001319 FBgn0051472
FBgn0001319 FBgn0001105
FBgn0001319 FBgn0052685
FBgn0001319 FBgn0011764
FBgn0001319 FBgn0030499
FBgn0001319 FBgn0031054
FBgn0001319 FBgn0037955
FBgn0001319 FBgn0261823
FBgn0001319 FBgn0050055
FBgn0001319 FBgn0086384
FBgn0001319 FBgn0259985
FBgn0001319 FBgn0035476
FBgn0001319 FBgn0053978
FBgn0001319 FBgn0029706
FBgn0001319 FBgn0261934
FBgn0001319 FBgn0039977
FBgn0001319 FBgn0030734
FBgn0001319 FBgn0261642
FBgn0001319 FBgn0015019
FBgn0001319 FBgn0032949
FBgn0001319 FBgn0034240
FBgn0001319 FBgn0264078
FBgn0001319 FBgn0029771
FBgn0001319 FBgn0051992
FBgn0001319 FBgn0033750
FBgn0001319 FBgn0036007
FBgn0001319 FBgn0032486
FBgn0001319 FBgn0037020
FBgn0001319 FBgn0031148
FBgn0001319 FBgn0040587
FBgn0001319 FBgn0031683
FBgn0001319 FBgn0003950
FBgn0001319 FBgn0034447
FBgn0001319 FBgn0005672
FBgn0001319 FBgn0086689
FBgn0001319 FBgn0086613
FBgn0001319 FBgn0040890
FBgn0001319 FBgn0005411
FBgn0001319 FBgn0010355
FBgn0001319 FBgn0037093
FBgn0001319 FBgn0262127
FBgn0001319 FBgn0014931
FBgn0001319 FBgn0086447
FBgn0001319 FBgn0003302
FBgn0001319 FBgn0011763
FBgn0001319 FBgn0003278
FBgn0001319 FBgn0031174
FBgn0001319 FBgn0001316
FBgn0001319 FBgn0000259
FBgn0001319 FBgn0003392
FBgn0001319 FBgn0038475
FBgn0001319 FBgn0013764
FBgn0001319 FBgn0034071
FBgn0001319 FBgn0029082
FBgn0001319 FBgn0001128
FBgn0001319 FBgn0261277
FBgn0001319 FBgn0259112
FBgn0001319 FBgn0030719
FBgn0001319 FBgn0031696
FBgn0001319 FBgn0030753
FBgn0001319 FBgn0000541
FBgn0001319 FBgn0053689
FBgn0001319 FBgn0032233
FBgn0001319 FBgn0036822
FBgn0001319 FBgn0038869
FBgn0001319 FBgn0052590
FBgn0001319 FBgn0038763
FBgn0001319 FBgn0067622
FBgn0001319 FBgn0024510
FBgn0029158 FBgn0034000
FBgn0001974 FBgn0027548
FBgn0001974 FBgn0022984
FBgn0001974 FBgn0261800
FBgn0001974 FBgn0035720
FBgn0001974 FBgn0039566
FBgn0001974 FBgn0033039
FBgn0001974 FBgn0001224
FBgn0001974 FBgn0025571
FBgn0001974 FBgn0033160
FBgn0001974 FBgn0023508
FBgn0001974 FBgn0004167
FBgn0001974 FBgn0033889
FBgn0001974 FBgn0045862
FBgn0001974 FBgn0035591
FBgn0001974 FBgn0037347
FBgn0001974 FBgn0025716
FBgn0001974 FBgn0039229
FBgn0001974 FBgn0004049
FBgn0001974 FBgn0037549
FBgn0001974 FBgn0259152
FBgn0001974 FBgn0034372
FBgn0001974 FBgn0028479
FBgn0038721 FBgn0016762
FBgn0033467 FBgn0039049
FBgn0033467 FBgn0028436
FBgn0026666 FBgn0036479
FBgn0026666 FBgn0031957
FBgn0026666 FBgn0019936
FBgn0026666 FBgn0038341
FBgn0026666 FBgn0032812
FBgn0026666 FBgn0037379
FBgn0026666 FBgn0038466
FBgn0026666 FBgn0034838
FBgn0026666 FBgn0036258
FBgn0026666 FBgn0040361
FBgn0026666 FBgn0051373
FBgn0026666 FBgn0039444
FBgn0033249 FBgn0004907
FBgn0033249 FBgn0250789
FBgn0033249 FBgn0028687
FBgn0033249 FBgn0001230
FBgn0033249 FBgn0034091
FBgn0033249 FBgn0026238
FBgn0033249 FBgn0001223
FBgn0033249 FBgn0001224
FBgn0033249 FBgn0250746
FBgn0033249 FBgn0263391
FBgn0033249 FBgn0003231
FBgn0033249 FBgn0001226
FBgn0033249 FBgn0034345
FBgn0033249 FBgn0250843
FBgn0033249 FBgn0020235
FBgn0033249 FBgn0086134
FBgn0033249 FBgn0040237
FBgn0033249 FBgn0033264
FBgn0033249 FBgn0029134
FBgn0033249 FBgn0010909
FBgn0033249 FBgn0026418
FBgn0033249 FBgn0051158
FBgn0033249 FBgn0038145
FBgn0033249 FBgn0016697
FBgn0033249 FBgn0004167
FBgn0033249 FBgn0033889
FBgn0033249 FBgn0045761
FBgn0033249 FBgn0004066
FBgn0033249 FBgn0013275
FBgn0033249 FBgn0034230
FBgn0033249 FBgn0028685
FBgn0033249 FBgn0033051
FBgn0033249 FBgn0040080
FBgn0033249 FBgn0000578
FBgn0033249 FBgn0031878
FBgn0026753 FBgn0015324
FBgn0037841 FBgn0053230
FBgn0037841 FBgn0022893
FBgn0037841 FBgn0001216
FBgn0037841 FBgn0042127
FBgn0037841 FBgn0003748
FBgn0037841 FBgn0026761
FBgn0037841 FBgn0013954
FBgn0037841 FBgn0015797
FBgn0037841 FBgn0031781
FBgn0037841 FBgn0033926
FBgn0037841 FBgn0032329
FBgn0037841 FBgn0003721
FBgn0039283 FBgn0038275
FBgn0039283 FBgn0030269
FBgn0039283 FBgn0038142
FBgn0039283 FBgn0030480
FBgn0039283 FBgn0004643
FBgn0039283 FBgn0039336
FBgn0039283 FBgn0050497
FBgn0039283 FBgn0029936
FBgn0039283 FBgn0010226
FBgn0039283 FBgn0262603
FBgn0050480 FBgn0019947
FBgn0050480 FBgn0259979
FBgn0050480 FBgn0086687
FBgn0050480 FBgn0003279
FBgn0085390 FBgn0034258
FBgn0085390 FBgn0027548
FBgn0085390 FBgn0038805
FBgn0085390 FBgn0037328
FBgn0085390 FBgn0010339
FBgn0085390 FBgn0036999
FBgn0085390 FBgn0040467
FBgn0085390 FBgn0001224
FBgn0085390 FBgn0038369
FBgn0085390 FBgn0032859
FBgn0085390 FBgn0003721
FBgn0085390 FBgn0001258
FBgn0085390 FBgn0036928
FBgn0085390 FBgn0039186
FBgn0085390 FBgn0037573
FBgn0085390 FBgn0037270
FBgn0085390 FBgn0030061
FBgn0085390 FBgn0027889
FBgn0085390 FBgn0003022
FBgn0085390 FBgn0033902
FBgn0085390 FBgn0032643
FBgn0085390 FBgn0039558
FBgn0085390 FBgn0032166
FBgn0085390 FBgn0034654
FBgn0085390 FBgn0032731
FBgn0085390 FBgn0001961
FBgn0085390 FBgn0011305
FBgn0085390 FBgn0031883
FBgn0085390 FBgn0262735
FBgn0085390 FBgn0032455
FBgn0085390 FBgn0025678
FBgn0085390 FBgn0000709
FBgn0085390 FBgn0035591
FBgn0085390 FBgn0025716
FBgn0085390 FBgn0000810
FBgn0085390 FBgn0026083
FBgn0085390 FBgn0015520
FBgn0085390 FBgn0011742
FBgn0085390 FBgn0039229
FBgn0085390 FBgn0031902
FBgn0085390 FBgn0039336
FBgn0085390 FBgn0011570
FBgn0085390 FBgn0035016
FBgn0085390 FBgn0085339
FBgn0085390 FBgn0082582
FBgn0085390 FBgn0033051
FBgn0039723 FBgn0015521
FBgn0039723 FBgn0037279
FBgn0039723 FBgn0032731
FBgn0039723 FBgn0036537
FBgn0039723 FBgn0035102
FBgn0039723 FBgn0001961
FBgn0035028 FBgn0036462
FBgn0035028 FBgn0033060
FBgn0035028 FBgn0022984
FBgn0035028 FBgn0034071
FBgn0035028 FBgn0001230
FBgn0035028 FBgn0053926
FBgn0035028 FBgn0035720
FBgn0035028 FBgn0036990
FBgn0035028 FBgn0036929
FBgn0035028 FBgn0033204
FBgn0035028 FBgn0001224
FBgn0035028 FBgn0029687
FBgn0035028 FBgn0033889
FBgn0035028 FBgn0035591
FBgn0035028 FBgn0037573
FBgn0035028 FBgn0003231
FBgn0035028 FBgn0035147
FBgn0035028 FBgn0014870
FBgn0035028 FBgn0013275
FBgn0035028 FBgn0011570
FBgn0035028 FBgn0028685
FBgn0035028 FBgn0250814
FBgn0034186 FBgn0016687
FBgn0034186 FBgn0260441
FBgn0034186 FBgn0063492
FBgn0034186 FBgn0028687
FBgn0034186 FBgn0001230
FBgn0034186 FBgn0001223
FBgn0034186 FBgn0001224
FBgn0034186 FBgn0011604
FBgn0034186 FBgn0032640
FBgn0034186 FBgn0003231
FBgn0034186 FBgn0001226
FBgn0034186 FBgn0023167
FBgn0034186 FBgn0035688
FBgn0034186 FBgn0050489
FBgn0034186 FBgn0013275
FBgn0034186 FBgn0020235
FBgn0025697 FBgn0259108
FBgn0025697 FBgn0023175
FBgn0025697 FBgn0035781
FBgn0025697 FBgn0037121
FBgn0025697 FBgn0002284
FBgn0025697 FBgn0036999
FBgn0025697 FBgn0015521
FBgn0025697 FBgn0028507
FBgn0025697 FBgn0250746
FBgn0025697 FBgn0010590
FBgn0025697 FBgn0030503
FBgn0025697 FBgn0031717
FBgn0025697 FBgn0026380
FBgn0025697 FBgn0004066
FBgn0025697 FBgn0010611
FBgn0025697 FBgn0035141
FBgn0025697 FBgn0001216
FBgn0025697 FBgn0003231
FBgn0025697 FBgn0263456
FBgn0025697 FBgn0250843
FBgn0025697 FBgn0014869
FBgn0025697 FBgn0032596
FBgn0025697 FBgn0086134
FBgn0025697 FBgn0038948
FBgn0026318 FBgn0030941
FBgn0026318 FBgn0035421
FBgn0026318 FBgn0034898
FBgn0026318 FBgn0011277
FBgn0026318 FBgn0010382
FBgn0026318 FBgn0039748
FBgn0026318 FBgn0026318
FBgn0026318 FBgn0033865
FBgn0026318 FBgn0000427
FBgn0026318 FBgn0000221
FBgn0026318 FBgn0028436
FBgn0026318 FBgn0030863
FBgn0037741 FBgn0261279
FBgn0037741 FBgn0086783
FBgn0037741 FBgn0040078
FBgn0037741 FBgn0040075
FBgn0037741 FBgn0053554
FBgn0039861 FBgn0037583
FBgn0039861 FBgn0034893
FBgn0039861 FBgn0013770
FBgn0039861 FBgn0038535
FBgn0039861 FBgn0037328
FBgn0039861 FBgn0034361
FBgn0039861 FBgn0030061
FBgn0039861 FBgn0262579
FBgn0039861 FBgn0010348
FBgn0039861 FBgn0033569
FBgn0259982 FBgn0033627
FBgn0050496 FBgn0002783
FBgn0050496 FBgn0004419
FBgn0050496 FBgn0261791
FBgn0050496 FBgn0037328
FBgn0050496 FBgn0028687
FBgn0050496 FBgn0001230
FBgn0050496 FBgn0015521
FBgn0050496 FBgn0033204
FBgn0050496 FBgn0262735
FBgn0050496 FBgn0033039
FBgn0050496 FBgn0029174
FBgn0050496 FBgn0028327
FBgn0050496 FBgn0001224
FBgn0050496 FBgn0032859
FBgn0050496 FBgn0038275
FBgn0050496 FBgn0033889
FBgn0050496 FBgn0033208
FBgn0050496 FBgn0030467
FBgn0050496 FBgn0038473
FBgn0050496 FBgn0003231
FBgn0050496 FBgn0041188
FBgn0050496 FBgn0013954
FBgn0050496 FBgn0023167
FBgn0050496 FBgn0003022
FBgn0050496 FBgn0025637
FBgn0050496 FBgn0027084
FBgn0050496 FBgn0035016
FBgn0050496 FBgn0028479
FBgn0050496 FBgn0040237
FBgn0050496 FBgn0002431
FBgn0050496 FBgn0023517
FBgn0260780 FBgn0013981
FBgn0260780 FBgn0250869
FBgn0260780 FBgn0034499
FBgn0260780 FBgn0030003
FBgn0260780 FBgn0019650
FBgn0260780 FBgn0033702
FBgn0260780 FBgn0001208
FBgn0260780 FBgn0013765
FBgn0260780 FBgn0001077
FBgn0260780 FBgn0032127
FBgn0260780 FBgn0028325
FBgn0260780 FBgn0040359
FBgn0260780 FBgn0030679
FBgn0260780 FBgn0005696
FBgn0260780 FBgn0003887
FBgn0037992 FBgn0031093
FBgn0039249 FBgn0015288
FBgn0030692 FBgn0004907
FBgn0030692 FBgn0036441
FBgn0035014 FBgn0031613
FBgn0035014 FBgn0013995
FBgn0036667 FBgn0001316
FBgn0020766 FBgn0003022
FBgn0020766 FBgn0034087
FBgn0020766 FBgn0010611
FBgn0020766 FBgn0038948
FBgn0020766 FBgn0004177
FBgn0028891 FBgn0053196
FBgn0010194 FBgn0263392
FBgn0010194 FBgn0260441
FBgn0010194 FBgn0037328
FBgn0010194 FBgn0014002
FBgn0010194 FBgn0004587
FBgn0010194 FBgn0261445
FBgn0010194 FBgn0011305
FBgn0010194 FBgn0015380
FBgn0010194 FBgn0262735
FBgn0010194 FBgn0036537
FBgn0010194 FBgn0003514
FBgn0031315 FBgn0001225
FBgn0031315 FBgn0035213
FBgn0031315 FBgn0031626
FBgn0030120 FBgn0033721
FBgn0030120 FBgn0032731
FBgn0030120 FBgn0035102
FBgn0030120 FBgn0001216
FBgn0030120 FBgn0053213
FBgn0030120 FBgn0001961
FBgn0030120 FBgn0032812
FBgn0030120 FBgn0011742
FBgn0030120 FBgn0031781
FBgn0030120 FBgn0014863
FBgn0030120 FBgn0027525
FBgn0030120 FBgn0032859
FBgn0030120 FBgn0038369
FBgn0030120 FBgn0031143
FBgn0031468 FBgn0259483
FBgn0035641 FBgn0038326
FBgn0035641 FBgn0037328
FBgn0035641 FBgn0030529
FBgn0035641 FBgn0033584
FBgn0035641 FBgn0036999
FBgn0035641 FBgn0029676
FBgn0035641 FBgn0039013
FBgn0035641 FBgn0015372
FBgn0035641 FBgn0003371
FBgn0035641 FBgn0053094
FBgn0035641 FBgn0052486
FBgn0035641 FBgn0031818
FBgn0035641 FBgn0015797
FBgn0035641 FBgn0003257
FBgn0035641 FBgn0022349
FBgn0035641 FBgn0001142
FBgn0083979 FBgn0029176
FBgn0051635 FBgn0261403
FBgn0051635 FBgn0031094
FBgn0030944 FBgn0005585
FBgn0030944 FBgn0034573
FBgn0030944 FBgn0022893
FBgn0030944 FBgn0262114
FBgn0030944 FBgn0035499
FBgn0030944 FBgn0030362
FBgn0030944 FBgn0034259
FBgn0030944 FBgn0037379
FBgn0030944 FBgn0051357
FBgn0030944 FBgn0026170
FBgn0030944 FBgn0000084
FBgn0030944 FBgn0037094
FBgn0030944 FBgn0262116
FBgn0030944 FBgn0033963
FBgn0030944 FBgn0011270
FBgn0030944 FBgn0261397
FBgn0030944 FBgn0003889
FBgn0030944 FBgn0026761
FBgn0030944 FBgn0000150
FBgn0040251 FBgn0034398
FBgn0040251 FBgn0014009
FBgn0040251 FBgn0025683
FBgn0040251 FBgn0037607
FBgn0040251 FBgn0004926
FBgn0040251 FBgn0033205
FBgn0040251 FBgn0033185
FBgn0040251 FBgn0027338
FBgn0040251 FBgn0015797
FBgn0040251 FBgn0014010
FBgn0040251 FBgn0015795
FBgn0040251 FBgn0022268
FBgn0001125 FBgn0053113
FBgn0031279 FBgn0023175
FBgn0031279 FBgn0040075
FBgn0031279 FBgn0030086
FBgn0031279 FBgn0086254
FBgn0031279 FBgn0003748
FBgn0031279 FBgn0026196
FBgn0031279 FBgn0038145
FBgn0031279 FBgn0033140
FBgn0031279 FBgn0034259
FBgn0031279 FBgn0001224
FBgn0031279 FBgn0004177
FBgn0031279 FBgn0032393
FBgn0031279 FBgn0031143
FBgn0031279 FBgn0004066
FBgn0031279 FBgn0015019
FBgn0031279 FBgn0025806
FBgn0031279 FBgn0026761
FBgn0031279 FBgn0029766
FBgn0031279 FBgn0261461
FBgn0031279 FBgn0086134
FBgn0031279 FBgn0040080
FBgn0031279 FBgn0261362
FBgn0031279 FBgn0038321
FBgn0027054 FBgn0010638
FBgn0027054 FBgn0035432
FBgn0027054 FBgn0033205
FBgn0027054 FBgn0261972
FBgn0027054 FBgn0025885
FBgn0027054 FBgn0039130
FBgn0027054 FBgn0035987
FBgn0027054 FBgn0003189
FBgn0027054 FBgn0011747
FBgn0027054 FBgn0027055
FBgn0027054 FBgn0039304
FBgn0027054 FBgn0015622
FBgn0027054 FBgn0027053
FBgn0027054 FBgn0031711
FBgn0027054 FBgn0024814
FBgn0027054 FBgn0012042
FBgn0027054 FBgn0028325
FBgn0027054 FBgn0024238
FBgn0027054 FBgn0040237
FBgn0027054 FBgn0035811
FBgn0027054 FBgn0001142
FBgn0027054 FBgn0034461
FBgn0027054 FBgn0030749
FBgn0027054 FBgn0261014
FBgn0027054 FBgn0016685
FBgn0027054 FBgn0001114
FBgn0027054 FBgn0030086
FBgn0027054 FBgn0053303
FBgn0027054 FBgn0038145
FBgn0027054 FBgn0010516
FBgn0027054 FBgn0028836
FBgn0027054 FBgn0027280
FBgn0027054 FBgn0037279
FBgn0027054 FBgn0000299
FBgn0027054 FBgn0037770
FBgn0027054 FBgn0033879
FBgn0027054 FBgn0262125
FBgn0027054 FBgn0033342
FBgn0027054 FBgn0025678
FBgn0027054 FBgn0025682
FBgn0027054 FBgn0261593
FBgn0027054 FBgn0261560
FBgn0027054 FBgn0086446
FBgn0027054 FBgn0041707
FBgn0027054 FBgn0034277
FBgn0027054 FBgn0260817
FBgn0027054 FBgn0033926
FBgn0027054 FBgn0040285
FBgn0027054 FBgn0259979
FBgn0027054 FBgn0022893
FBgn0027054 FBgn0020660
FBgn0027054 FBgn0014189
FBgn0027054 FBgn0037758
FBgn0027054 FBgn0040684
FBgn0027054 FBgn0026196
FBgn0027054 FBgn0011828
FBgn0027054 FBgn0032456
FBgn0027054 FBgn0001258
FBgn0027054 FBgn0087013
FBgn0027054 FBgn0024556
FBgn0027054 FBgn0086904
FBgn0027054 FBgn0014870
FBgn0027054 FBgn0032444
FBgn0027054 FBgn0016120
FBgn0027054 FBgn0250814
FBgn0027054 FBgn0023175
FBgn0027054 FBgn0261800
FBgn0027054 FBgn0027835
FBgn0027054 FBgn0004132
FBgn0027054 FBgn0035621
FBgn0027054 FBgn0037183
FBgn0027054 FBgn0033204
FBgn0027054 FBgn0028837
FBgn0027054 FBgn0032393
FBgn0027054 FBgn0015805
FBgn0027054 FBgn0000100
FBgn0027054 FBgn0027571
FBgn0027054 FBgn0028692
FBgn0027054 FBgn0038576
FBgn0027054 FBgn0052380
FBgn0027054 FBgn0050489
FBgn0027054 FBgn0040087
FBgn0027054 FBgn0029936
FBgn0027054 FBgn0027329
FBgn0027054 FBgn0001308
FBgn0027054 FBgn0005585
FBgn0027054 FBgn0016075
FBgn0027054 FBgn0260439
FBgn0027054 FBgn0015278
FBgn0027054 FBgn0000308
FBgn0027054 FBgn0035499
FBgn0027054 FBgn0026409
FBgn0027054 FBgn0027291
FBgn0027054 FBgn0033039
FBgn0027054 FBgn0034877
FBgn0027054 FBgn0035145
FBgn0027054 FBgn0030740
FBgn0027054 FBgn0035945
FBgn0027054 FBgn0031450
FBgn0027054 FBgn0013746
FBgn0027054 FBgn0037632
FBgn0027054 FBgn0024509
FBgn0027054 FBgn0030993
FBgn0027054 FBgn0020235
FBgn0027054 FBgn0039955
FBgn0027054 FBgn0038989
FBgn0027054 FBgn0027494
FBgn0027054 FBgn0004926
FBgn0027054 FBgn0014163
FBgn0027054 FBgn0261524
FBgn0027054 FBgn0002780
FBgn0027054 FBgn0031912
FBgn0027054 FBgn0039302
FBgn0027054 FBgn0004167
FBgn0027054 FBgn0025582
FBgn0027054 FBgn0015019
FBgn0027054 FBgn0034416
FBgn0027054 FBgn0013954
FBgn0027054 FBgn0021795
FBgn0027054 FBgn0027066
FBgn0027054 FBgn0035471
FBgn0027054 FBgn0031497
FBgn0027054 FBgn0011232
FBgn0027054 FBgn0035473
FBgn0027054 FBgn0261437
FBgn0027054 FBgn0028292
FBgn0027054 FBgn0037834
FBgn0027054 FBgn0000319
FBgn0027054 FBgn0036479
FBgn0027054 FBgn0261403
FBgn0027054 FBgn0029975
FBgn0027054 FBgn0034398
FBgn0027054 FBgn0250789
FBgn0027054 FBgn0029118
FBgn0027054 FBgn0032198
FBgn0027054 FBgn0010412
FBgn0027054 FBgn0031643
FBgn0027054 FBgn0030500
FBgn0027054 FBgn0263106
FBgn0027054 FBgn0000181
FBgn0027054 FBgn0020236
FBgn0027054 FBgn0052486
FBgn0027054 FBgn0015907
FBgn0027054 FBgn0033529
FBgn0027054 FBgn0025687
FBgn0027054 FBgn0037728
FBgn0027054 FBgn0011823
FBgn0027054 FBgn0026418
FBgn0027054 FBgn0011710
FBgn0027054 FBgn0038466
FBgn0027054 FBgn0026170
FBgn0027054 FBgn0031534
FBgn0027054 FBgn0032455
FBgn0027054 FBgn0010590
FBgn0027054 FBgn0032789
FBgn0027054 FBgn0263120
FBgn0027054 FBgn0035600
FBgn0027054 FBgn0011742
FBgn0027054 FBgn0014141
FBgn0027054 FBgn0027338
FBgn0027054 FBgn0261396
FBgn0027054 FBgn0036824
FBgn0027054 FBgn0051694
FBgn0027054 FBgn0028689
FBgn0027054 FBgn0035035
FBgn0027054 FBgn0035149
FBgn0028689 FBgn0015331
FBgn0028689 FBgn0026380
FBgn0028689 FBgn0014189
FBgn0028689 FBgn0020369
FBgn0028689 FBgn0034361
FBgn0028689 FBgn0032596
FBgn0028689 FBgn0004363
FBgn0028689 FBgn0028685
FBgn0028689 FBgn0086134
FBgn0086757 FBgn0085197
FBgn0086757 FBgn0050420
FBgn0086757 FBgn0022893
FBgn0086757 FBgn0263392
FBgn0086757 FBgn0031920
FBgn0086757 FBgn0030362
FBgn0015271 FBgn0015797
FBgn0015271 FBgn0036537
FBgn0015271 FBgn0003346
FBgn0015271 FBgn0026878
FBgn0015271 FBgn0010246
FBgn0034259 FBgn0005585
FBgn0034259 FBgn0022893
FBgn0034259 FBgn0003261
FBgn0034259 FBgn0020660
FBgn0034259 FBgn0010575
FBgn0034259 FBgn0003517
FBgn0034259 FBgn0023212
FBgn0034259 FBgn0032105
FBgn0034259 FBgn0015602
FBgn0034259 FBgn0004363
FBgn0034259 FBgn0003721
FBgn0034259 FBgn0002593
FBgn0034259 FBgn0035102
FBgn0034259 FBgn0030665
FBgn0034259 FBgn0000150
FBgn0034259 FBgn0037930
FBgn0034259 FBgn0011764
FBgn0034259 FBgn0031459
FBgn0034259 FBgn0005630
FBgn0034259 FBgn0036605
FBgn0034259 FBgn0003502
FBgn0034259 FBgn0038706
FBgn0034259 FBgn0004066
FBgn0034259 FBgn0011758
FBgn0034259 FBgn0261593
FBgn0034259 FBgn0001219
FBgn0034259 FBgn0261113
FBgn0034259 FBgn0013954
FBgn0034259 FBgn0032812
FBgn0034259 FBgn0003870
FBgn0034259 FBgn0021795
FBgn0034259 FBgn0029936
FBgn0034259 FBgn0033926
FBgn0052100 FBgn0036479
FBgn0052100 FBgn0011277
FBgn0052100 FBgn0032600
FBgn0052100 FBgn0040206
FBgn0052100 FBgn0036915
FBgn0052100 FBgn0037737
FBgn0052100 FBgn0263106
FBgn0052100 FBgn0052100
FBgn0052100 FBgn0030349
FBgn0052100 FBgn0261397
FBgn0052100 FBgn0039359
FBgn0052100 FBgn0033867
FBgn0052100 FBgn0000150
FBgn0052100 FBgn0036786
FBgn0052100 FBgn0032400
FBgn0052100 FBgn0031626
FBgn0052100 FBgn0033056
FBgn0264270 FBgn0264270
FBgn0032859 FBgn0037583
FBgn0032859 FBgn0261458
FBgn0032859 FBgn0016685
FBgn0032859 FBgn0035499
FBgn0032859 FBgn0014002
FBgn0032859 FBgn0086904
FBgn0032859 FBgn0051363
FBgn0032859 FBgn0035438
FBgn0032859 FBgn0030362
FBgn0032859 FBgn0001961
FBgn0032859 FBgn0011742
FBgn0032859 FBgn0003022
FBgn0032859 FBgn0025885
FBgn0032859 FBgn0004363
FBgn0032859 FBgn0038369
FBgn0032859 FBgn0033342
FBgn0028983 FBgn0015521
FBgn0037019 FBgn0005585
FBgn0037019 FBgn0004103
FBgn0037019 FBgn0037894
FBgn0037019 FBgn0022893
FBgn0037019 FBgn0010412
FBgn0037019 FBgn0035499
FBgn0037019 FBgn0040070
FBgn0037019 FBgn0035438
FBgn0037019 FBgn0002284
FBgn0037019 FBgn0023212
FBgn0037019 FBgn0025885
FBgn0037019 FBgn0015521
FBgn0037019 FBgn0000579
FBgn0037019 FBgn0250746
FBgn0037019 FBgn0031143
FBgn0037019 FBgn0000083
FBgn0037019 FBgn0032298
FBgn0037019 FBgn0035102
FBgn0037019 FBgn0035147
FBgn0037019 FBgn0037913
FBgn0037019 FBgn0037930
FBgn0037019 FBgn0031459
FBgn0037019 FBgn0013770
FBgn0037019 FBgn0000409
FBgn0037019 FBgn0023175
FBgn0037019 FBgn0016685
FBgn0037019 FBgn0260441
FBgn0037019 FBgn0086254
FBgn0037019 FBgn0004638
FBgn0037019 FBgn0030362
FBgn0037019 FBgn0014092
FBgn0037019 FBgn0029093
FBgn0037019 FBgn0051075
FBgn0037019 FBgn0037279
FBgn0037019 FBgn0000084
FBgn0037019 FBgn0004177
FBgn0037019 FBgn0032329
FBgn0037019 FBgn0003139
FBgn0037019 FBgn0014002
FBgn0037019 FBgn0261593
FBgn0037019 FBgn0013954
FBgn0037019 FBgn0005655
FBgn0037019 FBgn0004654
FBgn0037019 FBgn0021795
FBgn0037019 FBgn0260962
FBgn0037019 FBgn0035630
FBgn0037019 FBgn0034915
FBgn0037019 FBgn0010348
FBgn0037019 FBgn0022268
FBgn0037019 FBgn0033926
FBgn0030107 FBgn0031745
FBgn0030107 FBgn0051626
FBgn0030107 FBgn0002862
FBgn0030107 FBgn0031850
FBgn0030107 FBgn0004598
FBgn0030107 FBgn0028542
FBgn0030107 FBgn0034662
FBgn0030107 FBgn0003463
FBgn0030107 FBgn0035513
FBgn0014879 FBgn0259742
FBgn0050476 FBgn0005585
FBgn0050476 FBgn0000308
FBgn0050476 FBgn0035499
FBgn0050476 FBgn0035438
FBgn0050476 FBgn0002284
FBgn0050476 FBgn0051363
FBgn0050476 FBgn0025885
FBgn0050476 FBgn0015521
FBgn0050476 FBgn0000579
FBgn0050476 FBgn0028515
FBgn0050476 FBgn0250746
FBgn0050476 FBgn0038369
FBgn0050476 FBgn0032859
FBgn0050476 FBgn0031453
FBgn0050476 FBgn0037913
FBgn0050476 FBgn0026084
FBgn0050476 FBgn0086904
FBgn0050476 FBgn0000150
FBgn0050476 FBgn0004362
FBgn0050476 FBgn0037930
FBgn0050476 FBgn0014869
FBgn0050476 FBgn0250843
FBgn0050476 FBgn0262559
FBgn0050476 FBgn0036334
FBgn0050476 FBgn0029134
FBgn0050476 FBgn0034654
FBgn0050476 FBgn0032731
FBgn0050476 FBgn0016685
FBgn0050476 FBgn0021765
FBgn0050476 FBgn0086254
FBgn0050476 FBgn0001961
FBgn0050476 FBgn0030362
FBgn0050476 FBgn0031781
FBgn0050476 FBgn0039735
FBgn0050476 FBgn0026170
FBgn0050476 FBgn0000084
FBgn0050476 FBgn0260049
FBgn0050476 FBgn0004556
FBgn0050476 FBgn0035591
FBgn0050476 FBgn0004066
FBgn0050476 FBgn0025682
FBgn0050476 FBgn0004587
FBgn0050476 FBgn0014002
FBgn0050476 FBgn0013954
FBgn0050476 FBgn0034967
FBgn0050476 FBgn0011742
FBgn0050476 FBgn0035772
FBgn0050476 FBgn0011661
FBgn0003865 FBgn0033721
FBgn0003865 FBgn0032812
FBgn0003865 FBgn0000504
FBgn0003865 FBgn0000559
FBgn0003865 FBgn0263512
FBgn0003865 FBgn0024250
FBgn0032656 FBgn0035077
FBgn0032656 FBgn0034499
FBgn0032656 FBgn0002985
FBgn0032656 FBgn0036322
FBgn0032656 FBgn0024250
FBgn0032656 FBgn0038316
FBgn0032656 FBgn0033702
FBgn0032656 FBgn0026207
FBgn0032656 FBgn0031318
FBgn0032656 FBgn0032774
FBgn0032656 FBgn0000150
FBgn0032656 FBgn0030748
FBgn0032656 FBgn0013765
FBgn0032656 FBgn0082598
FBgn0032656 FBgn0040281
FBgn0032656 FBgn0039481
FBgn0032656 FBgn0000157
FBgn0003087 FBgn0003701
FBgn0003087 FBgn0035627
FBgn0038238 FBgn0001216
FBgn0038238 FBgn0001229
FBgn0038238 FBgn0000384
FBgn0036227 FBgn0000120
FBgn0036227 FBgn0263512
FBgn0036227 FBgn0259794
FBgn0036227 FBgn0034897
FBgn0036227 FBgn0038376
FBgn0036227 FBgn0004400
FBgn0036227 FBgn0263911
FBgn0036227 FBgn0036004
FBgn0036227 FBgn0050118
FBgn0036227 FBgn0020910
FBgn0036227 FBgn0001942
FBgn0036227 FBgn0039112
FBgn0036227 FBgn0033721
FBgn0036227 FBgn0002593
FBgn0036227 FBgn0085370
FBgn0036227 FBgn0010409
FBgn0036227 FBgn0085430
FBgn0036227 FBgn0030813
FBgn0036227 FBgn0035513
FBgn0036227 FBgn0032763
FBgn0036227 FBgn0085353
FBgn0036227 FBgn0031815
FBgn0036227 FBgn0001624
FBgn0036227 FBgn0261596
FBgn0030578 FBgn0004066
FBgn0030578 FBgn0033048
FBgn0030578 FBgn0028684
FBgn0030578 FBgn0003231
FBgn0030578 FBgn0001961
FBgn0030578 FBgn0001224
FBgn0030578 FBgn0016697
FBgn0030578 FBgn0028685
FBgn0030578 FBgn0028691
FBgn0030578 FBgn0032859
FBgn0032746 FBgn0032901
FBgn0030814 FBgn0016075
FBgn0030814 FBgn0035499
FBgn0040153 FBgn0010638
FBgn0040153 FBgn0011692
FBgn0040153 FBgn0011760
FBgn0040153 FBgn0023212
FBgn0040153 FBgn0034496
FBgn0040153 FBgn0031298
FBgn0040153 FBgn0038037
FBgn0040153 FBgn0039102
FBgn0040153 FBgn0038948
FBgn0040153 FBgn0010770
FBgn0040153 FBgn0263351
FBgn0040153 FBgn0038989
FBgn0040153 FBgn0013770
FBgn0040153 FBgn0004926
FBgn0040153 FBgn0004888
FBgn0040153 FBgn0029093
FBgn0040153 FBgn0032404
FBgn0040153 FBgn0034245
FBgn0040153 FBgn0000615
FBgn0040153 FBgn0035500
FBgn0040153 FBgn0032408
FBgn0040153 FBgn0052069
FBgn0040153 FBgn0004167
FBgn0040153 FBgn0025582
FBgn0040153 FBgn0015019
FBgn0040153 FBgn0017457
FBgn0040153 FBgn0261593
FBgn0040153 FBgn0024183
FBgn0040153 FBgn0002645
FBgn0040153 FBgn0025366
FBgn0040153 FBgn0020305
FBgn0040153 FBgn0260456
FBgn0040153 FBgn0037815
FBgn0040153 FBgn0033926
FBgn0040153 FBgn0004907
FBgn0040153 FBgn0034398
FBgn0040153 FBgn0014189
FBgn0040153 FBgn0037328
FBgn0040153 FBgn0026196
FBgn0040153 FBgn0263106
FBgn0040153 FBgn0011361
FBgn0040153 FBgn0038922
FBgn0040153 FBgn0032298
FBgn0040153 FBgn0010611
FBgn0040153 FBgn0035102
FBgn0040153 FBgn0037573
FBgn0040153 FBgn0038473
FBgn0040153 FBgn0024556
FBgn0040153 FBgn0030061
FBgn0040153 FBgn0035393
FBgn0040153 FBgn0260648
FBgn0040153 FBgn0014469
FBgn0040153 FBgn0030365
FBgn0040153 FBgn0010909
FBgn0040153 FBgn0033204
FBgn0040153 FBgn0087005
FBgn0040153 FBgn0024196
FBgn0040153 FBgn0000100
FBgn0040153 FBgn0032015
FBgn0040153 FBgn0036035
FBgn0040153 FBgn0002183
FBgn0040153 FBgn0027084
FBgn0040153 FBgn0014010
FBgn0040153 FBgn0039296
FBgn0040153 FBgn0010348
FBgn0040153 FBgn0034915
FBgn0032869 FBgn0016687
FBgn0032869 FBgn0261458
FBgn0032869 FBgn0022893
FBgn0032869 FBgn0030362
FBgn0032869 FBgn0040070
FBgn0032869 FBgn0034259
FBgn0032869 FBgn0000084
FBgn0032869 FBgn0031143
FBgn0032869 FBgn0040308
FBgn0032869 FBgn0032160
FBgn0032869 FBgn0023496
FBgn0032869 FBgn0035102
FBgn0032869 FBgn0001216
FBgn0032869 FBgn0014002
FBgn0032869 FBgn0013954
FBgn0032869 FBgn0037712
FBgn0032869 FBgn0037930
FBgn0032869 FBgn0034915
FBgn0034389 FBgn0004066
FBgn0034389 FBgn0034915
FBgn0034389 FBgn0250746
FBgn0024909 FBgn0028491
FBgn0033373 FBgn0086783
FBgn0002593 FBgn0040493
FBgn0002593 FBgn0015019
FBgn0002593 FBgn0037207
FBgn0002593 FBgn0052380
FBgn0002593 FBgn0261276
FBgn0002593 FBgn0035644
FBgn0002593 FBgn0036835
FBgn0002593 FBgn0263118
FBgn0002593 FBgn0261278
FBgn0002593 FBgn0044047
FBgn0002593 FBgn0027329
FBgn0001222 FBgn0013263
FBgn0001222 FBgn0013276
FBgn0001222 FBgn0003687
FBgn0001222 FBgn0027338
FBgn0001222 FBgn0013278
FBgn0001222 FBgn0263106
FBgn0001222 FBgn0001233
FBgn0001222 FBgn0039044
FBgn0001222 FBgn0038578
FBgn0033543 FBgn0027084
FBgn0033543 FBgn0016075
FBgn0033543 FBgn0035102
FBgn0033543 FBgn0000299
FBgn0003257 FBgn0016700
FBgn0003257 FBgn0014009
FBgn0003257 FBgn0014163
FBgn0003257 FBgn0021795
FBgn0003257 FBgn0032961
FBgn0003257 FBgn0028327
FBgn0003257 FBgn0020235
FBgn0003257 FBgn0053094
FBgn0003257 FBgn0010348
FBgn0003257 FBgn0028685
FBgn0003257 FBgn0030734
FBgn0003257 FBgn0027329
FBgn0040066 FBgn0038016
FBgn0040066 FBgn0021995
FBgn0040066 FBgn0039697
FBgn0040066 FBgn0000139
FBgn0040066 FBgn0011692
FBgn0040066 FBgn0033741
FBgn0040066 FBgn0011703
FBgn0040066 FBgn0262527
FBgn0040066 FBgn0039280
FBgn0040066 FBgn0032961
FBgn0040066 FBgn0027291
FBgn0040066 FBgn0028327
FBgn0040066 FBgn0022702
FBgn0040066 FBgn0003205
FBgn0040066 FBgn0052343
FBgn0040066 FBgn0037632
FBgn0040066 FBgn0027889
FBgn0040066 FBgn0034726
FBgn0040066 FBgn0020235
FBgn0040066 FBgn0028931
FBgn0040066 FBgn0004889
FBgn0040066 FBgn0034654
FBgn0040066 FBgn0030086
FBgn0040066 FBgn0260441
FBgn0040066 FBgn0038145
FBgn0040066 FBgn0031764
FBgn0040066 FBgn0039735
FBgn0040066 FBgn0037770
FBgn0040066 FBgn0032404
FBgn0040066 FBgn0004177
FBgn0040066 FBgn0033342
FBgn0040066 FBgn0004167
FBgn0040066 FBgn0025582
FBgn0040066 FBgn0015019
FBgn0040066 FBgn0043002
FBgn0040066 FBgn0261593
FBgn0040066 FBgn0036258
FBgn0040066 FBgn0261564
FBgn0040066 FBgn0034258
FBgn0040066 FBgn0250789
FBgn0040066 FBgn0010412
FBgn0040066 FBgn0263392
FBgn0040066 FBgn0037328
FBgn0040066 FBgn0028473
FBgn0040066 FBgn0028687
FBgn0040066 FBgn0026196
FBgn0040066 FBgn0031876
FBgn0040066 FBgn0039710
FBgn0040066 FBgn0263106
FBgn0040066 FBgn0001224
FBgn0040066 FBgn0032293
FBgn0040066 FBgn0000258
FBgn0040066 FBgn0263667
FBgn0040066 FBgn0039737
FBgn0040066 FBgn0025140
FBgn0040066 FBgn0027490
FBgn0040066 FBgn0038473
FBgn0040066 FBgn0001216
FBgn0040066 FBgn0033897
FBgn0040066 FBgn0035147
FBgn0040066 FBgn0035253
FBgn0040066 FBgn0038472
FBgn0040066 FBgn0250814
FBgn0040066 FBgn0032979
FBgn0040066 FBgn0261800
FBgn0040066 FBgn0040022
FBgn0040066 FBgn0031698
FBgn0040066 FBgn0023518
FBgn0040066 FBgn0010621
FBgn0040066 FBgn0030891
FBgn0040066 FBgn0000084
FBgn0040066 FBgn0050390
FBgn0040066 FBgn0034243
FBgn0040066 FBgn0033889
FBgn0040066 FBgn0035213
FBgn0040066 FBgn0028926
FBgn0040066 FBgn0026761
FBgn0040066 FBgn0027338
FBgn0040066 FBgn0029766
FBgn0040066 FBgn0031888
FBgn0040066 FBgn0260749
FBgn0040066 FBgn0020388
FBgn0040066 FBgn0004395
FBgn0040066 FBgn0027329
FBgn0260944 FBgn0015218
FBgn0260944 FBgn0260944
FBgn0260944 FBgn0035213
FBgn0260944 FBgn0050011
FBgn0260944 FBgn0031628
FBgn0260944 FBgn0029887
FBgn0260944 FBgn0003742
FBgn0260944 FBgn0262526
FBgn0260944 FBgn0031781
FBgn0260944 FBgn0010488
FBgn0039338 FBgn0032404
FBgn0039338 FBgn0000258
FBgn0005642 FBgn0052344
FBgn0005642 FBgn0036450
FBgn0005642 FBgn0038989
FBgn0005642 FBgn0038535
FBgn0005642 FBgn0033741
FBgn0005642 FBgn0026196
FBgn0005642 FBgn0031883
FBgn0005642 FBgn0003942
FBgn0005642 FBgn0262735
FBgn0005642 FBgn0032404
FBgn0005642 FBgn0263987
FBgn0005642 FBgn0039977
FBgn0005642 FBgn0038275
FBgn0005642 FBgn0025140
FBgn0005642 FBgn0032298
FBgn0005642 FBgn0033059
FBgn0005642 FBgn0038473
FBgn0005642 FBgn0032487
FBgn0005642 FBgn0023167
FBgn0005642 FBgn0037549
FBgn0005642 FBgn0030479
FBgn0005642 FBgn0037815
FBgn0005642 FBgn0028342
FBgn0005642 FBgn0034915
FBgn0005642 FBgn0038472
FBgn0017578 FBgn0021995
FBgn0017578 FBgn0053087
FBgn0017578 FBgn0033741
FBgn0017578 FBgn0051363
FBgn0017578 FBgn0035987
FBgn0017578 FBgn0011828
FBgn0017578 FBgn0039566
FBgn0017578 FBgn0037610
FBgn0017578 FBgn0033787
FBgn0017578 FBgn0033160
FBgn0017578 FBgn0038275
FBgn0017578 FBgn0032298
FBgn0017578 FBgn0038473
FBgn0017578 FBgn0263599
FBgn0017578 FBgn0001216
FBgn0017578 FBgn0039261
FBgn0017578 FBgn0035147
FBgn0017578 FBgn0026207
FBgn0017578 FBgn0030061
FBgn0017578 FBgn0033485
FBgn0017578 FBgn0004889
FBgn0017578 FBgn0262656
FBgn0017578 FBgn0024285
FBgn0017578 FBgn0036450
FBgn0017578 FBgn0029148
FBgn0017578 FBgn0035424
FBgn0017578 FBgn0025674
FBgn0017578 FBgn0030680
FBgn0017578 FBgn0261791
FBgn0017578 FBgn0086444
FBgn0017578 FBgn0033473
FBgn0017578 FBgn0031883
FBgn0017578 FBgn0263987
FBgn0017578 FBgn0034313
FBgn0017578 FBgn0037330
FBgn0017578 FBgn0004177
FBgn0017578 FBgn0025678
FBgn0017578 FBgn0003557
FBgn0017578 FBgn0041188
FBgn0017578 FBgn0034967
FBgn0017578 FBgn0039229
FBgn0017578 FBgn0037549
FBgn0017578 FBgn0028734
FBgn0017578 FBgn0030364
FBgn0039112 FBgn0037834
FBgn0039112 FBgn0030480
FBgn0039112 FBgn0021795
FBgn0039112 FBgn0000358
FBgn0039112 FBgn0032961
FBgn0024984 FBgn0037583
FBgn0024984 FBgn0053113
FBgn0024984 FBgn0024238
FBgn0010704 FBgn0038549
FBgn0032474 FBgn0053196
FBgn0033079 FBgn0027605
FBgn0033079 FBgn0016075
FBgn0033079 FBgn0260439
FBgn0033079 FBgn0037643
FBgn0033079 FBgn0015278
FBgn0033079 FBgn0035499
FBgn0033079 FBgn0033205
FBgn0033079 FBgn0035987
FBgn0033079 FBgn0027291
FBgn0033079 FBgn0003189
FBgn0033079 FBgn0033039
FBgn0033079 FBgn0022702
FBgn0033079 FBgn0015622
FBgn0033079 FBgn0035162
FBgn0033079 FBgn0037632
FBgn0033079 FBgn0023537
FBgn0033079 FBgn0052365
FBgn0033079 FBgn0015797
FBgn0033079 FBgn0040237
FBgn0033079 FBgn0004889
FBgn0033079 FBgn0004419
FBgn0033079 FBgn0261014
FBgn0033079 FBgn0001114
FBgn0033079 FBgn0033482
FBgn0033079 FBgn0030086
FBgn0033079 FBgn0014163
FBgn0033079 FBgn0260441
FBgn0033079 FBgn0053303
FBgn0033079 FBgn0002780
FBgn0033079 FBgn0039302
FBgn0033079 FBgn0029093
FBgn0033079 FBgn0039735
FBgn0033079 FBgn0032256
FBgn0033079 FBgn0000299
FBgn0033079 FBgn0033342
FBgn0033079 FBgn0004167
FBgn0033079 FBgn0004066
FBgn0033079 FBgn0015019
FBgn0033079 FBgn0261593
FBgn0033079 FBgn0037228
FBgn0033079 FBgn0039580
FBgn0033079 FBgn0023167
FBgn0033079 FBgn0052699
FBgn0033079 FBgn0034277
FBgn0033079 FBgn0010747
FBgn0033079 FBgn0021795
FBgn0033079 FBgn0031497
FBgn0033079 FBgn0030479
FBgn0033079 FBgn0021953
FBgn0033079 FBgn0000319
FBgn0033079 FBgn0029975
FBgn0033079 FBgn0034398
FBgn0033079 FBgn0250789
FBgn0033079 FBgn0029118
FBgn0033079 FBgn0262029
FBgn0033079 FBgn0037758
FBgn0033079 FBgn0033971
FBgn0033079 FBgn0008635
FBgn0033079 FBgn0031643
FBgn0033079 FBgn0026196
FBgn0033079 FBgn0004363
FBgn0033079 FBgn0033529
FBgn0033079 FBgn0086904
FBgn0033079 FBgn0250814
FBgn0033079 FBgn0037728
FBgn0033079 FBgn0261800
FBgn0033079 FBgn0004132
FBgn0033079 FBgn0036980
FBgn0033079 FBgn0032455
FBgn0033079 FBgn0032393
FBgn0033079 FBgn0033021
FBgn0033079 FBgn0000100
FBgn0033079 FBgn0016693
FBgn0033079 FBgn0026761
FBgn0033079 FBgn0014026
FBgn0033079 FBgn0027338
FBgn0033079 FBgn0014010
FBgn0033079 FBgn0011573
FBgn0033079 FBgn0004863
FBgn0000180 FBgn0036147
FBgn0000180 FBgn0001230
FBgn0036230 FBgn0030459
FBgn0036230 FBgn0020278
FBgn0036230 FBgn0024250
FBgn0036230 FBgn0036617
FBgn0031650 FBgn0039300
FBgn0031650 FBgn0032017
FBgn0031650 FBgn0001320
FBgn0031650 FBgn0030000
FBgn0031650 FBgn0085419
FBgn0031650 FBgn0040385
FBgn0031650 FBgn0039135
FBgn0031650 FBgn0029928
FBgn0031650 FBgn0030881
FBgn0031650 FBgn0263118
FBgn0031650 FBgn0040371
FBgn0031650 FBgn0004053
FBgn0031650 FBgn0033421
FBgn0031650 FBgn0036274
FBgn0031650 FBgn0033716
FBgn0031650 FBgn0022708
FBgn0031650 FBgn0020655
FBgn0031650 FBgn0261565
FBgn0031650 FBgn0001981
FBgn0031650 FBgn0035379
FBgn0031650 FBgn0032083
FBgn0031650 FBgn0030107
FBgn0031650 FBgn0035513
FBgn0031650 FBgn0029936
FBgn0031249 FBgn0005585
FBgn0031249 FBgn0035909
FBgn0031249 FBgn0014868
FBgn0031249 FBgn0032217
FBgn0031249 FBgn0030606
FBgn0031249 FBgn0002968
FBgn0031249 FBgn0035438
FBgn0031249 FBgn0033205
FBgn0031249 FBgn0260462
FBgn0031249 FBgn0037215
FBgn0031249 FBgn0037755
FBgn0031249 FBgn0033039
FBgn0031249 FBgn0028327
FBgn0031249 FBgn0053105
FBgn0031249 FBgn0032859
FBgn0031249 FBgn0041710
FBgn0031249 FBgn0015622
FBgn0031249 FBgn0036891
FBgn0031249 FBgn0032923
FBgn0031249 FBgn0003231
FBgn0031249 FBgn0035726
FBgn0031249 FBgn0039613
FBgn0031249 FBgn0015737
FBgn0031249 FBgn0045063
FBgn0031249 FBgn0020235
FBgn0031249 FBgn0039160
FBgn0031249 FBgn0039612
FBgn0031249 FBgn0031678
FBgn0031249 FBgn0013770
FBgn0031249 FBgn0001257
FBgn0031249 FBgn0001114
FBgn0031249 FBgn0033482
FBgn0031249 FBgn0053303
FBgn0031249 FBgn0014417
FBgn0031249 FBgn0051120
FBgn0031249 FBgn0029093
FBgn0031249 FBgn0027280
FBgn0031249 FBgn0032006
FBgn0031249 FBgn0039776
FBgn0031249 FBgn0025678
FBgn0031249 FBgn0034436
FBgn0031249 FBgn0033050
FBgn0031249 FBgn0013763
FBgn0031249 FBgn0040091
FBgn0031249 FBgn0028541
FBgn0031249 FBgn0037228
FBgn0031249 FBgn0040259
FBgn0031249 FBgn0034277
FBgn0031249 FBgn0020414
FBgn0031249 FBgn0045866
FBgn0031249 FBgn0021795
FBgn0031249 FBgn0032904
FBgn0031249 FBgn0032916
FBgn0031249 FBgn0023529
FBgn0031249 FBgn0030289
FBgn0031249 FBgn0037530
FBgn0031249 FBgn0053087
FBgn0031249 FBgn0086357
FBgn0031249 FBgn0263260
FBgn0031249 FBgn0037515
FBgn0031249 FBgn0028984
FBgn0031249 FBgn0034914
FBgn0031249 FBgn0034060
FBgn0031249 FBgn0033787
FBgn0031249 FBgn0028475
FBgn0031249 FBgn0030484
FBgn0031249 FBgn0261274
FBgn0031249 FBgn0004449
FBgn0031249 FBgn0028331
FBgn0031249 FBgn0038465
FBgn0031249 FBgn0034405
FBgn0031249 FBgn0013272
FBgn0031249 FBgn0024556
FBgn0031249 FBgn0032213
FBgn0031249 FBgn0041182
FBgn0031249 FBgn0037687
FBgn0031249 FBgn0045073
FBgn0031249 FBgn0037533
FBgn0031249 FBgn0011227
FBgn0031249 FBgn0011336
FBgn0031249 FBgn0028985
FBgn0031249 FBgn0250814
FBgn0031249 FBgn0039774
FBgn0031249 FBgn0037718
FBgn0031249 FBgn0261800
FBgn0031249 FBgn0051150
FBgn0031249 FBgn0025615
FBgn0031249 FBgn0041629
FBgn0031249 FBgn0030809
FBgn0031249 FBgn0024947
FBgn0031249 FBgn0262515
FBgn0031249 FBgn0000221
FBgn0031249 FBgn0014075
FBgn0031249 FBgn0030334
FBgn0031249 FBgn0033901
FBgn0031249 FBgn0015222
FBgn0031249 FBgn0032015
FBgn0031249 FBgn0014002
FBgn0031249 FBgn0031888
FBgn0032884 FBgn0035102
FBgn0032884 FBgn0038577
FBgn0032884 FBgn0002284
FBgn0032884 FBgn0039629
FBgn0032884 FBgn0036537
FBgn0032884 FBgn0037378
FBgn0032884 FBgn0016697
FBgn0032884 FBgn0036136
FBgn0032884 FBgn0250843
FBgn0032884 FBgn0261394
FBgn0032884 FBgn0086134
FBgn0032884 FBgn0250746
FBgn0033699 FBgn0030507
FBgn0036627 FBgn0036020
FBgn0036627 FBgn0027791
FBgn0036627 FBgn0039635
FBgn0036627 FBgn0034097
FBgn0036627 FBgn0038675
FBgn0036627 FBgn0014002
FBgn0036627 FBgn0001961
FBgn0036627 FBgn0011745
FBgn0036627 FBgn0026878
FBgn0036627 FBgn0027619
FBgn0028402 FBgn0001077
FBgn0028402 FBgn0036775
FBgn0028402 FBgn0264270
FBgn0019957 FBgn0016075
FBgn0019957 FBgn0014189
FBgn0019957 FBgn0263392
FBgn0019957 FBgn0263603
FBgn0019957 FBgn0037328
FBgn0019957 FBgn0051363
FBgn0019957 FBgn0036999
FBgn0019957 FBgn0038275
FBgn0019957 FBgn0035102
FBgn0019957 FBgn0032236
FBgn0019957 FBgn0001216
FBgn0019957 FBgn0024556
FBgn0019957 FBgn0086904
FBgn0019957 FBgn0037632
FBgn0019957 FBgn0260648
FBgn0019957 FBgn0002783
FBgn0019957 FBgn0086129
FBgn0019957 FBgn0029148
FBgn0019957 FBgn0001114
FBgn0019957 FBgn0036147
FBgn0019957 FBgn0030086
FBgn0019957 FBgn0011305
FBgn0019957 FBgn0010621
FBgn0019957 FBgn0000299
FBgn0019957 FBgn0033342
FBgn0019957 FBgn0025716
FBgn0019957 FBgn0011715
FBgn0019957 FBgn0036035
FBgn0019957 FBgn0004587
FBgn0019957 FBgn0028734
FBgn0019957 FBgn0011570
FBgn0019957 FBgn0030479
FBgn0019957 FBgn0037815
FBgn0019957 FBgn0027329
FBgn0010379 FBgn0021874
FBgn0010379 FBgn0020386
FBgn0010379 FBgn0262103
FBgn0010379 FBgn0020622
FBgn0010379 FBgn0027492
FBgn0010379 FBgn0260635
FBgn0010379 FBgn0262139
FBgn0010379 FBgn0031626
FBgn0010379 FBgn0038197
FBgn0031516 FBgn0001258
FBgn0031516 FBgn0038733
FBgn0031516 FBgn0035499
FBgn0031516 FBgn0042127
FBgn0031516 FBgn0033584
FBgn0031516 FBgn0029676
FBgn0031516 FBgn0033926
FBgn0031516 FBgn0031143
FBgn0031516 FBgn0032329
FBgn0035859 FBgn0038217
FBgn0026749 FBgn0034651
FBgn0031500 FBgn0013765
FBgn0050127 FBgn0053113
FBgn0034689 FBgn0036462
FBgn0034689 FBgn0027794
FBgn0034689 FBgn0035438
FBgn0034689 FBgn0033235
FBgn0034689 FBgn0003206
FBgn0034689 FBgn0035987
FBgn0034689 FBgn0028327
FBgn0034689 FBgn0001995
FBgn0034689 FBgn0030354
FBgn0034689 FBgn0011826
FBgn0034689 FBgn0032818
FBgn0034689 FBgn0025352
FBgn0034689 FBgn0030993
FBgn0034689 FBgn0015797
FBgn0034689 FBgn0037008
FBgn0034689 FBgn0035811
FBgn0034689 FBgn0036450
FBgn0034689 FBgn0013770
FBgn0034689 FBgn0035136
FBgn0034689 FBgn0028648
FBgn0034689 FBgn0260441
FBgn0034689 FBgn0038678
FBgn0034689 FBgn0038145
FBgn0034689 FBgn0010516
FBgn0034689 FBgn0031883
FBgn0034689 FBgn0038826
FBgn0034689 FBgn0004177
FBgn0034689 FBgn0034361
FBgn0034689 FBgn0030786
FBgn0034689 FBgn0034967
FBgn0034689 FBgn0002645
FBgn0034689 FBgn0023167
FBgn0034689 FBgn0021795
FBgn0034689 FBgn0030479
FBgn0034689 FBgn0037815
FBgn0034689 FBgn0037583
FBgn0034689 FBgn0004907
FBgn0034689 FBgn0034398
FBgn0034689 FBgn0029118
FBgn0034689 FBgn0022984
FBgn0034689 FBgn0014189
FBgn0034689 FBgn0263603
FBgn0034689 FBgn0021906
FBgn0034689 FBgn0263598
FBgn0034689 FBgn0035720
FBgn0034689 FBgn0025628
FBgn0034689 FBgn0039730
FBgn0034689 FBgn0004363
FBgn0034689 FBgn0001291
FBgn0034689 FBgn0033160
FBgn0034689 FBgn0034893
FBgn0034689 FBgn0001258
FBgn0034689 FBgn0035147
FBgn0034689 FBgn0030061
FBgn0034689 FBgn0014870
FBgn0034689 FBgn0260648
FBgn0034689 FBgn0250814
FBgn0034689 FBgn0260944
FBgn0034689 FBgn0033060
FBgn0034689 FBgn0033210
FBgn0034689 FBgn0027835
FBgn0034689 FBgn0036335
FBgn0034689 FBgn0011305
FBgn0034689 FBgn0037330
FBgn0034689 FBgn0039159
FBgn0034689 FBgn0013749
FBgn0034689 FBgn0032393
FBgn0034689 FBgn0033889
FBgn0034689 FBgn0045862
FBgn0034689 FBgn0035591
FBgn0034689 FBgn0041188
FBgn0034689 FBgn0037549
FBgn0034689 FBgn0039336
FBgn0034689 FBgn0022987
FBgn0034689 FBgn0010348
FBgn0034689 FBgn0030364
FBgn0032229 FBgn0034398
FBgn0032229 FBgn0035102
FBgn0032229 FBgn0036237
FBgn0032229 FBgn0030362
FBgn0032229 FBgn0001961
FBgn0032229 FBgn0015521
FBgn0032229 FBgn0015797
FBgn0032229 FBgn0033879
FBgn0032229 FBgn0003721
FBgn0032229 FBgn0032329
FBgn0015575 FBgn0036999
FBgn0015575 FBgn0033584
FBgn0015575 FBgn0014092
FBgn0015575 FBgn0029676
FBgn0015575 FBgn0020910
FBgn0015575 FBgn0027329
FBgn0013997 FBgn0050021
FBgn0013997 FBgn0261873
FBgn0013997 FBgn0067864
FBgn0013997 FBgn0024510
FBgn0013997 FBgn0263108
FBgn0013997 FBgn0259212
FBgn0039855 FBgn0037549
FBgn0039855 FBgn0051961
FBgn0027066 FBgn0086129
FBgn0027066 FBgn0036450
FBgn0027066 FBgn0259794
FBgn0027066 FBgn0010909
FBgn0027066 FBgn0035720
FBgn0027066 FBgn0037549
FBgn0027066 FBgn0031883
FBgn0027066 FBgn0035987
FBgn0027066 FBgn0032404
FBgn0027066 FBgn0030268
FBgn0027066 FBgn0032472
FBgn0038331 FBgn0027548
FBgn0038331 FBgn0053087
FBgn0038331 FBgn0010339
FBgn0038331 FBgn0037121
FBgn0038331 FBgn0001961
FBgn0038331 FBgn0037719
FBgn0038331 FBgn0036990
FBgn0038331 FBgn0039159
FBgn0038331 FBgn0038275
FBgn0038331 FBgn0033208
FBgn0038331 FBgn0030061
FBgn0038331 FBgn0015520
FBgn0038331 FBgn0041188
FBgn0038331 FBgn0023167
FBgn0038331 FBgn0039229
FBgn0038331 FBgn0037549
FBgn0038331 FBgn0000711
FBgn0038331 FBgn0031285
FBgn0010100 FBgn0020299
FBgn0039434 FBgn0043010
FBgn0039434 FBgn0035102
FBgn0039434 FBgn0033926
FBgn0039434 FBgn0010339
FBgn0040653 FBgn0038275
FBgn0040653 FBgn0004419
FBgn0040653 FBgn0015818
FBgn0040653 FBgn0023167
FBgn0040653 FBgn0031229
FBgn0040653 FBgn0039566
FBgn0040653 FBgn0037330
FBgn0040653 FBgn0037815
FBgn0040653 FBgn0004177
FBgn0040653 FBgn0024285
FBgn0031308 FBgn0050263
FBgn0037818 FBgn0005585
FBgn0037818 FBgn0000150
FBgn0037818 FBgn0039049
FBgn0037818 FBgn0035678
FBgn0037818 FBgn0013954
FBgn0033608 FBgn0004959
FBgn0033608 FBgn0025463
FBgn0033608 FBgn0035141
FBgn0033608 FBgn0039713
FBgn0033608 FBgn0032870
FBgn0027791 FBgn0005585
FBgn0027791 FBgn0015222
FBgn0027791 FBgn0014002
FBgn0027791 FBgn0002431
FBgn0034582 FBgn0035431
FBgn0034582 FBgn0016726
FBgn0034582 FBgn0261606
FBgn0034582 FBgn0014141
FBgn0034582 FBgn0024365
FBgn0034582 FBgn0000376
FBgn0034582 FBgn0053113
FBgn0034582 FBgn0086355
FBgn0039020 FBgn0036311
FBgn0263355 FBgn0033113
FBgn0031003 FBgn0016687
FBgn0031003 FBgn0004907
FBgn0031003 FBgn0261458
FBgn0031003 FBgn0037607
FBgn0031003 FBgn0027496
FBgn0031003 FBgn0020660
FBgn0031003 FBgn0004926
FBgn0031003 FBgn0051363
FBgn0031003 FBgn0028687
FBgn0031003 FBgn0033235
FBgn0031003 FBgn0015521
FBgn0031003 FBgn0004587
FBgn0031003 FBgn0024183
FBgn0031003 FBgn0035147
FBgn0031003 FBgn0041188
FBgn0031003 FBgn0005671
FBgn0031003 FBgn0002645
FBgn0031003 FBgn0000261
FBgn0031003 FBgn0039098
FBgn0031003 FBgn0051648
FBgn0031003 FBgn0027066
FBgn0031003 FBgn0086355
FBgn0031003 FBgn0033926
FBgn0001199 FBgn0011604
FBgn0001199 FBgn0011474
FBgn0017567 FBgn0262656
FBgn0011305 FBgn0005585
FBgn0011305 FBgn0022893
FBgn0011305 FBgn0000308
FBgn0011305 FBgn0035499
FBgn0011305 FBgn0035148
FBgn0011305 FBgn0033741
FBgn0011305 FBgn0051363
FBgn0011305 FBgn0040070
FBgn0011305 FBgn0037719
FBgn0011305 FBgn0023212
FBgn0011305 FBgn0015521
FBgn0011305 FBgn0011828
FBgn0011305 FBgn0000579
FBgn0011305 FBgn0040284
FBgn0011305 FBgn0004924
FBgn0011305 FBgn0037610
FBgn0011305 FBgn0033787
FBgn0011305 FBgn0011361
FBgn0011305 FBgn0034579
FBgn0011305 FBgn0033208
FBgn0011305 FBgn0032298
FBgn0011305 FBgn0031453
FBgn0011305 FBgn0263599
FBgn0011305 FBgn0035141
FBgn0011305 FBgn0026084
FBgn0011305 FBgn0039233
FBgn0011305 FBgn0003022
FBgn0011305 FBgn0035393
FBgn0011305 FBgn0262559
FBgn0011305 FBgn0010770
FBgn0011305 FBgn0037008
FBgn0011305 FBgn0040066
FBgn0011305 FBgn0260944
FBgn0011305 FBgn0031909
FBgn0011305 FBgn0261552
FBgn0011305 FBgn0026170
FBgn0011305 FBgn0034313
FBgn0011305 FBgn0036035
FBgn0011305 FBgn0024183
FBgn0011305 FBgn0034361
FBgn0011305 FBgn0015520
FBgn0011305 FBgn0013954
FBgn0011305 FBgn0260456
FBgn0011305 FBgn0028734
FBgn0011305 FBgn0030479
FBgn0011305 FBgn0261789
FBgn0011305 FBgn0034915
FBgn0011305 FBgn0037815
FBgn0036959 FBgn0035213
FBgn0036959 FBgn0036959
FBgn0031398 FBgn0034398
FBgn0031398 FBgn0037712
FBgn0031398 FBgn0010611
FBgn0033225 FBgn0000556
FBgn0032692 FBgn0036450
FBgn0032692 FBgn0021995
FBgn0032692 FBgn0030686
FBgn0032692 FBgn0030365
FBgn0032692 FBgn0053087
FBgn0032692 FBgn0263603
FBgn0032692 FBgn0033741
FBgn0032692 FBgn0000377
FBgn0032692 FBgn0038145
FBgn0032692 FBgn0034313
FBgn0032692 FBgn0001224
FBgn0032692 FBgn0025571
FBgn0032692 FBgn0032298
FBgn0032692 FBgn0038473
FBgn0032692 FBgn0035591
FBgn0032692 FBgn0001216
FBgn0032692 FBgn0015520
FBgn0032692 FBgn0011742
FBgn0032692 FBgn0033902
FBgn0032692 FBgn0010770
FBgn0032692 FBgn0004889
FBgn0032692 FBgn0250814
FBgn0025712 FBgn0034398
FBgn0025712 FBgn0011020
FBgn0025712 FBgn0039731
FBgn0039469 FBgn0035107
FBgn0083949 FBgn0019925
FBgn0083949 FBgn0053144
FBgn0083949 FBgn0010504
FBgn0083949 FBgn0046302
FBgn0038326 FBgn0041342
FBgn0038326 FBgn0035231
FBgn0038326 FBgn0031453
FBgn0038326 FBgn0001216
FBgn0038326 FBgn0026418
FBgn0038326 FBgn0026761
FBgn0038326 FBgn0032643
FBgn0038326 FBgn0039013
FBgn0038326 FBgn0039854
FBgn0038326 FBgn0053094
FBgn0028932 FBgn0023506
FBgn0028932 FBgn0026238
FBgn0028932 FBgn0086710
FBgn0039994 FBgn0050194
FBgn0039994 FBgn0029676
FBgn0263601 FBgn0033699
FBgn0263601 FBgn0004177
FBgn0042174 FBgn0039129
FBgn0042174 FBgn0037328
FBgn0042174 FBgn0001224
FBgn0042174 FBgn0035498
FBgn0042174 FBgn0032859
FBgn0042174 FBgn0038275
FBgn0042174 FBgn0034893
FBgn0042174 FBgn0011361
FBgn0042174 FBgn0003231
FBgn0042174 FBgn0037632
FBgn0042174 FBgn0086686
FBgn0042174 FBgn0001226
FBgn0042174 FBgn0010551
FBgn0042174 FBgn0030322
FBgn0042174 FBgn0020235
FBgn0042174 FBgn0035271
FBgn0042174 FBgn0029148
FBgn0042174 FBgn0020443
FBgn0042174 FBgn0023175
FBgn0042174 FBgn0035136
FBgn0042174 FBgn0030086
FBgn0042174 FBgn0261791
FBgn0042174 FBgn0260441
FBgn0042174 FBgn0040371
FBgn0042174 FBgn0010621
FBgn0042174 FBgn0029823
FBgn0042174 FBgn0031883
FBgn0042174 FBgn0034087
FBgn0042174 FBgn0037330
FBgn0042174 FBgn0002622
FBgn0042174 FBgn0039159
FBgn0042174 FBgn0262125
FBgn0042174 FBgn0033342
FBgn0042174 FBgn0015019
FBgn0042174 FBgn0015520
FBgn0042174 FBgn0011742
FBgn0042174 FBgn0021795
FBgn0042174 FBgn0030479
FBgn0042174 FBgn0010348
FBgn0042174 FBgn0004636
FBgn0042174 FBgn0027329
FBgn0036952 FBgn0040797
FBgn0036952 FBgn0004907
FBgn0036952 FBgn0263512
FBgn0036952 FBgn0037328
FBgn0036952 FBgn0011760
FBgn0036952 FBgn0035987
FBgn0036952 FBgn0037610
FBgn0036952 FBgn0032859
FBgn0036952 FBgn0037270
FBgn0036952 FBgn0046689
FBgn0036952 FBgn0004606
FBgn0036952 FBgn0031437
FBgn0036952 FBgn0034933
FBgn0036952 FBgn0261703
FBgn0036952 FBgn0031815
FBgn0036952 FBgn0086656
FBgn0036952 FBgn0016687
FBgn0036952 FBgn0034654
FBgn0036952 FBgn0036450
FBgn0036952 FBgn0035136
FBgn0036952 FBgn0001961
FBgn0036952 FBgn0011305
FBgn0036952 FBgn0027106
FBgn0036952 FBgn0034451
FBgn0036952 FBgn0262735
FBgn0036952 FBgn0037330
FBgn0036952 FBgn0030734
FBgn0036952 FBgn0031286
FBgn0036952 FBgn0262125
FBgn0036952 FBgn0000504
FBgn0036952 FBgn0000810
FBgn0036952 FBgn0024250
FBgn0036952 FBgn0036035
FBgn0036952 FBgn0014002
FBgn0036952 FBgn0085430
FBgn0036952 FBgn0039229
FBgn0036952 FBgn0028734
FBgn0036952 FBgn0037815
FBgn0036952 FBgn0034312
FBgn0034158 FBgn0034893
FBgn0034158 FBgn0033208
FBgn0034158 FBgn0004907
FBgn0034158 FBgn0029095
FBgn0034158 FBgn0086783
FBgn0034158 FBgn0001202
FBgn0034158 FBgn0034314
FBgn0034158 FBgn0002772
FBgn0034158 FBgn0027378
FBgn0034158 FBgn0002773
FBgn0034158 FBgn0028479
FBgn0034158 FBgn0027052
FBgn0034158 FBgn0051121
FBgn0036819 FBgn0250789
FBgn0036819 FBgn0036118
FBgn0036819 FBgn0016075
FBgn0036819 FBgn0022893
FBgn0036819 FBgn0263392
FBgn0036819 FBgn0037328
FBgn0036819 FBgn0036999
FBgn0036819 FBgn0034259
FBgn0036819 FBgn0031455
FBgn0036819 FBgn0015521
FBgn0036819 FBgn0004363
FBgn0036819 FBgn0033787
FBgn0036819 FBgn0032859
FBgn0036819 FBgn0001995
FBgn0036819 FBgn0032236
FBgn0036819 FBgn0039635
FBgn0036819 FBgn0039186
FBgn0036819 FBgn0035102
FBgn0036819 FBgn0001216
FBgn0036819 FBgn0083967
FBgn0036819 FBgn0034933
FBgn0036819 FBgn0010770
FBgn0036819 FBgn0086656
FBgn0036819 FBgn0001114
FBgn0036819 FBgn0030114
FBgn0036819 FBgn0260441
FBgn0036819 FBgn0001961
FBgn0036819 FBgn0011305
FBgn0036819 FBgn0262735
FBgn0036819 FBgn0031781
FBgn0036819 FBgn0000299
FBgn0036819 FBgn0035500
FBgn0036819 FBgn0039159
FBgn0036819 FBgn0004587
FBgn0036819 FBgn0027084
FBgn0036819 FBgn0011570
FBgn0031244 FBgn0039212
FBgn0034455 FBgn0016687
FBgn0034455 FBgn0038773
FBgn0034455 FBgn0034398
FBgn0034455 FBgn0086254
FBgn0034455 FBgn0036999
FBgn0034455 FBgn0034259
FBgn0034455 FBgn0034087
FBgn0034455 FBgn0031145
FBgn0034455 FBgn0032864
FBgn0034455 FBgn0000084
FBgn0034455 FBgn0004066
FBgn0034455 FBgn0001216
FBgn0034455 FBgn0013954
FBgn0034455 FBgn0024814
FBgn0034455 FBgn0016119
FBgn0034455 FBgn0032020
FBgn0031711 FBgn0030322
FBgn0031711 FBgn0036537
FBgn0031711 FBgn0035102
FBgn0031711 FBgn0260441
FBgn0031711 FBgn0015359
FBgn0021856 FBgn0002622
FBgn0034049 FBgn0036515
FBgn0034049 FBgn0039748
FBgn0034049 FBgn0002868
FBgn0034049 FBgn0051797
FBgn0034049 FBgn0003943
FBgn0034049 FBgn0085451
FBgn0034049 FBgn0030040
FBgn0034049 FBgn0052706
FBgn0034049 FBgn0000064
FBgn0034049 FBgn0015756
FBgn0034049 FBgn0036273
FBgn0034049 FBgn0039190
FBgn0034049 FBgn0028983
FBgn0034049 FBgn0040993
FBgn0034049 FBgn0261885
FBgn0034049 FBgn0010303
FBgn0034049 FBgn0010409
FBgn0034049 FBgn0032390
FBgn0034049 FBgn0025825
FBgn0034049 FBgn0031837
FBgn0036274 FBgn0013764
FBgn0036274 FBgn0010352
FBgn0262125 FBgn0262125
FBgn0027596 FBgn0016687
FBgn0027596 FBgn0004907
FBgn0027596 FBgn0250789
FBgn0027596 FBgn0011760
FBgn0027596 FBgn0032243
FBgn0027596 FBgn0037330
FBgn0027596 FBgn0038826
FBgn0027596 FBgn0004167
FBgn0027596 FBgn0040286
FBgn0027596 FBgn0035141
FBgn0027596 FBgn0035591
FBgn0027596 FBgn0036035
FBgn0027596 FBgn0004507
FBgn0027596 FBgn0027066
FBgn0027596 FBgn0030479
FBgn0027596 FBgn0036376
FBgn0011674 FBgn0011823
FBgn0011674 FBgn0026319
FBgn0011674 FBgn0259173
FBgn0011674 FBgn0021776
FBgn0011674 FBgn0011674
FBgn0011674 FBgn0040080
FBgn0011674 FBgn0005671
FBgn0029664 FBgn0036277
FBgn0029664 FBgn0032240
FBgn0029664 FBgn0035499
FBgn0029664 FBgn0032906
FBgn0029664 FBgn0030362
FBgn0029664 FBgn0086444
FBgn0029664 FBgn0035987
FBgn0029664 FBgn0037770
FBgn0029664 FBgn0026170
FBgn0029664 FBgn0030683
FBgn0029664 FBgn0086712
FBgn0029664 FBgn0035102
FBgn0029664 FBgn0014002
FBgn0029664 FBgn0024183
FBgn0029664 FBgn0005655
FBgn0029664 FBgn0013954
FBgn0029664 FBgn0026761
FBgn0029664 FBgn0003022
FBgn0003082 FBgn0038275
FBgn0003082 FBgn0035136
FBgn0003082 FBgn0260744
FBgn0003082 FBgn0086674
FBgn0003082 FBgn0035720
FBgn0003082 FBgn0036874
FBgn0003082 FBgn0037008
FBgn0003082 FBgn0033160
FBgn0040319 FBgn0046114
FBgn0031702 FBgn0030993
FBgn0031702 FBgn0034398
FBgn0038551 FBgn0011335
FBgn0038551 FBgn0001258
FBgn0038551 FBgn0026088
FBgn0038551 FBgn0037621
FBgn0038551 FBgn0030869
FBgn0038551 FBgn0002789
FBgn0038551 FBgn0051450
FBgn0038551 FBgn0040371
FBgn0038551 FBgn0000258
FBgn0038551 FBgn0028577
FBgn0038551 FBgn0003887
FBgn0025628 FBgn0036462
FBgn0025628 FBgn0025777
FBgn0025628 FBgn0062442
FBgn0025628 FBgn0035063
FBgn0025628 FBgn0011742
FBgn0025628 FBgn0030322
FBgn0025628 FBgn0040371
FBgn0025628 FBgn0037712
FBgn0025628 FBgn0031781
FBgn0025628 FBgn0037815
FBgn0025628 FBgn0023517
FBgn0025628 FBgn0003721
FBgn0025628 FBgn0032859
FBgn0003396 FBgn0027660
FBgn0003396 FBgn0003719
FBgn0003396 FBgn0040296
FBgn0003396 FBgn0037149
FBgn0003396 FBgn0000071
FBgn0003396 FBgn0029970
FBgn0003396 FBgn0000551
FBgn0003396 FBgn0000542
FBgn0003396 FBgn0001174
FBgn0003396 FBgn0053555
FBgn0003396 FBgn0003411
FBgn0003396 FBgn0010433
FBgn0003396 FBgn0000216
FBgn0003396 FBgn0025455
FBgn0003396 FBgn0263933
FBgn0003396 FBgn0028991
FBgn0003396 FBgn0028371
FBgn0003396 FBgn0028979
FBgn0003396 FBgn0036350
FBgn0003396 FBgn0040487
FBgn0003396 FBgn0002732
FBgn0003396 FBgn0262169
FBgn0003396 FBgn0031435
FBgn0003396 FBgn0031001
FBgn0003396 FBgn0033483
FBgn0003396 FBgn0029931
FBgn0003396 FBgn0004959
FBgn0003396 FBgn0263873
FBgn0003396 FBgn0034464
FBgn0003396 FBgn0036516
FBgn0003396 FBgn0263350
FBgn0003396 FBgn0261290
FBgn0003396 FBgn0010651
FBgn0003396 FBgn0031879
FBgn0003396 FBgn0031434
FBgn0003396 FBgn0036222
FBgn0003396 FBgn0035347
FBgn0003396 FBgn0013725
FBgn0003396 FBgn0029123
FBgn0003396 FBgn0010473
FBgn0003396 FBgn0034606
FBgn0003396 FBgn0003716
FBgn0003396 FBgn0032489
FBgn0003396 FBgn0003944
FBgn0003396 FBgn0004892
FBgn0003396 FBgn0003326
FBgn0003396 FBgn0003310
FBgn0003396 FBgn0004053
FBgn0003396 FBgn0003396
FBgn0003396 FBgn0000459
FBgn0003396 FBgn0032491
FBgn0003396 FBgn0003435
FBgn0003396 FBgn0042199
FBgn0003396 FBgn0040809
FBgn0003396 FBgn0015600
FBgn0003396 FBgn0001981
FBgn0003396 FBgn0037612
FBgn0003396 FBgn0010385
FBgn0003396 FBgn0033855
FBgn0003396 FBgn0017397
FBgn0003396 FBgn0259745
FBgn0003396 FBgn0026320
FBgn0003396 FBgn0002629
FBgn0003396 FBgn0036518
FBgn0003396 FBgn0032490
FBgn0003396 FBgn0085412
FBgn0003396 FBgn0037635
FBgn0003396 FBgn0031345
FBgn0003396 FBgn0085443
FBgn0003396 FBgn0026179
FBgn0003396 FBgn0013733
FBgn0003396 FBgn0038524
FBgn0003396 FBgn0053145
FBgn0003396 FBgn0038028
FBgn0003396 FBgn0262582
FBgn0003396 FBgn0039286
FBgn0003396 FBgn0033359
FBgn0003396 FBgn0004108
FBgn0003396 FBgn0015721
FBgn0003396 FBgn0038029
FBgn0003396 FBgn0030868
FBgn0003396 FBgn0003041
FBgn0003396 FBgn0024250
FBgn0003396 FBgn0045852
FBgn0003396 FBgn0262867
FBgn0003396 FBgn0036349
FBgn0003396 FBgn0011648
FBgn0003396 FBgn0037797
FBgn0003396 FBgn0263968
FBgn0003396 FBgn0037153
FBgn0003396 FBgn0035157
FBgn0003396 FBgn0038134
FBgn0030622 FBgn0030030
FBgn0038102 FBgn0052626
FBgn0038102 FBgn0037137
FBgn0040900 FBgn0038626
FBgn0040900 FBgn0034871
FBgn0040900 FBgn0035768
FBgn0040900 FBgn0033631
FBgn0040900 FBgn0034094
FBgn0040900 FBgn0087002
FBgn0040900 FBgn0036774
FBgn0040900 FBgn0038860
FBgn0040900 FBgn0037555
FBgn0040900 FBgn0041342
FBgn0040900 FBgn0003165
FBgn0040900 FBgn0003961
FBgn0040900 FBgn0036716
FBgn0040900 FBgn0033326
FBgn0040900 FBgn0085197
FBgn0040900 FBgn0259242
FBgn0040900 FBgn0026090
FBgn0040900 FBgn0053099
FBgn0040900 FBgn0051217
FBgn0046685 FBgn0034398
FBgn0046685 FBgn0016075
FBgn0046685 FBgn0010412
FBgn0046685 FBgn0263603
FBgn0046685 FBgn0263392
FBgn0046685 FBgn0033205
FBgn0046685 FBgn0035720
FBgn0046685 FBgn0052423
FBgn0046685 FBgn0033203
FBgn0046685 FBgn0034893
FBgn0046685 FBgn0001216
FBgn0046685 FBgn0039261
FBgn0046685 FBgn0030061
FBgn0046685 FBgn0085188
FBgn0046685 FBgn0037632
FBgn0046685 FBgn0030993
FBgn0046685 FBgn0014870
FBgn0046685 FBgn0033902
FBgn0046685 FBgn0038205
FBgn0046685 FBgn0024238
FBgn0046685 FBgn0036450
FBgn0046685 FBgn0002783
FBgn0046685 FBgn0014163
FBgn0046685 FBgn0261791
FBgn0046685 FBgn0262735
FBgn0046685 FBgn0033204
FBgn0046685 FBgn0000299
FBgn0046685 FBgn0034313
FBgn0046685 FBgn0033889
FBgn0046685 FBgn0000100
FBgn0046685 FBgn0025716
FBgn0046685 FBgn0041188
FBgn0046685 FBgn0026761
FBgn0046685 FBgn0023167
FBgn0046685 FBgn0002645
FBgn0046685 FBgn0025366
FBgn0046685 FBgn0027066
FBgn0046685 FBgn0013275
FBgn0046685 FBgn0028734
FBgn0046685 FBgn0030093
FBgn0046685 FBgn0261789
FBgn0046685 FBgn0036258
FBgn0046685 FBgn0028479
FBgn0046685 FBgn0034915
FBgn0046685 FBgn0000339
FBgn0046685 FBgn0030364
FBgn0035839 FBgn0034654
FBgn0035839 FBgn0025582
FBgn0035839 FBgn0034258
FBgn0035839 FBgn0024196
FBgn0035839 FBgn0000100
FBgn0035839 FBgn0037270
FBgn0035839 FBgn0035499
FBgn0035839 FBgn0011760
FBgn0035839 FBgn0002780
FBgn0035839 FBgn0027084
FBgn0035839 FBgn0033902
FBgn0035839 FBgn0036258
FBgn0035839 FBgn0038826
FBgn0061196 FBgn0032485
FBgn0061196 FBgn0036819
FBgn0061196 FBgn0034118
FBgn0061196 FBgn0003721
FBgn0026389 FBgn0026389
FBgn0026389 FBgn0037324
FBgn0022029 FBgn0040954
FBgn0022029 FBgn0038977
FBgn0022029 FBgn0037493
FBgn0022029 FBgn0046302
FBgn0022029 FBgn0051973
FBgn0022029 FBgn0036915
FBgn0022029 FBgn0261599
FBgn0022029 FBgn0013725
FBgn0022029 FBgn0032016
FBgn0039742 FBgn0030507
FBgn0263097 FBgn0023423
FBgn0263097 FBgn0046302
FBgn0036646 FBgn0040060
FBgn0036646 FBgn0035390
FBgn0036646 FBgn0039830
FBgn0036646 FBgn0263934
FBgn0036646 FBgn0004603
FBgn0036646 FBgn0040358
FBgn0036646 FBgn0038047
FBgn0036646 FBgn0024733
FBgn0036646 FBgn0001942
FBgn0036646 FBgn0033194
FBgn0036646 FBgn0027504
FBgn0036646 FBgn0030341
FBgn0036646 FBgn0036213
FBgn0036646 FBgn0034509
FBgn0036646 FBgn0036317
FBgn0036646 FBgn0029897
FBgn0036646 FBgn0033663
FBgn0036646 FBgn0020496
FBgn0036646 FBgn0030918
FBgn0036646 FBgn0020278
FBgn0036646 FBgn0030833
FBgn0036646 FBgn0033750
FBgn0036646 FBgn0262512
FBgn0036646 FBgn0014184
FBgn0036646 FBgn0050008
FBgn0035334 FBgn0036462
FBgn0035334 FBgn0004103
FBgn0035334 FBgn0000308
FBgn0035334 FBgn0033741
FBgn0035334 FBgn0038426
FBgn0035334 FBgn0036999
FBgn0035334 FBgn0034259
FBgn0035334 FBgn0035987
FBgn0035334 FBgn0037610
FBgn0035334 FBgn0028577
FBgn0035334 FBgn0033208
FBgn0035334 FBgn0010770
FBgn0035334 FBgn0037008
FBgn0035334 FBgn0023517
FBgn0035334 FBgn0024285
FBgn0035334 FBgn0086129
FBgn0035334 FBgn0034654
FBgn0035334 FBgn0016687
FBgn0035334 FBgn0035136
FBgn0035334 FBgn0028648
FBgn0035334 FBgn0002780
FBgn0035334 FBgn0037121
FBgn0035334 FBgn0004638
FBgn0035334 FBgn0014092
FBgn0035334 FBgn0029093
FBgn0035334 FBgn0031883
FBgn0035334 FBgn0000299
FBgn0035334 FBgn0032404
FBgn0035334 FBgn0039977
FBgn0035334 FBgn0262125
FBgn0035334 FBgn0030734
FBgn0035334 FBgn0004177
FBgn0035334 FBgn0004167
FBgn0035334 FBgn0040286
FBgn0035334 FBgn0000810
FBgn0035334 FBgn0034361
FBgn0035334 FBgn0004587
FBgn0035334 FBgn0024183
FBgn0035334 FBgn0025366
FBgn0035334 FBgn0260456
FBgn0035334 FBgn0030479
FBgn0035334 FBgn0037815
FBgn0035334 FBgn0004907
FBgn0035334 FBgn0051363
FBgn0035334 FBgn0001230
FBgn0035334 FBgn0015521
FBgn0035334 FBgn0011828
FBgn0035334 FBgn0000579
FBgn0035334 FBgn0036537
FBgn0035334 FBgn0004924
FBgn0035334 FBgn0032293
FBgn0035334 FBgn0025571
FBgn0035334 FBgn0052708
FBgn0035334 FBgn0039737
FBgn0035334 FBgn0033160
FBgn0035334 FBgn0038275
FBgn0035334 FBgn0032298
FBgn0035334 FBgn0015282
FBgn0035334 FBgn0030061
FBgn0035334 FBgn0035393
FBgn0035334 FBgn0001986
FBgn0035334 FBgn0034933
FBgn0035334 FBgn0260648
FBgn0035334 FBgn0036354
FBgn0035334 FBgn0032168
FBgn0035334 FBgn0031909
FBgn0035334 FBgn0011305
FBgn0035334 FBgn0034802
FBgn0035334 FBgn0037330
FBgn0035334 FBgn0039159
FBgn0035334 FBgn0031286
FBgn0035334 FBgn0003124
FBgn0035334 FBgn0033101
FBgn0035334 FBgn0036035
FBgn0035334 FBgn0011648
FBgn0035334 FBgn0027338
FBgn0035334 FBgn0000261
FBgn0035334 FBgn0037549
FBgn0035334 FBgn0034915
FBgn0035334 FBgn0030364
FBgn0037340 FBgn0015834
FBgn0037340 FBgn0019925
FBgn0037340 FBgn0003209
FBgn0010926 FBgn0029880
FBgn0001120 FBgn0027572
FBgn0001120 FBgn0037417
FBgn0001120 FBgn0001085
FBgn0001120 FBgn0036895
FBgn0001120 FBgn0262975
FBgn0001120 FBgn0024250
FBgn0001120 FBgn0050430
FBgn0001120 FBgn0033627
FBgn0001120 FBgn0033739
FBgn0001120 FBgn0033166
FBgn0037082 FBgn0001216
FBgn0037082 FBgn0001224
FBgn0030189 FBgn0004907
FBgn0030189 FBgn0037607
FBgn0030189 FBgn0040319
FBgn0030189 FBgn0029766
FBgn0030189 FBgn0046114
FBgn0030189 FBgn0029676
FBgn0030189 FBgn0003721
FBgn0030189 FBgn0038369
FBgn0037634 FBgn0038275
FBgn0037634 FBgn0025140
FBgn0037634 FBgn0038473
FBgn0037634 FBgn0037328
FBgn0037634 FBgn0033741
FBgn0037634 FBgn0026196
FBgn0037634 FBgn0034915
FBgn0037634 FBgn0051694
FBgn0016038 FBgn0040066
FBgn0016038 FBgn0036462
FBgn0016038 FBgn0029148
FBgn0016038 FBgn0261791
FBgn0016038 FBgn0035499
FBgn0016038 FBgn0037121
FBgn0016038 FBgn0001961
FBgn0016038 FBgn0023212
FBgn0016038 FBgn0029093
FBgn0016038 FBgn0035987
FBgn0016038 FBgn0031883
FBgn0016038 FBgn0036666
FBgn0016038 FBgn0260859
FBgn0016038 FBgn0003514
FBgn0016038 FBgn0021814
FBgn0016038 FBgn0052368
FBgn0016038 FBgn0039977
FBgn0016038 FBgn0038275
FBgn0016038 FBgn0032298
FBgn0016038 FBgn0026083
FBgn0016038 FBgn0033529
FBgn0016038 FBgn0027836
FBgn0016038 FBgn0023167
FBgn0016038 FBgn0030322
FBgn0016038 FBgn0039229
FBgn0016038 FBgn0037549
FBgn0016038 FBgn0020235
FBgn0016038 FBgn0040237
FBgn0035751 FBgn0001308
FBgn0035751 FBgn0033737
FBgn0035751 FBgn0032940
FBgn0035751 FBgn0003411
FBgn0035751 FBgn0261276
FBgn0035751 FBgn0019644
FBgn0035751 FBgn0003887
FBgn0005655 FBgn0039229
FBgn0005655 FBgn0037549
FBgn0005655 FBgn0025476
FBgn0005655 FBgn0032813
FBgn0005655 FBgn0027835
FBgn0005655 FBgn0010316
FBgn0005655 FBgn0015520
FBgn0034617 FBgn0016684
FBgn0034617 FBgn0038065
FBgn0034617 FBgn0036376
FBgn0034617 FBgn0053196
FBgn0034617 FBgn0000064
FBgn0032439 FBgn0032298
FBgn0032439 FBgn0038473
FBgn0032439 FBgn0017457
FBgn0032439 FBgn0037328
FBgn0032439 FBgn0033741
FBgn0032439 FBgn0030504
FBgn0032439 FBgn0028473
FBgn0032439 FBgn0023167
FBgn0032439 FBgn0037261
FBgn0032439 FBgn0036135
FBgn0032439 FBgn0029676
FBgn0032439 FBgn0034915
FBgn0041709 FBgn0031476
FBgn0041709 FBgn0011277
FBgn0041709 FBgn0037379
FBgn0041709 FBgn0015031
FBgn0041709 FBgn0039355
FBgn0041709 FBgn0004380
FBgn0041709 FBgn0034945
FBgn0041709 FBgn0052767
FBgn0041709 FBgn0031057
FBgn0041709 FBgn0034416
FBgn0041709 FBgn0025777
FBgn0041709 FBgn0032884
FBgn0041709 FBgn0037655
FBgn0041709 FBgn0031089
FBgn0041709 FBgn0261526
FBgn0041709 FBgn0029936
FBgn0086355 FBgn0263354
FBgn0086355 FBgn0000319
FBgn0086355 FBgn0086129
FBgn0086355 FBgn0035102
FBgn0086355 FBgn0039186
FBgn0086355 FBgn0037121
FBgn0086355 FBgn0035720
FBgn0086355 FBgn0010531
FBgn0086355 FBgn0015521
FBgn0086355 FBgn0029093
FBgn0086355 FBgn0037279
FBgn0086355 FBgn0000299
FBgn0086355 FBgn0250823
FBgn0261881 FBgn0034258
FBgn0261881 FBgn0038805
FBgn0261881 FBgn0014269
FBgn0261881 FBgn0051363
FBgn0261881 FBgn0032906
FBgn0261881 FBgn0037719
FBgn0261881 FBgn0035987
FBgn0261881 FBgn0032859
FBgn0261881 FBgn0039635
FBgn0261881 FBgn0037270
FBgn0261881 FBgn0015282
FBgn0261881 FBgn0032818
FBgn0261881 FBgn0085192
FBgn0261881 FBgn0030322
FBgn0261881 FBgn0003022
FBgn0261881 FBgn0033902
FBgn0261881 FBgn0031437
FBgn0261881 FBgn0038857
FBgn0261881 FBgn0039558
FBgn0261881 FBgn0023517
FBgn0261881 FBgn0034654
FBgn0261881 FBgn0035136
FBgn0261881 FBgn0016685
FBgn0261881 FBgn0001961
FBgn0261881 FBgn0003942
FBgn0261881 FBgn0031883
FBgn0261881 FBgn0032455
FBgn0261881 FBgn0031286
FBgn0261881 FBgn0039159
FBgn0261881 FBgn0034361
FBgn0261881 FBgn0015520
FBgn0261881 FBgn0011742
FBgn0261881 FBgn0039229
FBgn0261881 FBgn0011570
FBgn0261881 FBgn0039336
FBgn0027587 FBgn0052344
FBgn0027587 FBgn0029941
FBgn0027587 FBgn0021995
FBgn0027587 FBgn0027548
FBgn0027587 FBgn0035136
FBgn0027587 FBgn0033062
FBgn0027587 FBgn0027496
FBgn0027587 FBgn0022943
FBgn0027587 FBgn0037328
FBgn0027587 FBgn0033741
FBgn0027587 FBgn0028473
FBgn0027587 FBgn0026196
FBgn0027587 FBgn0031883
FBgn0027587 FBgn0003942
FBgn0027587 FBgn0263350
FBgn0027587 FBgn0032404
FBgn0027587 FBgn0038810
FBgn0027587 FBgn0000258
FBgn0027587 FBgn0038275
FBgn0027587 FBgn0040286
FBgn0027587 FBgn0031453
FBgn0027587 FBgn0038473
FBgn0027587 FBgn0026370
FBgn0027587 FBgn0029766
FBgn0027587 FBgn0086912
FBgn0027587 FBgn0034915
FBgn0027587 FBgn0038472
FBgn0027587 FBgn0000259
FBgn0000071 FBgn0032246
FBgn0000071 FBgn0024432
FBgn0000071 FBgn0036579
FBgn0000071 FBgn0032256
FBgn0000071 FBgn0004108
FBgn0000071 FBgn0038369
FBgn0032805 FBgn0036318
FBgn0032805 FBgn0039336
FBgn0032805 FBgn0262735
FBgn0032805 FBgn0025716
FBgn0038915 FBgn0039297
FBgn0038915 FBgn0001149
FBgn0038915 FBgn0000052
FBgn0038915 FBgn0035792
FBgn0038915 FBgn0034512
FBgn0038915 FBgn0037802
FBgn0038915 FBgn0024734
FBgn0038915 FBgn0036274
FBgn0038915 FBgn0036769
FBgn0086605 FBgn0035793
FBgn0001301 FBgn0030121
FBgn0001301 FBgn0261268
FBgn0001301 FBgn0036389
FBgn0001301 FBgn0033312
FBgn0001301 FBgn0024889
FBgn0001301 FBgn0032705
FBgn0033212 FBgn0029766
FBgn0022224 FBgn0036147
FBgn0039310 FBgn0036932
FBgn0039310 FBgn0010412
FBgn0039310 FBgn0052694
FBgn0039310 FBgn0003941
FBgn0011764 FBgn0041604
FBgn0011764 FBgn0004635
FBgn0011764 FBgn0039209
FBgn0011764 FBgn0039129
FBgn0011764 FBgn0002909
FBgn0011764 FBgn0036745
FBgn0011764 FBgn0262527
FBgn0011764 FBgn0032482
FBgn0011764 FBgn0041111
FBgn0011764 FBgn0039130
FBgn0011764 FBgn0085397
FBgn0011764 FBgn0026160
FBgn0011764 FBgn0000099
FBgn0011764 FBgn0031464
FBgn0011764 FBgn0020503
FBgn0011764 FBgn0031885
FBgn0011764 FBgn0029763
FBgn0011764 FBgn0036522
FBgn0011764 FBgn0039831
FBgn0011764 FBgn0031420
FBgn0011764 FBgn0002732
FBgn0011764 FBgn0003997
FBgn0011764 FBgn0026597
FBgn0011764 FBgn0028527
FBgn0011764 FBgn0053869
FBgn0011764 FBgn0013750
FBgn0011764 FBgn0030276
FBgn0011764 FBgn0024986
FBgn0011764 FBgn0002522
FBgn0011764 FBgn0037808
FBgn0011764 FBgn0039381
FBgn0011764 FBgn0029944
FBgn0011764 FBgn0050394
FBgn0011764 FBgn0033122
FBgn0011764 FBgn0053879
FBgn0011764 FBgn0010786
FBgn0011764 FBgn0000568
FBgn0011764 FBgn0029893
FBgn0011764 FBgn0044047
FBgn0011764 FBgn0000439
FBgn0011764 FBgn0263289
FBgn0011764 FBgn0013717
FBgn0011764 FBgn0003165
FBgn0011764 FBgn0260970
FBgn0011764 FBgn0034095
FBgn0011764 FBgn0037715
FBgn0011764 FBgn0035347
FBgn0011764 FBgn0000578
FBgn0011764 FBgn0031820
FBgn0011764 FBgn0261984
FBgn0011764 FBgn0014189
FBgn0011764 FBgn0051140
FBgn0011764 FBgn0051301
FBgn0011764 FBgn0053809
FBgn0011764 FBgn0000723
FBgn0011764 FBgn0038476
FBgn0011764 FBgn0030060
FBgn0011764 FBgn0032587
FBgn0011764 FBgn0025683
FBgn0011764 FBgn0031030
FBgn0011764 FBgn0025633
FBgn0011764 FBgn0000667
FBgn0011764 FBgn0000547
FBgn0011764 FBgn0003002
FBgn0011764 FBgn0036298
FBgn0011764 FBgn0029798
FBgn0011764 FBgn0015929
FBgn0011764 FBgn0010350
FBgn0011764 FBgn0031987
FBgn0011764 FBgn0015589
FBgn0011764 FBgn0039286
FBgn0011764 FBgn0031881
FBgn0011764 FBgn0036004
FBgn0011764 FBgn0028494
FBgn0011764 FBgn0262733
FBgn0011764 FBgn0003502
FBgn0011764 FBgn0261613
FBgn0011764 FBgn0027499
FBgn0011764 FBgn0037138
FBgn0011764 FBgn0045823
FBgn0011764 FBgn0034013
FBgn0011764 FBgn0261269
FBgn0011764 FBgn0041203
FBgn0011764 FBgn0015320
FBgn0011764 FBgn0028717
FBgn0011764 FBgn0260012
FBgn0011764 FBgn0035909
FBgn0011764 FBgn0044452
FBgn0011764 FBgn0260945
FBgn0011764 FBgn0030286
FBgn0011764 FBgn0037472
FBgn0011764 FBgn0013765
FBgn0011764 FBgn0035267
FBgn0011764 FBgn0022023
FBgn0011764 FBgn0002283
FBgn0011764 FBgn0050493
FBgn0011764 FBgn0031143
FBgn0011764 FBgn0263102
FBgn0011764 FBgn0041210
FBgn0011764 FBgn0035903
FBgn0011764 FBgn0260938
FBgn0011764 FBgn0003892
FBgn0011764 FBgn0086674
FBgn0011764 FBgn0020224
FBgn0011764 FBgn0016694
FBgn0011764 FBgn0003612
FBgn0011764 FBgn0015393
FBgn0011764 FBgn0043010
FBgn0011764 FBgn0033483
FBgn0011764 FBgn0031090
FBgn0011764 FBgn0029113
FBgn0011764 FBgn0033907
FBgn0011764 FBgn0010612
FBgn0011764 FBgn0052758
FBgn0011764 FBgn0085257
FBgn0011764 FBgn0086558
FBgn0011764 FBgn0038045
FBgn0011764 FBgn0005659
FBgn0011764 FBgn0033391
FBgn0011764 FBgn0032940
FBgn0011764 FBgn0033846
FBgn0011764 FBgn0053094
FBgn0011764 FBgn0015396
FBgn0011764 FBgn0000492
FBgn0011764 FBgn0030230
FBgn0011764 FBgn0035402
FBgn0011764 FBgn0035107
FBgn0011764 FBgn0020304
FBgn0011764 FBgn0052672
FBgn0011764 FBgn0039580
FBgn0011764 FBgn0261688
FBgn0011764 FBgn0050421
FBgn0011764 FBgn0039492
FBgn0011764 FBgn0250789
FBgn0011764 FBgn0029801
FBgn0011764 FBgn0011706
FBgn0011764 FBgn0029506
FBgn0011764 FBgn0262716
FBgn0011764 FBgn0001148
FBgn0011764 FBgn0051363
FBgn0011764 FBgn0030761
FBgn0011764 FBgn0010434
FBgn0011764 FBgn0034307
FBgn0011764 FBgn0032863
FBgn0011764 FBgn0000996
FBgn0011764 FBgn0259173
FBgn0011764 FBgn0033988
FBgn0011764 FBgn0261859
FBgn0011764 FBgn0003138
FBgn0011764 FBgn0053842
FBgn0011764 FBgn0017397
FBgn0011764 FBgn0026370
FBgn0011764 FBgn0053203
FBgn0011764 FBgn0036135
FBgn0011764 FBgn0020240
FBgn0011764 FBgn0261703
FBgn0011764 FBgn0034321
FBgn0011764 FBgn0025803
FBgn0011764 FBgn0085443
FBgn0011764 FBgn0051536
FBgn0011764 FBgn0035142
FBgn0011764 FBgn0261260
FBgn0011764 FBgn0032633
FBgn0011764 FBgn0026418
FBgn0011764 FBgn0038110
FBgn0011764 FBgn0020493
FBgn0011764 FBgn0003345
FBgn0011764 FBgn0037336
FBgn0011764 FBgn0004656
FBgn0011764 FBgn0259735
FBgn0011764 FBgn0015949
FBgn0011764 FBgn0030141
FBgn0011764 FBgn0032858
FBgn0011764 FBgn0263600
FBgn0011764 FBgn0020279
FBgn0011764 FBgn0035771
FBgn0011764 FBgn0263396
FBgn0011764 FBgn0000117
FBgn0011764 FBgn0031950
FBgn0011764 FBgn0027084
FBgn0011764 FBgn0030600
FBgn0011764 FBgn0010348
FBgn0011764 FBgn0004863
FBgn0011764 FBgn0033476
FBgn0011764 FBgn0033504
FBgn0011764 FBgn0036735
FBgn0011764 FBgn0005634
FBgn0011764 FBgn0002044
FBgn0011764 FBgn0003415
FBgn0011764 FBgn0000542
FBgn0011764 FBgn0263773
FBgn0011764 FBgn0011760
FBgn0011764 FBgn0086655
FBgn0011764 FBgn0030293
FBgn0011764 FBgn0035140
FBgn0011764 FBgn0035987
FBgn0011764 FBgn0034093
FBgn0011764 FBgn0010905
FBgn0011764 FBgn0031674
FBgn0011764 FBgn0030268
FBgn0011764 FBgn0003514
FBgn0011764 FBgn0039266
FBgn0011764 FBgn0086253
FBgn0011764 FBgn0028982
FBgn0011764 FBgn0051141
FBgn0011764 FBgn0039186
FBgn0011764 FBgn0004647
FBgn0011764 FBgn0004875
FBgn0011764 FBgn0051314
FBgn0011764 FBgn0034224
FBgn0011764 FBgn0015371
FBgn0011764 FBgn0053129
FBgn0011764 FBgn0011785
FBgn0011764 FBgn0036450
FBgn0011764 FBgn0037074
FBgn0011764 FBgn0032723
FBgn0011764 FBgn0032889
FBgn0011764 FBgn0044028
FBgn0011764 FBgn0030872
FBgn0011764 FBgn0000307
FBgn0011764 FBgn0263929
FBgn0011764 FBgn0261988
FBgn0011764 FBgn0037200
FBgn0011764 FBgn0031883
FBgn0011764 FBgn0262735
FBgn0011764 FBgn0036843
FBgn0011764 FBgn0039013
FBgn0011764 FBgn0036483
FBgn0011764 FBgn0025608
FBgn0011764 FBgn0039877
FBgn0011764 FBgn0025360
FBgn0011764 FBgn0014343
FBgn0011764 FBgn0034691
FBgn0011764 FBgn0015623
FBgn0011764 FBgn0067779
FBgn0011764 FBgn0030685
FBgn0011764 FBgn0039756
FBgn0011764 FBgn0261789
FBgn0011764 FBgn0261986
FBgn0011764 FBgn0262511
FBgn0011764 FBgn0029123
FBgn0011764 FBgn0082582
FBgn0011764 FBgn0039259
FBgn0011764 FBgn0053863
FBgn0011764 FBgn0024321
FBgn0011764 FBgn0021873
FBgn0011764 FBgn0000320
FBgn0011764 FBgn0263706
FBgn0011764 FBgn0263512
FBgn0011764 FBgn0022893
FBgn0011764 FBgn0031051
FBgn0011764 FBgn0015776
FBgn0011764 FBgn0034282
FBgn0011764 FBgn0261553
FBgn0011764 FBgn0029508
FBgn0011764 FBgn0262518
FBgn0011764 FBgn0021800
FBgn0011764 FBgn0261963
FBgn0011764 FBgn0000559
FBgn0011764 FBgn0003656
FBgn0011764 FBgn0000157
FBgn0011764 FBgn0000459
FBgn0011764 FBgn0052264
FBgn0011764 FBgn0031069
FBgn0011764 FBgn0015754
FBgn0011764 FBgn0261397
FBgn0011764 FBgn0036449
FBgn0011764 FBgn0000576
FBgn0011764 FBgn0015221
FBgn0011764 FBgn0260941
FBgn0011764 FBgn0262699
FBgn0011764 FBgn0036397
FBgn0011764 FBgn0038737
FBgn0011764 FBgn0028342
FBgn0011764 FBgn0039739
FBgn0011764 FBgn0011766
FBgn0011764 FBgn0011818
FBgn0011764 FBgn0002466
FBgn0011764 FBgn0034504
FBgn0011764 FBgn0029819
FBgn0011764 FBgn0030048
FBgn0011764 FBgn0250823
FBgn0011764 FBgn0039487
FBgn0011764 FBgn0019637
FBgn0011764 FBgn0001180
FBgn0011764 FBgn0004507
FBgn0011764 FBgn0016983
FBgn0011764 FBgn0052177
FBgn0011764 FBgn0000404
FBgn0011764 FBgn0002921
FBgn0011764 FBgn0030090
FBgn0011764 FBgn0026411
FBgn0011764 FBgn0003499
FBgn0011764 FBgn0000289
FBgn0011764 FBgn0033872
FBgn0011764 FBgn0086680
FBgn0011764 FBgn0037188
FBgn0011764 FBgn0031381
FBgn0011764 FBgn0031778
FBgn0011764 FBgn0010395
FBgn0011764 FBgn0260462
FBgn0011764 FBgn0027291
FBgn0011764 FBgn0038536
FBgn0011764 FBgn0259731
FBgn0011764 FBgn0025639
FBgn0011764 FBgn0027088
FBgn0011764 FBgn0050105
FBgn0011764 FBgn0029736
FBgn0011764 FBgn0045063
FBgn0011764 FBgn0010313
FBgn0011764 FBgn0043070
FBgn0011764 FBgn0039240
FBgn0011764 FBgn0000015
FBgn0011764 FBgn0030628
FBgn0011764 FBgn0041781
FBgn0011764 FBgn0016660
FBgn0011764 FBgn0063485
FBgn0011764 FBgn0036921
FBgn0011764 FBgn0013984
FBgn0011764 FBgn0031011
FBgn0011764 FBgn0003963
FBgn0011764 FBgn0050496
FBgn0011764 FBgn0003178
FBgn0011764 FBgn0261360
FBgn0011764 FBgn0013954
FBgn0011764 FBgn0259203
FBgn0011764 FBgn0261238
FBgn0011764 FBgn0003145
FBgn0011764 FBgn0032793
FBgn0011764 FBgn0002431
FBgn0011764 FBgn0039626
FBgn0011764 FBgn0038965
FBgn0011764 FBgn0264089
FBgn0011764 FBgn0039632
FBgn0011764 FBgn0031643
FBgn0011764 FBgn0015524
FBgn0011764 FBgn0034322
FBgn0011764 FBgn0031016
FBgn0011764 FBgn0031190
FBgn0011764 FBgn0061469
FBgn0011764 FBgn0030484
FBgn0011764 FBgn0026181
FBgn0011764 FBgn0003888
FBgn0011764 FBgn0028331
FBgn0011764 FBgn0261931
FBgn0011764 FBgn0261938
FBgn0011764 FBgn0053208
FBgn0011764 FBgn0032815
FBgn0011764 FBgn0036165
FBgn0011764 FBgn0020249
FBgn0011764 FBgn0030520
FBgn0011764 FBgn0031894
FBgn0011764 FBgn0039714
FBgn0011764 FBgn0024244
FBgn0011764 FBgn0000115
FBgn0011764 FBgn0024236
FBgn0011764 FBgn0029737
FBgn0011764 FBgn0010415
FBgn0011764 FBgn0028484
FBgn0011764 FBgn0000659
FBgn0011764 FBgn0023143
FBgn0011764 FBgn0051635
FBgn0011764 FBgn0023215
FBgn0011764 FBgn0030242
FBgn0011764 FBgn0029789
FBgn0011764 FBgn0003884
FBgn0011764 FBgn0016059
FBgn0011764 FBgn0039590
FBgn0011764 FBgn0001125
FBgn0011764 FBgn0030672
FBgn0011764 FBgn0036958
FBgn0011764 FBgn0038893
FBgn0011764 FBgn0040475
FBgn0011764 FBgn0015298
FBgn0011764 FBgn0030364
FBgn0011764 FBgn0033636
FBgn0011764 FBgn0259938
FBgn0011764 FBgn0002973
FBgn0011764 FBgn0037621
FBgn0011764 FBgn0263490
FBgn0011764 FBgn0031676
FBgn0011764 FBgn0023528
FBgn0011764 FBgn0035432
FBgn0011764 FBgn0037359
FBgn0011764 FBgn0036059
FBgn0011764 FBgn0025455
FBgn0011764 FBgn0001325
FBgn0011764 FBgn0031799
FBgn0011764 FBgn0011327
FBgn0011764 FBgn0032859
FBgn0011764 FBgn0020412
FBgn0011764 FBgn0039665
FBgn0011764 FBgn0008646
FBgn0011764 FBgn0029996
FBgn0011764 FBgn0030151
FBgn0011764 FBgn0052654
FBgn0011764 FBgn0041160
FBgn0011764 FBgn0024989
FBgn0011764 FBgn0039350
FBgn0011764 FBgn0085408
FBgn0011764 FBgn0053905
FBgn0011764 FBgn0032886
FBgn0011764 FBgn0052676
FBgn0011764 FBgn0030508
FBgn0011764 FBgn0035558
FBgn0011764 FBgn0261535
FBgn0011764 FBgn0013983
FBgn0011764 FBgn0035401
FBgn0011764 FBgn0012034
FBgn0011764 FBgn0038570
FBgn0011764 FBgn0031145
FBgn0011764 FBgn0039137
FBgn0011764 FBgn0035500
FBgn0011764 FBgn0015778
FBgn0011764 FBgn0030638
FBgn0011764 FBgn0039213
FBgn0011764 FBgn0001087
FBgn0011764 FBgn0027093
FBgn0011764 FBgn0023172
FBgn0011764 FBgn0000233
FBgn0011764 FBgn0010303
FBgn0011764 FBgn0001255
FBgn0011764 FBgn0035625
FBgn0011764 FBgn0013276
FBgn0011764 FBgn0036926
FBgn0011764 FBgn0260817
FBgn0011764 FBgn0035211
FBgn0011764 FBgn0015790
FBgn0011764 FBgn0035488
FBgn0011764 FBgn0038746
FBgn0011764 FBgn0000562
FBgn0011764 FBgn0031759
FBgn0011764 FBgn0001235
FBgn0011764 FBgn0262684
FBgn0011764 FBgn0004907
FBgn0011764 FBgn0005695
FBgn0011764 FBgn0086357
FBgn0011764 FBgn0243512
FBgn0011764 FBgn0015296
FBgn0011764 FBgn0039489
FBgn0011764 FBgn0039637
FBgn0011764 FBgn0030156
FBgn0011764 FBgn0260659
FBgn0011764 FBgn0004924
FBgn0011764 FBgn0000250
FBgn0011764 FBgn0034987
FBgn0011764 FBgn0038473
FBgn0011764 FBgn0030743
FBgn0011764 FBgn0005671
FBgn0011764 FBgn0261854
FBgn0011764 FBgn0050011
FBgn0011764 FBgn0032816
FBgn0011764 FBgn0261800
FBgn0011764 FBgn0261479
FBgn0011764 FBgn0005642
FBgn0011764 FBgn0001139
FBgn0011764 FBgn0039025
FBgn0011764 FBgn0004396
FBgn0011764 FBgn0030228
FBgn0011764 FBgn0041094
FBgn0011764 FBgn0017578
FBgn0011764 FBgn0024987
FBgn0011764 FBgn0015805
FBgn0011764 FBgn0086902
FBgn0011764 FBgn0024250
FBgn0011764 FBgn0026083
FBgn0011764 FBgn0034503
FBgn0011764 FBgn0003093
FBgn0011764 FBgn0030605
FBgn0011764 FBgn0000239
FBgn0011764 FBgn0020647
FBgn0011764 FBgn0032474
FBgn0011764 FBgn0031285
FBgn0011764 FBgn0031119
FBgn0011764 FBgn0002968
FBgn0011764 FBgn0004657
FBgn0011764 FBgn0000414
FBgn0011764 FBgn0001197
FBgn0011764 FBgn0024555
FBgn0011764 FBgn0010709
FBgn0011764 FBgn0010238
FBgn0011764 FBgn0261550
FBgn0011764 FBgn0005278
FBgn0011764 FBgn0042111
FBgn0011764 FBgn0035639
FBgn0011764 FBgn0261722
FBgn0011764 FBgn0086365
FBgn0011764 FBgn0033699
FBgn0011764 FBgn0086686
FBgn0011764 FBgn0010379
FBgn0011764 FBgn0042134
FBgn0011764 FBgn0026575
FBgn0011764 FBgn0032123
FBgn0011764 FBgn0038286
FBgn0011764 FBgn0052066
FBgn0011764 FBgn0013269
FBgn0011764 FBgn0036844
FBgn0011764 FBgn0010660
FBgn0011764 FBgn0031516
FBgn0011764 FBgn0052533
FBgn0011764 FBgn0014163
FBgn0011764 FBgn0026749
FBgn0011764 FBgn0030469
FBgn0011764 FBgn0011206
FBgn0011764 FBgn0010651
FBgn0011764 FBgn0034073
FBgn0011764 FBgn0003339
FBgn0011764 FBgn0053260
FBgn0011764 FBgn0024177
FBgn0011764 FBgn0034570
FBgn0011764 FBgn0031682
FBgn0011764 FBgn0024183
FBgn0011764 FBgn0025637
FBgn0011764 FBgn0027066
FBgn0011764 FBgn0027865
FBgn0011764 FBgn0011661
FBgn0011764 FBgn0032042
FBgn0011764 FBgn0027598
FBgn0011764 FBgn0029095
FBgn0011764 FBgn0010412
FBgn0011764 FBgn0020912
FBgn0011764 FBgn0004892
FBgn0011764 FBgn0263603
FBgn0011764 FBgn0039531
FBgn0011764 FBgn0023097
FBgn0011764 FBgn0008636
FBgn0011764 FBgn0041342
FBgn0011764 FBgn0000625
FBgn0011764 FBgn0003204
FBgn0011764 FBgn0087008
FBgn0011764 FBgn0053679
FBgn0011764 FBgn0004102
FBgn0011764 FBgn0052772
FBgn0011764 FBgn0051048
FBgn0011764 FBgn0031574
FBgn0011764 FBgn0263355
FBgn0011764 FBgn0015905
FBgn0011764 FBgn0263832
FBgn0011764 FBgn0037702
FBgn0011764 FBgn0015816
FBgn0011764 FBgn0010548
FBgn0011764 FBgn0259211
FBgn0011764 FBgn0260758
FBgn0011764 FBgn0005596
FBgn0011764 FBgn0000283
FBgn0011764 FBgn0031897
FBgn0011764 FBgn0011305
FBgn0011764 FBgn0262582
FBgn0011764 FBgn0038224
FBgn0011764 FBgn0036959
FBgn0011764 FBgn0028582
FBgn0011764 FBgn0036534
FBgn0011764 FBgn0039738
FBgn0011764 FBgn0033225
FBgn0011764 FBgn0026058
FBgn0011764 FBgn0262714
FBgn0011764 FBgn0024833
FBgn0011764 FBgn0036511
FBgn0011764 FBgn0008651
FBgn0011764 FBgn0259824
FBgn0011764 FBgn0028734
FBgn0011764 FBgn0026573
FBgn0011764 FBgn0041789
FBgn0011764 FBgn0027619
FBgn0011764 FBgn0004567
FBgn0011764 FBgn0034897
FBgn0011764 FBgn0015919
FBgn0011764 FBgn0005649
FBgn0011764 FBgn0038296
FBgn0011764 FBgn0261477
FBgn0011764 FBgn0022768
FBgn0011764 FBgn0261954
FBgn0011764 FBgn0035827
FBgn0011764 FBgn0030485
FBgn0011764 FBgn0001269
FBgn0011764 FBgn0033264
FBgn0011764 FBgn0005630
FBgn0011764 FBgn0052479
FBgn0011764 FBgn0038167
FBgn0011764 FBgn0003044
FBgn0011764 FBgn0029155
FBgn0011764 FBgn0031150
FBgn0011764 FBgn0010762
FBgn0011764 FBgn0011586
FBgn0011764 FBgn0259170
FBgn0011764 FBgn0029067
FBgn0011764 FBgn0036973
FBgn0011764 FBgn0262125
FBgn0011764 FBgn0010280
FBgn0011764 FBgn0002413
FBgn0011764 FBgn0261570
FBgn0011764 FBgn0025381
FBgn0011764 FBgn0011674
FBgn0011764 FBgn0016794
FBgn0011764 FBgn0033627
FBgn0011764 FBgn0015024
FBgn0011764 FBgn0023095
FBgn0011764 FBgn0040918
FBgn0011764 FBgn0004839
FBgn0011764 FBgn0027539
FBgn0011764 FBgn0261564
FBgn0011764 FBgn0000556
FBgn0011764 FBgn0003975
FBgn0011764 FBgn0259185
FBgn0011764 FBgn0020307
FBgn0011764 FBgn0000212
FBgn0011764 FBgn0000229
FBgn0011764 FBgn0015789
FBgn0011764 FBgn0040319
FBgn0011764 FBgn0035793
FBgn0011764 FBgn0036194
FBgn0011764 FBgn0005410
FBgn0011764 FBgn0026375
FBgn0011764 FBgn0013278
FBgn0011764 FBgn0003423
FBgn0011764 FBgn0002643
FBgn0011764 FBgn0039254
FBgn0011764 FBgn0016930
FBgn0011764 FBgn0029895
FBgn0011764 FBgn0030505
FBgn0011764 FBgn0038603
FBgn0011764 FBgn0003396
FBgn0011764 FBgn0027108
FBgn0011764 FBgn0026869
FBgn0011764 FBgn0031195
FBgn0011764 FBgn0046685
FBgn0011764 FBgn0010611
FBgn0011764 FBgn0011284
FBgn0011764 FBgn0087013
FBgn0011764 FBgn0034061
FBgn0011764 FBgn0053803
FBgn0011764 FBgn0259230
FBgn0011764 FBgn0036423
FBgn0011764 FBgn0001297
FBgn0011764 FBgn0263395
FBgn0011764 FBgn0022063
FBgn0011764 FBgn0031006
FBgn0011764 FBgn0027621
FBgn0011764 FBgn0022029
FBgn0011764 FBgn0263097
FBgn0011764 FBgn0000042
FBgn0011764 FBgn0050481
FBgn0011764 FBgn0036028
FBgn0011764 FBgn0053170
FBgn0011764 FBgn0052666
FBgn0011764 FBgn0032513
FBgn0011764 FBgn0029003
FBgn0011764 FBgn0037634
FBgn0011764 FBgn0262975
FBgn0011764 FBgn0004837
FBgn0011764 FBgn0033109
FBgn0011764 FBgn0014002
FBgn0011764 FBgn0003575
FBgn0011764 FBgn0041188
FBgn0011764 FBgn0010768
FBgn0011764 FBgn0033052
FBgn0011764 FBgn0052484
FBgn0011764 FBgn0002716
FBgn0011764 FBgn0020762
FBgn0011764 FBgn0046247
FBgn0011764 FBgn0052163
FBgn0011764 FBgn0030360
FBgn0011764 FBgn0031638
FBgn0011764 FBgn0029175
FBgn0011764 FBgn0028954
FBgn0011764 FBgn0038662
FBgn0011764 FBgn0031047
FBgn0011764 FBgn0033520
FBgn0011764 FBgn0000014
FBgn0011764 FBgn0086911
FBgn0011764 FBgn0034644
FBgn0011764 FBgn0000077
FBgn0011764 FBgn0037315
FBgn0011764 FBgn0044826
FBgn0011764 FBgn0034737
FBgn0011764 FBgn0039348
FBgn0011764 FBgn0261244
FBgn0011764 FBgn0041585
FBgn0011764 FBgn0012051
FBgn0011764 FBgn0020011
FBgn0011764 FBgn0031098
FBgn0011764 FBgn0001122
FBgn0011764 FBgn0003175
FBgn0011764 FBgn0053883
FBgn0011764 FBgn0003028
FBgn0011764 FBgn0004368
FBgn0011764 FBgn0033639
FBgn0011764 FBgn0001105
FBgn0011764 FBgn0035122
FBgn0011764 FBgn0011764
FBgn0011764 FBgn0086910
FBgn0011764 FBgn0004889
FBgn0011764 FBgn0261444
FBgn0011764 FBgn0037917
FBgn0011764 FBgn0039260
FBgn0011764 FBgn0038872
FBgn0011764 FBgn0261823
FBgn0011764 FBgn0259732
FBgn0011764 FBgn0031376
FBgn0011764 FBgn0036008
FBgn0011764 FBgn0010051
FBgn0011764 FBgn0004644
FBgn0011764 FBgn0051908
FBgn0011764 FBgn0023423
FBgn0011764 FBgn0050118
FBgn0011764 FBgn0027492
FBgn0011764 FBgn0261934
FBgn0011764 FBgn0035953
FBgn0011764 FBgn0038313
FBgn0011764 FBgn0037094
FBgn0011764 FBgn0032640
FBgn0011764 FBgn0064766
FBgn0011764 FBgn0034371
FBgn0011764 FBgn0011204
FBgn0011764 FBgn0035357
FBgn0011764 FBgn0038593
FBgn0011764 FBgn0037809
FBgn0011764 FBgn0033738
FBgn0011764 FBgn0264078
FBgn0011764 FBgn0036007
FBgn0011764 FBgn0025743
FBgn0011764 FBgn0050159
FBgn0011764 FBgn0040587
FBgn0011764 FBgn0004861
FBgn0011764 FBgn0086689
FBgn0011764 FBgn0030266
FBgn0011764 FBgn0031384
FBgn0011764 FBgn0052451
FBgn0011764 FBgn0037076
FBgn0011764 FBgn0011725
FBgn0011764 FBgn0022959
FBgn0011764 FBgn0040890
FBgn0011764 FBgn0014133
FBgn0011764 FBgn0031814
FBgn0011764 FBgn0036341
FBgn0011764 FBgn0083969
FBgn0011764 FBgn0053995
FBgn0011764 FBgn0039563
FBgn0011764 FBgn0261647
FBgn0011764 FBgn0261617
FBgn0011764 FBgn0052813
FBgn0011764 FBgn0001316
FBgn0011764 FBgn0000259
FBgn0011764 FBgn0022349
FBgn0011764 FBgn0038475
FBgn0011764 FBgn0031078
FBgn0011764 FBgn0035390
FBgn0011764 FBgn0250867
FBgn0011764 FBgn0000591
FBgn0011764 FBgn0000152
FBgn0011764 FBgn0032929
FBgn0011764 FBgn0036111
FBgn0011764 FBgn0019960
FBgn0011764 FBgn0020621
FBgn0011764 FBgn0014388
FBgn0011764 FBgn0000541
FBgn0011764 FBgn0039139
FBgn0011764 FBgn0052590
FBgn0011764 FBgn0016696
FBgn0011764 FBgn0011648
FBgn0011764 FBgn0032822
FBgn0011764 FBgn0013303
FBgn0011764 FBgn0016131
FBgn0011764 FBgn0034693
FBgn0011764 FBgn0038659
FBgn0011764 FBgn0083986
FBgn0011764 FBgn0017550
FBgn0011764 FBgn0014135
FBgn0011764 FBgn0039180
FBgn0011764 FBgn0041156
FBgn0011764 FBgn0026533
FBgn0011764 FBgn0031020
FBgn0011764 FBgn0037686
FBgn0011764 FBgn0261549
FBgn0011764 FBgn0051522
FBgn0011764 FBgn0026080
FBgn0011764 FBgn0262737
FBgn0011764 FBgn0035141
FBgn0011764 FBgn0086899
FBgn0011764 FBgn0030504
FBgn0011764 FBgn0035400
FBgn0011764 FBgn0022361
FBgn0011764 FBgn0030336
FBgn0011764 FBgn0004956
FBgn0011764 FBgn0026250
FBgn0011764 FBgn0037633
FBgn0011764 FBgn0029843
FBgn0011764 FBgn0019886
FBgn0011764 FBgn0035237
FBgn0011764 FBgn0040778
FBgn0011764 FBgn0260990
FBgn0011764 FBgn0037248
FBgn0011764 FBgn0044323
FBgn0011764 FBgn0015774
FBgn0011764 FBgn0259228
FBgn0011764 FBgn0004179
FBgn0011764 FBgn0046704
FBgn0011764 FBgn0051626
FBgn0011764 FBgn0000560
FBgn0011764 FBgn0027493
FBgn0011764 FBgn0053113
FBgn0011764 FBgn0035849
FBgn0011764 FBgn0260936
FBgn0011764 FBgn0040318
FBgn0011764 FBgn0014143
FBgn0011764 FBgn0037720
FBgn0011764 FBgn0035999
FBgn0011764 FBgn0086361
FBgn0011764 FBgn0031191
FBgn0011764 FBgn0026319
FBgn0011764 FBgn0030206
FBgn0011764 FBgn0030049
FBgn0011764 FBgn0034606
FBgn0011764 FBgn0003716
FBgn0011764 FBgn0000499
FBgn0011764 FBgn0259174
FBgn0011764 FBgn0035770
FBgn0011764 FBgn0004057
FBgn0011764 FBgn0003447
FBgn0011764 FBgn0003459
FBgn0011764 FBgn0003310
FBgn0011764 FBgn0035656
FBgn0011764 FBgn0262617
FBgn0011764 FBgn0026257
FBgn0011764 FBgn0029507
FBgn0011764 FBgn0011817
FBgn0011764 FBgn0003430
FBgn0011764 FBgn0040752
FBgn0011764 FBgn0085412
FBgn0011764 FBgn0010825
FBgn0011764 FBgn0029738
FBgn0011764 FBgn0039858
FBgn0011764 FBgn0036732
FBgn0011764 FBgn0053155
FBgn0011764 FBgn0085201
FBgn0011764 FBgn0040493
FBgn0011764 FBgn0261259
FBgn0011764 FBgn0038244
FBgn0011764 FBgn0031951
FBgn0011764 FBgn0085442
FBgn0011764 FBgn0003360
FBgn0011764 FBgn0263987
FBgn0011764 FBgn0035692
FBgn0011764 FBgn0031842
FBgn0011764 FBgn0036446
FBgn0011764 FBgn0036896
FBgn0011764 FBgn0016917
FBgn0011764 FBgn0029800
FBgn0011764 FBgn0261284
FBgn0011764 FBgn0010409
FBgn0011764 FBgn0037301
FBgn0011764 FBgn0052380
FBgn0011764 FBgn0261573
FBgn0011764 FBgn0031738
FBgn0011764 FBgn0020278
FBgn0011764 FBgn0035772
FBgn0011764 FBgn0261811
FBgn0011764 FBgn0011225
FBgn0011764 FBgn0030318
FBgn0011764 FBgn0035714
FBgn0011764 FBgn0016984
FBgn0011764 FBgn0085436
FBgn0011764 FBgn0030328
FBgn0011764 FBgn0002733
FBgn0011764 FBgn0038100
FBgn0011764 FBgn0263391
FBgn0011764 FBgn0013343
FBgn0011764 FBgn0039633
FBgn0011764 FBgn0035850
FBgn0011764 FBgn0043456
FBgn0011764 FBgn0262736
FBgn0011764 FBgn0000575
FBgn0011764 FBgn0013759
FBgn0011764 FBgn0039120
FBgn0011764 FBgn0039830
FBgn0011764 FBgn0028856
FBgn0011764 FBgn0004926
FBgn0011764 FBgn0262114
FBgn0011764 FBgn0010504
FBgn0011764 FBgn0028546
FBgn0011764 FBgn0039735
FBgn0011764 FBgn0000054
FBgn0011764 FBgn0262139
FBgn0011764 FBgn0035986
FBgn0011764 FBgn0039732
FBgn0011764 FBgn0261565
FBgn0011764 FBgn0003129
FBgn0011764 FBgn0024245
FBgn0011764 FBgn0005536
FBgn0011764 FBgn0034142
FBgn0011764 FBgn0037482
FBgn0011764 FBgn0010300
FBgn0011764 FBgn0037760
FBgn0011764 FBgn0001491
FBgn0011764 FBgn0021764
FBgn0011764 FBgn0000479
FBgn0011764 FBgn0264001
FBgn0011764 FBgn0039335
FBgn0011764 FBgn0022238
FBgn0011764 FBgn0004828
FBgn0011764 FBgn0035872
FBgn0011764 FBgn0035397
FBgn0011764 FBgn0032780
FBgn0011764 FBgn0052043
FBgn0011764 FBgn0010575
FBgn0011764 FBgn0020756
FBgn0011764 FBgn0000183
FBgn0011764 FBgn0000546
FBgn0011764 FBgn0005677
FBgn0011764 FBgn0043455
FBgn0011764 FBgn0037347
FBgn0011764 FBgn0036398
FBgn0011764 FBgn0030061
FBgn0011764 FBgn0019925
FBgn0011764 FBgn0051122
FBgn0011764 FBgn0250911
FBgn0011764 FBgn0261955
FBgn0011764 FBgn0015795
FBgn0011764 FBgn0001624
FBgn0011764 FBgn0011584
FBgn0011764 FBgn0035424
FBgn0011764 FBgn0020443
FBgn0011764 FBgn0030686
FBgn0011764 FBgn0000251
FBgn0011764 FBgn0027574
FBgn0011764 FBgn0019650
FBgn0011764 FBgn0000524
FBgn0011764 FBgn0030869
FBgn0011764 FBgn0051352
FBgn0011764 FBgn0082598
FBgn0011764 FBgn0035001
FBgn0011764 FBgn0025186
FBgn0011764 FBgn0052062
FBgn0011764 FBgn0053558
FBgn0011764 FBgn0037541
FBgn0011764 FBgn0262473
FBgn0011764 FBgn0033226
FBgn0011764 FBgn0262976
FBgn0011764 FBgn0011573
FBgn0011764 FBgn0038964
FBgn0011764 FBgn0020618
FBgn0011764 FBgn0032901
FBgn0011764 FBgn0038535
FBgn0011764 FBgn0039532
FBgn0011764 FBgn0043903
FBgn0011764 FBgn0035083
FBgn0011764 FBgn0024921
FBgn0011764 FBgn0259984
FBgn0011764 FBgn0040208
FBgn0011764 FBgn0043884
FBgn0011764 FBgn0036842
FBgn0011764 FBgn0029867
FBgn0011764 FBgn0259717
FBgn0011764 FBgn0031453
FBgn0011764 FBgn0260748
FBgn0011764 FBgn0038769
FBgn0011764 FBgn0028953
FBgn0011764 FBgn0259685
FBgn0011764 FBgn0260486
FBgn0011764 FBgn0038708
FBgn0011764 FBgn0028325
FBgn0011764 FBgn0011656
FBgn0011764 FBgn0037470
FBgn0011764 FBgn0033426
FBgn0011764 FBgn0038853
FBgn0011764 FBgn0036502
FBgn0011764 FBgn0028341
FBgn0011764 FBgn0005427
FBgn0011764 FBgn0004177
FBgn0011764 FBgn0263108
FBgn0011764 FBgn0259730
FBgn0011764 FBgn0052313
FBgn0011764 FBgn0002525
FBgn0011764 FBgn0001994
FBgn0011764 FBgn0015240
FBgn0011764 FBgn0003870
FBgn0011764 FBgn0011259
FBgn0011764 FBgn0261786
FBgn0011764 FBgn0011837
FBgn0011764 FBgn0010488
FBgn0011764 FBgn0031186
FBgn0011764 FBgn0000037
FBgn0011764 FBgn0039581
FBgn0011764 FBgn0000173
FBgn0011764 FBgn0027508
FBgn0011764 FBgn0028978
FBgn0011764 FBgn0030243
FBgn0011764 FBgn0017581
FBgn0011764 FBgn0035763
FBgn0011764 FBgn0001104
FBgn0011764 FBgn0036096
FBgn0011764 FBgn0261710
FBgn0011764 FBgn0014023
FBgn0011764 FBgn0024556
FBgn0011764 FBgn0030481
FBgn0011764 FBgn0037687
FBgn0011764 FBgn0003896
FBgn0011764 FBgn0022382
FBgn0011764 FBgn0035106
FBgn0011764 FBgn0024277
FBgn0011764 FBgn0004394
FBgn0011764 FBgn0259176
FBgn0011764 FBgn0038065
FBgn0011764 FBgn0032586
FBgn0011764 FBgn0030816
FBgn0011764 FBgn0039507
FBgn0011764 FBgn0010389
FBgn0011764 FBgn0041171
FBgn0011764 FBgn0037363
FBgn0011764 FBgn0053881
FBgn0011764 FBgn0034523
FBgn0011764 FBgn0038947
FBgn0011764 FBgn0039172
FBgn0011764 FBgn0024947
FBgn0011764 FBgn0027524
FBgn0011764 FBgn0025874
FBgn0011764 FBgn0030838
FBgn0011764 FBgn0013718
FBgn0011764 FBgn0261822
FBgn0011764 FBgn0040305
FBgn0011764 FBgn0034009
FBgn0011764 FBgn0261445
FBgn0011764 FBgn0004858
FBgn0011764 FBgn0030466
FBgn0011764 FBgn0040942
FBgn0011764 FBgn0004655
FBgn0011764 FBgn0002945
FBgn0011764 FBgn0003887
FBgn0011764 FBgn0016034
FBgn0011764 FBgn0052179
FBgn0011764 FBgn0260439
FBgn0011764 FBgn0019662
FBgn0011764 FBgn0000308
FBgn0011764 FBgn0038195
FBgn0011764 FBgn0003525
FBgn0011764 FBgn0032364
FBgn0011764 FBgn0027932
FBgn0011764 FBgn0050389
FBgn0011764 FBgn0051038
FBgn0011764 FBgn0005771
FBgn0011764 FBgn0003371
FBgn0011764 FBgn0036337
FBgn0011764 FBgn0259168
FBgn0011764 FBgn0262872
FBgn0011764 FBgn0003721
FBgn0011764 FBgn0051729
FBgn0011764 FBgn0027342
FBgn0011764 FBgn0029903
FBgn0011764 FBgn0086358
FBgn0011764 FBgn0030056
FBgn0011764 FBgn0260400
FBgn0011764 FBgn0003513
FBgn0011764 FBgn0031399
FBgn0011764 FBgn0029820
FBgn0011764 FBgn0001169
FBgn0011764 FBgn0011202
FBgn0011764 FBgn0003460
FBgn0011764 FBgn0030871
FBgn0011764 FBgn0015372
FBgn0011764 FBgn0263930
FBgn0011764 FBgn0004509
FBgn0011764 FBgn0029687
FBgn0011764 FBgn0260634
FBgn0011764 FBgn0028665
FBgn0011764 FBgn0010341
FBgn0011764 FBgn0004587
FBgn0011764 FBgn0261930
FBgn0011764 FBgn0028421
FBgn0011764 FBgn0039938
FBgn0011764 FBgn0001323
FBgn0011764 FBgn0039674
FBgn0011764 FBgn0000606
FBgn0011764 FBgn0029979
FBgn0011764 FBgn0033987
FBgn0011764 FBgn0004636
FBgn0011764 FBgn0040236
FBgn0011764 FBgn0020378
FBgn0011764 FBgn0020386
FBgn0011764 FBgn0008654
FBgn0011764 FBgn0036144
FBgn0011764 FBgn0035989
FBgn0011764 FBgn0035720
FBgn0011764 FBgn0011236
FBgn0011764 FBgn0029002
FBgn0011764 FBgn0026060
FBgn0011764 FBgn0037707
FBgn0011764 FBgn0260635
FBgn0011764 FBgn0039026
FBgn0011764 FBgn0035153
FBgn0011764 FBgn0262519
FBgn0011764 FBgn0053827
FBgn0011764 FBgn0037525
FBgn0011764 FBgn0023441
FBgn0011764 FBgn0037543
FBgn0011764 FBgn0052486
FBgn0011764 FBgn0015907
FBgn0011764 FBgn0013272
FBgn0011764 FBgn0035523
FBgn0011764 FBgn0001226
FBgn0011764 FBgn0035707
FBgn0011764 FBgn0037018
FBgn0011764 FBgn0028343
FBgn0011764 FBgn0027951
FBgn0011764 FBgn0053893
FBgn0011764 FBgn0035907
FBgn0011764 FBgn0029157
FBgn0011764 FBgn0026620
FBgn0011764 FBgn0086372
FBgn0011764 FBgn0016070
FBgn0011764 FBgn0040373
FBgn0011764 FBgn0024698
FBgn0011764 FBgn0051224
FBgn0011764 FBgn0013733
FBgn0011764 FBgn0004009
FBgn0011764 FBgn0004364
FBgn0011764 FBgn0038803
FBgn0011764 FBgn0086675
FBgn0011764 FBgn0015513
FBgn0011764 FBgn0030452
FBgn0011764 FBgn0016041
FBgn0011764 FBgn0031988
FBgn0011764 FBgn0000577
FBgn0011764 FBgn0004687
FBgn0011764 FBgn0036035
FBgn0011764 FBgn0003254
FBgn0011764 FBgn0261985
FBgn0011764 FBgn0031969
FBgn0011764 FBgn0001219
FBgn0011764 FBgn0031952
FBgn0011764 FBgn0027338
FBgn0011764 FBgn0038858
FBgn0011764 FBgn0261239
FBgn0011764 FBgn0020445
FBgn0011764 FBgn0041184
FBgn0011764 FBgn0261270
FBgn0011764 FBgn0015903
FBgn0011764 FBgn0032883
FBgn0011764 FBgn0037202
FBgn0011764 FBgn0262743
FBgn0011764 FBgn0026428
FBgn0011764 FBgn0031681
FBgn0011764 FBgn0031637
FBgn0011764 FBgn0020257
FBgn0011764 FBgn0034091
FBgn0011764 FBgn0067783
FBgn0011764 FBgn0035372
FBgn0011764 FBgn0010328
FBgn0011764 FBgn0039241
FBgn0011764 FBgn0034081
FBgn0011764 FBgn0261885
FBgn0011764 FBgn0037703
FBgn0011764 FBgn0015269
FBgn0011764 FBgn0033485
FBgn0011764 FBgn0029006
FBgn0011764 FBgn0015806
FBgn0011764 FBgn0004362
FBgn0011764 FBgn0003464
FBgn0011764 FBgn0014037
FBgn0011764 FBgn0038363
FBgn0011764 FBgn0025111
FBgn0011764 FBgn0034410
FBgn0011764 FBgn0259212
FBgn0011764 FBgn0004369
FBgn0011764 FBgn0000394
FBgn0011764 FBgn0030451
FBgn0011764 FBgn0027280
FBgn0011764 FBgn0030432
FBgn0011764 FBgn0040230
FBgn0011764 FBgn0002787
FBgn0011764 FBgn0250753
FBgn0011764 FBgn0004435
FBgn0011764 FBgn0003301
FBgn0011764 FBgn0026576
FBgn0011764 FBgn0014011
FBgn0011764 FBgn0085424
FBgn0011764 FBgn0016754
FBgn0011764 FBgn0036134
FBgn0011764 FBgn0085430
FBgn0011764 FBgn0259720
FBgn0011764 FBgn0033521
FBgn0011764 FBgn0261383
FBgn0011764 FBgn0024754
FBgn0011764 FBgn0259733
FBgn0011764 FBgn0020245
FBgn0011764 FBgn0261671
FBgn0011764 FBgn0032717
FBgn0011764 FBgn0005775
FBgn0011764 FBgn0259785
FBgn0011764 FBgn0002543
FBgn0011764 FBgn0030519
FBgn0011764 FBgn0035995
FBgn0011764 FBgn0015324
FBgn0011764 FBgn0037719
FBgn0011764 FBgn0044030
FBgn0011764 FBgn0004436
FBgn0011764 FBgn0033845
FBgn0011764 FBgn0000490
FBgn0011764 FBgn0000286
FBgn0011764 FBgn0030269
FBgn0011764 FBgn0035497
FBgn0011764 FBgn0010382
FBgn0011764 FBgn0263346
FBgn0011764 FBgn0036518
FBgn0011764 FBgn0038166
FBgn0011764 FBgn0032699
FBgn0011764 FBgn0035601
FBgn0011764 FBgn0026149
FBgn0011764 FBgn0032700
FBgn0011764 FBgn0036476
FBgn0011764 FBgn0032979
FBgn0011764 FBgn0011672
FBgn0011764 FBgn0032130
FBgn0011764 FBgn0053111
FBgn0011764 FBgn0036147
FBgn0011764 FBgn0028375
FBgn0011764 FBgn0031993
FBgn0011764 FBgn0087035
FBgn0011764 FBgn0036389
FBgn0011764 FBgn0030028
FBgn0011764 FBgn0010269
FBgn0011764 FBgn0039666
FBgn0011764 FBgn0263144
FBgn0011764 FBgn0035388
FBgn0011764 FBgn0031057
FBgn0011764 FBgn0004401
FBgn0011764 FBgn0053845
FBgn0011764 FBgn0035713
FBgn0011764 FBgn0040372
FBgn0011764 FBgn0039528
FBgn0011764 FBgn0035152
FBgn0011764 FBgn0031896
FBgn0011764 FBgn0038223
FBgn0011764 FBgn0039846
FBgn0011764 FBgn0011592
FBgn0011764 FBgn0032821
FBgn0011764 FBgn0042630
FBgn0011764 FBgn0041775
FBgn0011764 FBgn0016081
FBgn0011764 FBgn0005585
FBgn0011764 FBgn0031673
FBgn0011764 FBgn0003261
FBgn0011764 FBgn0015279
FBgn0011764 FBgn0037358
FBgn0011764 FBgn0035831
FBgn0011764 FBgn0027949
FBgn0011764 FBgn0053169
FBgn0011764 FBgn0002524
FBgn0011764 FBgn0031301
FBgn0011764 FBgn0030486
FBgn0011764 FBgn0003079
FBgn0011764 FBgn0030292
FBgn0011764 FBgn0038747
FBgn0011764 FBgn0013726
FBgn0011764 FBgn0011739
FBgn0011764 FBgn0030400
FBgn0011764 FBgn0036058
FBgn0011764 FBgn0015791
FBgn0011764 FBgn0031187
FBgn0011764 FBgn0029878
FBgn0011764 FBgn0043364
FBgn0011764 FBgn0004638
FBgn0011764 FBgn0003567
FBgn0011764 FBgn0030970
FBgn0011764 FBgn0025800
FBgn0011764 FBgn0004583
FBgn0011764 FBgn0004373
FBgn0011764 FBgn0001332
FBgn0011764 FBgn0040286
FBgn0011764 FBgn0002592
FBgn0011764 FBgn0261113
FBgn0011764 FBgn0262103
FBgn0011764 FBgn0036974
FBgn0011764 FBgn0261619
FBgn0011764 FBgn0015229
FBgn0011764 FBgn0031229
FBgn0011764 FBgn0013275
FBgn0011764 FBgn0030790
FBgn0011764 FBgn0011217
FBgn0011764 FBgn0261618
FBgn0011764 FBgn0027620
FBgn0011764 FBgn0035767
FBgn0011764 FBgn0087041
FBgn0011764 FBgn0037305
FBgn0011764 FBgn0052638
FBgn0011764 FBgn0002609
FBgn0011764 FBgn0052296
FBgn0011764 FBgn0262739
FBgn0011764 FBgn0051232
FBgn0011764 FBgn0031374
FBgn0011764 FBgn0034261
FBgn0011764 FBgn0261648
FBgn0011764 FBgn0003435
FBgn0011764 FBgn0003866
FBgn0011764 FBgn0262109
FBgn0011764 FBgn0263231
FBgn0011764 FBgn0032363
FBgn0011764 FBgn0027546
FBgn0011764 FBgn0015777
FBgn0011764 FBgn0086907
FBgn0011764 FBgn0038571
FBgn0011764 FBgn0005558
FBgn0011764 FBgn0000163
FBgn0011764 FBgn0015218
FBgn0011764 FBgn0260934
FBgn0011764 FBgn0011224
FBgn0011764 FBgn0039212
FBgn0011764 FBgn0034430
FBgn0011764 FBgn0030870
FBgn0011764 FBgn0031698
FBgn0011764 FBgn0263511
FBgn0011764 FBgn0052675
FBgn0011764 FBgn0261552
FBgn0011764 FBgn0020309
FBgn0011764 FBgn0086901
FBgn0011764 FBgn0040340
FBgn0011764 FBgn0001942
FBgn0011764 FBgn0021760
FBgn0011764 FBgn0023407
FBgn0011764 FBgn0051739
FBgn0011764 FBgn0052767
FBgn0011764 FBgn0015625
FBgn0011764 FBgn0015222
FBgn0011764 FBgn0061200
FBgn0011764 FBgn0030218
FBgn0011764 FBgn0000261
FBgn0011764 FBgn0036899
FBgn0011764 FBgn0027087
FBgn0011764 FBgn0262907
FBgn0011764 FBgn0033638
FBgn0011764 FBgn0014010
FBgn0011764 FBgn0004395
FBgn0011764 FBgn0004103
FBgn0011764 FBgn0038881
FBgn0011764 FBgn0036623
FBgn0011764 FBgn0031052
FBgn0011764 FBgn0261972
FBgn0011764 FBgn0030812
FBgn0011764 FBgn0033421
FBgn0011764 FBgn0022960
FBgn0011764 FBgn0028327
FBgn0011764 FBgn0036998
FBgn0011764 FBgn0033539
FBgn0011764 FBgn0051211
FBgn0011764 FBgn0039014
FBgn0011764 FBgn0034072
FBgn0011764 FBgn0036643
FBgn0011764 FBgn0260003
FBgn0011764 FBgn0027497
FBgn0011764 FBgn0003292
FBgn0011764 FBgn0027889
FBgn0011764 FBgn0262740
FBgn0011764 FBgn0264090
FBgn0011764 FBgn0053526
FBgn0011764 FBgn0039210
FBgn0011764 FBgn0034520
FBgn0011764 FBgn0010323
FBgn0011764 FBgn0031736
FBgn0011764 FBgn0260856
FBgn0011764 FBgn0035181
FBgn0011764 FBgn0040715
FBgn0011764 FBgn0051632
FBgn0011764 FBgn0016685
FBgn0011764 FBgn0051481
FBgn0011764 FBgn0026059
FBgn0011764 FBgn0052133
FBgn0011764 FBgn0036152
FBgn0011764 FBgn0020622
FBgn0011764 FBgn0010772
FBgn0011764 FBgn0031375
FBgn0011764 FBgn0038871
FBgn0011764 FBgn0043457
FBgn0011764 FBgn0037705
FBgn0011764 FBgn0032705
FBgn0011764 FBgn0035121
FBgn0011764 FBgn0026252
FBgn0011764 FBgn0035533
FBgn0011764 FBgn0024184
FBgn0011764 FBgn0030955
FBgn0011764 FBgn0003964
FBgn0011764 FBgn0052699
FBgn0011764 FBgn0033739
FBgn0011764 FBgn0052428
FBgn0011764 FBgn0027528
FBgn0011764 FBgn0030329
FBgn0011764 FBgn0034258
FBgn0011764 FBgn0005631
FBgn0011764 FBgn0001085
FBgn0011764 FBgn0033950
FBgn0011764 FBgn0014467
FBgn0011764 FBgn0028506
FBgn0011764 FBgn0020381
FBgn0011764 FBgn0015904
FBgn0011764 FBgn0035896
FBgn0011764 FBgn0016756
FBgn0011764 FBgn0029804
FBgn0011764 FBgn0001138
FBgn0011764 FBgn0001258
FBgn0011764 FBgn0027504
FBgn0011764 FBgn0028789
FBgn0011764 FBgn0052436
FBgn0011764 FBgn0010316
FBgn0011764 FBgn0030806
FBgn0011764 FBgn0005624
FBgn0011764 FBgn0004569
FBgn0011764 FBgn0037371
FBgn0011764 FBgn0259745
FBgn0011764 FBgn0030699
FBgn0011764 FBgn0004595
FBgn0011764 FBgn0259481
FBgn0011764 FBgn0040079
FBgn0011764 FBgn0037920
FBgn0011764 FBgn0038320
FBgn0011764 FBgn0031815
FBgn0011764 FBgn0035867
FBgn0011764 FBgn0002783
FBgn0011764 FBgn0000097
FBgn0011764 FBgn0022720
FBgn0011764 FBgn0014020
FBgn0011764 FBgn0027835
FBgn0011764 FBgn0036856
FBgn0011764 FBgn0035866
FBgn0011764 FBgn0050372
FBgn0011764 FBgn0036136
FBgn0011764 FBgn0004860
FBgn0011764 FBgn0261243
FBgn0011764 FBgn0037622
FBgn0011764 FBgn0043362
FBgn0011764 FBgn0028670
FBgn0011764 FBgn0011474
FBgn0011764 FBgn0040382
FBgn0011764 FBgn0000721
FBgn0011764 FBgn0010830
FBgn0011764 FBgn0087021
FBgn0011764 FBgn0011260
FBgn0011764 FBgn0013469
FBgn0011764 FBgn0037007
FBgn0011764 FBgn0035157
FBgn0011764 FBgn0027335
FBgn0011764 FBgn0030004
FBgn0011764 FBgn0014366
FBgn0011764 FBgn0051163
FBgn0011764 FBgn0035534
FBgn0011764 FBgn0034643
FBgn0011764 FBgn0027841
FBgn0011764 FBgn0259220
FBgn0011764 FBgn0031149
FBgn0011764 FBgn0085369
FBgn0011764 FBgn0024291
FBgn0011764 FBgn0051523
FBgn0011764 FBgn0041702
FBgn0011764 FBgn0038293
FBgn0011764 FBgn0034631
FBgn0011764 FBgn0261283
FBgn0011764 FBgn0011826
FBgn0011764 FBgn0003118
FBgn0011764 FBgn0053909
FBgn0011764 FBgn0025777
FBgn0011764 FBgn0051354
FBgn0011764 FBgn0003022
FBgn0011764 FBgn0020235
FBgn0011764 FBgn0035091
FBgn0011764 FBgn0036816
FBgn0011764 FBgn0000497
FBgn0011764 FBgn0040397
FBgn0011764 FBgn0034654
FBgn0011764 FBgn0026206
FBgn0011764 FBgn0050055
FBgn0011764 FBgn0037659
FBgn0011764 FBgn0033609
FBgn0011764 FBgn0259985
FBgn0011764 FBgn0030183
FBgn0011764 FBgn0029504
FBgn0011764 FBgn0042175
FBgn0011764 FBgn0000273
FBgn0011764 FBgn0004914
FBgn0011764 FBgn0024251
FBgn0011764 FBgn0261642
FBgn0011764 FBgn0004390
FBgn0011764 FBgn0037442
FBgn0011764 FBgn0000246
FBgn0011764 FBgn0034240
FBgn0011764 FBgn0003300
FBgn0011764 FBgn0039488
FBgn0011764 FBgn0020496
FBgn0011764 FBgn0040071
FBgn0011764 FBgn0051992
FBgn0011764 FBgn0053848
FBgn0011764 FBgn0035087
FBgn0011764 FBgn0261461
FBgn0011764 FBgn0028373
FBgn0011764 FBgn0010473
FBgn0011764 FBgn0033540
FBgn0011764 FBgn0029092
FBgn0011764 FBgn0005672
FBgn0011764 FBgn0013277
FBgn0011764 FBgn0038923
FBgn0011764 FBgn0036915
FBgn0011764 FBgn0005612
FBgn0011764 FBgn0262127
FBgn0011764 FBgn0003117
FBgn0011764 FBgn0027950
FBgn0011764 FBgn0001981
FBgn0011764 FBgn0029939
FBgn0011764 FBgn0014001
FBgn0011764 FBgn0020306
FBgn0011764 FBgn0002629
FBgn0011764 FBgn0026084
FBgn0011764 FBgn0010228
FBgn0011764 FBgn0011763
FBgn0011764 FBgn0031174
FBgn0011764 FBgn0053875
FBgn0011764 FBgn0031194
FBgn0011764 FBgn0034237
FBgn0011764 FBgn0037065
FBgn0011764 FBgn0032512
FBgn0011764 FBgn0004854
FBgn0011764 FBgn0003651
FBgn0011764 FBgn0000119
FBgn0011764 FBgn0026702
FBgn0011764 FBgn0004838
FBgn0011764 FBgn0030403
FBgn0011764 FBgn0001128
FBgn0011764 FBgn0000317
FBgn0011764 FBgn0263197
FBgn0011764 FBgn0034087
FBgn0011764 FBgn0259994
FBgn0011764 FBgn0035392
FBgn0011764 FBgn0029976
FBgn0011764 FBgn0053854
FBgn0011764 FBgn0003557
FBgn0011764 FBgn0261439
FBgn0011764 FBgn0010452
FBgn0011764 FBgn0030089
FBgn0011764 FBgn0035954
FBgn0011764 FBgn0024510
FBgn0011764 FBgn0053229
FBgn0030593 FBgn0016075
FBgn0039467 FBgn0034398
FBgn0039467 FBgn0034258
FBgn0039467 FBgn0021995
FBgn0039467 FBgn0004907
FBgn0039467 FBgn0036277
FBgn0039467 FBgn0037328
FBgn0039467 FBgn0035720
FBgn0039467 FBgn0001224
FBgn0039467 FBgn0033160
FBgn0039467 FBgn0038275
FBgn0039467 FBgn0036928
FBgn0039467 FBgn0038473
FBgn0039467 FBgn0033699
FBgn0039467 FBgn0030322
FBgn0039467 FBgn0003022
FBgn0039467 FBgn0014870
FBgn0039467 FBgn0031437
FBgn0039467 FBgn0023517
FBgn0039467 FBgn0024285
FBgn0039467 FBgn0086129
FBgn0039467 FBgn0031184
FBgn0039467 FBgn0036335
FBgn0039467 FBgn0261791
FBgn0039467 FBgn0261599
FBgn0039467 FBgn0011305
FBgn0039467 FBgn0036990
FBgn0039467 FBgn0031883
FBgn0039467 FBgn0029687
FBgn0039467 FBgn0035213
FBgn0039467 FBgn0028471
FBgn0039467 FBgn0024196
FBgn0039467 FBgn0032720
FBgn0039467 FBgn0035591
FBgn0039467 FBgn0025716
FBgn0039467 FBgn0041188
FBgn0039467 FBgn0035016
FBgn0039467 FBgn0086706
FBgn0039467 FBgn0027619
FBgn0029873 FBgn0032633
FBgn0029873 FBgn0036827
FBgn0029873 FBgn0027617
FBgn0029873 FBgn0000559
FBgn0029873 FBgn0036340
FBgn0029873 FBgn0261641
FBgn0029873 FBgn0026080
FBgn0029873 FBgn0052708
FBgn0029873 FBgn0004045
FBgn0029873 FBgn0039544
FBgn0029873 FBgn0051211
FBgn0029873 FBgn0035213
FBgn0029873 FBgn0052672
FBgn0029873 FBgn0086904
FBgn0029873 FBgn0003676
FBgn0029873 FBgn0261606
FBgn0029873 FBgn0032299
FBgn0029873 FBgn0031106
FBgn0029873 FBgn0030733
FBgn0029873 FBgn0030507
FBgn0029873 FBgn0000556
FBgn0038872 FBgn0259896
FBgn0038872 FBgn0004173
FBgn0038872 FBgn0014184
FBgn0017418 FBgn0026316
FBgn0017418 FBgn0035691
FBgn0017418 FBgn0032812
FBgn0263218 FBgn0261599
FBgn0260991 FBgn0052344
FBgn0260991 FBgn0034258
FBgn0260991 FBgn0021995
FBgn0260991 FBgn0004907
FBgn0260991 FBgn0037328
FBgn0260991 FBgn0051363
FBgn0260991 FBgn0036999
FBgn0260991 FBgn0039566
FBgn0260991 FBgn0036537
FBgn0260991 FBgn0004924
FBgn0260991 FBgn0033160
FBgn0260991 FBgn0037610
FBgn0260991 FBgn0016700
FBgn0260991 FBgn0030354
FBgn0260991 FBgn0038275
FBgn0260991 FBgn0001216
FBgn0260991 FBgn0037550
FBgn0260991 FBgn0030061
FBgn0260991 FBgn0036733
FBgn0260991 FBgn0010770
FBgn0260991 FBgn0039160
FBgn0260991 FBgn0023517
FBgn0260991 FBgn0037008
FBgn0260991 FBgn0024285
FBgn0260991 FBgn0036450
FBgn0260991 FBgn0029148
FBgn0260991 FBgn0027496
FBgn0260991 FBgn0030365
FBgn0260991 FBgn0035136
FBgn0260991 FBgn0261014
FBgn0260991 FBgn0037121
FBgn0260991 FBgn0029093
FBgn0260991 FBgn0034313
FBgn0260991 FBgn0032404
FBgn0260991 FBgn0037330
FBgn0260991 FBgn0000615
FBgn0260991 FBgn0032455
FBgn0260991 FBgn0031286
FBgn0260991 FBgn0039977
FBgn0260991 FBgn0034243
FBgn0260991 FBgn0025678
FBgn0260991 FBgn0035591
FBgn0260991 FBgn0026083
FBgn0260991 FBgn0034361
FBgn0260991 FBgn0024183
FBgn0260991 FBgn0015520
FBgn0260991 FBgn0002645
FBgn0260991 FBgn0023167
FBgn0260991 FBgn0037549
FBgn0260991 FBgn0035016
FBgn0260991 FBgn0030479
FBgn0260991 FBgn0039336
FBgn0260991 FBgn0030364
FBgn0033809 FBgn0000319
FBgn0033809 FBgn0036462
FBgn0033809 FBgn0033889
FBgn0033809 FBgn0027571
FBgn0033809 FBgn0027835
FBgn0033809 FBgn0036687
FBgn0033809 FBgn0014163
FBgn0033809 FBgn0030992
FBgn0033809 FBgn0038426
FBgn0033809 FBgn0035147
FBgn0033809 FBgn0010516
FBgn0033809 FBgn0011742
FBgn0033809 FBgn0035471
FBgn0033809 FBgn0032393
FBgn0030098 FBgn0000319
FBgn0030098 FBgn0250789
FBgn0030098 FBgn0010412
FBgn0030098 FBgn0003346
FBgn0030098 FBgn0053087
FBgn0030098 FBgn0010339
FBgn0030098 FBgn0051363
FBgn0030098 FBgn0034259
FBgn0030098 FBgn0035987
FBgn0030098 FBgn0038275
FBgn0030098 FBgn0036928
FBgn0030098 FBgn0032298
FBgn0030098 FBgn0001216
FBgn0030098 FBgn0005671
FBgn0030098 FBgn0036442
FBgn0030098 FBgn0025687
FBgn0030098 FBgn0035393
FBgn0030098 FBgn0011227
FBgn0030098 FBgn0024285
FBgn0030098 FBgn0004419
FBgn0030098 FBgn0031883
FBgn0030098 FBgn0262735
FBgn0030098 FBgn0033204
FBgn0030098 FBgn0032404
FBgn0030098 FBgn0034313
FBgn0030098 FBgn0000084
FBgn0030098 FBgn0030734
FBgn0030098 FBgn0004167
FBgn0030098 FBgn0025716
FBgn0030098 FBgn0026083
FBgn0030098 FBgn0014002
FBgn0030098 FBgn0014141
FBgn0030098 FBgn0002183
FBgn0030098 FBgn0025366
FBgn0030098 FBgn0020305
FBgn0030098 FBgn0034915
FBgn0030098 FBgn0027329
FBgn0037721 FBgn0035102
FBgn0037721 FBgn0000299
FBgn0031975 FBgn0000319
FBgn0031975 FBgn0034258
FBgn0031975 FBgn0014868
FBgn0031975 FBgn0029118
FBgn0031975 FBgn0260439
FBgn0031975 FBgn0037894
FBgn0031975 FBgn0037643
FBgn0031975 FBgn0010412
FBgn0031975 FBgn0020497
FBgn0031975 FBgn0008635
FBgn0031975 FBgn0033205
FBgn0031975 FBgn0028687
FBgn0031975 FBgn0032961
FBgn0031975 FBgn0032456
FBgn0031975 FBgn0033039
FBgn0031975 FBgn0004363
FBgn0031975 FBgn0001258
FBgn0031975 FBgn0087013
FBgn0031975 FBgn0035147
FBgn0031975 FBgn0037632
FBgn0031975 FBgn0024509
FBgn0031975 FBgn0030993
FBgn0031975 FBgn0033246
FBgn0031975 FBgn0053129
FBgn0031975 FBgn0250814
FBgn0031975 FBgn0031263
FBgn0031975 FBgn0004419
FBgn0031975 FBgn0017567
FBgn0031975 FBgn0027835
FBgn0031975 FBgn0033482
FBgn0031975 FBgn0030086
FBgn0031975 FBgn0053303
FBgn0031975 FBgn0034368
FBgn0031975 FBgn0027086
FBgn0031975 FBgn0038938
FBgn0031975 FBgn0010516
FBgn0031975 FBgn0032679
FBgn0031975 FBgn0029093
FBgn0031975 FBgn0020633
FBgn0031975 FBgn0053123
FBgn0031975 FBgn0261243
FBgn0031975 FBgn0033342
FBgn0031975 FBgn0032393
FBgn0031975 FBgn0033786
FBgn0031975 FBgn0000100
FBgn0031975 FBgn0020369
FBgn0031975 FBgn0028684
FBgn0031975 FBgn0261593
FBgn0031975 FBgn0024754
FBgn0031975 FBgn0027338
FBgn0031975 FBgn0035471
FBgn0031975 FBgn0021795
FBgn0031975 FBgn0030672
FBgn0031975 FBgn0260962
FBgn0031975 FBgn0051694
FBgn0031975 FBgn0017566
FBgn0031975 FBgn0010348
FBgn0031975 FBgn0021953
FBgn0031975 FBgn0004636
FBgn0031975 FBgn0027329
FBgn0037203 FBgn0261562
FBgn0034791 FBgn0024432
FBgn0034791 FBgn0032731
FBgn0034791 FBgn0037530
FBgn0034791 FBgn0035438
FBgn0034791 FBgn0052406
FBgn0034791 FBgn0023212
FBgn0034791 FBgn0031781
FBgn0034791 FBgn0032292
FBgn0034791 FBgn0032293
FBgn0034791 FBgn0052441
FBgn0034791 FBgn0037368
FBgn0034791 FBgn0037199
FBgn0034791 FBgn0038369
FBgn0034791 FBgn0038461
FBgn0034791 FBgn0003721
FBgn0034791 FBgn0031717
FBgn0034791 FBgn0010246
FBgn0034791 FBgn0005655
FBgn0034791 FBgn0038462
FBgn0034791 FBgn0082582
FBgn0034791 FBgn0030774
FBgn0016031 FBgn0038639
FBgn0029669 FBgn0000319
FBgn0029669 FBgn0014009
FBgn0029669 FBgn0250789
FBgn0029669 FBgn0038989
FBgn0029669 FBgn0261800
FBgn0029669 FBgn0014163
FBgn0029669 FBgn0003748
FBgn0029669 FBgn0033205
FBgn0029669 FBgn0001961
FBgn0029669 FBgn0029093
FBgn0029669 FBgn0033039
FBgn0029669 FBgn0022702
FBgn0029669 FBgn0004363
FBgn0029669 FBgn0004167
FBgn0029669 FBgn0000100
FBgn0029669 FBgn0032298
FBgn0029669 FBgn0027066
FBgn0029669 FBgn0002031
FBgn0036394 FBgn0031453
FBgn0036394 FBgn0261397
FBgn0036394 FBgn0015288
FBgn0036394 FBgn0033971
FBgn0036394 FBgn0037848
FBgn0036394 FBgn0263118
FBgn0036394 FBgn0021795
FBgn0036394 FBgn0086694
FBgn0036394 FBgn0013988
FBgn0030687 FBgn0004103
FBgn0001179 FBgn0020299
FBgn0000527 FBgn0004034
FBgn0000527 FBgn0027602
FBgn0032430 FBgn0037583
FBgn0032430 FBgn0032731
FBgn0032430 FBgn0031453
FBgn0032430 FBgn0035591
FBgn0032430 FBgn0263603
FBgn0032430 FBgn0037328
FBgn0032430 FBgn0005671
FBgn0032430 FBgn0002645
FBgn0032430 FBgn0011305
FBgn0032430 FBgn0014870
FBgn0032430 FBgn0037549
FBgn0032430 FBgn0010770
FBgn0032430 FBgn0003545
FBgn0032430 FBgn0038826
FBgn0033784 FBgn0003392
FBgn0033784 FBgn0032217
FBgn0033784 FBgn0033260
FBgn0033784 FBgn0027582
FBgn0033784 FBgn0040007
FBgn0033784 FBgn0000427
FBgn0035498 FBgn0036785
FBgn0083969 FBgn0031453
FBgn0083969 FBgn0033518
FBgn0083969 FBgn0022893
FBgn0083969 FBgn0016685
FBgn0083969 FBgn0000566
FBgn0083969 FBgn0010551
FBgn0083969 FBgn0000150
FBgn0083969 FBgn0000579
FBgn0083969 FBgn0015797
FBgn0083969 FBgn0016697
FBgn0083969 FBgn0010348
FBgn0083969 FBgn0015790
FBgn0036239 FBgn0263351
FBgn0036239 FBgn0004103
FBgn0036239 FBgn0028687
FBgn0036239 FBgn0028546
FBgn0036239 FBgn0031883
FBgn0036239 FBgn0085436
FBgn0036239 FBgn0032408
FBgn0036239 FBgn0032393
FBgn0036239 FBgn0038275
FBgn0036239 FBgn0052528
FBgn0036239 FBgn0001216
FBgn0036239 FBgn0020369
FBgn0036239 FBgn0035147
FBgn0036239 FBgn0261593
FBgn0036239 FBgn0013954
FBgn0036239 FBgn0261619
FBgn0036239 FBgn0036135
FBgn0036239 FBgn0037317
FBgn0036239 FBgn0020235
FBgn0033725 FBgn0039186
FBgn0033725 FBgn0035641
FBgn0033725 FBgn0022893
FBgn0033725 FBgn0025716
FBgn0033725 FBgn0033584
FBgn0033725 FBgn0029676
FBgn0033725 FBgn0034313
FBgn0033725 FBgn0053094
FBgn0033725 FBgn0037008
FBgn0035379 FBgn0011206
FBgn0037603 FBgn0262116
FBgn0037603 FBgn0035622
FBgn0037603 FBgn0039713
FBgn0003275 FBgn0011742
FBgn0003275 FBgn0039088
FBgn0003275 FBgn0032731
FBgn0003275 FBgn0026324
FBgn0003275 FBgn0037372
FBgn0003275 FBgn0032859
FBgn0034099 FBgn0036999
FBgn0034099 FBgn0034398
FBgn0034099 FBgn0001216
FBgn0030234 FBgn0030993
FBgn0030234 FBgn0002736
FBgn0030234 FBgn0034398
FBgn0030234 FBgn0033378
FBgn0030234 FBgn0019925
FBgn0030234 FBgn0034918
FBgn0030234 FBgn0014163
FBgn0030234 FBgn0010348
FBgn0030234 FBgn0033787
FBgn0035978 FBgn0035978
FBgn0038475 FBgn0024332
FBgn0038475 FBgn0020385
FBgn0038475 FBgn0035205
FBgn0038475 FBgn0262601
FBgn0037728 FBgn0036450
FBgn0037728 FBgn0034654
FBgn0037728 FBgn0029148
FBgn0037728 FBgn0263351
FBgn0037728 FBgn0035987
FBgn0037728 FBgn0039159
FBgn0037728 FBgn0039635
FBgn0037728 FBgn0001216
FBgn0037728 FBgn0028700
FBgn0037728 FBgn0039448
FBgn0037728 FBgn0004587
FBgn0037728 FBgn0024183
FBgn0037728 FBgn0033699
FBgn0037728 FBgn0003022
FBgn0037728 FBgn0039229
FBgn0037728 FBgn0037549
FBgn0037728 FBgn0030479
FBgn0037728 FBgn0029885
FBgn0037728 FBgn0260648
FBgn0032929 FBgn0032929
FBgn0032929 FBgn0040371
FBgn0030480 FBgn0031608
FBgn0030480 FBgn0031430
FBgn0030480 FBgn0023516
FBgn0030480 FBgn0016697
FBgn0030480 FBgn0027360
FBgn0020930 FBgn0020660
FBgn0030719 FBgn0036460
FBgn0030719 FBgn0004926
FBgn0030719 FBgn0000258
FBgn0028507 FBgn0022893
FBgn0028507 FBgn0010803
FBgn0028507 FBgn0033482
FBgn0028507 FBgn0053303
FBgn0028507 FBgn0035165
FBgn0028507 FBgn0030892
FBgn0028507 FBgn0036300
FBgn0028507 FBgn0004363
FBgn0028507 FBgn0039303
FBgn0028507 FBgn0038826
FBgn0028507 FBgn0032704
FBgn0028507 FBgn0015019
FBgn0028507 FBgn0015622
FBgn0028507 FBgn0005655
FBgn0028507 FBgn0021795
FBgn0028507 FBgn0015797
FBgn0028507 FBgn0035473
FBgn0028507 FBgn0010348
FBgn0028507 FBgn0260648
FBgn0032597 FBgn0037011
FBgn0039156 FBgn0000319
FBgn0039156 FBgn0024432
FBgn0039156 FBgn0004907
FBgn0039156 FBgn0250789
FBgn0039156 FBgn0023516
FBgn0039156 FBgn0010339
FBgn0039156 FBgn0051363
FBgn0039156 FBgn0028687
FBgn0039156 FBgn0011703
FBgn0039156 FBgn0035987
FBgn0039156 FBgn0032961
FBgn0039156 FBgn0028694
FBgn0039156 FBgn0003514
FBgn0039156 FBgn0001291
FBgn0039156 FBgn0037610
FBgn0039156 FBgn0015331
FBgn0039156 FBgn0033059
FBgn0039156 FBgn0032298
FBgn0039156 FBgn0030061
FBgn0039156 FBgn0035147
FBgn0039156 FBgn0005671
FBgn0039156 FBgn0035393
FBgn0039156 FBgn0037930
FBgn0039156 FBgn0039868
FBgn0039156 FBgn0004889
FBgn0039156 FBgn0024285
FBgn0039156 FBgn0034654
FBgn0039156 FBgn0022069
FBgn0039156 FBgn0016685
FBgn0039156 FBgn0040075
FBgn0039156 FBgn0030086
FBgn0039156 FBgn0261791
FBgn0039156 FBgn0001961
FBgn0039156 FBgn0031883
FBgn0039156 FBgn0039735
FBgn0039156 FBgn0033204
FBgn0039156 FBgn0037330
FBgn0039156 FBgn0039977
FBgn0039156 FBgn0262125
FBgn0039156 FBgn0004177
FBgn0039156 FBgn0003124
FBgn0039156 FBgn0000100
FBgn0039156 FBgn0016693
FBgn0039156 FBgn0026083
FBgn0039156 FBgn0014002
FBgn0039156 FBgn0026761
FBgn0039156 FBgn0023167
FBgn0039156 FBgn0027338
FBgn0039156 FBgn0029766
FBgn0039156 FBgn0027066
FBgn0039156 FBgn0027084
FBgn0039156 FBgn0002567
FBgn0039156 FBgn0034915
FBgn0039544 FBgn0011723
FBgn0039544 FBgn0035208
FBgn0039544 FBgn0029711
FBgn0035985 FBgn0000319
FBgn0035985 FBgn0250789
FBgn0035985 FBgn0016075
FBgn0035985 FBgn0015278
FBgn0035985 FBgn0261014
FBgn0035985 FBgn0001114
FBgn0035985 FBgn0004132
FBgn0035985 FBgn0031643
FBgn0035985 FBgn0035987
FBgn0035985 FBgn0011828
FBgn0035985 FBgn0027291
FBgn0035985 FBgn0033039
FBgn0035985 FBgn0003205
FBgn0035985 FBgn0004167
FBgn0035985 FBgn0000100
FBgn0035985 FBgn0039304
FBgn0035985 FBgn0015019
FBgn0035985 FBgn0261593
FBgn0035985 FBgn0086904
FBgn0035985 FBgn0030520
FBgn0035985 FBgn0040237
FBgn0035985 FBgn0250814
FBgn0031347 FBgn0019624
FBgn0031347 FBgn0015520
FBgn0036581 FBgn0000253
FBgn0036581 FBgn0011277
FBgn0036581 FBgn0263106
FBgn0036581 FBgn0038803
FBgn0036581 FBgn0001276
FBgn0004367 FBgn0013981
FBgn0004367 FBgn0263108
FBgn0039887 FBgn0259896
FBgn0039887 FBgn0031343
FBgn0034363 FBgn0032789
FBgn0034363 FBgn0038115
FBgn0034363 FBgn0037069
FBgn0034363 FBgn0032023
FBgn0034363 FBgn0039748
FBgn0034363 FBgn0039897
FBgn0034363 FBgn0025637
FBgn0034363 FBgn0026566
FBgn0034363 FBgn0026479
FBgn0034363 FBgn0034391
FBgn0038088 FBgn0000377
FBgn0038088 FBgn0029092
FBgn0038088 FBgn0037001
FBgn0038088 FBgn0003302
FBgn0038088 FBgn0036641
FBgn0262737 FBgn0014009
FBgn0262737 FBgn0037607
FBgn0262737 FBgn0030524
FBgn0262737 FBgn0053087
FBgn0262737 FBgn0040011
FBgn0262737 FBgn0011760
FBgn0262737 FBgn0035720
FBgn0262737 FBgn0033998
FBgn0262737 FBgn0032961
FBgn0262737 FBgn0033039
FBgn0262737 FBgn0028327
FBgn0262737 FBgn0027513
FBgn0262737 FBgn0033787
FBgn0262737 FBgn0033081
FBgn0262737 FBgn0038275
FBgn0262737 FBgn0015331
FBgn0262737 FBgn0033208
FBgn0262737 FBgn0010328
FBgn0262737 FBgn0032298
FBgn0262737 FBgn0038473
FBgn0262737 FBgn0037551
FBgn0262737 FBgn0086899
FBgn0262737 FBgn0037270
FBgn0262737 FBgn0003231
FBgn0262737 FBgn0020240
FBgn0262737 FBgn0037008
FBgn0262737 FBgn0023517
FBgn0262737 FBgn0250814
FBgn0262737 FBgn0031871
FBgn0262737 FBgn0034654
FBgn0262737 FBgn0261800
FBgn0262737 FBgn0261552
FBgn0262737 FBgn0039735
FBgn0262737 FBgn0262735
FBgn0262737 FBgn0032256
FBgn0262737 FBgn0039159
FBgn0262737 FBgn0038826
FBgn0262737 FBgn0036640
FBgn0262737 FBgn0040232
FBgn0262737 FBgn0025582
FBgn0262737 FBgn0004167
FBgn0262737 FBgn0031621
FBgn0262737 FBgn0031057
FBgn0262737 FBgn0034361
FBgn0262737 FBgn0034967
FBgn0262737 FBgn0021795
FBgn0262737 FBgn0000114
FBgn0262737 FBgn0010348
FBgn0262737 FBgn0030364
FBgn0262737 FBgn0032876
FBgn0033792 FBgn0026409
FBgn0033792 FBgn0034398
FBgn0033792 FBgn0034277
FBgn0033792 FBgn0029676
FBgn0033792 FBgn0025683
FBgn0033792 FBgn0010348
FBgn0033792 FBgn0004363
FBgn0038589 FBgn0040060
FBgn0038589 FBgn0025716
FBgn0038589 FBgn0040075
FBgn0038589 FBgn0033902
FBgn0038589 FBgn0039336
FBgn0038589 FBgn0016697
FBgn0038589 FBgn0040078
FBgn0038589 FBgn0037330
FBgn0038589 FBgn0039159
FBgn0037552 FBgn0029095
FBgn0037552 FBgn0037248
FBgn0037552 FBgn0031724
FBgn0033375 FBgn0029118
FBgn0033375 FBgn0013770
FBgn0033375 FBgn0014189
FBgn0033375 FBgn0037328
FBgn0033375 FBgn0028473
FBgn0033375 FBgn0026196
FBgn0033375 FBgn0029093
FBgn0033375 FBgn0037279
FBgn0033375 FBgn0034877
FBgn0033375 FBgn0032404
FBgn0033375 FBgn0000299
FBgn0033375 FBgn0001224
FBgn0033375 FBgn0039159
FBgn0033375 FBgn0031143
FBgn0033375 FBgn0037376
FBgn0033375 FBgn0028690
FBgn0033375 FBgn0040308
FBgn0033375 FBgn0001258
FBgn0033375 FBgn0035102
FBgn0033375 FBgn0001216
FBgn0033375 FBgn0003231
FBgn0033375 FBgn0037632
FBgn0033375 FBgn0030955
FBgn0033375 FBgn0025687
FBgn0033375 FBgn0025637
FBgn0033375 FBgn0037881
FBgn0033375 FBgn0015797
FBgn0033375 FBgn0021795
FBgn0033375 FBgn0020235
FBgn0033375 FBgn0034915
FBgn0033375 FBgn0032793
FBgn0033375 FBgn0033926
FBgn0033375 FBgn0035811
FBgn0019886 FBgn0053113
FBgn0034842 FBgn0040060
FBgn0034842 FBgn0261859
FBgn0034842 FBgn0039923
FBgn0034842 FBgn0031108
FBgn0034842 FBgn0031312
FBgn0034842 FBgn0040097
FBgn0034842 FBgn0030521
FBgn0034842 FBgn0033467
FBgn0034842 FBgn0052075
FBgn0027493 FBgn0016687
FBgn0027493 FBgn0040066
FBgn0027493 FBgn0036462
FBgn0027493 FBgn0039129
FBgn0027493 FBgn0030365
FBgn0027493 FBgn0010339
FBgn0027493 FBgn0051363
FBgn0027493 FBgn0036999
FBgn0027493 FBgn0035987
FBgn0027493 FBgn0031883
FBgn0027493 FBgn0000299
FBgn0027493 FBgn0030734
FBgn0027493 FBgn0004177
FBgn0027493 FBgn0032298
FBgn0027493 FBgn0035591
FBgn0027493 FBgn0014002
FBgn0027493 FBgn0024183
FBgn0027493 FBgn0030061
FBgn0027493 FBgn0036733
FBgn0027493 FBgn0003022
FBgn0027493 FBgn0000261
FBgn0027493 FBgn0020305
FBgn0027493 FBgn0010770
FBgn0027493 FBgn0034915
FBgn0010278 FBgn0013263
FBgn0010278 FBgn0039019
FBgn0010278 FBgn0030082
FBgn0031050 FBgn0000319
FBgn0031050 FBgn0040228
FBgn0031050 FBgn0028687
FBgn0031050 FBgn0003687
FBgn0031050 FBgn0010622
FBgn0031050 FBgn0000181
FBgn0031050 FBgn0033039
FBgn0031050 FBgn0004363
FBgn0031050 FBgn0033844
FBgn0031050 FBgn0015282
FBgn0031050 FBgn0086443
FBgn0031050 FBgn0024556
FBgn0031050 FBgn0021825
FBgn0031050 FBgn0030322
FBgn0031050 FBgn0015797
FBgn0031050 FBgn0020240
FBgn0031050 FBgn0020235
FBgn0031050 FBgn0004462
FBgn0031050 FBgn0031459
FBgn0031050 FBgn0250814
FBgn0031050 FBgn0016687
FBgn0031050 FBgn0037853
FBgn0031050 FBgn0037121
FBgn0031050 FBgn0033206
FBgn0031050 FBgn0031781
FBgn0031050 FBgn0001108
FBgn0031050 FBgn0035918
FBgn0031050 FBgn0086446
FBgn0031050 FBgn0027338
FBgn0031050 FBgn0035033
FBgn0031050 FBgn0021795
FBgn0031050 FBgn0010348
FBgn0031050 FBgn0027329
FBgn0035298 FBgn0016075
FBgn0035298 FBgn0032236
FBgn0035298 FBgn0000299
FBgn0035298 FBgn0042127
FBgn0000422 FBgn0031637
FBgn0032812 FBgn0052344
FBgn0032812 FBgn0026015
FBgn0032812 FBgn0038964
FBgn0032812 FBgn0021995
FBgn0032812 FBgn0027548
FBgn0032812 FBgn0038535
FBgn0032812 FBgn0038108
FBgn0032812 FBgn0000146
FBgn0032812 FBgn0011692
FBgn0032812 FBgn0033741
FBgn0032812 FBgn0039566
FBgn0032812 FBgn0032138
FBgn0032812 FBgn0037610
FBgn0032812 FBgn0028577
FBgn0032812 FBgn0263391
FBgn0032812 FBgn0032690
FBgn0032812 FBgn0030354
FBgn0032812 FBgn0029693
FBgn0032812 FBgn0263599
FBgn0032812 FBgn0030504
FBgn0032812 FBgn0004913
FBgn0032812 FBgn0037746
FBgn0032812 FBgn0036733
FBgn0032812 FBgn0027330
FBgn0032812 FBgn0044324
FBgn0032812 FBgn0020235
FBgn0032812 FBgn0037470
FBgn0032812 FBgn0086129
FBgn0032812 FBgn0036450
FBgn0032812 FBgn0016687
FBgn0032812 FBgn0263351
FBgn0032812 FBgn0035136
FBgn0032812 FBgn0002780
FBgn0032812 FBgn0029093
FBgn0032812 FBgn0263350
FBgn0032812 FBgn0038826
FBgn0032812 FBgn0260634
FBgn0032812 FBgn0025582
FBgn0032812 FBgn0004167
FBgn0032812 FBgn0017457
FBgn0032812 FBgn0033688
FBgn0032812 FBgn0002645
FBgn0032812 FBgn0015024
FBgn0032812 FBgn0037135
FBgn0032812 FBgn0013275
FBgn0032812 FBgn0000562
FBgn0032812 FBgn0037834
FBgn0032812 FBgn0086356
FBgn0032812 FBgn0000212
FBgn0032812 FBgn0010412
FBgn0032812 FBgn0022984
FBgn0032812 FBgn0037328
FBgn0032812 FBgn0001230
FBgn0032812 FBgn0028473
FBgn0032812 FBgn0033998
FBgn0032812 FBgn0026196
FBgn0032812 FBgn0010434
FBgn0032812 FBgn0035720
FBgn0032812 FBgn0263106
FBgn0032812 FBgn0039730
FBgn0032812 FBgn0000258
FBgn0032812 FBgn0000183
FBgn0032812 FBgn0025571
FBgn0032812 FBgn0030720
FBgn0032812 FBgn0033160
FBgn0032812 FBgn0038275
FBgn0032812 FBgn0262519
FBgn0032812 FBgn0025140
FBgn0032812 FBgn0003321
FBgn0032812 FBgn0038473
FBgn0032812 FBgn0001216
FBgn0032812 FBgn0086443
FBgn0032812 FBgn0024556
FBgn0032812 FBgn0026370
FBgn0032812 FBgn0027836
FBgn0032812 FBgn0032919
FBgn0032812 FBgn0036135
FBgn0032812 FBgn0003278
FBgn0032812 FBgn0259152
FBgn0032812 FBgn0032244
FBgn0032812 FBgn0035111
FBgn0032812 FBgn0033265
FBgn0032812 FBgn0260648
FBgn0032812 FBgn0260934
FBgn0032812 FBgn0024698
FBgn0032812 FBgn0027835
FBgn0032812 FBgn0010909
FBgn0032812 FBgn0263197
FBgn0032812 FBgn0263987
FBgn0032812 FBgn0034313
FBgn0032812 FBgn0038810
FBgn0032812 FBgn0051739
FBgn0032812 FBgn0033889
FBgn0032812 FBgn0035213
FBgn0032812 FBgn0035591
FBgn0032812 FBgn0000662
FBgn0032812 FBgn0026083
FBgn0032812 FBgn0041188
FBgn0032812 FBgn0262579
FBgn0032812 FBgn0037549
FBgn0032812 FBgn0051694
FBgn0036188 FBgn0038964
FBgn0036188 FBgn0036462
FBgn0036188 FBgn0021995
FBgn0036188 FBgn0030687
FBgn0036188 FBgn0022984
FBgn0036188 FBgn0033741
FBgn0036188 FBgn0010339
FBgn0036188 FBgn0036999
FBgn0036188 FBgn0035720
FBgn0036188 FBgn0035987
FBgn0036188 FBgn0011828
FBgn0036188 FBgn0033039
FBgn0036188 FBgn0033160
FBgn0036188 FBgn0038275
FBgn0036188 FBgn0034893
FBgn0036188 FBgn0034579
FBgn0036188 FBgn0032298
FBgn0036188 FBgn0038473
FBgn0036188 FBgn0263599
FBgn0036188 FBgn0035141
FBgn0036188 FBgn0033699
FBgn0036188 FBgn0014870
FBgn0036188 FBgn0036775
FBgn0036188 FBgn0010770
FBgn0036188 FBgn0260648
FBgn0036188 FBgn0037008
FBgn0036188 FBgn0031661
FBgn0036188 FBgn0024285
FBgn0036188 FBgn0034654
FBgn0036188 FBgn0039218
FBgn0036188 FBgn0035424
FBgn0036188 FBgn0261800
FBgn0036188 FBgn0036335
FBgn0036188 FBgn0028648
FBgn0036188 FBgn0259142
FBgn0036188 FBgn0261791
FBgn0036188 FBgn0036853
FBgn0036188 FBgn0031657
FBgn0036188 FBgn0086444
FBgn0036188 FBgn0035571
FBgn0036188 FBgn0031883
FBgn0036188 FBgn0032404
FBgn0036188 FBgn0037330
FBgn0036188 FBgn0039977
FBgn0036188 FBgn0039159
FBgn0036188 FBgn0262125
FBgn0036188 FBgn0004177
FBgn0036188 FBgn0033571
FBgn0036188 FBgn0004167
FBgn0036188 FBgn0003124
FBgn0036188 FBgn0000100
FBgn0036188 FBgn0051249
FBgn0036188 FBgn0035591
FBgn0036188 FBgn0032487
FBgn0036188 FBgn0034361
FBgn0036188 FBgn0041188
FBgn0036188 FBgn0037549
FBgn0036188 FBgn0260456
FBgn0036188 FBgn0030479
FBgn0036188 FBgn0035016
FBgn0036188 FBgn0036258
FBgn0036188 FBgn0028685
FBgn0036188 FBgn0028479
FBgn0036188 FBgn0030364
FBgn0033353 FBgn0017579
FBgn0033353 FBgn0030206
FBgn0033353 FBgn0263832
FBgn0033353 FBgn0026144
FBgn0033353 FBgn0036641
FBgn0036155 FBgn0011361
FBgn0036155 FBgn0010482
FBgn0036155 FBgn0011277
FBgn0036155 FBgn0005634
FBgn0036155 FBgn0036505
FBgn0036155 FBgn0036223
FBgn0036155 FBgn0033702
FBgn0036155 FBgn0030748
FBgn0036155 FBgn0040087
FBgn0036155 FBgn0031883
FBgn0036155 FBgn0005666
FBgn0036155 FBgn0011289
FBgn0036155 FBgn0027492
FBgn0036155 FBgn0262976
FBgn0036155 FBgn0032127
FBgn0036155 FBgn0026262
FBgn0036155 FBgn0051624
FBgn0029838 FBgn0034654
FBgn0029838 FBgn0005585
FBgn0029838 FBgn0034258
FBgn0029838 FBgn0025582
FBgn0029838 FBgn0025682
FBgn0029838 FBgn0014163
FBgn0029838 FBgn0035499
FBgn0029838 FBgn0026170
FBgn0029838 FBgn0036258
FBgn0030946 FBgn0036927
FBgn0015288 FBgn0015288
FBgn0038870 FBgn0036450
FBgn0038870 FBgn0028648
FBgn0038870 FBgn0051363
FBgn0038870 FBgn0001961
FBgn0038870 FBgn0036999
FBgn0038870 FBgn0004924
FBgn0038870 FBgn0039159
FBgn0038870 FBgn0032455
FBgn0038870 FBgn0038369
FBgn0038870 FBgn0037610
FBgn0038870 FBgn0038275
FBgn0038870 FBgn0033208
FBgn0038870 FBgn0032487
FBgn0038870 FBgn0035591
FBgn0038870 FBgn0001216
FBgn0038870 FBgn0004587
FBgn0038870 FBgn0034361
FBgn0038870 FBgn0041188
FBgn0038870 FBgn0015520
FBgn0038870 FBgn0023167
FBgn0038870 FBgn0039229
FBgn0038870 FBgn0003022
FBgn0038870 FBgn0027066
FBgn0038870 FBgn0000711
FBgn0038870 FBgn0030479
FBgn0038870 FBgn0261789
FBgn0038870 FBgn0030364
FBgn0261673 FBgn0014868
FBgn0261673 FBgn0034398
FBgn0261673 FBgn0010412
FBgn0261673 FBgn0038376
FBgn0261673 FBgn0035432
FBgn0261673 FBgn0030057
FBgn0261673 FBgn0033205
FBgn0261673 FBgn0263598
FBgn0261673 FBgn0034259
FBgn0261673 FBgn0036929
FBgn0261673 FBgn0004363
FBgn0261673 FBgn0039303
FBgn0261673 FBgn0033787
FBgn0261673 FBgn0038275
FBgn0261673 FBgn0001258
FBgn0261673 FBgn0025683
FBgn0261673 FBgn0037551
FBgn0261673 FBgn0001216
FBgn0261673 FBgn0039301
FBgn0261673 FBgn0013272
FBgn0261673 FBgn0003231
FBgn0261673 FBgn0015379
FBgn0261673 FBgn0030993
FBgn0261673 FBgn0031437
FBgn0261673 FBgn0020235
FBgn0261673 FBgn0053129
FBgn0261673 FBgn0031263
FBgn0261673 FBgn0027583
FBgn0261673 FBgn0035390
FBgn0261673 FBgn0032731
FBgn0261673 FBgn0030992
FBgn0261673 FBgn0035165
FBgn0261673 FBgn0001961
FBgn0261673 FBgn0031883
FBgn0261673 FBgn0033204
FBgn0261673 FBgn0013675
FBgn0261673 FBgn0035444
FBgn0261673 FBgn0039159
FBgn0261673 FBgn0026083
FBgn0261673 FBgn0062442
FBgn0261673 FBgn0263120
FBgn0261673 FBgn0261593
FBgn0261673 FBgn0026761
FBgn0261673 FBgn0021795
FBgn0261673 FBgn0035471
FBgn0261673 FBgn0004636
FBgn0261673 FBgn0033926
FBgn0261673 FBgn0000339
FBgn0261673 FBgn0031220
FBgn0038002 FBgn0000116
FBgn0038002 FBgn0260441
FBgn0038002 FBgn0000524
FBgn0038002 FBgn0034931
FBgn0038002 FBgn0001225
FBgn0038002 FBgn0039637
FBgn0038002 FBgn0031331
FBgn0038002 FBgn0035987
FBgn0038002 FBgn0002622
FBgn0038002 FBgn0032455
FBgn0038002 FBgn0029958
FBgn0038002 FBgn0037874
FBgn0038002 FBgn0001208
FBgn0038002 FBgn0001226
FBgn0038002 FBgn0015834
FBgn0038002 FBgn0032812
FBgn0038002 FBgn0027560
FBgn0038002 FBgn0029152
FBgn0038002 FBgn0052549
FBgn0038002 FBgn0036258
FBgn0038002 FBgn0029114
FBgn0038002 FBgn0033899
FBgn0036306 FBgn0034398
FBgn0036306 FBgn0001961
FBgn0036306 FBgn0036999
FBgn0036306 FBgn0014092
FBgn0036306 FBgn0031781
FBgn0036306 FBgn0033039
FBgn0036306 FBgn0038369
FBgn0036306 FBgn0032859
FBgn0036306 FBgn0001258
FBgn0036306 FBgn0001216
FBgn0036306 FBgn0030322
FBgn0036306 FBgn0011742
FBgn0036306 FBgn0021795
FBgn0036306 FBgn0031437
FBgn0036306 FBgn0020235
FBgn0036306 FBgn0014869
FBgn0036306 FBgn0250814
FBgn0031722 FBgn0028737
FBgn0031722 FBgn0037876
FBgn0031722 FBgn0026257
FBgn0031722 FBgn0031745
FBgn0031722 FBgn0036294
FBgn0031722 FBgn0031089
FBgn0031722 FBgn0038551
FBgn0031722 FBgn0034089
FBgn0031722 FBgn0035691
FBgn0031722 FBgn0039355
FBgn0031722 FBgn0005533
FBgn0031722 FBgn0001990
FBgn0031722 FBgn0030734
FBgn0031722 FBgn0001942
FBgn0031722 FBgn0032211
FBgn0010109 FBgn0023516
FBgn0010109 FBgn0039129
FBgn0010109 FBgn0011760
FBgn0010109 FBgn0035987
FBgn0010109 FBgn0039566
FBgn0010109 FBgn0024291
FBgn0010109 FBgn0264270
FBgn0010109 FBgn0039186
FBgn0010109 FBgn0035141
FBgn0010109 FBgn0037550
FBgn0010109 FBgn0003607
FBgn0010109 FBgn0036733
FBgn0010109 FBgn0000711
FBgn0010109 FBgn0035271
FBgn0010109 FBgn0010770
FBgn0010109 FBgn0029148
FBgn0010109 FBgn0038989
FBgn0010109 FBgn0013770
FBgn0010109 FBgn0035136
FBgn0010109 FBgn0260441
FBgn0010109 FBgn0031883
FBgn0010109 FBgn0262735
FBgn0010109 FBgn0032404
FBgn0010109 FBgn0038826
FBgn0010109 FBgn0021874
FBgn0010109 FBgn0025678
FBgn0010109 FBgn0004587
FBgn0010109 FBgn0030786
FBgn0010109 FBgn0002645
FBgn0010109 FBgn0025366
FBgn0010109 FBgn0030479
FBgn0010109 FBgn0261789
FBgn0010109 FBgn0000319
FBgn0010109 FBgn0032240
FBgn0010109 FBgn0022984
FBgn0010109 FBgn0038805
FBgn0010109 FBgn0027788
FBgn0010109 FBgn0263603
FBgn0010109 FBgn0028473
FBgn0010109 FBgn0051363
FBgn0010109 FBgn0026196
FBgn0010109 FBgn0000258
FBgn0010109 FBgn0034893
FBgn0010109 FBgn0033556
FBgn0010109 FBgn0010109
FBgn0010109 FBgn0030061
FBgn0010109 FBgn0035147
FBgn0010109 FBgn0005671
FBgn0010109 FBgn0259152
FBgn0010109 FBgn0032979
FBgn0010109 FBgn0086656
FBgn0010109 FBgn0027496
FBgn0010109 FBgn0261791
FBgn0010109 FBgn0011305
FBgn0010109 FBgn0036990
FBgn0010109 FBgn0003942
FBgn0010109 FBgn0001139
FBgn0010109 FBgn0032393
FBgn0010109 FBgn0034181
FBgn0010109 FBgn0003124
FBgn0010109 FBgn0000100
FBgn0010109 FBgn0026083
FBgn0010109 FBgn0014002
FBgn0010109 FBgn0041188
FBgn0010109 FBgn0037549
FBgn0010109 FBgn0014010
FBgn0010109 FBgn0030364
FBgn0033238 FBgn0036479
FBgn0033238 FBgn0040371
FBgn0033238 FBgn0013764
FBgn0033238 FBgn0036786
FBgn0010825 FBgn0040372
FBgn0010825 FBgn0015805
FBgn0262111 FBgn0036679
FBgn0262111 FBgn0011260
FBgn0033139 FBgn0034398
FBgn0033139 FBgn0037121
FBgn0033139 FBgn0026761
FBgn0033139 FBgn0026196
FBgn0033139 FBgn0036999
FBgn0033139 FBgn0003022
FBgn0033139 FBgn0262735
FBgn0033139 FBgn0033039
FBgn0033139 FBgn0037815
FBgn0033139 FBgn0030734
FBgn0013810 FBgn0053196
FBgn0027936 FBgn0036599
FBgn0027936 FBgn0015222
FBgn0027936 FBgn0030569
FBgn0031571 FBgn0053113
FBgn0003360 FBgn0038275
FBgn0003360 FBgn0037573
FBgn0003360 FBgn0026083
FBgn0003360 FBgn0011742
FBgn0003360 FBgn0015818
FBgn0003360 FBgn0261064
FBgn0003360 FBgn0000711
FBgn0003360 FBgn0032643
FBgn0003360 FBgn0004363
FBgn0003360 FBgn0039159
FBgn0003360 FBgn0031286
FBgn0003360 FBgn0250814
FBgn0003360 FBgn0032859
FBgn0263987 FBgn0038989
FBgn0263987 FBgn0027548
FBgn0263987 FBgn0014189
FBgn0263987 FBgn0261599
FBgn0263987 FBgn0026196
FBgn0263987 FBgn0023143
FBgn0263987 FBgn0031883
FBgn0263987 FBgn0032961
FBgn0263987 FBgn0031881
FBgn0263987 FBgn0038810
FBgn0263987 FBgn0035947
FBgn0263987 FBgn0028577
FBgn0263987 FBgn0038473
FBgn0263987 FBgn0001216
FBgn0263987 FBgn0033699
FBgn0263987 FBgn0026761
FBgn0263987 FBgn0021795
FBgn0263987 FBgn0037712
FBgn0263987 FBgn0261618
FBgn0263987 FBgn0034915
FBgn0263987 FBgn0024285
FBgn0003137 FBgn0039069
FBgn0003137 FBgn0030099
FBgn0003137 FBgn0033737
FBgn0003137 FBgn0039475
FBgn0003137 FBgn0000504
FBgn0003137 FBgn0015222
FBgn0003137 FBgn0033971
FBgn0003137 FBgn0004507
FBgn0003137 FBgn0036825
FBgn0003137 FBgn0000182
FBgn0003137 FBgn0082598
FBgn0003137 FBgn0000114
FBgn0003137 FBgn0026597
FBgn0003137 FBgn0002622
FBgn0039810 FBgn0086362
FBgn0039810 FBgn0033705
FBgn0039810 FBgn0037737
FBgn0039810 FBgn0039659
FBgn0037027 FBgn0000360
FBgn0051802 FBgn0016070
FBgn0051802 FBgn0086758
FBgn0051802 FBgn0001216
FBgn0051802 FBgn0013809
FBgn0051802 FBgn0037632
FBgn0051802 FBgn0035063
FBgn0051802 FBgn0036999
FBgn0051802 FBgn0032925
FBgn0051802 FBgn0031118
FBgn0051802 FBgn0261873
FBgn0051802 FBgn0027084
FBgn0051802 FBgn0032400
FBgn0051802 FBgn0016697
FBgn0051802 FBgn0263667
FBgn0051802 FBgn0033555
FBgn0031738 FBgn0030699
FBgn0031738 FBgn0032731
FBgn0031738 FBgn0030799
FBgn0031738 FBgn0082582
FBgn0031738 FBgn0013954
FBgn0037549 FBgn0086129
FBgn0037549 FBgn0052344
FBgn0037549 FBgn0027548
FBgn0037549 FBgn0010412
FBgn0037549 FBgn0000146
FBgn0037549 FBgn0037328
FBgn0037549 FBgn0010339
FBgn0037549 FBgn0051363
FBgn0037549 FBgn0028473
FBgn0037549 FBgn0035720
FBgn0037549 FBgn0026196
FBgn0037549 FBgn0261286
FBgn0037549 FBgn0034313
FBgn0037549 FBgn0004924
FBgn0037549 FBgn0037610
FBgn0037549 FBgn0033160
FBgn0037549 FBgn0011604
FBgn0037549 FBgn0038473
FBgn0037549 FBgn0034361
FBgn0037549 FBgn0015520
FBgn0037549 FBgn0027084
FBgn0037549 FBgn0261789
FBgn0037549 FBgn0010770
FBgn0037549 FBgn0032166
FBgn0037549 FBgn0024285
FBgn0036622 FBgn0038029
FBgn0036622 FBgn0032731
FBgn0036622 FBgn0022893
FBgn0036622 FBgn0003884
FBgn0036622 FBgn0001216
FBgn0036622 FBgn0010438
FBgn0036622 FBgn0035504
FBgn0036622 FBgn0028984
FBgn0036622 FBgn0010217
FBgn0036622 FBgn0031781
FBgn0036622 FBgn0039044
FBgn0036622 FBgn0014184
FBgn0036622 FBgn0033926
FBgn0036622 FBgn0262736
FBgn0036622 FBgn0261596
FBgn0015544 FBgn0000250
FBgn0015544 FBgn0037741
FBgn0015544 FBgn0001233
FBgn0015544 FBgn0026777
FBgn0015544 FBgn0021796
FBgn0030724 FBgn0003598
FBgn0030724 FBgn0015803
FBgn0030724 FBgn0030507
FBgn0030724 FBgn0036340
FBgn0030724 FBgn0030724
FBgn0030724 FBgn0029176
FBgn0036873 FBgn0033518
FBgn0036873 FBgn0022893
FBgn0036873 FBgn0000409
FBgn0036873 FBgn0016685
FBgn0036873 FBgn0031663
FBgn0036873 FBgn0040070
FBgn0036873 FBgn0037063
FBgn0036873 FBgn0035438
FBgn0036873 FBgn0027932
FBgn0036873 FBgn0000579
FBgn0036873 FBgn0026170
FBgn0036873 FBgn0035334
FBgn0036873 FBgn0000084
FBgn0036873 FBgn0250746
FBgn0036873 FBgn0035904
FBgn0036873 FBgn0001216
FBgn0036873 FBgn0013954
FBgn0036873 FBgn0015379
FBgn0036873 FBgn0000150
FBgn0036873 FBgn0035772
FBgn0036873 FBgn0036290
FBgn0004381 FBgn0004907
FBgn0004381 FBgn0031883
FBgn0004381 FBgn0035591
FBgn0004381 FBgn0053113
FBgn0004381 FBgn0010770
FBgn0004381 FBgn0039159
FBgn0004381 FBgn0033741
FBgn0004381 FBgn0023517
FBgn0035583 FBgn0259785
FBgn0035583 FBgn0034398
FBgn0035583 FBgn0034258
FBgn0035583 FBgn0263392
FBgn0035583 FBgn0010339
FBgn0035583 FBgn0001230
FBgn0035583 FBgn0036999
FBgn0035583 FBgn0023212
FBgn0035583 FBgn0034259
FBgn0035583 FBgn0038473
FBgn0035583 FBgn0001216
FBgn0035583 FBgn0033699
FBgn0035583 FBgn0027889
FBgn0035583 FBgn0025687
FBgn0035583 FBgn0034933
FBgn0035583 FBgn0023517
FBgn0035583 FBgn0034654
FBgn0035583 FBgn0261800
FBgn0035583 FBgn0035136
FBgn0035583 FBgn0030114
FBgn0035583 FBgn0260441
FBgn0035583 FBgn0029093
FBgn0035583 FBgn0039776
FBgn0035583 FBgn0010278
FBgn0035583 FBgn0025582
FBgn0035583 FBgn0003449
FBgn0035583 FBgn0004587
FBgn0035583 FBgn0027084
FBgn0035583 FBgn0035016
FBgn0035583 FBgn0028479
FBgn0035583 FBgn0010348
FBgn0035583 FBgn0011573
FBgn0035583 FBgn0036258
FBgn0030096 FBgn0040239
FBgn0030096 FBgn0000557
FBgn0030096 FBgn0000409
FBgn0030096 FBgn0001216
FBgn0030096 FBgn0030892
FBgn0030096 FBgn0263934
FBgn0030096 FBgn0026761
FBgn0030096 FBgn0032812
FBgn0030096 FBgn0002921
FBgn0030096 FBgn0034087
FBgn0030096 FBgn0085436
FBgn0030096 FBgn0004924
FBgn0030096 FBgn0032360
FBgn0030096 FBgn0025638
FBgn0030096 FBgn0000556
FBgn0039958 FBgn0052029
FBgn0036340 FBgn0053196
FBgn0036734 FBgn0031762
FBgn0031693 FBgn0033679
FBgn0031693 FBgn0039667
FBgn0031693 FBgn0031713
FBgn0034281 FBgn0051211
FBgn0034281 FBgn0001994
FBgn0034281 FBgn0020279
FBgn0034281 FBgn0051005
FBgn0034281 FBgn0037504
FBgn0034281 FBgn0027617
FBgn0034281 FBgn0036909
FBgn0034281 FBgn0085412
FBgn0034281 FBgn0263832
FBgn0034281 FBgn0024285
FBgn0051800 FBgn0037719
FBgn0051800 FBgn0003022
FBgn0051800 FBgn0014455
FBgn0034391 FBgn0035077
FBgn0034391 FBgn0038834
FBgn0034391 FBgn0030394
FBgn0034391 FBgn0035181
FBgn0034391 FBgn0011704
FBgn0034391 FBgn0034897
FBgn0034391 FBgn0035737
FBgn0034391 FBgn0086680
FBgn0034391 FBgn0033714
FBgn0034391 FBgn0037327
FBgn0034391 FBgn0039805
FBgn0034391 FBgn0032258
FBgn0034391 FBgn0035208
FBgn0034391 FBgn0028700
FBgn0034391 FBgn0028421
FBgn0034391 FBgn0037116
FBgn0034391 FBgn0052732
FBgn0034391 FBgn0036689
FBgn0034391 FBgn0024277
FBgn0034391 FBgn0038065
FBgn0034391 FBgn0027657
FBgn0034391 FBgn0030826
FBgn0052311 FBgn0010247
FBgn0052311 FBgn0026088
FBgn0052311 FBgn0011277
FBgn0052311 FBgn0000524
FBgn0052311 FBgn0040385
FBgn0052311 FBgn0010265
FBgn0052311 FBgn0003527
FBgn0052311 FBgn0002773
FBgn0052311 FBgn0032455
FBgn0052311 FBgn0015245
FBgn0052311 FBgn0039767
FBgn0052311 FBgn0031651
FBgn0052311 FBgn0038566
FBgn0052311 FBgn0033312
FBgn0052311 FBgn0034709
FBgn0052311 FBgn0027560
FBgn0052311 FBgn0029936
FBgn0052311 FBgn0261986
FBgn0052311 FBgn0035047
FBgn0052311 FBgn0034118
FBgn0052311 FBgn0000556
FBgn0035960 FBgn0033208
FBgn0035960 FBgn0035136
FBgn0035960 FBgn0039849
FBgn0035960 FBgn0026083
FBgn0035960 FBgn0024183
FBgn0035960 FBgn0015520
FBgn0035960 FBgn0023167
FBgn0035960 FBgn0039229
FBgn0035960 FBgn0262735
FBgn0035960 FBgn0032293
FBgn0035960 FBgn0001224
FBgn0035960 FBgn0029885
FBgn0035960 FBgn0000258
FBgn0035960 FBgn0030364
FBgn0035960 FBgn0027108
FBgn0034360 FBgn0038491
FBgn0034360 FBgn0037001
FBgn0034360 FBgn0053129
FBgn0035136 FBgn0001308
FBgn0035136 FBgn0004381
FBgn0035136 FBgn0038535
FBgn0035136 FBgn0052230
FBgn0035136 FBgn0033741
FBgn0035136 FBgn0051363
FBgn0035136 FBgn0026196
FBgn0035136 FBgn0035720
FBgn0035136 FBgn0052451
FBgn0035136 FBgn0000377
FBgn0035136 FBgn0263106
FBgn0035136 FBgn0030720
FBgn0035136 FBgn0003514
FBgn0035136 FBgn0038431
FBgn0035136 FBgn0032690
FBgn0035136 FBgn0036819
FBgn0035136 FBgn0263599
FBgn0035136 FBgn0085192
FBgn0035136 FBgn0027330
FBgn0035136 FBgn0039558
FBgn0035136 FBgn0001269
FBgn0035136 FBgn0036450
FBgn0035136 FBgn0260934
FBgn0035136 FBgn0263351
FBgn0035136 FBgn0042126
FBgn0035136 FBgn0260441
FBgn0035136 FBgn0261599
FBgn0035136 FBgn0033241
FBgn0035136 FBgn0027493
FBgn0035136 FBgn0033889
FBgn0035136 FBgn0040286
FBgn0035136 FBgn0031739
FBgn0035136 FBgn0036035
FBgn0035136 FBgn0033688
FBgn0035136 FBgn0041188
FBgn0035136 FBgn0029766
FBgn0035136 FBgn0037549
FBgn0035136 FBgn0038319
FBgn0035136 FBgn0031432
FBgn0035136 FBgn0027356
FBgn0035136 FBgn0032005
FBgn0033184 FBgn0003022
FBgn0033184 FBgn0053113
FBgn0001092 FBgn0035593
FBgn0045038 FBgn0005585
FBgn0045038 FBgn0037607
FBgn0045038 FBgn0033518
FBgn0045038 FBgn0000308
FBgn0045038 FBgn0035499
FBgn0045038 FBgn0037537
FBgn0045038 FBgn0037063
FBgn0045038 FBgn0035438
FBgn0045038 FBgn0027932
FBgn0045038 FBgn0034259
FBgn0045038 FBgn0025885
FBgn0045038 FBgn0028515
FBgn0045038 FBgn0250746
FBgn0045038 FBgn0034753
FBgn0045038 FBgn0038369
FBgn0045038 FBgn0000083
FBgn0045038 FBgn0035904
FBgn0045038 FBgn0031453
FBgn0045038 FBgn0000150
FBgn0045038 FBgn0003022
FBgn0045038 FBgn0063494
FBgn0045038 FBgn0033902
FBgn0045038 FBgn0010288
FBgn0045038 FBgn0261394
FBgn0045038 FBgn0036334
FBgn0045038 FBgn0034654
FBgn0045038 FBgn0024920
FBgn0045038 FBgn0261014
FBgn0045038 FBgn0016685
FBgn0045038 FBgn0021765
FBgn0045038 FBgn0036921
FBgn0045038 FBgn0040064
FBgn0045038 FBgn0031145
FBgn0045038 FBgn0027493
FBgn0045038 FBgn0039735
FBgn0045038 FBgn0025678
FBgn0045038 FBgn0025682
FBgn0045038 FBgn0004587
FBgn0045038 FBgn0013954
FBgn0045038 FBgn0034967
FBgn0045038 FBgn0027066
FBgn0045038 FBgn0011570
FBgn0045038 FBgn0011661
FBgn0045038 FBgn0015790
FBgn0045038 FBgn0004868
FBgn0045038 FBgn0004907
FBgn0045038 FBgn0022893
FBgn0045038 FBgn0038805
FBgn0045038 FBgn0037328
FBgn0045038 FBgn0051363
FBgn0045038 FBgn0040070
FBgn0045038 FBgn0002284
FBgn0045038 FBgn0037719
FBgn0045038 FBgn0000579
FBgn0045038 FBgn0025628
FBgn0045038 FBgn0026380
FBgn0045038 FBgn0037913
FBgn0045038 FBgn0086904
FBgn0045038 FBgn0026084
FBgn0045038 FBgn0015379
FBgn0045038 FBgn0030322
FBgn0045038 FBgn0261955
FBgn0045038 FBgn0086134
FBgn0045038 FBgn0028342
FBgn0045038 FBgn0031459
FBgn0045038 FBgn0037728
FBgn0045038 FBgn0261458
FBgn0045038 FBgn0000409
FBgn0045038 FBgn0086254
FBgn0045038 FBgn0026418
FBgn0045038 FBgn0030362
FBgn0045038 FBgn0011305
FBgn0045038 FBgn0026170
FBgn0045038 FBgn0000084
FBgn0045038 FBgn0035213
FBgn0045038 FBgn0000100
FBgn0045038 FBgn0033101
FBgn0045038 FBgn0014002
FBgn0045038 FBgn0005655
FBgn0045038 FBgn0010470
FBgn0045038 FBgn0035772
FBgn0045038 FBgn0035016
FBgn0045038 FBgn0036290
FBgn0031700 FBgn0023212
FBgn0031700 FBgn0003022
FBgn0031700 FBgn0016075
FBgn0031700 FBgn0036537
FBgn0031700 FBgn0035102
FBgn0039732 FBgn0010411
FBgn0039732 FBgn0032202
FBgn0039732 FBgn0033971
FBgn0039732 FBgn0029887
FBgn0039732 FBgn0036641
FBgn0039732 FBgn0000547
FBgn0039732 FBgn0026566
FBgn0039732 FBgn0000064
FBgn0039732 FBgn0263832
FBgn0039732 FBgn0026144
FBgn0039732 FBgn0024285
FBgn0004896 FBgn0260439
FBgn0004896 FBgn0037607
FBgn0004896 FBgn0036600
FBgn0004896 FBgn0035438
FBgn0004896 FBgn0032104
FBgn0004896 FBgn0023212
FBgn0004896 FBgn0036999
FBgn0004896 FBgn0037315
FBgn0004896 FBgn0027291
FBgn0004896 FBgn0015283
FBgn0004896 FBgn0028327
FBgn0004896 FBgn0000405
FBgn0004896 FBgn0260960
FBgn0004896 FBgn0038552
FBgn0004896 FBgn0037891
FBgn0004896 FBgn0001248
FBgn0004896 FBgn0004913
FBgn0004896 FBgn0033867
FBgn0004896 FBgn0036733
FBgn0004896 FBgn0083968
FBgn0004896 FBgn0028325
FBgn0004896 FBgn0004889
FBgn0004896 FBgn0016687
FBgn0004896 FBgn0035136
FBgn0004896 FBgn0016685
FBgn0004896 FBgn0030086
FBgn0004896 FBgn0025634
FBgn0004896 FBgn0010516
FBgn0004896 FBgn0030846
FBgn0004896 FBgn0002778
FBgn0004896 FBgn0029093
FBgn0004896 FBgn0000412
FBgn0004896 FBgn0064225
FBgn0004896 FBgn0036274
FBgn0004896 FBgn0004177
FBgn0004896 FBgn0004167
FBgn0004896 FBgn0033083
FBgn0004896 FBgn0013954
FBgn0004896 FBgn0013275
FBgn0004896 FBgn0002891
FBgn0004896 FBgn0050497
FBgn0004896 FBgn0033051
FBgn0004896 FBgn0002431
FBgn0004896 FBgn0250848
FBgn0004896 FBgn0038271
FBgn0004896 FBgn0036479
FBgn0004896 FBgn0000319
FBgn0004896 FBgn0250789
FBgn0004896 FBgn0037894
FBgn0004896 FBgn0035397
FBgn0004896 FBgn0002284
FBgn0004896 FBgn0014269
FBgn0004896 FBgn0028687
FBgn0004896 FBgn0000579
FBgn0004896 FBgn0000258
FBgn0004896 FBgn0004363
FBgn0004896 FBgn0026079
FBgn0004896 FBgn0038473
FBgn0004896 FBgn0086443
FBgn0004896 FBgn0001208
FBgn0004896 FBgn0005671
FBgn0004896 FBgn0030322
FBgn0004896 FBgn0032444
FBgn0004896 FBgn0033246
FBgn0004896 FBgn0035111
FBgn0004896 FBgn0004462
FBgn0004896 FBgn0037882
FBgn0004896 FBgn0031626
FBgn0004896 FBgn0263832
FBgn0004896 FBgn0250814
FBgn0004896 FBgn0027359
FBgn0004896 FBgn0000524
FBgn0004896 FBgn0040385
FBgn0004896 FBgn0051973
FBgn0004896 FBgn0037183
FBgn0004896 FBgn0027607
FBgn0004896 FBgn0013675
FBgn0004896 FBgn0021760
FBgn0004896 FBgn0031728
FBgn0004896 FBgn0015625
FBgn0004896 FBgn0033873
FBgn0004896 FBgn0002174
FBgn0004896 FBgn0003139
FBgn0004896 FBgn0020369
FBgn0004896 FBgn0033312
FBgn0004896 FBgn0014002
FBgn0004896 FBgn0029766
FBgn0004896 FBgn0262579
FBgn0004896 FBgn0030672
FBgn0004896 FBgn0039066
FBgn0004896 FBgn0014010
FBgn0038608 FBgn0040087
FBgn0038608 FBgn0038535
FBgn0038608 FBgn0032414
FBgn0038608 FBgn0026262
FBgn0038608 FBgn0263108
FBgn0038608 FBgn0030457
FBgn0031421 FBgn0036857
FBgn0039402 FBgn0086656
FBgn0039402 FBgn0024432
FBgn0039402 FBgn0016687
FBgn0039402 FBgn0034398
FBgn0039402 FBgn0250789
FBgn0039402 FBgn0261800
FBgn0039402 FBgn0053087
FBgn0039402 FBgn0032906
FBgn0039402 FBgn0037719
FBgn0039402 FBgn0036740
FBgn0039402 FBgn0039254
FBgn0039402 FBgn0033039
FBgn0039402 FBgn0004363
FBgn0039402 FBgn0038369
FBgn0039402 FBgn0033787
FBgn0039402 FBgn0015331
FBgn0039402 FBgn0086346
FBgn0039402 FBgn0004167
FBgn0039402 FBgn0032298
FBgn0039402 FBgn0035589
FBgn0039402 FBgn0011742
FBgn0039402 FBgn0264078
FBgn0039402 FBgn0024754
FBgn0039402 FBgn0020240
FBgn0033968 FBgn0037370
FBgn0033968 FBgn0001149
FBgn0033968 FBgn0037378
FBgn0033968 FBgn0035102
FBgn0033968 FBgn0022893
FBgn0033968 FBgn0038577
FBgn0033968 FBgn0031143
FBgn0011211 FBgn0016075
FBgn0011211 FBgn0016691
FBgn0011211 FBgn0014391
FBgn0011211 FBgn0000810
FBgn0011211 FBgn0013954
FBgn0011211 FBgn0030322
FBgn0011211 FBgn0087002
FBgn0011211 FBgn0016119
FBgn0011211 FBgn0020235
FBgn0011211 FBgn0016120
FBgn0011211 FBgn0028342
FBgn0011211 FBgn0019644
FBgn0052043 FBgn0036924
FBgn0031026 FBgn0034915
FBgn0039131 FBgn0038275
FBgn0039131 FBgn0033208
FBgn0039131 FBgn0029148
FBgn0039131 FBgn0033101
FBgn0039131 FBgn0004587
FBgn0039131 FBgn0011305
FBgn0039131 FBgn0031883
FBgn0039131 FBgn0262735
FBgn0039131 FBgn0039159
FBgn0027784 FBgn0037834
FBgn0027784 FBgn0004907
FBgn0027784 FBgn0022984
FBgn0027784 FBgn0010339
FBgn0027784 FBgn0037328
FBgn0027784 FBgn0035720
FBgn0027784 FBgn0036537
FBgn0027784 FBgn0033089
FBgn0027784 FBgn0038369
FBgn0027784 FBgn0037610
FBgn0027784 FBgn0038275
FBgn0027784 FBgn0034893
FBgn0027784 FBgn0033208
FBgn0027784 FBgn0039186
FBgn0027784 FBgn0037573
FBgn0027784 FBgn0014870
FBgn0027784 FBgn0000711
FBgn0027784 FBgn0035271
FBgn0027784 FBgn0037008
FBgn0027784 FBgn0023517
FBgn0027784 FBgn0020255
FBgn0027784 FBgn0036450
FBgn0027784 FBgn0040066
FBgn0027784 FBgn0035424
FBgn0027784 FBgn0035136
FBgn0027784 FBgn0261791
FBgn0027784 FBgn0036853
FBgn0027784 FBgn0040371
FBgn0027784 FBgn0031781
FBgn0027784 FBgn0032404
FBgn0027784 FBgn0039977
FBgn0027784 FBgn0039159
FBgn0027784 FBgn0031286
FBgn0027784 FBgn0030467
FBgn0027784 FBgn0040286
FBgn0027784 FBgn0035591
FBgn0027784 FBgn0025716
FBgn0027784 FBgn0026083
FBgn0027784 FBgn0024183
FBgn0027784 FBgn0034361
FBgn0027784 FBgn0041188
FBgn0027784 FBgn0027084
FBgn0027784 FBgn0037549
FBgn0027784 FBgn0030479
FBgn0032768 FBgn0036819
FBgn0032768 FBgn0030748
FBgn0032768 FBgn0020510
FBgn0032768 FBgn0030881
FBgn0032244 FBgn0034654
FBgn0032244 FBgn0034258
FBgn0032244 FBgn0039129
FBgn0032244 FBgn0030871
FBgn0032244 FBgn0035720
FBgn0032244 FBgn0011305
FBgn0032244 FBgn0040371
FBgn0032244 FBgn0262735
FBgn0032244 FBgn0039159
FBgn0032244 FBgn0033787
FBgn0032244 FBgn0028577
FBgn0032244 FBgn0001995
FBgn0032244 FBgn0038275
FBgn0032244 FBgn0034893
FBgn0032244 FBgn0260985
FBgn0032244 FBgn0025582
FBgn0032244 FBgn0033208
FBgn0032244 FBgn0033889
FBgn0032244 FBgn0037270
FBgn0032244 FBgn0030061
FBgn0032244 FBgn0041188
FBgn0032244 FBgn0035393
FBgn0032244 FBgn0033902
FBgn0032244 FBgn0036258
FBgn0032244 FBgn0010770
FBgn0032244 FBgn0037008
FBgn0031018 FBgn0005585
FBgn0031018 FBgn0034398
FBgn0031018 FBgn0022893
FBgn0031018 FBgn0083919
FBgn0031018 FBgn0032202
FBgn0031018 FBgn0035499
FBgn0031018 FBgn0051363
FBgn0031018 FBgn0040070
FBgn0031018 FBgn0002284
FBgn0031018 FBgn0004363
FBgn0031018 FBgn0011361
FBgn0031018 FBgn0036624
FBgn0031018 FBgn0086904
FBgn0031018 FBgn0005671
FBgn0031018 FBgn0000150
FBgn0031018 FBgn0034345
FBgn0031018 FBgn0037712
FBgn0031018 FBgn0262559
FBgn0031018 FBgn0031459
FBgn0031018 FBgn0036334
FBgn0031018 FBgn0016685
FBgn0031018 FBgn0021765
FBgn0031018 FBgn0026326
FBgn0031018 FBgn0261791
FBgn0031018 FBgn0260441
FBgn0031018 FBgn0086254
FBgn0031018 FBgn0001961
FBgn0031018 FBgn0030362
FBgn0031018 FBgn0000084
FBgn0031018 FBgn0050404
FBgn0031018 FBgn0024977
FBgn0031018 FBgn0037117
FBgn0031018 FBgn0014002
FBgn0031018 FBgn0005655
FBgn0031018 FBgn0013954
FBgn0031018 FBgn0032390
FBgn0031018 FBgn0036290
FBgn0031018 FBgn0002031
FBgn0000524 FBgn0029874
FBgn0000524 FBgn0003557
FBgn0000524 FBgn0039712
FBgn0000524 FBgn0038316
FBgn0000524 FBgn0004647
FBgn0000524 FBgn0004400
FBgn0000524 FBgn0032692
FBgn0000524 FBgn0040358
FBgn0000524 FBgn0033107
FBgn0000524 FBgn0031629
FBgn0000524 FBgn0029936
FBgn0000524 FBgn0243586
FBgn0038130 FBgn0036318
FBgn0038130 FBgn0016687
FBgn0038130 FBgn0001258
FBgn0038130 FBgn0032298
FBgn0038130 FBgn0025683
FBgn0038130 FBgn0028684
FBgn0038130 FBgn0034361
FBgn0038130 FBgn0261599
FBgn0038130 FBgn0036929
FBgn0038130 FBgn0262735
FBgn0038130 FBgn0034313
FBgn0038130 FBgn0016697
FBgn0038130 FBgn0010348
FBgn0038130 FBgn0004889
FBgn0038130 FBgn0033203
FBgn0038130 FBgn0029687
FBgn0034215 FBgn0040371
FBgn0034215 FBgn0034824
FBgn0036704 FBgn0031196
FBgn0036704 FBgn0038976
FBgn0036704 FBgn0037503
FBgn0036704 FBgn0037893
FBgn0036704 FBgn0261593
FBgn0036704 FBgn0025634
FBgn0036704 FBgn0036999
FBgn0036704 FBgn0263106
FBgn0036704 FBgn0033039
FBgn0036704 FBgn0032034
FBgn0033786 FBgn0262733
FBgn0033786 FBgn0032136
FBgn0033786 FBgn0261800
FBgn0033786 FBgn0053087
FBgn0033786 FBgn0022740
FBgn0033786 FBgn0020240
FBgn0033786 FBgn0033039
FBgn0033786 FBgn0040475
FBgn0033786 FBgn0261986
FBgn0033786 FBgn0034583
FBgn0033786 FBgn0033787
FBgn0033786 FBgn0000157
FBgn0052850 FBgn0038275
FBgn0052850 FBgn0034654
FBgn0052850 FBgn0034258
FBgn0052850 FBgn0025582
FBgn0052850 FBgn0037270
FBgn0052850 FBgn0263392
FBgn0052850 FBgn0014163
FBgn0052850 FBgn0004587
FBgn0052850 FBgn0036733
FBgn0052850 FBgn0027084
FBgn0052850 FBgn0033902
FBgn0052850 FBgn0034933
FBgn0052850 FBgn0036258
FBgn0033021 FBgn0010412
FBgn0033021 FBgn0038426
FBgn0033021 FBgn0037328
FBgn0033021 FBgn0032721
FBgn0033021 FBgn0051363
FBgn0033021 FBgn0001230
FBgn0033021 FBgn0036999
FBgn0033021 FBgn0033235
FBgn0033021 FBgn0037610
FBgn0033021 FBgn0032859
FBgn0033021 FBgn0038275
FBgn0033021 FBgn0038473
FBgn0033021 FBgn0035141
FBgn0033021 FBgn0037550
FBgn0033021 FBgn0033883
FBgn0033021 FBgn0035147
FBgn0033021 FBgn0025352
FBgn0033021 FBgn0030061
FBgn0033021 FBgn0037008
FBgn0033021 FBgn0023517
FBgn0033021 FBgn0029148
FBgn0033021 FBgn0027496
FBgn0033021 FBgn0002780
FBgn0033021 FBgn0035571
FBgn0033021 FBgn0263350
FBgn0033021 FBgn0031883
FBgn0033021 FBgn0030048
FBgn0033021 FBgn0262735
FBgn0033021 FBgn0034313
FBgn0033021 FBgn0262116
FBgn0033021 FBgn0030366
FBgn0033021 FBgn0040286
FBgn0033021 FBgn0035591
FBgn0033021 FBgn0025716
FBgn0033021 FBgn0026083
FBgn0033021 FBgn0034361
FBgn0033021 FBgn0015520
FBgn0033021 FBgn0029766
FBgn0033021 FBgn0015024
FBgn0033021 FBgn0039229
FBgn0033021 FBgn0037549
FBgn0033021 FBgn0000239
FBgn0033021 FBgn0031337
FBgn0002174 FBgn0032149
FBgn0002174 FBgn0003892
FBgn0037073 FBgn0032299
FBgn0037073 FBgn0036599
FBgn0037073 FBgn0012036
FBgn0037073 FBgn0019972
FBgn0262976 FBgn0026380
FBgn0262976 FBgn0004066
FBgn0262976 FBgn0030086
FBgn0262976 FBgn0003231
FBgn0262976 FBgn0029766
FBgn0262976 FBgn0001224
FBgn0262976 FBgn0032596
FBgn0262976 FBgn0086134
FBgn0262976 FBgn0250746
FBgn0262976 FBgn0027329
FBgn0039044 FBgn0037643
FBgn0039044 FBgn0039654
FBgn0039044 FBgn0028694
FBgn0039044 FBgn0250746
FBgn0039044 FBgn0010328
FBgn0039044 FBgn0031453
FBgn0039044 FBgn0039731
FBgn0039044 FBgn0003231
FBgn0039044 FBgn0032818
FBgn0039044 FBgn0000633
FBgn0039044 FBgn0050418
FBgn0039044 FBgn0003891
FBgn0039044 FBgn0045063
FBgn0039044 FBgn0026262
FBgn0039044 FBgn0261394
FBgn0039044 FBgn0039124
FBgn0039044 FBgn0031597
FBgn0039044 FBgn0028686
FBgn0039044 FBgn0050362
FBgn0039044 FBgn0013770
FBgn0039044 FBgn0034976
FBgn0039044 FBgn0261551
FBgn0039044 FBgn0066365
FBgn0039044 FBgn0031719
FBgn0039044 FBgn0262735
FBgn0039044 FBgn0035849
FBgn0039044 FBgn0016697
FBgn0039044 FBgn0263108
FBgn0039044 FBgn0038826
FBgn0039044 FBgn0261570
FBgn0039044 FBgn0037344
FBgn0039044 FBgn0052985
FBgn0039044 FBgn0004066
FBgn0039044 FBgn0035357
FBgn0039044 FBgn0028684
FBgn0039044 FBgn0034361
FBgn0039044 FBgn0053554
FBgn0039044 FBgn0023167
FBgn0039044 FBgn0025637
FBgn0039044 FBgn0000426
FBgn0039044 FBgn0013275
FBgn0039044 FBgn0030479
FBgn0039044 FBgn0028685
FBgn0039044 FBgn0028479
FBgn0039044 FBgn0027603
FBgn0039044 FBgn0250754
FBgn0039044 FBgn0013277
FBgn0039044 FBgn0263603
FBgn0039044 FBgn0037328
FBgn0039044 FBgn0037944
FBgn0039044 FBgn0002284
FBgn0039044 FBgn0028687
FBgn0039044 FBgn0037261
FBgn0039044 FBgn0036537
FBgn0039044 FBgn0001224
FBgn0039044 FBgn0039923
FBgn0039044 FBgn0023174
FBgn0039044 FBgn0026380
FBgn0039044 FBgn0027514
FBgn0039044 FBgn0034987
FBgn0039044 FBgn0263594
FBgn0039044 FBgn0053208
FBgn0039044 FBgn0001216
FBgn0039044 FBgn0036668
FBgn0039044 FBgn0033886
FBgn0039044 FBgn0015282
FBgn0039044 FBgn0001226
FBgn0039044 FBgn0052627
FBgn0039044 FBgn0250843
FBgn0039044 FBgn0086134
FBgn0039044 FBgn0035047
FBgn0039044 FBgn0260475
FBgn0039044 FBgn0023175
FBgn0039044 FBgn0027496
FBgn0039044 FBgn0028695
FBgn0039044 FBgn0051108
FBgn0039044 FBgn0087035
FBgn0039044 FBgn0263987
FBgn0039044 FBgn0011474
FBgn0039044 FBgn0010590
FBgn0039044 FBgn0024987
FBgn0039044 FBgn0027499
FBgn0039044 FBgn0259735
FBgn0039044 FBgn0033021
FBgn0039044 FBgn0028692
FBgn0039044 FBgn0020369
FBgn0039044 FBgn0022987
FBgn0039044 FBgn0033636
FBgn0039201 FBgn0082598
FBgn0024921 FBgn0011217
FBgn0024921 FBgn0032005
FBgn0024921 FBgn0004401
FBgn0024921 FBgn0015299
FBgn0025821 FBgn0004103
FBgn0025821 FBgn0051457
FBgn0264272 FBgn0016070
FBgn0264272 FBgn0030030
FBgn0264272 FBgn0030870
FBgn0264272 FBgn0259745
FBgn0264272 FBgn0000377
FBgn0264272 FBgn0040371
FBgn0264272 FBgn0024234
FBgn0264272 FBgn0039441
FBgn0264272 FBgn0040087
FBgn0264272 FBgn0035471
FBgn0264272 FBgn0039066
FBgn0264272 FBgn0002773
FBgn0264272 FBgn0033107
FBgn0264272 FBgn0032455
FBgn0037099 FBgn0036381
FBgn0037099 FBgn0032059
FBgn0037099 FBgn0263390
FBgn0037099 FBgn0259745
FBgn0037099 FBgn0260441
FBgn0037099 FBgn0020249
FBgn0037099 FBgn0036733
FBgn0037099 FBgn0001105
FBgn0037099 FBgn0038536
FBgn0037099 FBgn0259834
FBgn0037099 FBgn0250838
FBgn0037099 FBgn0036717
FBgn0050339 FBgn0005585
FBgn0050339 FBgn0033518
FBgn0050339 FBgn0022893
FBgn0050339 FBgn0035499
FBgn0050339 FBgn0027932
FBgn0050339 FBgn0025885
FBgn0050339 FBgn0000579
FBgn0050339 FBgn0034753
FBgn0050339 FBgn0022708
FBgn0050339 FBgn0035904
FBgn0050339 FBgn0032160
FBgn0050339 FBgn0001216
FBgn0050339 FBgn0086904
FBgn0050339 FBgn0037913
FBgn0050339 FBgn0015379
FBgn0050339 FBgn0000150
FBgn0050339 FBgn0063494
FBgn0050339 FBgn0262559
FBgn0050339 FBgn0031459
FBgn0050339 FBgn0037728
FBgn0050339 FBgn0261458
FBgn0050339 FBgn0250837
FBgn0050339 FBgn0023175
FBgn0050339 FBgn0016685
FBgn0050339 FBgn0260441
FBgn0050339 FBgn0086254
FBgn0050339 FBgn0030362
FBgn0050339 FBgn0086444
FBgn0050339 FBgn0026170
FBgn0050339 FBgn0029174
FBgn0050339 FBgn0000084
FBgn0050339 FBgn0035334
FBgn0050339 FBgn0014002
FBgn0050339 FBgn0013954
FBgn0050339 FBgn0035772
FBgn0050339 FBgn0027066
FBgn0050339 FBgn0036290
FBgn0050339 FBgn0010348
FBgn0050339 FBgn0035630
FBgn0040763 FBgn0036924
FBgn0040763 FBgn0038466
FBgn0040763 FBgn0036617
FBgn0040763 FBgn0031220
FBgn0040763 FBgn0033787
FBgn0040763 FBgn0024728
FBgn0031267 FBgn0030327
FBgn0031267 FBgn0035504
FBgn0031267 FBgn0026196
FBgn0031267 FBgn0034377
FBgn0031267 FBgn0031943
FBgn0031267 FBgn0036702
FBgn0031267 FBgn0024509
FBgn0034304 FBgn0028968
FBgn0034304 FBgn0029687
FBgn0029717 FBgn0259896
FBgn0028953 FBgn0031228
FBgn0028953 FBgn0010411
FBgn0028953 FBgn0036924
FBgn0028953 FBgn0039359
FBgn0028953 FBgn0040994
FBgn0028953 FBgn0003137
FBgn0028953 FBgn0032705
FBgn0031040 FBgn0002593
FBgn0031040 FBgn0262636
FBgn0031040 FBgn0036328
FBgn0052512 FBgn0029975
FBgn0052512 FBgn0038773
FBgn0052512 FBgn0023175
FBgn0052512 FBgn0002284
FBgn0052512 FBgn0001961
FBgn0052512 FBgn0033584
FBgn0052512 FBgn0261550
FBgn0052512 FBgn0263873
FBgn0052512 FBgn0029676
FBgn0052512 FBgn0031781
FBgn0052512 FBgn0023423
FBgn0052512 FBgn0004363
FBgn0052512 FBgn0003721
FBgn0052512 FBgn0039304
FBgn0052512 FBgn0024833
FBgn0052512 FBgn0004066
FBgn0052512 FBgn0052138
FBgn0052512 FBgn0025352
FBgn0052512 FBgn0026761
FBgn0052512 FBgn0011742
FBgn0052512 FBgn0025637
FBgn0052512 FBgn0039924
FBgn0052512 FBgn0020235
FBgn0052512 FBgn0028479
FBgn0052512 FBgn0028342
FBgn0033528 FBgn0029148
FBgn0033528 FBgn0032240
FBgn0033528 FBgn0024491
FBgn0033528 FBgn0033528
FBgn0033528 FBgn0261791
FBgn0033528 FBgn0011760
FBgn0033528 FBgn0011305
FBgn0033528 FBgn0035987
FBgn0033528 FBgn0036537
FBgn0033528 FBgn0011726
FBgn0033528 FBgn0031534
FBgn0033528 FBgn0031196
FBgn0033528 FBgn0011361
FBgn0033528 FBgn0038327
FBgn0033528 FBgn0036819
FBgn0033528 FBgn0039270
FBgn0033528 FBgn0031745
FBgn0033528 FBgn0004587
FBgn0033528 FBgn0035253
FBgn0033528 FBgn0014141
FBgn0033528 FBgn0030507
FBgn0033528 FBgn0037815
FBgn0033528 FBgn0030364
FBgn0032153 FBgn0032640
FBgn0032153 FBgn0030717
FBgn0038797 FBgn0039017
FBgn0260862 FBgn0016075
FBgn0260862 FBgn0013343
FBgn0260862 FBgn0028401
FBgn0260862 FBgn0000346
FBgn0260862 FBgn0263392
FBgn0260862 FBgn0003660
FBgn0260862 FBgn0030061
FBgn0260862 FBgn0037084
FBgn0260862 FBgn0034913
FBgn0260862 FBgn0031106
FBgn0260862 FBgn0000299
FBgn0260862 FBgn0028552
FBgn0260862 FBgn0039159
FBgn0038977 FBgn0038977
FBgn0038977 FBgn0015520
FBgn0038977 FBgn0039204
FBgn0038977 FBgn0030500
FBgn0038977 FBgn0030891
FBgn0038977 FBgn0026238
FBgn0038977 FBgn0033107
FBgn0038977 FBgn0031626
FBgn0038977 FBgn0003721
FBgn0036922 FBgn0032640
FBgn0035756 FBgn0035860
FBgn0043002 FBgn0050390
FBgn0043002 FBgn0033889
FBgn0043002 FBgn0043001
FBgn0043002 FBgn0001224
FBgn0043002 FBgn0028479
FBgn0043002 FBgn0024285
FBgn0038118 FBgn0001225
FBgn0000237 FBgn0004569
FBgn0040850 FBgn0000556
FBgn0031313 FBgn0016075
FBgn0031313 FBgn0035499
FBgn0031313 FBgn0028473
FBgn0031313 FBgn0036999
FBgn0031313 FBgn0034259
FBgn0031313 FBgn0015602
FBgn0031313 FBgn0036537
FBgn0031313 FBgn0022702
FBgn0031313 FBgn0000258
FBgn0031313 FBgn0004363
FBgn0031313 FBgn0032298
FBgn0031313 FBgn0039186
FBgn0031313 FBgn0035141
FBgn0031313 FBgn0035102
FBgn0031313 FBgn0005671
FBgn0031313 FBgn0085197
FBgn0031313 FBgn0037712
FBgn0031313 FBgn0003464
FBgn0031313 FBgn0028342
FBgn0031313 FBgn0023517
FBgn0031313 FBgn0037008
FBgn0031313 FBgn0038519
FBgn0031313 FBgn0016687
FBgn0031313 FBgn0037718
FBgn0031313 FBgn0035136
FBgn0031313 FBgn0016685
FBgn0031313 FBgn0014163
FBgn0031313 FBgn0260441
FBgn0031313 FBgn0037770
FBgn0031313 FBgn0000299
FBgn0031313 FBgn0262125
FBgn0031313 FBgn0033786
FBgn0031313 FBgn0062442
FBgn0031313 FBgn0004587
FBgn0031313 FBgn0086446
FBgn0031313 FBgn0013954
FBgn0031313 FBgn0026761
FBgn0031313 FBgn0034967
FBgn0031313 FBgn0016119
FBgn0031313 FBgn0010348
FBgn0031313 FBgn0036311
FBgn0040368 FBgn0032488
FBgn0040368 FBgn0033442
FBgn0040368 FBgn0037261
FBgn0040368 FBgn0031637
FBgn0040368 FBgn0032624
FBgn0040368 FBgn0038934
FBgn0038235 FBgn0026196
FBgn0038235 FBgn0038964
FBgn0038235 FBgn0053505
FBgn0038235 FBgn0037328
FBgn0038235 FBgn0030061
FBgn0000173 FBgn0034314
FBgn0037687 FBgn0005585
FBgn0037687 FBgn0032731
FBgn0037687 FBgn0037607
FBgn0037687 FBgn0022893
FBgn0037687 FBgn0035499
FBgn0037687 FBgn0051363
FBgn0037687 FBgn0030362
FBgn0037687 FBgn0000579
FBgn0037687 FBgn0026170
FBgn0037687 FBgn0000084
FBgn0037687 FBgn0034753
FBgn0037687 FBgn0032859
FBgn0037687 FBgn0260049
FBgn0037687 FBgn0031453
FBgn0037687 FBgn0025682
FBgn0037687 FBgn0014002
FBgn0037687 FBgn0013954
FBgn0037687 FBgn0011742
FBgn0037687 FBgn0000150
FBgn0037687 FBgn0011570
FBgn0037687 FBgn0011661
FBgn0037687 FBgn0250843
FBgn0260648 FBgn0035987
FBgn0260648 FBgn0086783
FBgn0260648 FBgn0037815
FBgn0027083 FBgn0010412
FBgn0027083 FBgn0033741
FBgn0027083 FBgn0033039
FBgn0027083 FBgn0037610
FBgn0027083 FBgn0040308
FBgn0027083 FBgn0040286
FBgn0027083 FBgn0038473
FBgn0027083 FBgn0004587
FBgn0027083 FBgn0030061
FBgn0027083 FBgn0034361
FBgn0027083 FBgn0015520
FBgn0027083 FBgn0011742
FBgn0027083 FBgn0002736
FBgn0027083 FBgn0030322
FBgn0027083 FBgn0003022
FBgn0027083 FBgn0039229
FBgn0027083 FBgn0260456
FBgn0027083 FBgn0011570
FBgn0027083 FBgn0260648
FBgn0027083 FBgn0030364
FBgn0023213 FBgn0261619
FBgn0030365 FBgn0035136
FBgn0030365 FBgn0015019
FBgn0030365 FBgn0030086
FBgn0030365 FBgn0037632
FBgn0030365 FBgn0037712
FBgn0030365 FBgn0039558
FBgn0030365 FBgn0027329
FBgn0030365 FBgn0033342
FBgn0032483 FBgn0025724
FBgn0032483 FBgn0015600
FBgn0032483 FBgn0037225
FBgn0032483 FBgn0032492
FBgn0032483 FBgn0250789
FBgn0032483 FBgn0032446
FBgn0032483 FBgn0026147
FBgn0032483 FBgn0011715
FBgn0032483 FBgn0039713
FBgn0032483 FBgn0026207
FBgn0032483 FBgn0030748
FBgn0032483 FBgn0030278
FBgn0032483 FBgn0032763
FBgn0032483 FBgn0003887
FBgn0032483 FBgn0033787
FBgn0051245 FBgn0015803
FBgn0039172 FBgn0011742
FBgn0039172 FBgn0004167
FBgn0039172 FBgn0250789
FBgn0039172 FBgn0032731
FBgn0039172 FBgn0034361
FBgn0039172 FBgn0032859
FBgn0034437 FBgn0035982
FBgn0034437 FBgn0037537
FBgn0262524 FBgn0004907
FBgn0262524 FBgn0017551
FBgn0004858 FBgn0031579
FBgn0004858 FBgn0002962
FBgn0004858 FBgn0036277
FBgn0004858 FBgn0032240
FBgn0004858 FBgn0035792
FBgn0004858 FBgn0022943
FBgn0004858 FBgn0011760
FBgn0004858 FBgn0036999
FBgn0004858 FBgn0035720
FBgn0004858 FBgn0022942
FBgn0004858 FBgn0000258
FBgn0004858 FBgn0250746
FBgn0004858 FBgn0032671
FBgn0004858 FBgn0033787
FBgn0004858 FBgn0085384
FBgn0004858 FBgn0033378
FBgn0004858 FBgn0032298
FBgn0004858 FBgn0040900
FBgn0004858 FBgn0035141
FBgn0004858 FBgn0033883
FBgn0004858 FBgn0025352
FBgn0004858 FBgn0029885
FBgn0004858 FBgn0030400
FBgn0004858 FBgn0038852
FBgn0004858 FBgn0260648
FBgn0004858 FBgn0003002
FBgn0004858 FBgn0027572
FBgn0004858 FBgn0038989
FBgn0004858 FBgn0013770
FBgn0004858 FBgn0027359
FBgn0004858 FBgn0036617
FBgn0004858 FBgn0027835
FBgn0004858 FBgn0034879
FBgn0004858 FBgn0261791
FBgn0004858 FBgn0260441
FBgn0004858 FBgn0038159
FBgn0004858 FBgn0004638
FBgn0004858 FBgn0032679
FBgn0004858 FBgn0051973
FBgn0004858 FBgn0051075
FBgn0004858 FBgn0030944
FBgn0004858 FBgn0035213
FBgn0004858 FBgn0004167
FBgn0004858 FBgn0045862
FBgn0004858 FBgn0000100
FBgn0004858 FBgn0003449
FBgn0004858 FBgn0034361
FBgn0004858 FBgn0004587
FBgn0004858 FBgn0041188
FBgn0004858 FBgn0037139
FBgn0004858 FBgn0023167
FBgn0004858 FBgn0030435
FBgn0004858 FBgn0261789
FBgn0004858 FBgn0037815
FBgn0004858 FBgn0030364
FBgn0260467 FBgn0036462
FBgn0260467 FBgn0016075
FBgn0260467 FBgn0039186
FBgn0260467 FBgn0263392
FBgn0260467 FBgn0036035
FBgn0260467 FBgn0004587
FBgn0260467 FBgn0011305
FBgn0260467 FBgn0035393
FBgn0260467 FBgn0015521
FBgn0260467 FBgn0030479
FBgn0260467 FBgn0000299
FBgn0260467 FBgn0037815
FBgn0260467 FBgn0005649
FBgn0260467 FBgn0034915
FBgn0260467 FBgn0039159
FBgn0032346 FBgn0039183
FBgn0032346 FBgn0034879
FBgn0032346 FBgn0036853
FBgn0032346 FBgn0033741
FBgn0032346 FBgn0051363
FBgn0032346 FBgn0035987
FBgn0032346 FBgn0263350
FBgn0032346 FBgn0036537
FBgn0032346 FBgn0038269
FBgn0032346 FBgn0037610
FBgn0032346 FBgn0000100
FBgn0032346 FBgn0032487
FBgn0032346 FBgn0025716
FBgn0032346 FBgn0026083
FBgn0032346 FBgn0024183
FBgn0032346 FBgn0030061
FBgn0032346 FBgn0041188
FBgn0032346 FBgn0027338
FBgn0032346 FBgn0039229
FBgn0032346 FBgn0025366
FBgn0032346 FBgn0037549
FBgn0032346 FBgn0030479
FBgn0032346 FBgn0037815
FBgn0032346 FBgn0260648
FBgn0032346 FBgn0037008
FBgn0032346 FBgn0034065
FBgn0027329 FBgn0086129
FBgn0027329 FBgn0034654
FBgn0027329 FBgn0036462
FBgn0027329 FBgn0261800
FBgn0027329 FBgn0030086
FBgn0027329 FBgn0036990
FBgn0027329 FBgn0010621
FBgn0027329 FBgn0037377
FBgn0027329 FBgn0037330
FBgn0027329 FBgn0033787
FBgn0027329 FBgn0033342
FBgn0027329 FBgn0001995
FBgn0027329 FBgn0031143
FBgn0027329 FBgn0034893
FBgn0027329 FBgn0033889
FBgn0027329 FBgn0000100
FBgn0027329 FBgn0032236
FBgn0027329 FBgn0035102
FBgn0027329 FBgn0015019
FBgn0027329 FBgn0036096
FBgn0027329 FBgn0042127
FBgn0027329 FBgn0034361
FBgn0027329 FBgn0037632
FBgn0027329 FBgn0030142
FBgn0027329 FBgn0036135
FBgn0027329 FBgn0027084
FBgn0027329 FBgn0033902
FBgn0027329 FBgn0039336
FBgn0027329 FBgn0037008
FBgn0014029 FBgn0029113
FBgn0014029 FBgn0029676
FBgn0014029 FBgn0040466
FBgn0014029 FBgn0039875
FBgn0014029 FBgn0031878
FBgn0033340 FBgn0034915
FBgn0261111 FBgn0011742
FBgn0261111 FBgn0039229
FBgn0261111 FBgn0001224
FBgn0261111 FBgn0003721
FBgn0261111 FBgn0032859
FBgn0029987 FBgn0038373
FBgn0053865 FBgn0261823
FBgn0030347 FBgn0035102
FBgn0030347 FBgn0033527
FBgn0030347 FBgn0033926
FBgn0030347 FBgn0003748
FBgn0030347 FBgn0038321
FBgn0030347 FBgn0031143
FBgn0030347 FBgn0030881
FBgn0030928 FBgn0034258
FBgn0030928 FBgn0038535
FBgn0030928 FBgn0037607
FBgn0030928 FBgn0001230
FBgn0030928 FBgn0015521
FBgn0030928 FBgn0004924
FBgn0030928 FBgn0038369
FBgn0030928 FBgn0033787
FBgn0030928 FBgn0032859
FBgn0030928 FBgn0038275
FBgn0030928 FBgn0039186
FBgn0030928 FBgn0035102
FBgn0030928 FBgn0032236
FBgn0030928 FBgn0033699
FBgn0030928 FBgn0033902
FBgn0030928 FBgn0031437
FBgn0030928 FBgn0034933
FBgn0030928 FBgn0037008
FBgn0030928 FBgn0034654
FBgn0030928 FBgn0261800
FBgn0030928 FBgn0036147
FBgn0030928 FBgn0030114
FBgn0030928 FBgn0014455
FBgn0030928 FBgn0001961
FBgn0030928 FBgn0037121
FBgn0030928 FBgn0029093
FBgn0030928 FBgn0037279
FBgn0030928 FBgn0026170
FBgn0030928 FBgn0014075
FBgn0030928 FBgn0031286
FBgn0030928 FBgn0037994
FBgn0030928 FBgn0025582
FBgn0030928 FBgn0035591
FBgn0030928 FBgn0034361
FBgn0030928 FBgn0013954
FBgn0030928 FBgn0261445
FBgn0030928 FBgn0011742
FBgn0030928 FBgn0025637
FBgn0030928 FBgn0011570
FBgn0030928 FBgn0010348
FBgn0030928 FBgn0036258
FBgn0010894 FBgn0020299
FBgn0022338 FBgn0022338
FBgn0038246 FBgn0035691
FBgn0038246 FBgn0039141
FBgn0038246 FBgn0010217
FBgn0038246 FBgn0046114
FBgn0038246 FBgn0034923
FBgn0038246 FBgn0033867
FBgn0086657 FBgn0260635
FBgn0032870 FBgn0035102
FBgn0032870 FBgn0261593
FBgn0032870 FBgn0030362
FBgn0032870 FBgn0013954
FBgn0032870 FBgn0023212
FBgn0032870 FBgn0029093
FBgn0032870 FBgn0262559
FBgn0032870 FBgn0037815
FBgn0032870 FBgn0028342
FBgn0032870 FBgn0035334
FBgn0035482 FBgn0030744
FBgn0035482 FBgn0262975
FBgn0035482 FBgn0000064
FBgn0260634 FBgn0003392
FBgn0260634 FBgn0036612
FBgn0260634 FBgn0035792
FBgn0260634 FBgn0036617
FBgn0260634 FBgn0030391
FBgn0260634 FBgn0036589
FBgn0260634 FBgn0036697
FBgn0260634 FBgn0035499
FBgn0260634 FBgn0010019
FBgn0260634 FBgn0051973
FBgn0260634 FBgn0029093
FBgn0260634 FBgn0036952
FBgn0260634 FBgn0036821
FBgn0260634 FBgn0058160
FBgn0260634 FBgn0033732
FBgn0260634 FBgn0000405
FBgn0260634 FBgn0039972
FBgn0260634 FBgn0016038
FBgn0260634 FBgn0035065
FBgn0260634 FBgn0086472
FBgn0260634 FBgn0013305
FBgn0260634 FBgn0038958
FBgn0260634 FBgn0037139
FBgn0260634 FBgn0035033
FBgn0260634 FBgn0036924
FBgn0260634 FBgn0034514
FBgn0260634 FBgn0012042
FBgn0260634 FBgn0003074
FBgn0260634 FBgn0250848
FBgn0035231 FBgn0034398
FBgn0035231 FBgn0014868
FBgn0035231 FBgn0004907
FBgn0035231 FBgn0037607
FBgn0035231 FBgn0014189
FBgn0035231 FBgn0027932
FBgn0035231 FBgn0263598
FBgn0035231 FBgn0004363
FBgn0035231 FBgn0028577
FBgn0035231 FBgn0016700
FBgn0035231 FBgn0041342
FBgn0035231 FBgn0039635
FBgn0035231 FBgn0015622
FBgn0035231 FBgn0001216
FBgn0035231 FBgn0025352
FBgn0035231 FBgn0030993
FBgn0035231 FBgn0011227
FBgn0035231 FBgn0020235
FBgn0035231 FBgn0035811
FBgn0035231 FBgn0014163
FBgn0035231 FBgn0053303
FBgn0035231 FBgn0004888
FBgn0035231 FBgn0011745
FBgn0035231 FBgn0033204
FBgn0035231 FBgn0029687
FBgn0035231 FBgn0032833
FBgn0035231 FBgn0261593
FBgn0035231 FBgn0026761
FBgn0035231 FBgn0050489
FBgn0035231 FBgn0027066
FBgn0035231 FBgn0021795
FBgn0035231 FBgn0014010
FBgn0035231 FBgn0261396
FBgn0035231 FBgn0002031
FBgn0035231 FBgn0028479
FBgn0035231 FBgn0033926
FBgn0051869 FBgn0259481
FBgn0051869 FBgn0032812
FBgn0051869 FBgn0036274
FBgn0051869 FBgn0264291
FBgn0051869 FBgn0050263
FBgn0036804 FBgn0020618
FBgn0036804 FBgn0010265
FBgn0036804 FBgn0261599
FBgn0036804 FBgn0003274
FBgn0036804 FBgn0037555
FBgn0036804 FBgn0040670
FBgn0036804 FBgn0004177
FBgn0036804 FBgn0000355
FBgn0036804 FBgn0031844
FBgn0036804 FBgn0013746
FBgn0036804 FBgn0037116
FBgn0036804 FBgn0041707
FBgn0036804 FBgn0000150
FBgn0036804 FBgn0036007
FBgn0036804 FBgn0023526
FBgn0036804 FBgn0011659
FBgn0036804 FBgn0030449
FBgn0010341 FBgn0086356
FBgn0010341 FBgn0025743
FBgn0010341 FBgn0023081
FBgn0010341 FBgn0026192
FBgn0010341 FBgn0014001
FBgn0031856 FBgn0040346
FBgn0031856 FBgn0033867
FBgn0031856 FBgn0040371
FBgn0031856 FBgn0036423
FBgn0031856 FBgn0030507
FBgn0031856 FBgn0011661
FBgn0031856 FBgn0039757
FBgn0031856 FBgn0030679
FBgn0031856 FBgn0031626
FBgn0031856 FBgn0032401
FBgn0030786 FBgn0016075
FBgn0030786 FBgn0039186
FBgn0030786 FBgn0035591
FBgn0030786 FBgn0035102
FBgn0030786 FBgn0261800
FBgn0030786 FBgn0001216
FBgn0030786 FBgn0000810
FBgn0030786 FBgn0263392
FBgn0030786 FBgn0029833
FBgn0030786 FBgn0003022
FBgn0030786 FBgn0015521
FBgn0030786 FBgn0053825
FBgn0030786 FBgn0036537
FBgn0030786 FBgn0011570
FBgn0030786 FBgn0000299
FBgn0030786 FBgn0033787
FBgn0029979 FBgn0259242
FBgn0032407 FBgn0029594
FBgn0032407 FBgn0029765
FBgn0032407 FBgn0011556
FBgn0032407 FBgn0032988
FBgn0032407 FBgn0034432
FBgn0032407 FBgn0022942
FBgn0032407 FBgn0034145
FBgn0032407 FBgn0034091
FBgn0032407 FBgn0051211
FBgn0032407 FBgn0031414
FBgn0032407 FBgn0035876
FBgn0032407 FBgn0015299
FBgn0032407 FBgn0260749
FBgn0032407 FBgn0032444
FBgn0032407 FBgn0033812
FBgn0032407 FBgn0036566
FBgn0033875 FBgn0020618
FBgn0033875 FBgn0035390
FBgn0033875 FBgn0036828
FBgn0033875 FBgn0024227
FBgn0033875 FBgn0034290
FBgn0033875 FBgn0033590
FBgn0033875 FBgn0029082
FBgn0033875 FBgn0029131
FBgn0033875 FBgn0037544
FBgn0033875 FBgn0027512
FBgn0033875 FBgn0036110
FBgn0033875 FBgn0000250
FBgn0033875 FBgn0003502
FBgn0033875 FBgn0259233
FBgn0033875 FBgn0262116
FBgn0033875 FBgn0033873
FBgn0033875 FBgn0035931
FBgn0033875 FBgn0034743
FBgn0033875 FBgn0033820
FBgn0033875 FBgn0010300
FBgn0033875 FBgn0038509
FBgn0033875 FBgn0035203
FBgn0033875 FBgn0033970
FBgn0033875 FBgn0033191
FBgn0033875 FBgn0034229
FBgn0033875 FBgn0038948
FBgn0014006 FBgn0029861
FBgn0035153 FBgn0034258
FBgn0035153 FBgn0005427
FBgn0035153 FBgn0038535
FBgn0035153 FBgn0035136
FBgn0035153 FBgn0085432
FBgn0035153 FBgn0260962
FBgn0035153 FBgn0004363
FBgn0031707 FBgn0034654
FBgn0031707 FBgn0024432
FBgn0031707 FBgn0005585
FBgn0031707 FBgn0003654
FBgn0031707 FBgn0034398
FBgn0031707 FBgn0034258
FBgn0031707 FBgn0038989
FBgn0031707 FBgn0032198
FBgn0031707 FBgn0016685
FBgn0031707 FBgn0000308
FBgn0031707 FBgn0030114
FBgn0031707 FBgn0014163
FBgn0031707 FBgn0035499
FBgn0031707 FBgn0011760
FBgn0031707 FBgn0027932
FBgn0031707 FBgn0000084
FBgn0031707 FBgn0039110
FBgn0031707 FBgn0037994
FBgn0031707 FBgn0025582
FBgn0031707 FBgn0000100
FBgn0031707 FBgn0024196
FBgn0031707 FBgn0037270
FBgn0031707 FBgn0026761
FBgn0031707 FBgn0037913
FBgn0031707 FBgn0000150
FBgn0031707 FBgn0033902
FBgn0031707 FBgn0027084
FBgn0031707 FBgn0036290
FBgn0031707 FBgn0261955
FBgn0031707 FBgn0036258
FBgn0031707 FBgn0031459
FBgn0015907 FBgn0261552
FBgn0013272 FBgn0040228
FBgn0027885 FBgn0014189
FBgn0027885 FBgn0263198
FBgn0034933 FBgn0011277
FBgn0034933 FBgn0035702
FBgn0033538 FBgn0000377
FBgn0033538 FBgn0003896
FBgn0033538 FBgn0040371
FBgn0033538 FBgn0036274
FBgn0033538 FBgn0030364
FBgn0013733 FBgn0038546
FBgn0013733 FBgn0040087
FBgn0013733 FBgn0040208
FBgn0036597 FBgn0034258
FBgn0036597 FBgn0038989
FBgn0036597 FBgn0013770
FBgn0036597 FBgn0261800
FBgn0036597 FBgn0263392
FBgn0036597 FBgn0263603
FBgn0036597 FBgn0263863
FBgn0036597 FBgn0023212
FBgn0036597 FBgn0035720
FBgn0036597 FBgn0011305
FBgn0036597 FBgn0262735
FBgn0036597 FBgn0037770
FBgn0036597 FBgn0033879
FBgn0036597 FBgn0038275
FBgn0036597 FBgn0015331
FBgn0036597 FBgn0025582
FBgn0036597 FBgn0035213
FBgn0036597 FBgn0039635
FBgn0036597 FBgn0037270
FBgn0036597 FBgn0004587
FBgn0036597 FBgn0036733
FBgn0036597 FBgn0027084
FBgn0036597 FBgn0033902
FBgn0036597 FBgn0035016
FBgn0036597 FBgn0036258
FBgn0011676 FBgn0038964
FBgn0011676 FBgn0004907
FBgn0011676 FBgn0027548
FBgn0011676 FBgn0004103
FBgn0011676 FBgn0053087
FBgn0011676 FBgn0028687
FBgn0011676 FBgn0011703
FBgn0011676 FBgn0026196
FBgn0011676 FBgn0034259
FBgn0011676 FBgn0001224
FBgn0011676 FBgn0004363
FBgn0011676 FBgn0033160
FBgn0011676 FBgn0030322
FBgn0011676 FBgn0023517
FBgn0011676 FBgn0250814
FBgn0011676 FBgn0029148
FBgn0011676 FBgn0013675
FBgn0011676 FBgn0038810
FBgn0011676 FBgn0039977
FBgn0011676 FBgn0011676
FBgn0011676 FBgn0033889
FBgn0011676 FBgn0025716
FBgn0011676 FBgn0026083
FBgn0011676 FBgn0034361
FBgn0011676 FBgn0023167
FBgn0011676 FBgn0011742
FBgn0011676 FBgn0021795
FBgn0011676 FBgn0027066
FBgn0011676 FBgn0011570
FBgn0011676 FBgn0030479
FBgn0011676 FBgn0010348
FBgn0011676 FBgn0022268
FBgn0011676 FBgn0086683
FBgn0011676 FBgn0004636
FBgn0031749 FBgn0011742
FBgn0031749 FBgn0033540
FBgn0031749 FBgn0001216
FBgn0031749 FBgn0031143
FBgn0001200 FBgn0011604
FBgn0001200 FBgn0012042
FBgn0001200 FBgn0010355
FBgn0001200 FBgn0003525
FBgn0035035 FBgn0005585
FBgn0035035 FBgn0027605
FBgn0035035 FBgn0016075
FBgn0035035 FBgn0260439
FBgn0035035 FBgn0038535
FBgn0035035 FBgn0037607
FBgn0035035 FBgn0021761
FBgn0035035 FBgn0015278
FBgn0035035 FBgn0003071
FBgn0035035 FBgn0035499
FBgn0035035 FBgn0033205
FBgn0035035 FBgn0026409
FBgn0035035 FBgn0025885
FBgn0035035 FBgn0039130
FBgn0035035 FBgn0027291
FBgn0035035 FBgn0015283
FBgn0035035 FBgn0003189
FBgn0035035 FBgn0033039
FBgn0035035 FBgn0002069
FBgn0035035 FBgn0015622
FBgn0035035 FBgn0025352
FBgn0035035 FBgn0037632
FBgn0035035 FBgn0003607
FBgn0035035 FBgn0040237
FBgn0035035 FBgn0035811
FBgn0035035 FBgn0039955
FBgn0035035 FBgn0261014
FBgn0035035 FBgn0001114
FBgn0035035 FBgn0033482
FBgn0035035 FBgn0030086
FBgn0035035 FBgn0014163
FBgn0035035 FBgn0053303
FBgn0035035 FBgn0002780
FBgn0035035 FBgn0010516
FBgn0035035 FBgn0039302
FBgn0035035 FBgn0029093
FBgn0035035 FBgn0037770
FBgn0035035 FBgn0000299
FBgn0035035 FBgn0034245
FBgn0035035 FBgn0033342
FBgn0035035 FBgn0025678
FBgn0035035 FBgn0004167
FBgn0035035 FBgn0027568
FBgn0035035 FBgn0026252
FBgn0035035 FBgn0040091
FBgn0035035 FBgn0025682
FBgn0035035 FBgn0015019
FBgn0035035 FBgn0028684
FBgn0035035 FBgn0261593
FBgn0035035 FBgn0004587
FBgn0035035 FBgn0039580
FBgn0035035 FBgn0034277
FBgn0035035 FBgn0031497
FBgn0035035 FBgn0032746
FBgn0035035 FBgn0038271
FBgn0035035 FBgn0035872
FBgn0035035 FBgn0000319
FBgn0035035 FBgn0029975
FBgn0035035 FBgn0029118
FBgn0035035 FBgn0250789
FBgn0035035 FBgn0010412
FBgn0035035 FBgn0037894
FBgn0035035 FBgn0022893
FBgn0035035 FBgn0036515
FBgn0035035 FBgn0014189
FBgn0035035 FBgn0008635
FBgn0035035 FBgn0028687
FBgn0035035 FBgn0031643
FBgn0035035 FBgn0005674
FBgn0035035 FBgn0263598
FBgn0035035 FBgn0011828
FBgn0035035 FBgn0032456
FBgn0035035 FBgn0030482
FBgn0035035 FBgn0027580
FBgn0035035 FBgn0020236
FBgn0035035 FBgn0020370
FBgn0035035 FBgn0087013
FBgn0035035 FBgn0035147
FBgn0035035 FBgn0033529
FBgn0035035 FBgn0015282
FBgn0035035 FBgn0024556
FBgn0035035 FBgn0086904
FBgn0035035 FBgn0032444
FBgn0035035 FBgn0033246
FBgn0035035 FBgn0262126
FBgn0035035 FBgn0250814
FBgn0035035 FBgn0011823
FBgn0035035 FBgn0023175
FBgn0035035 FBgn0261800
FBgn0035035 FBgn0015929
FBgn0035035 FBgn0027835
FBgn0035035 FBgn0028695
FBgn0035035 FBgn0004132
FBgn0035035 FBgn0023143
FBgn0035035 FBgn0026170
FBgn0035035 FBgn0032393
FBgn0035035 FBgn0028691
FBgn0035035 FBgn0000100
FBgn0035035 FBgn0027571
FBgn0035035 FBgn0016983
FBgn0035035 FBgn0263120
FBgn0035035 FBgn0035600
FBgn0035035 FBgn0027338
FBgn0035035 FBgn0050489
FBgn0035035 FBgn0000261
FBgn0035035 FBgn0010348
FBgn0035035 FBgn0027329
FBgn0016797 FBgn0029830
FBgn0031335 FBgn0016687
FBgn0031335 FBgn0024432
FBgn0031335 FBgn0033972
FBgn0031335 FBgn0036366
FBgn0031335 FBgn0243516
FBgn0031335 FBgn0260441
FBgn0031335 FBgn0032906
FBgn0031335 FBgn0037719
FBgn0031335 FBgn0033998
FBgn0031335 FBgn0031781
FBgn0031335 FBgn0033879
FBgn0031335 FBgn0030734
FBgn0031335 FBgn0004177
FBgn0031335 FBgn0038369
FBgn0031335 FBgn0032859
FBgn0031335 FBgn0010328
FBgn0031335 FBgn0031057
FBgn0031335 FBgn0037687
FBgn0031335 FBgn0030322
FBgn0031335 FBgn0011742
FBgn0031335 FBgn0011570
FBgn0031335 FBgn0026878
FBgn0031335 FBgn0039019
FBgn0031335 FBgn0034543
FBgn0051658 FBgn0020240
FBgn0051658 FBgn0013275
FBgn0051658 FBgn0035725
FBgn0051658 FBgn0001224
FBgn0051658 FBgn0001230
FBgn0011703 FBgn0015331
FBgn0011703 FBgn0037551
FBgn0011703 FBgn0011704
FBgn0011703 FBgn0003346
FBgn0011703 FBgn0016685
FBgn0011703 FBgn0036030
FBgn0011703 FBgn0014455
FBgn0011703 FBgn0260441
FBgn0011703 FBgn0035147
FBgn0011703 FBgn0260962
FBgn0011703 FBgn0010348
FBgn0000543 FBgn0004864
FBgn0000543 FBgn0029676
FBgn0000543 FBgn0039566
FBgn0000543 FBgn0036771
FBgn0000543 FBgn0263599
FBgn0000543 FBgn0033688
FBgn0031637 FBgn0034258
FBgn0031637 FBgn0029148
FBgn0031637 FBgn0035102
FBgn0031637 FBgn0037270
FBgn0031637 FBgn0002780
FBgn0031637 FBgn0037121
FBgn0031637 FBgn0036258
FBgn0031637 FBgn0037815
FBgn0261885 FBgn0261885
FBgn0033423 FBgn0037818
FBgn0033423 FBgn0052263
FBgn0033423 FBgn0015521
FBgn0033423 FBgn0031951
FBgn0029006 FBgn0052344
FBgn0029006 FBgn0021995
FBgn0029006 FBgn0027548
FBgn0029006 FBgn0011692
FBgn0029006 FBgn0033741
FBgn0029006 FBgn0011760
FBgn0029006 FBgn0039566
FBgn0029006 FBgn0037610
FBgn0029006 FBgn0034401
FBgn0029006 FBgn0263599
FBgn0029006 FBgn0037270
FBgn0029006 FBgn0004913
FBgn0029006 FBgn0033902
FBgn0029006 FBgn0000711
FBgn0029006 FBgn0004889
FBgn0029006 FBgn0004227
FBgn0029006 FBgn0086129
FBgn0029006 FBgn0036450
FBgn0029006 FBgn0034654
FBgn0029006 FBgn0029148
FBgn0029006 FBgn0004419
FBgn0029006 FBgn0262114
FBgn0029006 FBgn0035571
FBgn0029006 FBgn0031883
FBgn0029006 FBgn0263350
FBgn0029006 FBgn0260936
FBgn0029006 FBgn0003559
FBgn0029006 FBgn0004167
FBgn0029006 FBgn0023172
FBgn0029006 FBgn0028700
FBgn0029006 FBgn0033688
FBgn0029006 FBgn0030808
FBgn0029006 FBgn0002645
FBgn0029006 FBgn0027066
FBgn0029006 FBgn0028479
FBgn0029006 FBgn0259785
FBgn0029006 FBgn0010412
FBgn0029006 FBgn0020660
FBgn0029006 FBgn0010339
FBgn0029006 FBgn0005674
FBgn0029006 FBgn0026196
FBgn0029006 FBgn0033998
FBgn0029006 FBgn0035720
FBgn0029006 FBgn0025571
FBgn0029006 FBgn0033160
FBgn0029006 FBgn0038275
FBgn0029006 FBgn0038473
FBgn0029006 FBgn0027836
FBgn0029006 FBgn0032919
FBgn0029006 FBgn0001986
FBgn0029006 FBgn0250850
FBgn0029006 FBgn0035424
FBgn0029006 FBgn0027496
FBgn0029006 FBgn0027835
FBgn0029006 FBgn0010909
FBgn0029006 FBgn0263197
FBgn0029006 FBgn0038810
FBgn0029006 FBgn0032393
FBgn0029006 FBgn0033889
FBgn0029006 FBgn0000100
FBgn0029006 FBgn0026083
FBgn0029006 FBgn0041188
FBgn0029006 FBgn0015520
FBgn0029006 FBgn0029766
FBgn0029006 FBgn0039229
FBgn0029006 FBgn0027084
FBgn0029006 FBgn0037549
FBgn0029006 FBgn0035868
FBgn0029006 FBgn0262614
FBgn0261064 FBgn0031069
FBgn0261064 FBgn0261397
FBgn0261064 FBgn0039765
FBgn0261064 FBgn0015584
FBgn0261064 FBgn0033471
FBgn0261064 FBgn0030061
FBgn0261064 FBgn0030792
FBgn0261064 FBgn0064225
FBgn0261064 FBgn0002622
FBgn0261064 FBgn0014028
FBgn0261064 FBgn0001120
FBgn0036441 FBgn0015615
FBgn0036441 FBgn0000228
FBgn0036441 FBgn0030583
FBgn0036441 FBgn0002924
FBgn0036441 FBgn0035059
FBgn0036441 FBgn0032925
FBgn0036441 FBgn0042213
FBgn0036441 FBgn0032293
FBgn0036441 FBgn0262714
FBgn0036441 FBgn0262116
FBgn0036441 FBgn0036819
FBgn0036441 FBgn0013343
FBgn0036441 FBgn0026207
FBgn0036441 FBgn0050077
FBgn0036441 FBgn0034697
FBgn0036441 FBgn0021825
FBgn0036441 FBgn0034377
FBgn0036441 FBgn0032768
FBgn0036441 FBgn0026582
FBgn0030717 FBgn0032731
FBgn0030717 FBgn0031781
FBgn0030717 FBgn0001224
FBgn0030717 FBgn0038369
FBgn0030717 FBgn0032859
FBgn0030717 FBgn0001961
FBgn0000394 FBgn0086129
FBgn0000394 FBgn0002783
FBgn0000394 FBgn0010412
FBgn0000394 FBgn0263512
FBgn0000394 FBgn0263392
FBgn0000394 FBgn0260441
FBgn0000394 FBgn0035720
FBgn0000394 FBgn0015521
FBgn0000394 FBgn0003942
FBgn0000394 FBgn0031781
FBgn0000394 FBgn0250823
FBgn0000394 FBgn0000299
FBgn0000394 FBgn0000504
FBgn0000394 FBgn0035102
FBgn0000394 FBgn0038302
FBgn0000394 FBgn0039186
FBgn0000394 FBgn0024250
FBgn0000394 FBgn0034915
FBgn0039740 FBgn0037876
FBgn0039740 FBgn0025286
FBgn0039740 FBgn0030301
FBgn0039740 FBgn0038704
FBgn0039740 FBgn0263934
FBgn0039740 FBgn0037717
FBgn0039740 FBgn0032104
FBgn0039740 FBgn0035691
FBgn0039740 FBgn0050295
FBgn0039740 FBgn0033912
FBgn0039740 FBgn0019936
FBgn0039740 FBgn0037722
FBgn0039740 FBgn0033867
FBgn0039740 FBgn0024975
FBgn0039740 FBgn0003464
FBgn0039740 FBgn0034827
FBgn0039740 FBgn0031626
FBgn0039740 FBgn0000289
FBgn0038463 FBgn0023167
FBgn0038463 FBgn0039229
FBgn0038463 FBgn0037712
FBgn0038463 FBgn0028932
FBgn0038463 FBgn0001216
FBgn0038463 FBgn0037328
FBgn0030451 FBgn0028408
FBgn0030330 FBgn0036479
FBgn0030330 FBgn0034579
FBgn0030330 FBgn0250785
FBgn0030330 FBgn0000392
FBgn0030330 FBgn0014141
FBgn0030330 FBgn0037379
FBgn0030330 FBgn0037440
FBgn0030330 FBgn0030449
FBgn0030330 FBgn0004863
FBgn0033474 FBgn0016687
FBgn0033474 FBgn0034398
FBgn0033474 FBgn0034258
FBgn0033474 FBgn0011692
FBgn0033474 FBgn0037608
FBgn0033474 FBgn0035720
FBgn0033474 FBgn0014092
FBgn0033474 FBgn0028546
FBgn0033474 FBgn0039566
FBgn0033474 FBgn0262735
FBgn0033474 FBgn0031286
FBgn0033474 FBgn0001291
FBgn0033474 FBgn0033160
FBgn0033474 FBgn0038275
FBgn0033474 FBgn0004167
FBgn0033474 FBgn0040286
FBgn0033474 FBgn0038473
FBgn0033474 FBgn0001216
FBgn0033474 FBgn0015282
FBgn0033474 FBgn0030504
FBgn0033474 FBgn0023167
FBgn0033474 FBgn0039229
FBgn0033474 FBgn0037712
FBgn0033474 FBgn0033926
FBgn0033474 FBgn0014028
FBgn0036022 FBgn0032731
FBgn0036022 FBgn0037573
FBgn0036022 FBgn0001216
FBgn0036022 FBgn0050042
FBgn0036022 FBgn0001961
FBgn0036022 FBgn0036999
FBgn0036022 FBgn0030699
FBgn0036022 FBgn0050022
FBgn0036022 FBgn0011570
FBgn0036022 FBgn0034933
FBgn0036022 FBgn0033039
FBgn0036022 FBgn0010348
FBgn0036022 FBgn0038271
FBgn0036022 FBgn0033160
FBgn0036022 FBgn0032859
FBgn0050412 FBgn0030799
FBgn0050412 FBgn0003231
FBgn0050412 FBgn0029766
FBgn0050412 FBgn0029093
FBgn0050412 FBgn0034259
FBgn0050412 FBgn0000299
FBgn0050412 FBgn0001224
FBgn0050412 FBgn0002431
FBgn0031623 FBgn0036479
FBgn0031623 FBgn0030441
FBgn0031623 FBgn0037379
FBgn0031623 FBgn0000611
FBgn0004870 FBgn0036810
FBgn0004870 FBgn0038220
FBgn0004870 FBgn0039790
FBgn0004870 FBgn0031971
FBgn0004870 FBgn0030759
FBgn0004870 FBgn0041111
FBgn0004870 FBgn0033683
FBgn0004870 FBgn0243586
FBgn0004870 FBgn0032775
FBgn0004870 FBgn0033495
FBgn0004870 FBgn0259172
FBgn0004870 FBgn0031885
FBgn0004870 FBgn0260960
FBgn0004870 FBgn0039083
FBgn0004870 FBgn0029763
FBgn0004870 FBgn0028979
FBgn0004870 FBgn0039831
FBgn0004870 FBgn0028980
FBgn0004870 FBgn0003997
FBgn0004870 FBgn0026597
FBgn0004870 FBgn0039207
FBgn0004870 FBgn0001250
FBgn0004870 FBgn0033853
FBgn0004870 FBgn0030276
FBgn0004870 FBgn0034141
FBgn0004870 FBgn0030055
FBgn0004870 FBgn0263351
FBgn0004870 FBgn0250868
FBgn0004870 FBgn0040367
FBgn0004870 FBgn0039381
FBgn0004870 FBgn0032646
FBgn0004870 FBgn0000568
FBgn0004870 FBgn0000439
FBgn0004870 FBgn0263289
FBgn0004870 FBgn0003162
FBgn0004870 FBgn0038771
FBgn0004870 FBgn0003165
FBgn0004870 FBgn0261258
FBgn0004870 FBgn0002734
FBgn0004870 FBgn0086708
FBgn0004870 FBgn0032365
FBgn0004870 FBgn0037715
FBgn0004870 FBgn0027356
FBgn0004870 FBgn0035347
FBgn0004870 FBgn0000578
FBgn0004870 FBgn0039300
FBgn0004870 FBgn0031820
FBgn0004870 FBgn0021906
FBgn0004870 FBgn0040070
FBgn0004870 FBgn0034138
FBgn0004870 FBgn0051673
FBgn0004870 FBgn0038476
FBgn0004870 FBgn0261792
FBgn0004870 FBgn0032587
FBgn0004870 FBgn0033160
FBgn0004870 FBgn0033272
FBgn0004870 FBgn0024806
FBgn0004870 FBgn0029824
FBgn0004870 FBgn0032957
FBgn0004870 FBgn0003660
FBgn0004870 FBgn0037574
FBgn0004870 FBgn0027610
FBgn0004870 FBgn0000667
FBgn0004870 FBgn0003002
FBgn0004870 FBgn0031461
FBgn0004870 FBgn0034118
FBgn0004870 FBgn0033587
FBgn0004870 FBgn0029798
FBgn0004870 FBgn0019686
FBgn0004870 FBgn0015589
FBgn0004870 FBgn0039286
FBgn0004870 FBgn0029823
FBgn0004870 FBgn0028494
FBgn0004870 FBgn0262733
FBgn0004870 FBgn0261613
FBgn0004870 FBgn0003502
FBgn0004870 FBgn0027588
FBgn0004870 FBgn0030868
FBgn0004870 FBgn0030880
FBgn0004870 FBgn0034013
FBgn0004870 FBgn0031968
FBgn0004870 FBgn0033309
FBgn0004870 FBgn0028717
FBgn0004870 FBgn0037960
FBgn0004870 FBgn0010417
FBgn0004870 FBgn0037472
FBgn0004870 FBgn0261873
FBgn0004870 FBgn0031126
FBgn0004870 FBgn0262738
FBgn0004870 FBgn0263102
FBgn0004870 FBgn0035667
FBgn0004870 FBgn0036053
FBgn0004870 FBgn0042094
FBgn0004870 FBgn0020238
FBgn0004870 FBgn0086674
FBgn0004870 FBgn0030474
FBgn0004870 FBgn0040602
FBgn0004870 FBgn0044324
FBgn0004870 FBgn0031939
FBgn0004870 FBgn0016694
FBgn0004870 FBgn0031090
FBgn0004870 FBgn0037766
FBgn0004870 FBgn0034725
FBgn0004870 FBgn0038045
FBgn0004870 FBgn0025115
FBgn0004870 FBgn0003076
FBgn0004870 FBgn0033846
FBgn0004870 FBgn0026577
FBgn0004870 FBgn0033392
FBgn0004870 FBgn0000492
FBgn0004870 FBgn0031021
FBgn0004870 FBgn0066101
FBgn0004870 FBgn0051121
FBgn0004870 FBgn0025393
FBgn0004870 FBgn0052672
FBgn0004870 FBgn0003714
FBgn0004870 FBgn0053291
FBgn0004870 FBgn0028688
FBgn0004870 FBgn0025394
FBgn0004870 FBgn0261688
FBgn0004870 FBgn0261799
FBgn0004870 FBgn0033155
FBgn0004870 FBgn0039492
FBgn0004870 FBgn0036825
FBgn0004870 FBgn0039851
FBgn0004870 FBgn0030761
FBgn0004870 FBgn0003475
FBgn0004870 FBgn0030482
FBgn0004870 FBgn0050026
FBgn0004870 FBgn0026144
FBgn0004870 FBgn0025642
FBgn0004870 FBgn0261859
FBgn0004870 FBgn0035318
FBgn0004870 FBgn0004370
FBgn0004870 FBgn0025676
FBgn0004870 FBgn0033753
FBgn0004870 FBgn0034888
FBgn0004870 FBgn0031837
FBgn0004870 FBgn0031395
FBgn0004870 FBgn0025803
FBgn0004870 FBgn0039430
FBgn0004870 FBgn0026086
FBgn0004870 FBgn0011278
FBgn0004870 FBgn0028399
FBgn0004870 FBgn0262515
FBgn0004870 FBgn0037368
FBgn0004870 FBgn0259735
FBgn0004870 FBgn0030141
FBgn0004870 FBgn0020279
FBgn0004870 FBgn0032167
FBgn0004870 FBgn0002183
FBgn0004870 FBgn0261606
FBgn0004870 FBgn0004049
FBgn0004870 FBgn0027084
FBgn0004870 FBgn0033434
FBgn0004870 FBgn0016978
FBgn0004870 FBgn0004863
FBgn0004870 FBgn0027660
FBgn0004870 FBgn0033504
FBgn0004870 FBgn0037607
FBgn0004870 FBgn0005634
FBgn0004870 FBgn0000542
FBgn0004870 FBgn0035987
FBgn0004870 FBgn0259234
FBgn0004870 FBgn0010905
FBgn0004870 FBgn0052061
FBgn0004870 FBgn0030268
FBgn0004870 FBgn0003731
FBgn0004870 FBgn0086253
FBgn0004870 FBgn0011604
FBgn0004870 FBgn0031097
FBgn0004870 FBgn0030847
FBgn0004870 FBgn0004647
FBgn0004870 FBgn0051648
FBgn0004870 FBgn0023526
FBgn0004870 FBgn0034224
FBgn0004870 FBgn0262656
FBgn0004870 FBgn0015371
FBgn0004870 FBgn0010225
FBgn0004870 FBgn0032889
FBgn0004870 FBgn0032723
FBgn0004870 FBgn0035540
FBgn0004870 FBgn0263929
FBgn0004870 FBgn0261988
FBgn0004870 FBgn0016701
FBgn0004870 FBgn0034408
FBgn0004870 FBgn0036843
FBgn0004870 FBgn0003732
FBgn0004870 FBgn0051041
FBgn0004870 FBgn0040339
FBgn0004870 FBgn0033192
FBgn0004870 FBgn0014343
FBgn0004870 FBgn0034808
FBgn0004870 FBgn0031904
FBgn0004870 FBgn0052369
FBgn0004870 FBgn0015623
FBgn0004870 FBgn0051438
FBgn0004870 FBgn0032025
FBgn0004870 FBgn0034792
FBgn0004870 FBgn0037350
FBgn0004870 FBgn0051092
FBgn0004870 FBgn0000564
FBgn0004870 FBgn0014019
FBgn0004870 FBgn0262511
FBgn0004870 FBgn0029123
FBgn0004870 FBgn0082582
FBgn0004870 FBgn0083972
FBgn0004870 FBgn0024321
FBgn0004870 FBgn0014427
FBgn0004870 FBgn0021873
FBgn0004870 FBgn0038804
FBgn0004870 FBgn0263512
FBgn0004870 FBgn0039668
FBgn0004870 FBgn0034282
FBgn0004870 FBgn0052392
FBgn0004870 FBgn0004197
FBgn0004870 FBgn0021800
FBgn0004870 FBgn0039728
FBgn0004870 FBgn0261963
FBgn0004870 FBgn0011802
FBgn0004870 FBgn0038197
FBgn0004870 FBgn0031307
FBgn0004870 FBgn0000459
FBgn0004870 FBgn0000157
FBgn0004870 FBgn0063496
FBgn0004870 FBgn0050103
FBgn0004870 FBgn0015600
FBgn0004870 FBgn0004456
FBgn0004870 FBgn0022724
FBgn0004870 FBgn0015221
FBgn0004870 FBgn0031961
FBgn0004870 FBgn0033310
FBgn0004870 FBgn0039739
FBgn0004870 FBgn0011754
FBgn0004870 FBgn0037293
FBgn0004870 FBgn0011766
FBgn0004870 FBgn0002576
FBgn0004870 FBgn0001319
FBgn0004870 FBgn0043025
FBgn0004870 FBgn0030048
FBgn0004870 FBgn0250823
FBgn0004870 FBgn0028377
FBgn0004870 FBgn0015245
FBgn0004870 FBgn0016715
FBgn0004870 FBgn0038788
FBgn0004870 FBgn0000662
FBgn0004870 FBgn0031288
FBgn0004870 FBgn0037937
FBgn0004870 FBgn0002921
FBgn0004870 FBgn0034046
FBgn0004870 FBgn0031473
FBgn0004870 FBgn0040099
FBgn0004870 FBgn0050169
FBgn0004870 FBgn0015286
FBgn0004870 FBgn0039379
FBgn0004870 FBgn0032891
FBgn0004870 FBgn0028886
FBgn0004870 FBgn0034518
FBgn0004870 FBgn0040395
FBgn0004870 FBgn0036499
FBgn0004870 FBgn0027291
FBgn0004870 FBgn0038536
FBgn0004870 FBgn0000064
FBgn0004870 FBgn0085407
FBgn0004870 FBgn0038588
FBgn0004870 FBgn0259731
FBgn0004870 FBgn0030768
FBgn0004870 FBgn0039594
FBgn0004870 FBgn0036463
FBgn0004870 FBgn0025639
FBgn0004870 FBgn0031861
FBgn0004870 FBgn0051072
FBgn0004870 FBgn0029736
FBgn0004870 FBgn0040388
FBgn0004870 FBgn0039240
FBgn0004870 FBgn0003074
FBgn0004870 FBgn0036414
FBgn0004870 FBgn0033672
FBgn0004870 FBgn0028686
FBgn0004870 FBgn0029148
FBgn0004870 FBgn0027494
FBgn0004870 FBgn0016660
FBgn0004870 FBgn0053516
FBgn0004870 FBgn0013984
FBgn0004870 FBgn0039776
FBgn0004870 FBgn0031011
FBgn0004870 FBgn0011016
FBgn0004870 FBgn0034245
FBgn0004870 FBgn0029830
FBgn0004870 FBgn0039882
FBgn0004870 FBgn0261360
FBgn0004870 FBgn0039451
FBgn0004870 FBgn0050443
FBgn0004870 FBgn0035504
FBgn0004870 FBgn0261238
FBgn0004870 FBgn0030692
FBgn0004870 FBgn0086368
FBgn0004870 FBgn0030289
FBgn0004870 FBgn0264089
FBgn0004870 FBgn0036532
FBgn0004870 FBgn0019972
FBgn0004870 FBgn0039710
FBgn0004870 FBgn0015524
FBgn0004870 FBgn0037677
FBgn0004870 FBgn0046214
FBgn0004870 FBgn0261004
FBgn0004870 FBgn0026181
FBgn0004870 FBgn0029942
FBgn0004870 FBgn0050051
FBgn0004870 FBgn0069242
FBgn0004870 FBgn0037374
FBgn0004870 FBgn0261931
FBgn0004870 FBgn0029720
FBgn0004870 FBgn0036165
FBgn0004870 FBgn0259175
FBgn0004870 FBgn0030625
FBgn0004870 FBgn0038709
FBgn0004870 FBgn0029925
FBgn0004870 FBgn0024244
FBgn0004870 FBgn0029737
FBgn0004870 FBgn0037646
FBgn0004870 FBgn0036498
FBgn0004870 FBgn0051108
FBgn0004870 FBgn0023143
FBgn0004870 FBgn0035669
FBgn0004870 FBgn0051958
FBgn0004870 FBgn0026170
FBgn0004870 FBgn0051635
FBgn0004870 FBgn0085427
FBgn0004870 FBgn0024179
FBgn0004870 FBgn0023215
FBgn0004870 FBgn0027872
FBgn0004870 FBgn0030242
FBgn0004870 FBgn0029789
FBgn0004870 FBgn0003884
FBgn0004870 FBgn0262160
FBgn0004870 FBgn0010620
FBgn0004870 FBgn0038000
FBgn0004870 FBgn0039590
FBgn0004870 FBgn0000636
FBgn0004870 FBgn0050338
FBgn0004870 FBgn0035016
FBgn0004870 FBgn0036958
FBgn0004870 FBgn0262614
FBgn0004870 FBgn0033636
FBgn0004870 FBgn0002973
FBgn0004870 FBgn0044020
FBgn0004870 FBgn0052473
FBgn0004870 FBgn0023528
FBgn0004870 FBgn0036793
FBgn0004870 FBgn0040394
FBgn0004870 FBgn0036059
FBgn0004870 FBgn0022702
FBgn0004870 FBgn0030291
FBgn0004870 FBgn0033871
FBgn0004870 FBgn0031799
FBgn0004870 FBgn0030933
FBgn0004870 FBgn0038273
FBgn0004870 FBgn0029996
FBgn0004870 FBgn0030151
FBgn0004870 FBgn0034882
FBgn0004870 FBgn0029161
FBgn0004870 FBgn0052654
FBgn0004870 FBgn0003328
FBgn0004870 FBgn0053703
FBgn0004870 FBgn0001147
FBgn0004870 FBgn0033673
FBgn0004870 FBgn0001977
FBgn0004870 FBgn0085408
FBgn0004870 FBgn0039835
FBgn0004870 FBgn0032886
FBgn0004870 FBgn0040737
FBgn0004870 FBgn0036106
FBgn0004870 FBgn0012034
FBgn0004870 FBgn0030638
FBgn0004870 FBgn0032656
FBgn0004870 FBgn0000233
FBgn0004870 FBgn0030290
FBgn0004870 FBgn0033438
FBgn0004870 FBgn0001255
FBgn0004870 FBgn0035625
FBgn0004870 FBgn0035092
FBgn0004870 FBgn0261276
FBgn0004870 FBgn0037731
FBgn0004870 FBgn0037636
FBgn0004870 FBgn0038272
FBgn0004870 FBgn0036258
FBgn0004870 FBgn0036192
FBgn0004870 FBgn0083946
FBgn0004870 FBgn0038746
FBgn0004870 FBgn0036714
FBgn0004870 FBgn0035914
FBgn0004870 FBgn0030954
FBgn0004870 FBgn0038488
FBgn0004870 FBgn0263316
FBgn0004870 FBgn0086357
FBgn0004870 FBgn0039479
FBgn0004870 FBgn0039681
FBgn0004870 FBgn0243512
FBgn0004870 FBgn0259700
FBgn0004870 FBgn0027601
FBgn0004870 FBgn0037788
FBgn0004870 FBgn0003255
FBgn0004870 FBgn0051915
FBgn0004870 FBgn0005671
FBgn0004870 FBgn0260398
FBgn0004870 FBgn0038198
FBgn0004870 FBgn0051646
FBgn0004870 FBgn0261800
FBgn0004870 FBgn0063497
FBgn0004870 FBgn0086704
FBgn0004870 FBgn0034300
FBgn0004870 FBgn0004396
FBgn0004870 FBgn0039025
FBgn0004870 FBgn0045064
FBgn0004870 FBgn0028837
FBgn0004870 FBgn0030228
FBgn0004870 FBgn0027608
FBgn0004870 FBgn0261555
FBgn0004870 FBgn0043799
FBgn0004870 FBgn0263198
FBgn0004870 FBgn0086902
FBgn0004870 FBgn0085203
FBgn0004870 FBgn0039177
FBgn0004870 FBgn0030521
FBgn0004870 FBgn0017551
FBgn0004870 FBgn0020647
FBgn0004870 FBgn0004387
FBgn0004870 FBgn0036433
FBgn0004870 FBgn0024555
FBgn0004870 FBgn0260747
FBgn0004870 FBgn0010238
FBgn0004870 FBgn0032405
FBgn0004870 FBgn0261550
FBgn0004870 FBgn0263775
FBgn0004870 FBgn0050273
FBgn0004870 FBgn0005278
FBgn0004870 FBgn0021768
FBgn0004870 FBgn0260939
FBgn0004870 FBgn0261722
FBgn0004870 FBgn0023001
FBgn0004870 FBgn0032884
FBgn0004870 FBgn0033699
FBgn0004870 FBgn0038787
FBgn0004870 FBgn0062412
FBgn0004870 FBgn0085421
FBgn0004870 FBgn0086913
FBgn0004870 FBgn0031981
FBgn0004870 FBgn0033902
FBgn0004870 FBgn0010379
FBgn0004870 FBgn0032123
FBgn0004870 FBgn0037676
FBgn0004870 FBgn0038286
FBgn0004870 FBgn0023388
FBgn0004870 FBgn0031458
FBgn0004870 FBgn0027567
FBgn0004870 FBgn0054054
FBgn0004870 FBgn0001257
FBgn0004870 FBgn0036678
FBgn0004870 FBgn0014163
FBgn0004870 FBgn0052521
FBgn0004870 FBgn0010651
FBgn0004870 FBgn0031830
FBgn0004870 FBgn0013997
FBgn0004870 FBgn0038452
FBgn0004870 FBgn0262516
FBgn0004870 FBgn0025637
FBgn0004870 FBgn0035120
FBgn0004870 FBgn0011661
FBgn0004870 FBgn0027865
FBgn0004870 FBgn0032042
FBgn0004870 FBgn0028479
FBgn0004870 FBgn0027598
FBgn0004870 FBgn0034327
FBgn0004870 FBgn0001099
FBgn0004870 FBgn0010412
FBgn0004870 FBgn0033179
FBgn0004870 FBgn0028473
FBgn0004870 FBgn0025571
FBgn0004870 FBgn0037818
FBgn0004870 FBgn0000625
FBgn0004870 FBgn0087008
FBgn0004870 FBgn0004102
FBgn0004870 FBgn0030178
FBgn0004870 FBgn0039020
FBgn0004870 FBgn0051048
FBgn0004870 FBgn0035673
FBgn0004870 FBgn0261862
FBgn0004870 FBgn0010548
FBgn0004870 FBgn0259211
FBgn0004870 FBgn0003209
FBgn0004870 FBgn0038540
FBgn0004870 FBgn0262582
FBgn0004870 FBgn0263911
FBgn0004870 FBgn0036959
FBgn0004870 FBgn0033359
FBgn0004870 FBgn0039738
FBgn0004870 FBgn0035965
FBgn0004870 FBgn0264273
FBgn0004870 FBgn0028734
FBgn0004870 FBgn0032330
FBgn0004870 FBgn0037973
FBgn0004870 FBgn0041789
FBgn0004870 FBgn0260866
FBgn0004870 FBgn0031270
FBgn0004870 FBgn0005648
FBgn0004870 FBgn0037213
FBgn0004870 FBgn0028496
FBgn0004870 FBgn0032744
FBgn0004870 FBgn0036104
FBgn0004870 FBgn0038515
FBgn0004870 FBgn0034897
FBgn0004870 FBgn0010438
FBgn0004870 FBgn0015919
FBgn0004870 FBgn0261556
FBgn0004870 FBgn0020910
FBgn0004870 FBgn0037468
FBgn0004870 FBgn0053307
FBgn0004870 FBgn0034158
FBgn0004870 FBgn0036710
FBgn0004870 FBgn0000083
FBgn0004870 FBgn0034299
FBgn0004870 FBgn0038256
FBgn0004870 FBgn0016078
FBgn0004870 FBgn0261954
FBgn0004870 FBgn0013972
FBgn0004870 FBgn0005630
FBgn0004870 FBgn0029155
FBgn0004870 FBgn0037250
FBgn0004870 FBgn0002778
FBgn0004870 FBgn0035146
FBgn0004870 FBgn0029067
FBgn0004870 FBgn0038269
FBgn0004870 FBgn0036838
FBgn0004870 FBgn0000299
FBgn0004870 FBgn0032394
FBgn0004870 FBgn0085273
FBgn0004870 FBgn0035023
FBgn0004870 FBgn0039417
FBgn0004870 FBgn0038889
FBgn0004870 FBgn0002413
FBgn0004870 FBgn0261570
FBgn0004870 FBgn0045761
FBgn0004870 FBgn0039844
FBgn0004870 FBgn0261698
FBgn0004870 FBgn0086200
FBgn0004870 FBgn0023095
FBgn0004870 FBgn0030863
FBgn0004870 FBgn0003975
FBgn0004870 FBgn0000257
FBgn0004870 FBgn0030054
FBgn0004870 FBgn0003867
FBgn0004870 FBgn0259163
FBgn0004870 FBgn0036505
FBgn0004870 FBgn0063649
FBgn0004870 FBgn0039054
FBgn0004870 FBgn0037944
FBgn0004870 FBgn0013278
FBgn0004870 FBgn0003326
FBgn0004870 FBgn0025628
FBgn0004870 FBgn0028380
FBgn0004870 FBgn0031505
FBgn0004870 FBgn0030505
FBgn0004870 FBgn0038603
FBgn0004870 FBgn0001291
FBgn0004870 FBgn0003396
FBgn0004870 FBgn0033153
FBgn0004870 FBgn0034292
FBgn0004870 FBgn0052354
FBgn0004870 FBgn0010611
FBgn0004870 FBgn0011284
FBgn0004870 FBgn0044823
FBgn0004870 FBgn0037521
FBgn0004870 FBgn0035393
FBgn0004870 FBgn0034354
FBgn0004870 FBgn0040068
FBgn0004870 FBgn0028985
FBgn0004870 FBgn0083940
FBgn0004870 FBgn0030136
FBgn0004870 FBgn0033885
FBgn0004870 FBgn0260762
FBgn0004870 FBgn0031006
FBgn0004870 FBgn0032147
FBgn0004870 FBgn0263097
FBgn0004870 FBgn0261871
FBgn0004870 FBgn0035334
FBgn0004870 FBgn0010926
FBgn0004870 FBgn0029003
FBgn0004870 FBgn0003090
FBgn0004870 FBgn0026402
FBgn0004870 FBgn0004837
FBgn0004870 FBgn0010768
FBgn0004870 FBgn0002716
FBgn0004870 FBgn0020762
FBgn0004870 FBgn0034706
FBgn0004870 FBgn0032943
FBgn0004870 FBgn0028968
FBgn0004870 FBgn0086347
FBgn0004870 FBgn0031047
FBgn0004870 FBgn0040828
FBgn0004870 FBgn0032721
FBgn0004870 FBgn0034644
FBgn0004870 FBgn0027512
FBgn0004870 FBgn0053105
FBgn0004870 FBgn0034737
FBgn0004870 FBgn0030599
FBgn0004870 FBgn0067903
FBgn0004870 FBgn0052107
FBgn0004870 FBgn0259750
FBgn0004870 FBgn0003175
FBgn0004870 FBgn0032582
FBgn0004870 FBgn0010173
FBgn0004870 FBgn0037975
FBgn0004870 FBgn0023181
FBgn0004870 FBgn0032261
FBgn0004870 FBgn0086910
FBgn0004870 FBgn0026262
FBgn0004870 FBgn0261444
FBgn0004870 FBgn0029535
FBgn0004870 FBgn0038872
FBgn0004870 FBgn0259732
FBgn0004870 FBgn0086690
FBgn0004870 FBgn0017418
FBgn0004870 FBgn0260991
FBgn0004870 FBgn0010051
FBgn0004870 FBgn0052857
FBgn0004870 FBgn0262954
FBgn0004870 FBgn0034054
FBgn0004870 FBgn0035953
FBgn0004870 FBgn0038460
FBgn0004870 FBgn0011283
FBgn0004870 FBgn0000416
FBgn0004870 FBgn0039718
FBgn0004870 FBgn0031359
FBgn0004870 FBgn0031959
FBgn0004870 FBgn0038593
FBgn0004870 FBgn0033738
FBgn0004870 FBgn0028379
FBgn0004870 FBgn0013988
FBgn0004870 FBgn0028394
FBgn0004870 FBgn0050035
FBgn0004870 FBgn0034724
FBgn0004870 FBgn0043792
FBgn0004870 FBgn0038115
FBgn0004870 FBgn0001179
FBgn0004870 FBgn0086689
FBgn0004870 FBgn0063492
FBgn0004870 FBgn0031091
FBgn0004870 FBgn0053056
FBgn0004870 FBgn0261592
FBgn0004870 FBgn0031608
FBgn0004870 FBgn0010355
FBgn0004870 FBgn0031814
FBgn0004870 FBgn0035498
FBgn0004870 FBgn0050295
FBgn0004870 FBgn0053775
FBgn0004870 FBgn0000061
FBgn0004870 FBgn0038739
FBgn0004870 FBgn0261647
FBgn0004870 FBgn0051989
FBgn0004870 FBgn0003302
FBgn0004870 FBgn0003275
FBgn0004870 FBgn0051005
FBgn0004870 FBgn0001316
FBgn0004870 FBgn0038475
FBgn0004870 FBgn0031078
FBgn0004870 FBgn0037728
FBgn0004870 FBgn0003042
FBgn0004870 FBgn0029082
FBgn0004870 FBgn0036111
FBgn0004870 FBgn0052056
FBgn0004870 FBgn0262734
FBgn0004870 FBgn0039139
FBgn0004870 FBgn0030766
FBgn0004870 FBgn0000352
FBgn0004870 FBgn0051217
FBgn0004870 FBgn0010398
FBgn0004870 FBgn0031607
FBgn0004870 FBgn0026176
FBgn0004870 FBgn0025885
FBgn0004870 FBgn0003189
FBgn0004870 FBgn0051522
FBgn0004870 FBgn0028509
FBgn0004870 FBgn0032921
FBgn0004870 FBgn0086899
FBgn0004870 FBgn0030504
FBgn0004870 FBgn0010198
FBgn0004870 FBgn0014022
FBgn0004870 FBgn0038890
FBgn0004870 FBgn0026250
FBgn0004870 FBgn0035268
FBgn0004870 FBgn0010422
FBgn0004870 FBgn0034179
FBgn0004870 FBgn0038842
FBgn0004870 FBgn0037885
FBgn0004870 FBgn0038260
FBgn0004870 FBgn0040778
FBgn0004870 FBgn0002638
FBgn0004870 FBgn0035237
FBgn0004870 FBgn0044323
FBgn0004870 FBgn0015774
FBgn0004870 FBgn0054015
FBgn0004870 FBgn0046704
FBgn0004870 FBgn0051626
FBgn0004870 FBgn0037249
FBgn0004870 FBgn0052137
FBgn0004870 FBgn0050279
FBgn0004870 FBgn0013279
FBgn0004870 FBgn0053113
FBgn0004870 FBgn0051324
FBgn0004870 FBgn0038069
FBgn0004870 FBgn0052843
FBgn0004870 FBgn0086361
FBgn0004870 FBgn0037092
FBgn0004870 FBgn0030668
FBgn0004870 FBgn0030049
FBgn0004870 FBgn0023083
FBgn0004870 FBgn0034606
FBgn0004870 FBgn0010408
FBgn0004870 FBgn0003716
FBgn0004870 FBgn0035170
FBgn0004870 FBgn0035957
FBgn0004870 FBgn0030731
FBgn0004870 FBgn0015288
FBgn0004870 FBgn0031836
FBgn0004870 FBgn0261673
FBgn0004870 FBgn0052333
FBgn0004870 FBgn0052446
FBgn0004870 FBgn0025641
FBgn0004870 FBgn0262617
FBgn0004870 FBgn0003978
FBgn0004870 FBgn0039301
FBgn0004870 FBgn0039537
FBgn0004870 FBgn0040752
FBgn0004870 FBgn0036386
FBgn0004870 FBgn0002590
FBgn0004870 FBgn0029167
FBgn0004870 FBgn0085412
FBgn0004870 FBgn0036107
FBgn0004870 FBgn0036732
FBgn0004870 FBgn0024732
FBgn0004870 FBgn0085201
FBgn0004870 FBgn0050289
FBgn0004870 FBgn0002528
FBgn0004870 FBgn0262111
FBgn0004870 FBgn0036697
FBgn0004870 FBgn0042185
FBgn0004870 FBgn0034356
FBgn0004870 FBgn0085442
FBgn0004870 FBgn0013810
FBgn0004870 FBgn0010078
FBgn0004870 FBgn0003360
FBgn0004870 FBgn0262526
FBgn0004870 FBgn0263987
FBgn0004870 FBgn0032849
FBgn0004870 FBgn0003862
FBgn0004870 FBgn0032720
FBgn0004870 FBgn0083983
FBgn0004870 FBgn0003139
FBgn0004870 FBgn0035173
FBgn0004870 FBgn0261573
FBgn0004870 FBgn0038903
FBgn0004870 FBgn0014127
FBgn0004870 FBgn0031738
FBgn0004870 FBgn0036622
FBgn0004870 FBgn0261811
FBgn0004870 FBgn0030571
FBgn0004870 FBgn0035104
FBgn0004870 FBgn0001983
FBgn0004870 FBgn0039084
FBgn0004870 FBgn0031752
FBgn0004870 FBgn0051292
FBgn0004870 FBgn0016984
FBgn0004870 FBgn0040996
FBgn0004870 FBgn0035575
FBgn0004870 FBgn0002733
FBgn0004870 FBgn0038100
FBgn0004870 FBgn0263391
FBgn0004870 FBgn0036728
FBgn0004870 FBgn0013343
FBgn0004870 FBgn0026430
FBgn0004870 FBgn0036624
FBgn0004870 FBgn0039633
FBgn0004870 FBgn0035346
FBgn0004870 FBgn0027945
FBgn0004870 FBgn0013759
FBgn0004870 FBgn0261836
FBgn0004870 FBgn0011297
FBgn0004870 FBgn0031970
FBgn0004870 FBgn0027529
FBgn0004870 FBgn0031462
FBgn0004870 FBgn0035824
FBgn0004870 FBgn0039830
FBgn0004870 FBgn0038888
FBgn0004870 FBgn0038446
FBgn0004870 FBgn0032415
FBgn0004870 FBgn0052029
FBgn0004870 FBgn0033232
FBgn0004870 FBgn0032706
FBgn0004870 FBgn0263873
FBgn0004870 FBgn0030597
FBgn0004870 FBgn0028546
FBgn0004870 FBgn0053121
FBgn0004870 FBgn0000719
FBgn0004870 FBgn0040491
FBgn0004870 FBgn0034793
FBgn0004870 FBgn0262139
FBgn0004870 FBgn0035986
FBgn0004870 FBgn0051798
FBgn0004870 FBgn0039208
FBgn0004870 FBgn0025684
FBgn0004870 FBgn0035638
FBgn0004870 FBgn0261565
FBgn0004870 FBgn0005536
FBgn0004870 FBgn0003129
FBgn0004870 FBgn0038608
FBgn0004870 FBgn0036702
FBgn0004870 FBgn0034142
FBgn0004870 FBgn0020521
FBgn0004870 FBgn0034045
FBgn0004870 FBgn0000158
FBgn0004870 FBgn0032715
FBgn0004870 FBgn0025549
FBgn0004870 FBgn0259958
FBgn0004870 FBgn0035872
FBgn0004870 FBgn0039863
FBgn0004870 FBgn0032780
FBgn0004870 FBgn0035397
FBgn0004870 FBgn0053502
FBgn0004870 FBgn0061359
FBgn0004870 FBgn0026239
FBgn0004870 FBgn0032668
FBgn0004870 FBgn0051028
FBgn0004870 FBgn0034638
FBgn0004870 FBgn0051501
FBgn0004870 FBgn0025693
FBgn0004870 FBgn0033446
FBgn0004870 FBgn0005677
FBgn0004870 FBgn0259743
FBgn0004870 FBgn0035429
FBgn0004870 FBgn0004919
FBgn0004870 FBgn0261955
FBgn0004870 FBgn0053977
FBgn0004870 FBgn0038609
FBgn0004870 FBgn0033250
FBgn0004870 FBgn0034117
FBgn0004870 FBgn0035424
FBgn0004870 FBgn0261791
FBgn0004870 FBgn0039217
FBgn0004870 FBgn0000524
FBgn0004870 FBgn0019650
FBgn0004870 FBgn0051352
FBgn0004870 FBgn0038466
FBgn0004870 FBgn0085451
FBgn0004870 FBgn0036993
FBgn0004870 FBgn0029174
FBgn0004870 FBgn0032781
FBgn0004870 FBgn0263120
FBgn0004870 FBgn0037541
FBgn0004870 FBgn0039806
FBgn0004870 FBgn0085374
FBgn0004870 FBgn0036824
FBgn0004870 FBgn0063493
FBgn0004870 FBgn0036373
FBgn0004870 FBgn0038535
FBgn0004870 FBgn0085208
FBgn0004870 FBgn0034519
FBgn0004870 FBgn0033836
FBgn0004870 FBgn0032124
FBgn0004870 FBgn0036842
FBgn0004870 FBgn0031824
FBgn0004870 FBgn0263776
FBgn0004870 FBgn0005533
FBgn0004870 FBgn0004913
FBgn0004870 FBgn0260486
FBgn0004870 FBgn0052512
FBgn0004870 FBgn0039696
FBgn0004870 FBgn0040907
FBgn0004870 FBgn0037470
FBgn0004870 FBgn0029941
FBgn0004870 FBgn0036799
FBgn0004870 FBgn0066365
FBgn0004870 FBgn0036502
FBgn0004870 FBgn0028341
FBgn0004870 FBgn0000411
FBgn0004870 FBgn0004650
FBgn0004870 FBgn0051510
FBgn0004870 FBgn0037770
FBgn0004870 FBgn0037217
FBgn0004870 FBgn0038826
FBgn0004870 FBgn0259730
FBgn0004870 FBgn0001149
FBgn0004870 FBgn0032688
FBgn0004870 FBgn0001994
FBgn0004870 FBgn0011259
FBgn0004870 FBgn0003870
FBgn0004870 FBgn0038451
FBgn0004870 FBgn0037878
FBgn0004870 FBgn0011837
FBgn0004870 FBgn0051809
FBgn0004870 FBgn0026323
FBgn0004870 FBgn0010488
FBgn0004870 FBgn0052196
FBgn0004870 FBgn0031186
FBgn0004870 FBgn0000635
FBgn0004870 FBgn0000043
FBgn0004870 FBgn0000116
FBgn0004870 FBgn0024371
FBgn0004870 FBgn0030243
FBgn0004870 FBgn0028978
FBgn0004870 FBgn0017581
FBgn0004870 FBgn0054039
FBgn0004870 FBgn0027495
FBgn0004870 FBgn0019952
FBgn0004870 FBgn0001104
FBgn0004870 FBgn0004052
FBgn0004870 FBgn0030616
FBgn0004870 FBgn0003896
FBgn0004870 FBgn0037310
FBgn0004870 FBgn0004864
FBgn0004870 FBgn0259176
FBgn0004870 FBgn0038065
FBgn0004870 FBgn0032586
FBgn0004870 FBgn0035842
FBgn0004870 FBgn0259937
FBgn0004870 FBgn0260475
FBgn0004870 FBgn0027359
FBgn0004870 FBgn0039167
FBgn0004870 FBgn0031589
FBgn0004870 FBgn0085379
FBgn0004870 FBgn0261547
FBgn0004870 FBgn0032679
FBgn0004870 FBgn0027527
FBgn0004870 FBgn0038947
FBgn0004870 FBgn0035617
FBgn0004870 FBgn0024947
FBgn0004870 FBgn0039588
FBgn0004870 FBgn0036105
FBgn0004870 FBgn0033635
FBgn0004870 FBgn0003373
FBgn0004870 FBgn0030838
FBgn0004870 FBgn0013718
FBgn0004870 FBgn0025874
FBgn0004870 FBgn0040305
FBgn0004870 FBgn0030943
FBgn0004870 FBgn0030722
FBgn0004870 FBgn0025592
FBgn0004870 FBgn0030466
FBgn0004870 FBgn0053177
FBgn0004870 FBgn0003089
FBgn0004870 FBgn0052939
FBgn0004870 FBgn0036170
FBgn0004870 FBgn0039832
FBgn0004870 FBgn0000166
FBgn0004870 FBgn0016075
FBgn0004870 FBgn0016926
FBgn0004870 FBgn0000308
FBgn0004870 FBgn0054005
FBgn0004870 FBgn0003525
FBgn0004870 FBgn0032364
FBgn0004870 FBgn0026602
FBgn0004870 FBgn0027569
FBgn0004870 FBgn0027932
FBgn0004870 FBgn0051038
FBgn0004870 FBgn0259168
FBgn0004870 FBgn0039189
FBgn0004870 FBgn0035325
FBgn0004870 FBgn0026741
FBgn0004870 FBgn0051729
FBgn0004870 FBgn0052057
FBgn0004870 FBgn0020261
FBgn0004870 FBgn0010288
FBgn0004870 FBgn0003513
FBgn0004870 FBgn0003319
FBgn0004870 FBgn0037360
FBgn0004870 FBgn0036935
FBgn0004870 FBgn0011202
FBgn0004870 FBgn0003130
FBgn0004870 FBgn0030757
FBgn0004870 FBgn0003460
FBgn0004870 FBgn0035755
FBgn0004870 FBgn0030834
FBgn0004870 FBgn0025809
FBgn0004870 FBgn0032006
FBgn0004870 FBgn0263930
FBgn0004870 FBgn0031781
FBgn0004870 FBgn0260634
FBgn0004870 FBgn0000567
FBgn0004870 FBgn0030786
FBgn0004870 FBgn0031905
FBgn0004870 FBgn0014861
FBgn0004870 FBgn0039938
FBgn0004870 FBgn0034999
FBgn0004870 FBgn0037351
FBgn0004870 FBgn0034861
FBgn0004870 FBgn0029979
FBgn0004870 FBgn0021953
FBgn0004870 FBgn0033987
FBgn0004870 FBgn0040236
FBgn0004870 FBgn0020386
FBgn0004870 FBgn0027506
FBgn0004870 FBgn0033875
FBgn0004870 FBgn0030301
FBgn0004870 FBgn0063495
FBgn0004870 FBgn0063498
FBgn0004870 FBgn0032385
FBgn0004870 FBgn0260635
FBgn0004870 FBgn0039026
FBgn0004870 FBgn0028663
FBgn0004870 FBgn0032671
FBgn0004870 FBgn0032680
FBgn0004870 FBgn0037543
FBgn0004870 FBgn0052103
FBgn0004870 FBgn0015907
FBgn0004870 FBgn0035199
FBgn0004870 FBgn0013272
FBgn0004870 FBgn0085447
FBgn0004870 FBgn0028343
FBgn0004870 FBgn0038564
FBgn0004870 FBgn0026620
FBgn0004870 FBgn0002899
FBgn0004870 FBgn0046222
FBgn0004870 FBgn0016070
FBgn0004870 FBgn0040373
FBgn0004870 FBgn0013733
FBgn0004870 FBgn0051021
FBgn0004870 FBgn0004009
FBgn0004870 FBgn0011710
FBgn0004870 FBgn0004364
FBgn0004870 FBgn0038803
FBgn0004870 FBgn0004403
FBgn0004870 FBgn0031768
FBgn0004870 FBgn0000577
FBgn0004870 FBgn0085370
FBgn0004870 FBgn0061360
FBgn0004870 FBgn0031969
FBgn0004870 FBgn0031952
FBgn0004870 FBgn0001219
FBgn0004870 FBgn0034748
FBgn0004870 FBgn0262707
FBgn0004870 FBgn0261239
FBgn0004870 FBgn0037409
FBgn0004870 FBgn0041184
FBgn0004870 FBgn0016797
FBgn0004870 FBgn0036726
FBgn0004870 FBgn0260761
FBgn0004870 FBgn0264291
FBgn0004870 FBgn0038381
FBgn0004870 FBgn0032883
FBgn0004870 FBgn0037202
FBgn0004870 FBgn0000543
FBgn0004870 FBgn0033465
FBgn0004870 FBgn0000039
FBgn0004870 FBgn0067783
FBgn0004870 FBgn0003205
FBgn0004870 FBgn0039241
FBgn0004870 FBgn0086710
FBgn0004870 FBgn0010435
FBgn0004870 FBgn0040705
FBgn0004870 FBgn0029897
FBgn0004870 FBgn0035109
FBgn0004870 FBgn0037746
FBgn0004870 FBgn0025111
FBgn0004870 FBgn0016970
FBgn0004870 FBgn0259212
FBgn0004870 FBgn0022288
FBgn0004870 FBgn0052425
FBgn0004870 FBgn0013576
FBgn0004870 FBgn0000394
FBgn0004870 FBgn0052266
FBgn0004870 FBgn0004870
FBgn0004870 FBgn0004435
FBgn0004870 FBgn0051909
FBgn0004870 FBgn0085450
FBgn0004870 FBgn0035160
FBgn0004870 FBgn0014011
FBgn0004870 FBgn0052182
FBgn0004870 FBgn0085430
FBgn0004870 FBgn0261383
FBgn0004870 FBgn0259733
FBgn0004870 FBgn0087007
FBgn0004870 FBgn0032717
FBgn0004870 FBgn0038071
FBgn0004870 FBgn0030462
FBgn0004870 FBgn0005775
FBgn0004870 FBgn0262742
FBgn0004870 FBgn0259785
FBgn0004870 FBgn0086698
FBgn0004870 FBgn0002543
FBgn0004870 FBgn0002552
FBgn0004870 FBgn0039802
FBgn0004870 FBgn0040805
FBgn0004870 FBgn0038447
FBgn0004870 FBgn0038020
FBgn0004870 FBgn0035497
FBgn0004870 FBgn0263346
FBgn0004870 FBgn0050379
FBgn0004870 FBgn0030864
FBgn0004870 FBgn0037972
FBgn0004870 FBgn0034723
FBgn0004870 FBgn0013756
FBgn0004870 FBgn0037164
FBgn0004870 FBgn0003218
FBgn0004870 FBgn0014469
FBgn0004870 FBgn0004101
FBgn0004870 FBgn0032130
FBgn0004870 FBgn0053111
FBgn0004870 FBgn0003053
FBgn0004870 FBgn0034684
FBgn0004870 FBgn0087035
FBgn0004870 FBgn0083966
FBgn0004870 FBgn0036389
FBgn0004870 FBgn0010292
FBgn0004870 FBgn0031980
FBgn0004870 FBgn0031077
FBgn0004870 FBgn0036980
FBgn0004870 FBgn0051637
FBgn0004870 FBgn0039591
FBgn0004870 FBgn0037057
FBgn0004870 FBgn0003041
FBgn0004870 FBgn0085464
FBgn0004870 FBgn0040372
FBgn0004870 FBgn0051928
FBgn0004870 FBgn0039846
FBgn0004870 FBgn0051441
FBgn0004870 FBgn0042630
FBgn0004870 FBgn0003261
FBgn0004870 FBgn0034180
FBgn0004870 FBgn0015279
FBgn0004870 FBgn0025525
FBgn0004870 FBgn0024983
FBgn0004870 FBgn0034022
FBgn0004870 FBgn0002524
FBgn0004870 FBgn0051619
FBgn0004870 FBgn0038747
FBgn0004870 FBgn0003079
FBgn0004870 FBgn0037884
FBgn0004870 FBgn0011739
FBgn0004870 FBgn0030400
FBgn0004870 FBgn0036058
FBgn0004870 FBgn0031187
FBgn0004870 FBgn0004359
FBgn0004870 FBgn0029980
FBgn0004870 FBgn0054033
FBgn0004870 FBgn0051956
FBgn0004870 FBgn0022764
FBgn0004870 FBgn0020633
FBgn0004870 FBgn0030170
FBgn0004870 FBgn0039043
FBgn0004870 FBgn0001332
FBgn0004870 FBgn0050046
FBgn0004870 FBgn0001108
FBgn0004870 FBgn0261113
FBgn0004870 FBgn0032785
FBgn0004870 FBgn0261619
FBgn0004870 FBgn0015229
FBgn0004870 FBgn0011217
FBgn0004870 FBgn0043471
FBgn0004870 FBgn0032724
FBgn0004870 FBgn0032935
FBgn0004870 FBgn0037999
FBgn0004870 FBgn0031220
FBgn0004870 FBgn0038516
FBgn0004870 FBgn0028703
FBgn0004870 FBgn0029708
FBgn0004870 FBgn0002609
FBgn0004870 FBgn0034931
FBgn0004870 FBgn0053194
FBgn0004870 FBgn0015521
FBgn0004870 FBgn0035068
FBgn0004870 FBgn0262739
FBgn0004870 FBgn0051232
FBgn0004870 FBgn0030941
FBgn0004870 FBgn0003866
FBgn0004870 FBgn0261648
FBgn0004870 FBgn0003435
FBgn0004870 FBgn0032363
FBgn0004870 FBgn0015777
FBgn0004870 FBgn0086907
FBgn0004870 FBgn0005558
FBgn0004870 FBgn0086779
FBgn0004870 FBgn0030522
FBgn0004870 FBgn0038385
FBgn0004870 FBgn0260934
FBgn0004870 FBgn0025865
FBgn0004870 FBgn0033362
FBgn0004870 FBgn0003495
FBgn0004870 FBgn0000017
FBgn0004870 FBgn0035593
FBgn0004870 FBgn0263258
FBgn0004870 FBgn0035333
FBgn0004870 FBgn0035131
FBgn0004870 FBgn0023407
FBgn0004870 FBgn0001942
FBgn0004870 FBgn0004795
FBgn0004870 FBgn0259167
FBgn0004870 FBgn0015222
FBgn0004870 FBgn0067905
FBgn0004870 FBgn0011715
FBgn0004870 FBgn0034986
FBgn0004870 FBgn0034674
FBgn0004870 FBgn0061200
FBgn0004870 FBgn0014026
FBgn0004870 FBgn0014141
FBgn0004870 FBgn0050460
FBgn0004870 FBgn0000448
FBgn0004870 FBgn0085250
FBgn0004870 FBgn0031829
FBgn0004870 FBgn0039459
FBgn0004870 FBgn0000244
FBgn0004870 FBgn0033638
FBgn0004870 FBgn0027087
FBgn0004870 FBgn0015509
FBgn0004870 FBgn0014010
FBgn0004870 FBgn0030723
FBgn0004870 FBgn0005640
FBgn0004870 FBgn0004395
FBgn0004870 FBgn0040344
FBgn0004870 FBgn0036531
FBgn0004870 FBgn0037566
FBgn0004870 FBgn0004103
FBgn0004870 FBgn0037974
FBgn0004870 FBgn0036623
FBgn0004870 FBgn0036316
FBgn0004870 FBgn0026192
FBgn0004870 FBgn0038341
FBgn0004870 FBgn0033903
FBgn0004870 FBgn0037700
FBgn0004870 FBgn0028327
FBgn0004870 FBgn0033539
FBgn0004870 FBgn0034072
FBgn0004870 FBgn0004055
FBgn0004870 FBgn0000036
FBgn0004870 FBgn0039420
FBgn0004870 FBgn0003292
FBgn0004870 FBgn0262740
FBgn0004870 FBgn0024814
FBgn0004870 FBgn0039704
FBgn0004870 FBgn0037554
FBgn0004870 FBgn0038945
FBgn0004870 FBgn0024238
FBgn0004870 FBgn0026261
FBgn0004870 FBgn0031976
FBgn0004870 FBgn0036169
FBgn0004870 FBgn0017429
FBgn0004870 FBgn0031736
FBgn0004870 FBgn0032614
FBgn0004870 FBgn0261014
FBgn0004870 FBgn0051481
FBgn0004870 FBgn0033984
FBgn0004870 FBgn0000256
FBgn0004870 FBgn0050021
FBgn0004870 FBgn0261674
FBgn0004870 FBgn0039864
FBgn0004870 FBgn0085279
FBgn0004870 FBgn0038871
FBgn0004870 FBgn0043457
FBgn0004870 FBgn0034139
FBgn0004870 FBgn0035533
FBgn0004870 FBgn0028401
FBgn0004870 FBgn0033912
FBgn0004870 FBgn0250785
FBgn0004870 FBgn0024184
FBgn0004870 FBgn0026616
FBgn0004870 FBgn0030955
FBgn0004870 FBgn0029833
FBgn0004870 FBgn0003964
FBgn0004870 FBgn0023415
FBgn0004870 FBgn0033739
FBgn0004870 FBgn0030894
FBgn0004870 FBgn0027528
FBgn0004870 FBgn0038738
FBgn0004870 FBgn0034258
FBgn0004870 FBgn0014467
FBgn0004870 FBgn0037855
FBgn0004870 FBgn0052423
FBgn0004870 FBgn0003267
FBgn0004870 FBgn0085432
FBgn0004870 FBgn0035159
FBgn0004870 FBgn0001612
FBgn0004870 FBgn0005386
FBgn0004870 FBgn0053054
FBgn0004870 FBgn0001138
FBgn0004870 FBgn0011591
FBgn0004870 FBgn0040079
FBgn0004870 FBgn0031815
FBgn0004870 FBgn0034878
FBgn0004870 FBgn0000097
FBgn0004870 FBgn0022720
FBgn0004870 FBgn0050343
FBgn0004870 FBgn0014380
FBgn0004870 FBgn0036136
FBgn0004870 FBgn0260455
FBgn0004870 FBgn0028670
FBgn0004870 FBgn0031926
FBgn0004870 FBgn0040382
FBgn0004870 FBgn0000721
FBgn0004870 FBgn0004597
FBgn0004870 FBgn0000504
FBgn0004870 FBgn0259699
FBgn0004870 FBgn0037007
FBgn0004870 FBgn0010470
FBgn0004870 FBgn0030994
FBgn0004870 FBgn0035157
FBgn0004870 FBgn0027335
FBgn0004870 FBgn0035534
FBgn0004870 FBgn0031977
FBgn0004870 FBgn0036663
FBgn0004870 FBgn0030912
FBgn0004870 FBgn0261953
FBgn0004870 FBgn0002948
FBgn0004870 FBgn0026409
FBgn0004870 FBgn0039244
FBgn0004870 FBgn0032961
FBgn0004870 FBgn0051523
FBgn0004870 FBgn0031457
FBgn0004870 FBgn0053002
FBgn0004870 FBgn0085403
FBgn0004870 FBgn0260660
FBgn0004870 FBgn0261283
FBgn0004870 FBgn0261563
FBgn0004870 FBgn0003118
FBgn0004870 FBgn0011826
FBgn0004870 FBgn0051354
FBgn0004870 FBgn0025777
FBgn0004870 FBgn0034800
FBgn0004870 FBgn0036030
FBgn0004870 FBgn0051472
FBgn0004870 FBgn0063494
FBgn0004870 FBgn0019949
FBgn0004870 FBgn0035091
FBgn0004870 FBgn0036372
FBgn0004870 FBgn0001247
FBgn0004870 FBgn0033166
FBgn0004870 FBgn0040843
FBgn0004870 FBgn0260943
FBgn0004870 FBgn0083951
FBgn0004870 FBgn0015025
FBgn0004870 FBgn0033609
FBgn0004870 FBgn0036193
FBgn0004870 FBgn0260479
FBgn0004870 FBgn0037467
FBgn0004870 FBgn0029504
FBgn0004870 FBgn0004914
FBgn0004870 FBgn0029706
FBgn0004870 FBgn0038894
FBgn0004870 FBgn0000382
FBgn0004870 FBgn0028646
FBgn0004870 FBgn0261642
FBgn0004870 FBgn0004133
FBgn0004870 FBgn0261608
FBgn0004870 FBgn0004390
FBgn0004870 FBgn0067628
FBgn0004870 FBgn0003300
FBgn0004870 FBgn0020496
FBgn0004870 FBgn0067629
FBgn0004870 FBgn0052529
FBgn0004870 FBgn0040071
FBgn0004870 FBgn0034786
FBgn0004870 FBgn0035087
FBgn0004870 FBgn0261461
FBgn0004870 FBgn0038271
FBgn0004870 FBgn0030758
FBgn0004870 FBgn0060296
FBgn0004870 FBgn0033540
FBgn0004870 FBgn0035624
FBgn0004870 FBgn0036500
FBgn0004870 FBgn0029092
FBgn0004870 FBgn0039006
FBgn0004870 FBgn0054044
FBgn0004870 FBgn0051960
FBgn0004870 FBgn0001981
FBgn0004870 FBgn0050269
FBgn0004870 FBgn0033668
FBgn0004870 FBgn0035147
FBgn0004870 FBgn0026084
FBgn0004870 FBgn0034601
FBgn0004870 FBgn0052532
FBgn0004870 FBgn0040507
FBgn0004870 FBgn0031174
FBgn0004870 FBgn0037065
FBgn0004870 FBgn0053958
FBgn0004870 FBgn0004854
FBgn0004870 FBgn0039795
FBgn0004870 FBgn0259142
FBgn0004870 FBgn0015808
FBgn0004870 FBgn0261277
FBgn0004870 FBgn0001128
FBgn0004870 FBgn0004797
FBgn0004870 FBgn0052476
FBgn0004870 FBgn0033317
FBgn0004870 FBgn0036822
FBgn0004870 FBgn0026619
FBgn0004870 FBgn0023507
FBgn0004870 FBgn0053986
FBgn0004870 FBgn0050286
FBgn0004870 FBgn0053465
FBgn0004870 FBgn0036417
FBgn0004870 FBgn0035954
FBgn0034527 FBgn0034654
FBgn0034527 FBgn0034258
FBgn0034527 FBgn0035102
FBgn0034527 FBgn0015019
FBgn0034527 FBgn0030086
FBgn0034527 FBgn0037632
FBgn0034527 FBgn0010621
FBgn0034527 FBgn0003022
FBgn0034527 FBgn0033902
FBgn0034527 FBgn0260962
FBgn0034527 FBgn0036258
FBgn0034527 FBgn0033342
FBgn0004435 FBgn0004784
FBgn0004435 FBgn0038976
FBgn0004435 FBgn0027496
FBgn0004435 FBgn0263603
FBgn0004435 FBgn0011305
FBgn0004435 FBgn0036918
FBgn0004435 FBgn0001224
FBgn0004435 FBgn0034422
FBgn0004435 FBgn0262738
FBgn0004435 FBgn0038826
FBgn0004435 FBgn0033160
FBgn0004435 FBgn0030354
FBgn0004435 FBgn0033889
FBgn0004435 FBgn0035591
FBgn0004435 FBgn0004587
FBgn0004435 FBgn0037893
FBgn0004435 FBgn0037549
FBgn0004435 FBgn0022987
FBgn0004435 FBgn0010741
FBgn0036887 FBgn0000319
FBgn0036887 FBgn0027605
FBgn0036887 FBgn0034398
FBgn0036887 FBgn0250789
FBgn0036887 FBgn0037894
FBgn0036887 FBgn0260439
FBgn0036887 FBgn0053087
FBgn0036887 FBgn0016691
FBgn0036887 FBgn0028687
FBgn0036887 FBgn0263598
FBgn0036887 FBgn0033039
FBgn0036887 FBgn0004363
FBgn0036887 FBgn0033203
FBgn0036887 FBgn0038369
FBgn0036887 FBgn0032859
FBgn0036887 FBgn0003205
FBgn0036887 FBgn0001216
FBgn0036887 FBgn0087013
FBgn0036887 FBgn0035147
FBgn0036887 FBgn0037632
FBgn0036887 FBgn0025687
FBgn0036887 FBgn0036135
FBgn0036887 FBgn0015797
FBgn0036887 FBgn0032643
FBgn0036887 FBgn0020235
FBgn0036887 FBgn0028342
FBgn0036887 FBgn0250814
FBgn0036887 FBgn0035811
FBgn0036887 FBgn0031263
FBgn0036887 FBgn0011230
FBgn0036887 FBgn0030086
FBgn0036887 FBgn0035165
FBgn0036887 FBgn0001961
FBgn0036887 FBgn0010621
FBgn0036887 FBgn0032393
FBgn0036887 FBgn0033342
FBgn0036887 FBgn0032833
FBgn0036887 FBgn0033786
FBgn0036887 FBgn0004167
FBgn0036887 FBgn0000100
FBgn0036887 FBgn0027568
FBgn0036887 FBgn0028692
FBgn0036887 FBgn0020369
FBgn0036887 FBgn0011742
FBgn0036887 FBgn0027338
FBgn0036887 FBgn0035471
FBgn0036887 FBgn0021795
FBgn0036887 FBgn0010348
FBgn0036887 FBgn0028685
FBgn0036887 FBgn0027329
FBgn0003301 FBgn0011259
FBgn0003301 FBgn0010051
FBgn0033599 FBgn0031650
FBgn0023000 FBgn0023000
FBgn0028429 FBgn0033059
FBgn0028429 FBgn0032298
FBgn0028429 FBgn0004103
FBgn0028429 FBgn0034915
FBgn0034200 FBgn0015331
FBgn0034200 FBgn0016075
FBgn0034200 FBgn0000299
FBgn0034200 FBgn0014002
FBgn0034200 FBgn0031093
FBgn0034200 FBgn0026761
FBgn0020245 FBgn0029175
FBgn0020245 FBgn0035136
FBgn0020245 FBgn0033528
FBgn0020245 FBgn0010412
FBgn0020245 FBgn0053087
FBgn0020245 FBgn0028648
FBgn0020245 FBgn0261791
FBgn0020245 FBgn0010339
FBgn0020245 FBgn0037328
FBgn0020245 FBgn0033741
FBgn0020245 FBgn0029093
FBgn0020245 FBgn0031883
FBgn0020245 FBgn0033039
FBgn0020245 FBgn0003514
FBgn0020245 FBgn0014075
FBgn0020245 FBgn0038275
FBgn0020245 FBgn0032298
FBgn0020245 FBgn0026083
FBgn0020245 FBgn0030061
FBgn0020245 FBgn0085192
FBgn0020245 FBgn0015520
FBgn0020245 FBgn0023167
FBgn0020245 FBgn0030322
FBgn0020245 FBgn0039229
FBgn0020245 FBgn0037549
FBgn0020245 FBgn0261618
FBgn0035851 FBgn0038578
FBgn0030921 FBgn0000377
FBgn0030921 FBgn0034259
FBgn0030921 FBgn0031030
FBgn0030921 FBgn0029092
FBgn0030921 FBgn0015790
FBgn0086683 FBgn0005585
FBgn0086683 FBgn0024432
FBgn0086683 FBgn0034258
FBgn0086683 FBgn0035499
FBgn0086683 FBgn0003721
FBgn0086683 FBgn0033160
FBgn0086683 FBgn0038275
FBgn0086683 FBgn0035102
FBgn0086683 FBgn0001216
FBgn0086683 FBgn0037270
FBgn0086683 FBgn0030061
FBgn0086683 FBgn0086904
FBgn0086683 FBgn0037913
FBgn0086683 FBgn0000150
FBgn0086683 FBgn0003022
FBgn0086683 FBgn0015797
FBgn0086683 FBgn0033902
FBgn0086683 FBgn0004889
FBgn0086683 FBgn0262559
FBgn0086683 FBgn0033527
FBgn0086683 FBgn0016687
FBgn0086683 FBgn0034654
FBgn0086683 FBgn0029148
FBgn0086683 FBgn0037728
FBgn0086683 FBgn0261458
FBgn0086683 FBgn0261014
FBgn0086683 FBgn0260441
FBgn0086683 FBgn0026170
FBgn0086683 FBgn0016697
FBgn0086683 FBgn0000084
FBgn0086683 FBgn0013749
FBgn0086683 FBgn0039159
FBgn0086683 FBgn0031830
FBgn0086683 FBgn0025582
FBgn0086683 FBgn0025682
FBgn0086683 FBgn0003889
FBgn0086683 FBgn0004587
FBgn0086683 FBgn0013954
FBgn0086683 FBgn0034967
FBgn0086683 FBgn0027066
FBgn0086683 FBgn0037549
FBgn0086683 FBgn0030479
FBgn0086683 FBgn0010348
FBgn0086683 FBgn0034915
FBgn0086683 FBgn0036258
FBgn0086683 FBgn0037815
FBgn0026760 FBgn0262473
FBgn0038981 FBgn0004167
FBgn0038981 FBgn0032298
FBgn0038981 FBgn0038473
FBgn0038981 FBgn0087013
FBgn0038981 FBgn0035147
FBgn0038981 FBgn0033741
FBgn0038981 FBgn0036624
FBgn0038981 FBgn0038974
FBgn0038981 FBgn0030993
FBgn0038981 FBgn0015521
FBgn0038981 FBgn0020910
FBgn0038981 FBgn0036333
FBgn0038981 FBgn0010348
FBgn0038981 FBgn0033926
FBgn0020660 FBgn0038275
FBgn0020660 FBgn0039229
FBgn0020660 FBgn0026083
FBgn0020660 FBgn0015520
FBgn0034512 FBgn0033787
FBgn0036364 FBgn0021995
FBgn0036364 FBgn0004378
FBgn0036364 FBgn0250789
FBgn0036364 FBgn0027548
FBgn0036364 FBgn0063492
FBgn0036364 FBgn0014092
FBgn0036364 FBgn0262735
FBgn0036364 FBgn0001223
FBgn0036364 FBgn0039159
FBgn0036364 FBgn0025582
FBgn0036364 FBgn0038473
FBgn0036364 FBgn0030616
FBgn0036364 FBgn0023167
FBgn0036364 FBgn0002645
FBgn0036364 FBgn0034345
FBgn0036364 FBgn0035393
FBgn0036364 FBgn0033902
FBgn0036364 FBgn0037549
FBgn0036364 FBgn0033051
FBgn0034418 FBgn0021995
FBgn0034418 FBgn0010339
FBgn0034418 FBgn0037328
FBgn0034418 FBgn0051363
FBgn0034418 FBgn0031643
FBgn0034418 FBgn0035987
FBgn0034418 FBgn0004924
FBgn0034418 FBgn0040078
FBgn0034418 FBgn0033039
FBgn0034418 FBgn0004363
FBgn0034418 FBgn0039737
FBgn0034418 FBgn0033160
FBgn0034418 FBgn0032859
FBgn0034418 FBgn0037610
FBgn0034418 FBgn0038275
FBgn0034418 FBgn0032298
FBgn0034418 FBgn0038473
FBgn0034418 FBgn0037573
FBgn0034418 FBgn0001216
FBgn0034418 FBgn0015282
FBgn0034418 FBgn0003231
FBgn0034418 FBgn0033902
FBgn0034418 FBgn0031437
FBgn0034418 FBgn0039558
FBgn0034418 FBgn0010770
FBgn0034418 FBgn0037008
FBgn0034418 FBgn0032979
FBgn0034418 FBgn0024285
FBgn0034418 FBgn0016687
FBgn0034418 FBgn0030686
FBgn0034418 FBgn0032001
FBgn0034418 FBgn0036853
FBgn0034418 FBgn0003942
FBgn0034418 FBgn0031764
FBgn0034418 FBgn0031883
FBgn0034418 FBgn0262735
FBgn0034418 FBgn0032404
FBgn0034418 FBgn0037330
FBgn0034418 FBgn0004177
FBgn0034418 FBgn0039159
FBgn0034418 FBgn0030734
FBgn0034418 FBgn0032455
FBgn0034418 FBgn0035591
FBgn0034418 FBgn0031057
FBgn0034418 FBgn0025716
FBgn0034418 FBgn0020369
FBgn0034418 FBgn0028684
FBgn0034418 FBgn0004587
FBgn0034418 FBgn0024183
FBgn0034418 FBgn0053554
FBgn0034418 FBgn0030786
FBgn0034418 FBgn0039229
FBgn0034418 FBgn0037549
FBgn0034418 FBgn0030479
FBgn0034418 FBgn0261789
FBgn0034418 FBgn0028685
FBgn0034418 FBgn0034915
FBgn0034418 FBgn0030364
FBgn0034418 FBgn0040285
FBgn0037824 FBgn0002593
FBgn0037824 FBgn0029747
FBgn0037824 FBgn0020910
FBgn0037824 FBgn0005655
FBgn0037824 FBgn0050077
FBgn0037972 FBgn0034654
FBgn0037972 FBgn0005585
FBgn0037972 FBgn0034258
FBgn0037972 FBgn0036258
FBgn0002791 FBgn0030366
FBgn0002791 FBgn0034377
FBgn0002791 FBgn0038829
FBgn0002791 FBgn0029936
FBgn0002791 FBgn0033702
FBgn0002791 FBgn0027363
FBgn0002791 FBgn0038008
FBgn0004101 FBgn0037573
FBgn0004101 FBgn0001216
FBgn0004101 FBgn0028684
FBgn0037853 FBgn0032812
FBgn0037853 FBgn0035518
FBgn0037853 FBgn0259896
FBgn0037853 FBgn0025574
FBgn0037853 FBgn0036311
FBgn0037853 FBgn0013725
FBgn0037853 FBgn0050263
FBgn0028864 FBgn0035720
FBgn0028864 FBgn0034654
FBgn0028864 FBgn0025637
FBgn0028864 FBgn0000100
FBgn0028864 FBgn0036147
FBgn0028864 FBgn0263603
FBgn0028864 FBgn0004587
FBgn0028864 FBgn0037121
FBgn0040660 FBgn0053113
FBgn0010292 FBgn0035872
FBgn0010292 FBgn0005585
FBgn0010292 FBgn0034398
FBgn0010292 FBgn0004907
FBgn0010292 FBgn0036277
FBgn0010292 FBgn0022893
FBgn0010292 FBgn0035499
FBgn0010292 FBgn0032906
FBgn0010292 FBgn0015521
FBgn0010292 FBgn0000579
FBgn0010292 FBgn0036734
FBgn0010292 FBgn0004363
FBgn0010292 FBgn0030683
FBgn0010292 FBgn0035102
FBgn0010292 FBgn0004913
FBgn0010292 FBgn0037913
FBgn0010292 FBgn0037632
FBgn0010292 FBgn0030322
FBgn0010292 FBgn0000150
FBgn0010292 FBgn0003022
FBgn0010292 FBgn0063494
FBgn0010292 FBgn0010288
FBgn0010292 FBgn0026878
FBgn0010292 FBgn0020235
FBgn0010292 FBgn0261458
FBgn0010292 FBgn0032453
FBgn0010292 FBgn0030362
FBgn0010292 FBgn0086444
FBgn0010292 FBgn0262735
FBgn0010292 FBgn0026170
FBgn0010292 FBgn0000084
FBgn0010292 FBgn0036117
FBgn0010292 FBgn0033101
FBgn0010292 FBgn0062442
FBgn0010292 FBgn0014002
FBgn0010292 FBgn0261593
FBgn0010292 FBgn0026761
FBgn0010292 FBgn0010470
FBgn0010292 FBgn0002645
FBgn0010292 FBgn0027066
FBgn0010292 FBgn0027084
FBgn0010292 FBgn0029664
FBgn0263144 FBgn0259247
FBgn0003041 FBgn0086356
FBgn0003041 FBgn0014020
FBgn0003041 FBgn0053002
FBgn0039846 FBgn0035691
FBgn0039846 FBgn0000008
FBgn0039846 FBgn0003464
FBgn0039846 FBgn0051121
FBgn0002633 FBgn0037876
FBgn0002633 FBgn0036277
FBgn0002633 FBgn0027548
FBgn0002633 FBgn0027794
FBgn0002633 FBgn0004170
FBgn0002633 FBgn0010433
FBgn0002633 FBgn0039566
FBgn0002633 FBgn0002733
FBgn0002633 FBgn0030354
FBgn0002633 FBgn0039186
FBgn0002633 FBgn0035271
FBgn0002633 FBgn0037008
FBgn0002633 FBgn0023517
FBgn0002633 FBgn0024285
FBgn0002633 FBgn0004419
FBgn0002633 FBgn0038989
FBgn0002633 FBgn0011277
FBgn0002633 FBgn0031883
FBgn0002633 FBgn0262735
FBgn0002633 FBgn0002781
FBgn0002633 FBgn0038826
FBgn0002633 FBgn0031391
FBgn0002633 FBgn0260634
FBgn0002633 FBgn0011335
FBgn0002633 FBgn0064117
FBgn0002633 FBgn0031739
FBgn0002633 FBgn0002734
FBgn0002633 FBgn0085430
FBgn0002633 FBgn0004587
FBgn0002633 FBgn0023167
FBgn0002633 FBgn0028479
FBgn0002633 FBgn0036731
FBgn0002633 FBgn0022984
FBgn0002633 FBgn0263603
FBgn0002633 FBgn0001230
FBgn0002633 FBgn0035720
FBgn0002633 FBgn0000183
FBgn0002633 FBgn0000258
FBgn0002633 FBgn0033160
FBgn0002633 FBgn0002593
FBgn0002633 FBgn0035218
FBgn0002633 FBgn0262617
FBgn0002633 FBgn0037573
FBgn0002633 FBgn0037371
FBgn0002633 FBgn0030061
FBgn0002633 FBgn0033265
FBgn0002633 FBgn0032211
FBgn0002633 FBgn0002783
FBgn0002633 FBgn0027544
FBgn0002633 FBgn0000964
FBgn0002633 FBgn0030710
FBgn0002633 FBgn0034879
FBgn0002633 FBgn0040385
FBgn0002633 FBgn0038810
FBgn0002633 FBgn0033889
FBgn0002633 FBgn0045862
FBgn0002633 FBgn0041188
FBgn0002633 FBgn0035152
FBgn0002633 FBgn0039229
FBgn0002633 FBgn0037549
FBgn0002633 FBgn0035016
FBgn0002633 FBgn0016978
FBgn0002633 FBgn0002735
FBgn0002633 FBgn0029936
FBgn0002633 FBgn0030364
FBgn0034242 FBgn0035872
FBgn0034242 FBgn0000499
FBgn0034242 FBgn0000212
FBgn0034242 FBgn0031643
FBgn0034242 FBgn0035720
FBgn0034242 FBgn0035987
FBgn0034242 FBgn0000258
FBgn0034242 FBgn0035145
FBgn0034242 FBgn0033160
FBgn0034242 FBgn0263933
FBgn0034242 FBgn0261885
FBgn0034242 FBgn0085188
FBgn0034242 FBgn0014870
FBgn0034242 FBgn0001324
FBgn0034242 FBgn0010770
FBgn0034242 FBgn0033264
FBgn0034242 FBgn0086129
FBgn0034242 FBgn0002783
FBgn0034242 FBgn0025463
FBgn0034242 FBgn0035424
FBgn0034242 FBgn0052479
FBgn0034242 FBgn0037109
FBgn0034242 FBgn0004132
FBgn0034242 FBgn0034795
FBgn0034242 FBgn0038578
FBgn0034242 FBgn0262125
FBgn0034242 FBgn0037391
FBgn0034242 FBgn0035213
FBgn0034242 FBgn0038760
FBgn0034242 FBgn0025716
FBgn0034242 FBgn0011715
FBgn0034242 FBgn0034503
FBgn0034242 FBgn0041188
FBgn0034242 FBgn0260456
FBgn0034242 FBgn0030093
FBgn0034242 FBgn0263865
FBgn0034242 FBgn0035851
FBgn0034242 FBgn0000578
FBgn0033748 FBgn0005585
FBgn0033748 FBgn0034667
FBgn0033748 FBgn0022893
FBgn0033748 FBgn0020235
FBgn0036224 FBgn0034258
FBgn0036224 FBgn0025582
FBgn0036224 FBgn0263392
FBgn0036224 FBgn0028684
FBgn0036224 FBgn0034361
FBgn0036224 FBgn0035720
FBgn0036224 FBgn0035443
FBgn0036224 FBgn0033902
FBgn0036224 FBgn0036258
FBgn0036224 FBgn0028685
FBgn0036224 FBgn0039159
FBgn0036224 FBgn0037008
FBgn0036224 FBgn0033926
FBgn0026379 FBgn0036277
FBgn0026379 FBgn0035499
FBgn0026379 FBgn0033741
FBgn0026379 FBgn0036999
FBgn0026379 FBgn0034259
FBgn0026379 FBgn0039566
FBgn0026379 FBgn0032961
FBgn0026379 FBgn0033039
FBgn0026379 FBgn0028327
FBgn0026379 FBgn0263599
FBgn0026379 FBgn0037270
FBgn0026379 FBgn0036733
FBgn0026379 FBgn0003022
FBgn0026379 FBgn0020235
FBgn0026379 FBgn0004889
FBgn0026379 FBgn0010770
FBgn0026379 FBgn0037008
FBgn0026379 FBgn0024285
FBgn0026379 FBgn0034654
FBgn0026379 FBgn0004419
FBgn0026379 FBgn0027494
FBgn0026379 FBgn0028648
FBgn0026379 FBgn0004926
FBgn0026379 FBgn0002780
FBgn0026379 FBgn0029093
FBgn0026379 FBgn0031883
FBgn0026379 FBgn0263350
FBgn0026379 FBgn0032404
FBgn0026379 FBgn0260936
FBgn0026379 FBgn0039977
FBgn0026379 FBgn0004177
FBgn0026379 FBgn0004167
FBgn0026379 FBgn0025582
FBgn0026379 FBgn0033688
FBgn0026379 FBgn0013954
FBgn0026379 FBgn0023167
FBgn0026379 FBgn0261789
FBgn0026379 FBgn0037815
FBgn0026379 FBgn0038271
FBgn0026379 FBgn0033926
FBgn0026379 FBgn0000319
FBgn0026379 FBgn0034258
FBgn0026379 FBgn0010412
FBgn0026379 FBgn0010339
FBgn0026379 FBgn0035720
FBgn0026379 FBgn0000258
FBgn0026379 FBgn0038197
FBgn0026379 FBgn0033160
FBgn0026379 FBgn0038275
FBgn0026379 FBgn0039993
FBgn0026379 FBgn0015282
FBgn0026379 FBgn0015379
FBgn0026379 FBgn0025687
FBgn0026379 FBgn0032643
FBgn0026379 FBgn0035111
FBgn0026379 FBgn0028342
FBgn0026379 FBgn0033265
FBgn0026379 FBgn0260648
FBgn0026379 FBgn0250814
FBgn0026379 FBgn0030686
FBgn0026379 FBgn0027496
FBgn0026379 FBgn0261800
FBgn0026379 FBgn0261791
FBgn0026379 FBgn0036853
FBgn0026379 FBgn0261599
FBgn0026379 FBgn0033204
FBgn0026379 FBgn0034313
FBgn0026379 FBgn0031286
FBgn0026379 FBgn0039159
FBgn0026379 FBgn0051739
FBgn0026379 FBgn0033889
FBgn0026379 FBgn0000100
FBgn0026379 FBgn0035591
FBgn0026379 FBgn0014141
FBgn0026379 FBgn0050489
FBgn0026379 FBgn0037549
FBgn0026379 FBgn0039336
FBgn0026379 FBgn0051694
FBgn0034120 FBgn0037922
FBgn0034120 FBgn0034577
FBgn0034120 FBgn0066084
FBgn0034120 FBgn0027492
FBgn0034120 FBgn0031785
FBgn0034120 FBgn0036317
FBgn0004397 FBgn0034654
FBgn0004397 FBgn0002783
FBgn0004397 FBgn0033504
FBgn0004397 FBgn0004103
FBgn0004397 FBgn0035987
FBgn0004397 FBgn0262735
FBgn0004397 FBgn0029890
FBgn0004397 FBgn0004837
FBgn0004397 FBgn0025716
FBgn0004397 FBgn0036035
FBgn0004397 FBgn0011715
FBgn0004397 FBgn0004587
FBgn0004397 FBgn0030061
FBgn0004397 FBgn0013954
FBgn0004397 FBgn0033919
FBgn0004397 FBgn0028734
FBgn0004397 FBgn0037815
FBgn0004397 FBgn0036258
FBgn0004397 FBgn0017566
FBgn0004397 FBgn0028479
FBgn0004397 FBgn0041789
FBgn0004397 FBgn0036309
FBgn0021776 FBgn0031544
FBgn0021776 FBgn0261854
FBgn0021776 FBgn0026192
FBgn0039136 FBgn0033584
FBgn0039136 FBgn0029676
FBgn0034011 FBgn0035987
FBgn0034011 FBgn0033556
FBgn0034011 FBgn0262735
FBgn0034011 FBgn0022702
FBgn0034011 FBgn0001216
FBgn0034011 FBgn0026083
FBgn0034011 FBgn0010339
FBgn0034011 FBgn0037610
FBgn0004237 FBgn0030624
FBgn0004237 FBgn0053825
FBgn0004237 FBgn0015907
FBgn0004237 FBgn0004401
FBgn0004237 FBgn0264270
FBgn0004237 FBgn0037298
FBgn0004237 FBgn0263396
FBgn0037376 FBgn0033107
FBgn0000121 FBgn0002938
FBgn0000121 FBgn0032298
FBgn0000121 FBgn0010350
FBgn0000121 FBgn0033741
FBgn0000121 FBgn0010265
FBgn0000121 FBgn0014141
FBgn0000121 FBgn0029766
FBgn0000121 FBgn0263350
FBgn0000121 FBgn0001224
FBgn0000121 FBgn0002940
FBgn0000121 FBgn0000258
FBgn0000121 FBgn0004624
FBgn0000121 FBgn0002431
FBgn0030292 FBgn0038275
FBgn0030292 FBgn0033208
FBgn0030292 FBgn0033741
FBgn0030292 FBgn0035720
FBgn0030292 FBgn0015521
FBgn0030292 FBgn0039336
FBgn0030292 FBgn0032404
FBgn0030292 FBgn0034915
FBgn0030292 FBgn0039159
FBgn0030292 FBgn0037008
FBgn0030292 FBgn0032859
FBgn0014455 FBgn0031060
FBgn0014455 FBgn0039044
FBgn0263934 FBgn0259794
FBgn0263934 FBgn0026259
FBgn0263934 FBgn0085442
FBgn0263934 FBgn0040371
FBgn0263934 FBgn0036022
FBgn0263934 FBgn0021847
FBgn0263934 FBgn0033107
FBgn0263934 FBgn0002869
FBgn0263934 FBgn0033787
FBgn0263934 FBgn0030753
FBgn0263934 FBgn0261570
FBgn0263934 FBgn0032298
FBgn0263934 FBgn0013718
FBgn0263934 FBgn0011715
FBgn0263934 FBgn0032022
FBgn0263934 FBgn0032485
FBgn0263934 FBgn0002521
FBgn0263934 FBgn0040087
FBgn0263934 FBgn0260010
FBgn0263934 FBgn0034265
FBgn0263934 FBgn0026597
FBgn0263934 FBgn0030499
FBgn0263934 FBgn0041713
FBgn0263934 FBgn0053129
FBgn0020633 FBgn0031759
FBgn0020633 FBgn0036462
FBgn0020633 FBgn0037328
FBgn0020633 FBgn0028687
FBgn0020633 FBgn0026196
FBgn0020633 FBgn0033039
FBgn0020633 FBgn0001224
FBgn0020633 FBgn0032859
FBgn0020633 FBgn0001216
FBgn0020633 FBgn0003231
FBgn0020633 FBgn0027889
FBgn0020633 FBgn0000711
FBgn0020633 FBgn0020235
FBgn0020633 FBgn0260648
FBgn0020633 FBgn0032166
FBgn0020633 FBgn0023517
FBgn0020633 FBgn0025815
FBgn0020633 FBgn0024285
FBgn0020633 FBgn0004419
FBgn0020633 FBgn0038989
FBgn0020633 FBgn0030365
FBgn0020633 FBgn0035136
FBgn0020633 FBgn0015929
FBgn0020633 FBgn0034879
FBgn0020633 FBgn0002780
FBgn0020633 FBgn0017577
FBgn0020633 FBgn0029093
FBgn0020633 FBgn0031883
FBgn0020633 FBgn0262735
FBgn0020633 FBgn0032404
FBgn0020633 FBgn0031875
FBgn0020633 FBgn0004177
FBgn0020633 FBgn0033786
FBgn0020633 FBgn0032720
FBgn0020633 FBgn0015520
FBgn0020633 FBgn0014861
FBgn0020633 FBgn0028734
FBgn0020633 FBgn0034915
FBgn0035205 FBgn0000319
FBgn0035205 FBgn0004907
FBgn0035205 FBgn0027548
FBgn0035205 FBgn0010412
FBgn0035205 FBgn0027611
FBgn0035205 FBgn0051363
FBgn0035205 FBgn0028687
FBgn0035205 FBgn0036999
FBgn0035205 FBgn0026196
FBgn0035205 FBgn0030328
FBgn0035205 FBgn0027291
FBgn0035205 FBgn0003514
FBgn0035205 FBgn0004574
FBgn0035205 FBgn0033787
FBgn0035205 FBgn0032859
FBgn0035205 FBgn0028577
FBgn0035205 FBgn0032298
FBgn0035205 FBgn0038473
FBgn0035205 FBgn0032053
FBgn0035205 FBgn0005671
FBgn0035205 FBgn0014870
FBgn0035205 FBgn0262126
FBgn0035205 FBgn0020235
FBgn0035205 FBgn0040237
FBgn0035205 FBgn0004889
FBgn0035205 FBgn0038519
FBgn0035205 FBgn0024285
FBgn0035205 FBgn0260944
FBgn0035205 FBgn0086895
FBgn0035205 FBgn0035136
FBgn0035205 FBgn0261800
FBgn0035205 FBgn0027494
FBgn0035205 FBgn0030086
FBgn0035205 FBgn0020407
FBgn0035205 FBgn0031883
FBgn0035205 FBgn0011745
FBgn0035205 FBgn0034313
FBgn0035205 FBgn0262125
FBgn0035205 FBgn0030734
FBgn0035205 FBgn0004167
FBgn0035205 FBgn0015019
FBgn0035205 FBgn0020369
FBgn0035205 FBgn0026083
FBgn0035205 FBgn0261593
FBgn0035205 FBgn0026761
FBgn0035205 FBgn0002645
FBgn0035205 FBgn0034915
FBgn0035205 FBgn0000578
FBgn0038160 FBgn0020622
FBgn0026876 FBgn0039861
FBgn0026876 FBgn0000299
FBgn0031546 FBgn0051961
FBgn0031546 FBgn0038316
FBgn0031546 FBgn0000119
FBgn0031546 FBgn0038551
FBgn0031546 FBgn0052190
FBgn0031546 FBgn0040358
FBgn0031546 FBgn0013765
FBgn0031546 FBgn0262125
FBgn0031546 FBgn0036819
FBgn0031546 FBgn0029874
FBgn0031546 FBgn0037117
FBgn0031546 FBgn0029176
FBgn0031546 FBgn0031545
FBgn0031546 FBgn0030716
FBgn0031546 FBgn0037922
FBgn0031546 FBgn0030748
FBgn0031546 FBgn0039044
FBgn0031546 FBgn0029936
FBgn0032724 FBgn0016687
FBgn0032724 FBgn0029148
FBgn0032724 FBgn0004907
FBgn0032724 FBgn0033741
FBgn0032724 FBgn0031764
FBgn0032724 FBgn0262735
FBgn0032724 FBgn0036537
FBgn0032724 FBgn0039159
FBgn0032724 FBgn0030734
FBgn0032724 FBgn0037610
FBgn0032724 FBgn0001995
FBgn0032724 FBgn0038275
FBgn0032724 FBgn0030061
FBgn0032724 FBgn0015520
FBgn0032724 FBgn0039229
FBgn0032724 FBgn0000711
FBgn0032724 FBgn0037008
FBgn0032935 FBgn0038473
FBgn0032935 FBgn0031310
FBgn0032935 FBgn0033741
FBgn0032935 FBgn0003231
FBgn0032935 FBgn0028687
FBgn0032935 FBgn0010516
FBgn0032935 FBgn0014092
FBgn0032935 FBgn0013275
FBgn0032935 FBgn0001223
FBgn0032935 FBgn0001224
FBgn0032935 FBgn0032329
FBgn0034856 FBgn0052418
FBgn0034856 FBgn0002781
FBgn0034856 FBgn0260441
FBgn0039385 FBgn0032789
FBgn0039385 FBgn0031391
FBgn0039385 FBgn0028577
FBgn0000319 FBgn0001308
FBgn0000319 FBgn0024432
FBgn0000319 FBgn0014009
FBgn0000319 FBgn0015278
FBgn0000319 FBgn0053087
FBgn0000319 FBgn0004657
FBgn0000319 FBgn0022943
FBgn0000319 FBgn0051363
FBgn0000319 FBgn0033205
FBgn0000319 FBgn0002284
FBgn0000319 FBgn0035987
FBgn0000319 FBgn0025628
FBgn0000319 FBgn0033039
FBgn0000319 FBgn0004363
FBgn0000319 FBgn0033160
FBgn0000319 FBgn0033608
FBgn0000319 FBgn0037551
FBgn0000319 FBgn0032236
FBgn0000319 FBgn0035147
FBgn0000319 FBgn0024814
FBgn0000319 FBgn0015797
FBgn0000319 FBgn0019925
FBgn0000319 FBgn0011227
FBgn0000319 FBgn0020235
FBgn0000319 FBgn0027835
FBgn0000319 FBgn0260441
FBgn0000319 FBgn0035165
FBgn0000319 FBgn0033204
FBgn0000319 FBgn0029687
FBgn0000319 FBgn0039159
FBgn0000319 FBgn0031830
FBgn0000319 FBgn0040286
FBgn0000319 FBgn0062442
FBgn0000319 FBgn0004587
FBgn0000319 FBgn0030479
FBgn0000319 FBgn0015790
FBgn0000319 FBgn0010348
FBgn0000319 FBgn0022268
FBgn0000319 FBgn0030364
FBgn0000319 FBgn0038617
FBgn0030899 FBgn0038761
FBgn0030899 FBgn0036786
FBgn0030899 FBgn0001139
FBgn0030899 FBgn0031108
FBgn0033480 FBgn0026207
FBgn0086350 FBgn0003654
FBgn0086350 FBgn0015521
FBgn0086350 FBgn0038108
FBgn0086350 FBgn0263392
FBgn0086350 FBgn0004587
FBgn0032172 FBgn0086656
FBgn0032172 FBgn0036450
FBgn0032172 FBgn0021995
FBgn0032172 FBgn0016075
FBgn0032172 FBgn0035136
FBgn0032172 FBgn0022893
FBgn0032172 FBgn0028648
FBgn0032172 FBgn0260441
FBgn0032172 FBgn0027086
FBgn0032172 FBgn0035720
FBgn0032172 FBgn0010434
FBgn0032172 FBgn0036990
FBgn0032172 FBgn0000299
FBgn0032172 FBgn0026170
FBgn0032172 FBgn0039159
FBgn0032172 FBgn0030630
FBgn0032172 FBgn0038275
FBgn0032172 FBgn0039151
FBgn0032172 FBgn0039186
FBgn0032172 FBgn0027084
FBgn0032172 FBgn0030479
FBgn0032172 FBgn0037815
FBgn0040324 FBgn0001983
FBgn0010309 FBgn0014009
FBgn0010309 FBgn0037607
FBgn0010309 FBgn0022984
FBgn0010309 FBgn0033480
FBgn0010309 FBgn0263392
FBgn0010309 FBgn0263603
FBgn0010309 FBgn0263863
FBgn0010309 FBgn0033205
FBgn0010309 FBgn0051363
FBgn0010309 FBgn0010434
FBgn0010309 FBgn0037261
FBgn0010309 FBgn0032961
FBgn0010309 FBgn0001224
FBgn0010309 FBgn0000258
FBgn0010309 FBgn0004363
FBgn0010309 FBgn0033160
FBgn0010309 FBgn0030354
FBgn0010309 FBgn0262519
FBgn0010309 FBgn0039635
FBgn0010309 FBgn0038473
FBgn0010309 FBgn0032236
FBgn0010309 FBgn0035147
FBgn0010309 FBgn0033699
FBgn0010309 FBgn0032053
FBgn0010309 FBgn0003231
FBgn0010309 FBgn0019925
FBgn0010309 FBgn0086134
FBgn0010309 FBgn0036450
FBgn0010309 FBgn0013770
FBgn0010309 FBgn0035136
FBgn0010309 FBgn0027835
FBgn0010309 FBgn0014163
FBgn0010309 FBgn0260441
FBgn0010309 FBgn0036990
FBgn0010309 FBgn0031883
FBgn0010309 FBgn0033204
FBgn0010309 FBgn0037330
FBgn0010309 FBgn0024733
FBgn0010309 FBgn0039159
FBgn0010309 FBgn0038826
FBgn0010309 FBgn0033889
FBgn0010309 FBgn0040286
FBgn0010309 FBgn0035591
FBgn0010309 FBgn0027571
FBgn0010309 FBgn0004587
FBgn0010309 FBgn0034361
FBgn0010309 FBgn0021795
FBgn0010309 FBgn0030479
FBgn0010309 FBgn0035016
FBgn0010309 FBgn0014010
FBgn0010309 FBgn0010348
FBgn0010309 FBgn0028479
FBgn0010309 FBgn0022268
FBgn0010309 FBgn0033051
FBgn0010309 FBgn0038617
FBgn0032312 FBgn0036819
FBgn0032312 FBgn0036118
FBgn0032312 FBgn0051224
FBgn0032312 FBgn0013272
FBgn0032312 FBgn0036248
FBgn0032312 FBgn0028902
FBgn0032312 FBgn0039041
FBgn0032312 FBgn0038248
FBgn0032312 FBgn0036774
FBgn0032312 FBgn0261789
FBgn0032312 FBgn0036258
FBgn0032312 FBgn0023534
FBgn0032312 FBgn0011291
FBgn0032312 FBgn0027055
FBgn0032312 FBgn0000157
FBgn0003015 FBgn0003520
FBgn0003015 FBgn0262526
FBgn0003015 FBgn0037449
FBgn0003015 FBgn0004838
FBgn0003435 FBgn0020249
FBgn0003435 FBgn0042213
FBgn0003435 FBgn0028999
FBgn0003435 FBgn0263774
FBgn0000536 FBgn0038577
FBgn0000536 FBgn0035334
FBgn0000536 FBgn0002622
FBgn0000536 FBgn0001226
FBgn0003159 FBgn0033101
FBgn0003159 FBgn0262735
FBgn0003159 FBgn0034915
FBgn0003159 FBgn0004177
FBgn0003159 FBgn0037121
FBgn0039712 FBgn0026196
FBgn0039712 FBgn0259785
FBgn0039712 FBgn0020235
FBgn0039712 FBgn0039019
FBgn0035247 FBgn0033589
FBgn0035247 FBgn0024432
FBgn0035247 FBgn0026141
FBgn0035247 FBgn0004102
FBgn0035247 FBgn0011760
FBgn0032067 FBgn0000447
FBgn0032067 FBgn0015288
FBgn0032067 FBgn0036589
FBgn0032067 FBgn0032988
FBgn0032067 FBgn0035056
FBgn0032067 FBgn0000412
FBgn0032067 FBgn0051673
FBgn0032067 FBgn0000405
FBgn0032067 FBgn0036717
FBgn0027546 FBgn0000319
FBgn0027546 FBgn0260439
FBgn0027546 FBgn0038839
FBgn0027546 FBgn0037328
FBgn0027546 FBgn0051363
FBgn0027546 FBgn0028687
FBgn0027546 FBgn0035720
FBgn0027546 FBgn0033039
FBgn0027546 FBgn0027513
FBgn0027546 FBgn0004574
FBgn0027546 FBgn0033787
FBgn0027546 FBgn0033160
FBgn0027546 FBgn0032859
FBgn0027546 FBgn0040308
FBgn0027546 FBgn0025140
FBgn0027546 FBgn0036928
FBgn0027546 FBgn0038473
FBgn0027546 FBgn0035273
FBgn0027546 FBgn0033529
FBgn0027546 FBgn0015282
FBgn0027546 FBgn0037632
FBgn0027546 FBgn0025687
FBgn0027546 FBgn0020235
FBgn0027546 FBgn0040237
FBgn0027546 FBgn0250814
FBgn0027546 FBgn0038989
FBgn0027546 FBgn0030086
FBgn0027546 FBgn0001961
FBgn0027546 FBgn0035571
FBgn0027546 FBgn0029093
FBgn0027546 FBgn0031883
FBgn0027546 FBgn0262735
FBgn0027546 FBgn0033204
FBgn0027546 FBgn0030316
FBgn0027546 FBgn0016697
FBgn0027546 FBgn0032404
FBgn0027546 FBgn0038810
FBgn0027546 FBgn0004177
FBgn0027546 FBgn0032393
FBgn0027546 FBgn0000100
FBgn0027546 FBgn0004066
FBgn0027546 FBgn0016693
FBgn0027546 FBgn0015019
FBgn0027546 FBgn0026083
FBgn0027546 FBgn0261593
FBgn0027546 FBgn0002645
FBgn0027546 FBgn0030479
FBgn0027546 FBgn0010348
FBgn0027546 FBgn0028685
FBgn0027546 FBgn0000578
FBgn0036713 FBgn0005585
FBgn0036713 FBgn0032731
FBgn0036713 FBgn0037607
FBgn0036713 FBgn0022893
FBgn0036713 FBgn0016685
FBgn0036713 FBgn0260441
FBgn0036713 FBgn0035499
FBgn0036713 FBgn0026418
FBgn0036713 FBgn0030362
FBgn0036713 FBgn0001961
FBgn0036713 FBgn0000579
FBgn0036713 FBgn0026170
FBgn0036713 FBgn0000084
FBgn0036713 FBgn0004066
FBgn0036713 FBgn0014002
FBgn0036713 FBgn0013954
FBgn0036713 FBgn0011742
FBgn0036713 FBgn0000150
FBgn0036713 FBgn0035772
FBgn0036713 FBgn0036290
FBgn0036713 FBgn0031459
FBgn0030339 FBgn0034398
FBgn0030339 FBgn0014009
FBgn0030339 FBgn0014163
FBgn0030339 FBgn0035147
FBgn0030339 FBgn0033205
FBgn0030339 FBgn0033204
FBgn0030339 FBgn0001224
FBgn0030339 FBgn0004363
FBgn0030339 FBgn0013675
FBgn0030339 FBgn0033350
FBgn0030339 FBgn0004177
FBgn0030339 FBgn0004636
FBgn0011606 FBgn0039972
FBgn0011606 FBgn0040371
FBgn0011606 FBgn0033154
FBgn0011606 FBgn0038466
FBgn0011606 FBgn0031957
FBgn0011606 FBgn0026874
FBgn0030666 FBgn0034259
FBgn0030666 FBgn0011277
FBgn0030666 FBgn0000405
FBgn0030666 FBgn0028978
FBgn0030666 FBgn0000259
FBgn0085410 FBgn0000042
FBgn0263258 FBgn0023516
FBgn0038731 FBgn0033208
FBgn0038731 FBgn0261791
FBgn0038731 FBgn0041188
FBgn0038731 FBgn0038730
FBgn0038731 FBgn0026761
FBgn0038731 FBgn0001230
FBgn0038731 FBgn0037712
FBgn0038731 FBgn0262735
FBgn0261850 FBgn0040994
FBgn0050147 FBgn0014141
FBgn0050147 FBgn0036921
FBgn0050147 FBgn0051092
FBgn0050147 FBgn0004462
FBgn0050147 FBgn0261278
FBgn0050147 FBgn0033529
FBgn0038806 FBgn0051120
FBgn0038806 FBgn0035102
FBgn0000413 FBgn0036810
FBgn0000413 FBgn0028974
FBgn0000413 FBgn0004635
FBgn0000413 FBgn0039209
FBgn0000413 FBgn0038220
FBgn0000413 FBgn0010583
FBgn0000413 FBgn0262527
FBgn0000413 FBgn0028372
FBgn0000413 FBgn0003308
FBgn0000413 FBgn0033961
FBgn0000413 FBgn0030674
FBgn0000413 FBgn0052299
FBgn0000413 FBgn0085397
FBgn0000413 FBgn0038427
FBgn0000413 FBgn0019948
FBgn0000413 FBgn0063261
FBgn0000413 FBgn0031885
FBgn0000413 FBgn0020503
FBgn0000413 FBgn0034401
FBgn0000413 FBgn0015803
FBgn0000413 FBgn0028979
FBgn0000413 FBgn0036733
FBgn0000413 FBgn0039831
FBgn0000413 FBgn0031420
FBgn0000413 FBgn0010441
FBgn0000413 FBgn0002732
FBgn0000413 FBgn0003997
FBgn0000413 FBgn0036514
FBgn0000413 FBgn0001250
FBgn0000413 FBgn0003169
FBgn0000413 FBgn0037232
FBgn0000413 FBgn0037808
FBgn0000413 FBgn0029944
FBgn0000413 FBgn0029665
FBgn0000413 FBgn0034803
FBgn0000413 FBgn0032646
FBgn0000413 FBgn0000568
FBgn0000413 FBgn0000439
FBgn0000413 FBgn0033194
FBgn0000413 FBgn0013717
FBgn0000413 FBgn0031632
FBgn0000413 FBgn0260970
FBgn0000413 FBgn0002734
FBgn0000413 FBgn0030658
FBgn0000413 FBgn0030038
FBgn0000413 FBgn0035704
FBgn0000413 FBgn0000578
FBgn0000413 FBgn0050185
FBgn0000413 FBgn0051301
FBgn0000413 FBgn0002931
FBgn0000413 FBgn0030060
FBgn0000413 FBgn0262624
FBgn0000413 FBgn0024362
FBgn0000413 FBgn0032587
FBgn0000413 FBgn0033272
FBgn0000413 FBgn0025630
FBgn0000413 FBgn0034989
FBgn0000413 FBgn0028833
FBgn0000413 FBgn0263200
FBgn0000413 FBgn0036465
FBgn0000413 FBgn0027610
FBgn0000413 FBgn0046114
FBgn0000413 FBgn0000667
FBgn0000413 FBgn0020300
FBgn0000413 FBgn0010350
FBgn0000413 FBgn0037109
FBgn0000413 FBgn0033714
FBgn0000413 FBgn0000351
FBgn0000413 FBgn0039286
FBgn0000413 FBgn0034477
FBgn0000413 FBgn0019932
FBgn0000413 FBgn0262733
FBgn0000413 FBgn0003502
FBgn0000413 FBgn0038389
FBgn0000413 FBgn0045823
FBgn0000413 FBgn0038760
FBgn0000413 FBgn0004404
FBgn0000413 FBgn0038401
FBgn0000413 FBgn0041203
FBgn0000413 FBgn0087012
FBgn0000413 FBgn0037235
FBgn0000413 FBgn0037009
FBgn0000413 FBgn0032450
FBgn0000413 FBgn0260012
FBgn0000413 FBgn0020299
FBgn0000413 FBgn0015773
FBgn0000413 FBgn0003507
FBgn0000413 FBgn0020909
FBgn0000413 FBgn0260745
FBgn0000413 FBgn0037472
FBgn0000413 FBgn0035267
FBgn0000413 FBgn0037372
FBgn0000413 FBgn0031362
FBgn0000413 FBgn0037569
FBgn0000413 FBgn0034062
FBgn0000413 FBgn0031126
FBgn0000413 FBgn0260986
FBgn0000413 FBgn0037685
FBgn0000413 FBgn0263102
FBgn0000413 FBgn0040575
FBgn0000413 FBgn0028491
FBgn0000413 FBgn0003062
FBgn0000413 FBgn0262459
FBgn0000413 FBgn0031356
FBgn0000413 FBgn0000241
FBgn0000413 FBgn0031245
FBgn0000413 FBgn0003612
FBgn0000413 FBgn0016694
FBgn0000413 FBgn0015268
FBgn0000413 FBgn0002985
FBgn0000413 FBgn0032001
FBgn0000413 FBgn0033907
FBgn0000413 FBgn0038891
FBgn0000413 FBgn0032689
FBgn0000413 FBgn0042083
FBgn0000413 FBgn0029839
FBgn0000413 FBgn0036764
FBgn0000413 FBgn0032940
FBgn0000413 FBgn0026577
FBgn0000413 FBgn0051121
FBgn0000413 FBgn0030230
FBgn0000413 FBgn0035402
FBgn0000413 FBgn0036317
FBgn0000413 FBgn0014906
FBgn0000413 FBgn0025382
FBgn0000413 FBgn0262870
FBgn0000413 FBgn0034611
FBgn0000413 FBgn0031677
FBgn0000413 FBgn0261688
FBgn0000413 FBgn0259677
FBgn0000413 FBgn0030667
FBgn0000413 FBgn0024230
FBgn0000413 FBgn0029801
FBgn0000413 FBgn0011706
FBgn0000413 FBgn0051363
FBgn0000413 FBgn0027579
FBgn0000413 FBgn0000996
FBgn0000413 FBgn0034307
FBgn0000413 FBgn0261434
FBgn0000413 FBgn0051710
FBgn0000413 FBgn0033988
FBgn0000413 FBgn0259173
FBgn0000413 FBgn0032491
FBgn0000413 FBgn0031717
FBgn0000413 FBgn0003138
FBgn0000413 FBgn0261859
FBgn0000413 FBgn0027514
FBgn0000413 FBgn0261274
FBgn0000413 FBgn0033855
FBgn0000413 FBgn0053203
FBgn0000413 FBgn0036135
FBgn0000413 FBgn0020240
FBgn0000413 FBgn0263072
FBgn0000413 FBgn0026313
FBgn0000413 FBgn0034321
FBgn0000413 FBgn0025803
FBgn0000413 FBgn0051536
FBgn0000413 FBgn0026086
FBgn0000413 FBgn0035956
FBgn0000413 FBgn0032633
FBgn0000413 FBgn0038110
FBgn0000413 FBgn0011278
FBgn0000413 FBgn0028399
FBgn0000413 FBgn0086687
FBgn0000413 FBgn0013811
FBgn0000413 FBgn0039466
FBgn0000413 FBgn0263600
FBgn0000413 FBgn0003486
FBgn0000413 FBgn0020279
FBgn0000413 FBgn0035771
FBgn0000413 FBgn0035542
FBgn0000413 FBgn0000117
FBgn0000413 FBgn0027084
FBgn0000413 FBgn0033434
FBgn0000413 FBgn0030600
FBgn0000413 FBgn0000046
FBgn0000413 FBgn0004863
FBgn0000413 FBgn0039132
FBgn0000413 FBgn0046113
FBgn0000413 FBgn0027660
FBgn0000413 FBgn0005634
FBgn0000413 FBgn0011760
FBgn0000413 FBgn0035140
FBgn0000413 FBgn0003720
FBgn0000413 FBgn0030268
FBgn0000413 FBgn0003731
FBgn0000413 FBgn0038639
FBgn0000413 FBgn0000552
FBgn0000413 FBgn0051141
FBgn0000413 FBgn0036791
FBgn0000413 FBgn0029857
FBgn0000413 FBgn0004647
FBgn0000413 FBgn0003607
FBgn0000413 FBgn0002736
FBgn0000413 FBgn0051314
FBgn0000413 FBgn0053129
FBgn0000413 FBgn0026061
FBgn0000413 FBgn0040751
FBgn0000413 FBgn0011785
FBgn0000413 FBgn0037110
FBgn0000413 FBgn0032723
FBgn0000413 FBgn0025463
FBgn0000413 FBgn0035517
FBgn0000413 FBgn0263929
FBgn0000413 FBgn0051454
FBgn0000413 FBgn0030411
FBgn0000413 FBgn0034853
FBgn0000413 FBgn0035443
FBgn0000413 FBgn0025608
FBgn0000413 FBgn0039877
FBgn0000413 FBgn0085437
FBgn0000413 FBgn0026679
FBgn0000413 FBgn0037763
FBgn0000413 FBgn0067779
FBgn0000413 FBgn0037350
FBgn0000413 FBgn0025814
FBgn0000413 FBgn0261986
FBgn0000413 FBgn0029123
FBgn0000413 FBgn0032088
FBgn0000413 FBgn0021873
FBgn0000413 FBgn0263706
FBgn0000413 FBgn0053293
FBgn0000413 FBgn0263512
FBgn0000413 FBgn0039668
FBgn0000413 FBgn0022893
FBgn0000413 FBgn0031771
FBgn0000413 FBgn0034529
FBgn0000413 FBgn0027599
FBgn0000413 FBgn0262518
FBgn0000413 FBgn0005674
FBgn0000413 FBgn0029977
FBgn0000413 FBgn0261963
FBgn0000413 FBgn0032801
FBgn0000413 FBgn0003656
FBgn0000413 FBgn0039761
FBgn0000413 FBgn0021818
FBgn0000413 FBgn0000157
FBgn0000413 FBgn0000459
FBgn0000413 FBgn0027490
FBgn0000413 FBgn0031664
FBgn0000413 FBgn0027581
FBgn0000413 FBgn0002873
FBgn0000413 FBgn0031961
FBgn0000413 FBgn0038737
FBgn0000413 FBgn0032442
FBgn0000413 FBgn0039739
FBgn0000413 FBgn0001218
FBgn0000413 FBgn0011818
FBgn0000413 FBgn0050037
FBgn0000413 FBgn0038524
FBgn0000413 FBgn0259749
FBgn0000413 FBgn0038693
FBgn0000413 FBgn0001319
FBgn0000413 FBgn0043025
FBgn0000413 FBgn0028377
FBgn0000413 FBgn0015245
FBgn0000413 FBgn0038721
FBgn0000413 FBgn0004629
FBgn0000413 FBgn0003124
FBgn0000413 FBgn0029514
FBgn0000413 FBgn0019637
FBgn0000413 FBgn0033467
FBgn0000413 FBgn0052177
FBgn0000413 FBgn0030090
FBgn0000413 FBgn0026666
FBgn0000413 FBgn0038984
FBgn0000413 FBgn0038134
FBgn0000413 FBgn0033427
FBgn0000413 FBgn0031473
FBgn0000413 FBgn0026753
FBgn0000413 FBgn0003499
FBgn0000413 FBgn0038225
FBgn0000413 FBgn0035375
FBgn0000413 FBgn0015286
FBgn0000413 FBgn0029970
FBgn0000413 FBgn0039283
FBgn0000413 FBgn0022213
FBgn0000413 FBgn0037623
FBgn0000413 FBgn0027291
FBgn0000413 FBgn0001995
FBgn0000413 FBgn0030931
FBgn0000413 FBgn0030768
FBgn0000413 FBgn0259731
FBgn0000413 FBgn0034755
FBgn0000413 FBgn0028662
FBgn0000413 FBgn0032693
FBgn0000413 FBgn0052732
FBgn0000413 FBgn0051072
FBgn0000413 FBgn0050105
FBgn0000413 FBgn0010520
FBgn0000413 FBgn0037562
FBgn0000413 FBgn0045063
FBgn0000413 FBgn0043070
FBgn0000413 FBgn0003074
FBgn0000413 FBgn0000015
FBgn0000413 FBgn0036414
FBgn0000413 FBgn0028686
FBgn0000413 FBgn0036142
FBgn0000413 FBgn0030628
FBgn0000413 FBgn0034560
FBgn0000413 FBgn0031000
FBgn0000413 FBgn0029830
FBgn0000413 FBgn0039882
FBgn0000413 FBgn0038365
FBgn0000413 FBgn0032149
FBgn0000413 FBgn0260780
FBgn0000413 FBgn0035216
FBgn0000413 FBgn0037992
FBgn0000413 FBgn0036173
FBgn0000413 FBgn0031419
FBgn0000413 FBgn0083919
FBgn0000413 FBgn0039632
FBgn0000413 FBgn0035059
FBgn0000413 FBgn0011596
FBgn0000413 FBgn0015524
FBgn0000413 FBgn0034322
FBgn0000413 FBgn0034592
FBgn0000413 FBgn0035923
FBgn0000413 FBgn0051002
FBgn0000413 FBgn0026181
FBgn0000413 FBgn0029887
FBgn0000413 FBgn0014869
FBgn0000413 FBgn0033041
FBgn0000413 FBgn0039927
FBgn0000413 FBgn0035243
FBgn0000413 FBgn0023091
FBgn0000413 FBgn0050016
FBgn0000413 FBgn0000659
FBgn0000413 FBgn0050122
FBgn0000413 FBgn0026170
FBgn0000413 FBgn0051635
FBgn0000413 FBgn0033605
FBgn0000413 FBgn0030341
FBgn0000413 FBgn0020251
FBgn0000413 FBgn0033579
FBgn0000413 FBgn0037848
FBgn0000413 FBgn0016059
FBgn0000413 FBgn0011742
FBgn0000413 FBgn0000636
FBgn0000413 FBgn0050338
FBgn0000413 FBgn0027054
FBgn0000413 FBgn0004228
FBgn0000413 FBgn0035643
FBgn0000413 FBgn0262614
FBgn0000413 FBgn0033636
FBgn0000413 FBgn0086757
FBgn0000413 FBgn0030648
FBgn0000413 FBgn0030313
FBgn0000413 FBgn0034284
FBgn0000413 FBgn0002973
FBgn0000413 FBgn0020416
FBgn0000413 FBgn0033616
FBgn0000413 FBgn0023528
FBgn0000413 FBgn0027948
FBgn0000413 FBgn0037359
FBgn0000413 FBgn0036059
FBgn0000413 FBgn0001941
FBgn0000413 FBgn0001325
FBgn0000413 FBgn0032369
FBgn0000413 FBgn0033871
FBgn0000413 FBgn0020412
FBgn0000413 FBgn0039665
FBgn0000413 FBgn0004512
FBgn0000413 FBgn0029161
FBgn0000413 FBgn0034722
FBgn0000413 FBgn0024989
FBgn0000413 FBgn0001147
FBgn0000413 FBgn0014184
FBgn0000413 FBgn0050062
FBgn0000413 FBgn0039835
FBgn0000413 FBgn0032886
FBgn0000413 FBgn0040737
FBgn0000413 FBgn0051961
FBgn0000413 FBgn0261535
FBgn0000413 FBgn0035558
FBgn0000413 FBgn0032642
FBgn0000413 FBgn0013983
FBgn0000413 FBgn0012034
FBgn0000413 FBgn0037624
FBgn0000413 FBgn0037526
FBgn0000413 FBgn0031145
FBgn0000413 FBgn0014879
FBgn0000413 FBgn0003067
FBgn0000413 FBgn0002578
FBgn0000413 FBgn0051606
FBgn0000413 FBgn0030638
FBgn0000413 FBgn0039213
FBgn0000413 FBgn0035144
FBgn0000413 FBgn0023545
FBgn0000413 FBgn0023172
FBgn0000413 FBgn0033438
FBgn0000413 FBgn0034419
FBgn0000413 FBgn0035625
FBgn0000413 FBgn0040089
FBgn0000413 FBgn0036926
FBgn0000413 FBgn0031772
FBgn0000413 FBgn0053325
FBgn0000413 FBgn0000562
FBgn0000413 FBgn0035592
FBgn0000413 FBgn0036686
FBgn0000413 FBgn0001235
FBgn0000413 FBgn0031759
FBgn0000413 FBgn0004907
FBgn0000413 FBgn0050015
FBgn0000413 FBgn0032681
FBgn0000413 FBgn0031536
FBgn0000413 FBgn0002306
FBgn0000413 FBgn0037379
FBgn0000413 FBgn0260659
FBgn0000413 FBgn0004924
FBgn0000413 FBgn0002932
FBgn0000413 FBgn0026085
FBgn0000413 FBgn0027601
FBgn0000413 FBgn0034987
FBgn0000413 FBgn0037788
FBgn0000413 FBgn0001222
FBgn0000413 FBgn0260398
FBgn0000413 FBgn0261854
FBgn0000413 FBgn0035103
FBgn0000413 FBgn0014018
FBgn0000413 FBgn0016076
FBgn0000413 FBgn0013548
FBgn0000413 FBgn0030207
FBgn0000413 FBgn0261800
FBgn0000413 FBgn0028532
FBgn0000413 FBgn0261479
FBgn0000413 FBgn0039703
FBgn0000413 FBgn0052755
FBgn0000413 FBgn0001139
FBgn0000413 FBgn0040271
FBgn0000413 FBgn0034602
FBgn0000413 FBgn0030659
FBgn0000413 FBgn0003683
FBgn0000413 FBgn0036967
FBgn0000413 FBgn0030605
FBgn0000413 FBgn0038008
FBgn0000413 FBgn0020647
FBgn0000413 FBgn0035741
FBgn0000413 FBgn0032474
FBgn0000413 FBgn0031816
FBgn0000413 FBgn0000180
FBgn0000413 FBgn0034740
FBgn0000413 FBgn0036489
FBgn0000413 FBgn0000414
FBgn0000413 FBgn0024555
FBgn0000413 FBgn0032405
FBgn0000413 FBgn0085484
FBgn0000413 FBgn0035407
FBgn0000413 FBgn0042111
FBgn0000413 FBgn0033039
FBgn0000413 FBgn0032955
FBgn0000413 FBgn0263199
FBgn0000413 FBgn0263705
FBgn0000413 FBgn0037024
FBgn0000413 FBgn0011723
FBgn0000413 FBgn0037891
FBgn0000413 FBgn0023001
FBgn0000413 FBgn0028408
FBgn0000413 FBgn0035416
FBgn0000413 FBgn0033699
FBgn0000413 FBgn0086686
FBgn0000413 FBgn0010379
FBgn0000413 FBgn0042134
FBgn0000413 FBgn0026575
FBgn0000413 FBgn0027090
FBgn0000413 FBgn0261261
FBgn0000413 FBgn0038286
FBgn0000413 FBgn0010660
FBgn0000413 FBgn0031516
FBgn0000413 FBgn0052533
FBgn0000413 FBgn0020385
FBgn0000413 FBgn0014163
FBgn0000413 FBgn0035088
FBgn0000413 FBgn0034689
FBgn0000413 FBgn0011206
FBgn0000413 FBgn0030518
FBgn0000413 FBgn0031048
FBgn0000413 FBgn0034073
FBgn0000413 FBgn0250786
FBgn0000413 FBgn0024183
FBgn0000413 FBgn0039306
FBgn0000413 FBgn0263239
FBgn0000413 FBgn0037709
FBgn0000413 FBgn0025637
FBgn0000413 FBgn0027066
FBgn0000413 FBgn0011661
FBgn0000413 FBgn0050403
FBgn0000413 FBgn0038617
FBgn0000413 FBgn0263852
FBgn0000413 FBgn0030663
FBgn0000413 FBgn0029095
FBgn0000413 FBgn0001099
FBgn0000413 FBgn0020912
FBgn0000413 FBgn0004892
FBgn0000413 FBgn0035161
FBgn0000413 FBgn0028336
FBgn0000413 FBgn0000625
FBgn0000413 FBgn0033608
FBgn0000413 FBgn0035951
FBgn0000413 FBgn0003204
FBgn0000413 FBgn0053679
FBgn0000413 FBgn0035158
FBgn0000413 FBgn0004102
FBgn0000413 FBgn0031574
FBgn0000413 FBgn0031756
FBgn0000413 FBgn0015905
FBgn0000413 FBgn0035710
FBgn0000413 FBgn0032433
FBgn0000413 FBgn0002561
FBgn0000413 FBgn0010548
FBgn0000413 FBgn0085409
FBgn0000413 FBgn0002632
FBgn0000413 FBgn0031897
FBgn0000413 FBgn0032036
FBgn0000413 FBgn0262582
FBgn0000413 FBgn0038224
FBgn0000413 FBgn0038133
FBgn0000413 FBgn0027549
FBgn0000413 FBgn0033359
FBgn0000413 FBgn0028474
FBgn0000413 FBgn0039738
FBgn0000413 FBgn0026058
FBgn0000413 FBgn0034243
FBgn0000413 FBgn0036511
FBgn0000413 FBgn0053182
FBgn0000413 FBgn0259824
FBgn0000413 FBgn0032692
FBgn0000413 FBgn0039066
FBgn0000413 FBgn0027619
FBgn0000413 FBgn0031270
FBgn0000413 FBgn0038326
FBgn0000413 FBgn0263601
FBgn0000413 FBgn0037443
FBgn0000413 FBgn0005660
FBgn0000413 FBgn0000405
FBgn0000413 FBgn0037468
FBgn0000413 FBgn0034158
FBgn0000413 FBgn0032209
FBgn0000413 FBgn0030100
FBgn0000413 FBgn0036819
FBgn0000413 FBgn0038296
FBgn0000413 FBgn0025469
FBgn0000413 FBgn0034515
FBgn0000413 FBgn0034299
FBgn0000413 FBgn0031244
FBgn0000413 FBgn0022768
FBgn0000413 FBgn0037902
FBgn0000413 FBgn0052150
FBgn0000413 FBgn0001269
FBgn0000413 FBgn0036670
FBgn0000413 FBgn0015772
FBgn0000413 FBgn0052479
FBgn0000413 FBgn0010762
FBgn0000413 FBgn0037250
FBgn0000413 FBgn0002778
FBgn0000413 FBgn0015550
FBgn0000413 FBgn0029931
FBgn0000413 FBgn0085271
FBgn0000413 FBgn0034049
FBgn0000413 FBgn0264294
FBgn0000413 FBgn0259170
FBgn0000413 FBgn0029067
FBgn0000413 FBgn0037021
FBgn0000413 FBgn0261290
FBgn0000413 FBgn0262125
FBgn0000413 FBgn0039683
FBgn0000413 FBgn0027596
FBgn0000413 FBgn0262110
FBgn0000413 FBgn0051875
FBgn0000413 FBgn0261570
FBgn0000413 FBgn0011674
FBgn0000413 FBgn0033627
FBgn0000413 FBgn0261794
FBgn0000413 FBgn0015024
FBgn0000413 FBgn0023095
FBgn0000413 FBgn0010747
FBgn0000413 FBgn0051064
FBgn0000413 FBgn0050410
FBgn0000413 FBgn0027539
FBgn0000413 FBgn0261564
FBgn0000413 FBgn0000339
FBgn0000413 FBgn0000556
FBgn0000413 FBgn0005616
FBgn0000413 FBgn0015789
FBgn0000413 FBgn0020307
FBgn0000413 FBgn0034716
FBgn0000413 FBgn0040319
FBgn0000413 FBgn0040346
FBgn0000413 FBgn0019830
FBgn0000413 FBgn0003423
FBgn0000413 FBgn0023519
FBgn0000413 FBgn0002643
FBgn0000413 FBgn0028380
FBgn0000413 FBgn0025628
FBgn0000413 FBgn0016930
FBgn0000413 FBgn0029895
FBgn0000413 FBgn0003396
FBgn0000413 FBgn0033591
FBgn0000413 FBgn0027108
FBgn0000413 FBgn0039659
FBgn0000413 FBgn0262167
FBgn0000413 FBgn0032629
FBgn0000413 FBgn0040308
FBgn0000413 FBgn0039461
FBgn0000413 FBgn0046685
FBgn0000413 FBgn0087013
FBgn0000413 FBgn0086904
FBgn0000413 FBgn0259230
FBgn0000413 FBgn0035839
FBgn0000413 FBgn0030406
FBgn0000413 FBgn0032360
FBgn0000413 FBgn0033087
FBgn0000413 FBgn0261458
FBgn0000413 FBgn0026143
FBgn0000413 FBgn0022029
FBgn0000413 FBgn0263097
FBgn0000413 FBgn0000042
FBgn0000413 FBgn0029929
FBgn0000413 FBgn0053170
FBgn0000413 FBgn0051223
FBgn0000413 FBgn0037340
FBgn0000413 FBgn0030189
FBgn0000413 FBgn0003141
FBgn0000413 FBgn0016038
FBgn0000413 FBgn0262975
FBgn0000413 FBgn0033109
FBgn0000413 FBgn0014002
FBgn0000413 FBgn0005655
FBgn0000413 FBgn0032439
FBgn0000413 FBgn0034706
FBgn0000413 FBgn0020762
FBgn0000413 FBgn0046247
FBgn0000413 FBgn0261881
FBgn0000413 FBgn0033864
FBgn0000413 FBgn0030360
FBgn0000413 FBgn0052792
FBgn0000413 FBgn0000071
FBgn0000413 FBgn0028954
FBgn0000413 FBgn0086347
FBgn0000413 FBgn0053544
FBgn0000413 FBgn0036999
FBgn0000413 FBgn0086605
FBgn0000413 FBgn0044049
FBgn0000413 FBgn0037315
FBgn0000413 FBgn0017549
FBgn0000413 FBgn0044826
FBgn0000413 FBgn0034737
FBgn0000413 FBgn0038369
FBgn0000413 FBgn0029834
FBgn0000413 FBgn0022224
FBgn0000413 FBgn0003028
FBgn0000413 FBgn0033859
FBgn0000413 FBgn0035122
FBgn0000413 FBgn0000449
FBgn0000413 FBgn0037567
FBgn0000413 FBgn0011764
FBgn0000413 FBgn0086910
FBgn0000413 FBgn0261444
FBgn0000413 FBgn0029503
FBgn0000413 FBgn0030593
FBgn0000413 FBgn0029873
FBgn0000413 FBgn0038872
FBgn0000413 FBgn0053233
FBgn0000413 FBgn0259732
FBgn0000413 FBgn0031376
FBgn0000413 FBgn0033428
FBgn0000413 FBgn0019990
FBgn0000413 FBgn0004644
FBgn0000413 FBgn0038880
FBgn0000413 FBgn0032449
FBgn0000413 FBgn0033069
FBgn0000413 FBgn0036299
FBgn0000413 FBgn0034054
FBgn0000413 FBgn0261934
FBgn0000413 FBgn0030098
FBgn0000413 FBgn0035411
FBgn0000413 FBgn0030734
FBgn0000413 FBgn0030034
FBgn0000413 FBgn0038053
FBgn0000413 FBgn0037094
FBgn0000413 FBgn0030067
FBgn0000413 FBgn0037721
FBgn0000413 FBgn0064766
FBgn0000413 FBgn0031434
FBgn0000413 FBgn0035357
FBgn0000413 FBgn0037203
FBgn0000413 FBgn0016031
FBgn0000413 FBgn0261109
FBgn0000413 FBgn0037809
FBgn0000413 FBgn0004654
FBgn0000413 FBgn0038150
FBgn0000413 FBgn0250754
FBgn0000413 FBgn0033701
FBgn0000413 FBgn0029783
FBgn0000413 FBgn0261592
FBgn0000413 FBgn0003448
FBgn0000413 FBgn0037076
FBgn0000413 FBgn0040890
FBgn0000413 FBgn0032682
FBgn0000413 FBgn0036239
FBgn0000413 FBgn0014903
FBgn0000413 FBgn0027287
FBgn0000413 FBgn0040387
FBgn0000413 FBgn0001316
FBgn0000413 FBgn0034886
FBgn0000413 FBgn0035978
FBgn0000413 FBgn0053207
FBgn0000413 FBgn0038475
FBgn0000413 FBgn0250867
FBgn0000413 FBgn0031078
FBgn0000413 FBgn0030478
FBgn0000413 FBgn0000591
FBgn0000413 FBgn0032929
FBgn0000413 FBgn0030480
FBgn0000413 FBgn0030554
FBgn0000413 FBgn0028507
FBgn0000413 FBgn0040212
FBgn0000413 FBgn0016122
FBgn0000413 FBgn0031260
FBgn0000413 FBgn0031004
FBgn0000413 FBgn0038029
FBgn0000413 FBgn0025806
FBgn0000413 FBgn0262734
FBgn0000413 FBgn0038869
FBgn0000413 FBgn0036790
FBgn0000413 FBgn0039139
FBgn0000413 FBgn0036090
FBgn0000413 FBgn0032822
FBgn0000413 FBgn0030995
FBgn0000413 FBgn0052185
FBgn0000413 FBgn0040929
FBgn0000413 FBgn0017550
FBgn0000413 FBgn0083986
FBgn0000413 FBgn0002775
FBgn0000413 FBgn0039180
FBgn0000413 FBgn0041156
FBgn0000413 FBgn0035981
FBgn0000413 FBgn0035069
FBgn0000413 FBgn0034363
FBgn0000413 FBgn0262419
FBgn0000413 FBgn0262737
FBgn0000413 FBgn0029693
FBgn0000413 FBgn0028509
FBgn0000413 FBgn0038725
FBgn0000413 FBgn0034743
FBgn0000413 FBgn0004956
FBgn0000413 FBgn0023129
FBgn0000413 FBgn0034614
FBgn0000413 FBgn0019886
FBgn0000413 FBgn0037885
FBgn0000413 FBgn0044323
FBgn0000413 FBgn0051626
FBgn0000413 FBgn0046704
FBgn0000413 FBgn0004179
FBgn0000413 FBgn0033590
FBgn0000413 FBgn0032480
FBgn0000413 FBgn0014092
FBgn0000413 FBgn0034063
FBgn0000413 FBgn0000560
FBgn0000413 FBgn0027493
FBgn0000413 FBgn0053113
FBgn0000413 FBgn0033349
FBgn0000413 FBgn0260936
FBgn0000413 FBgn0035298
FBgn0000413 FBgn0000464
FBgn0000413 FBgn0259986
FBgn0000413 FBgn0013987
FBgn0000413 FBgn0086361
FBgn0000413 FBgn0032002
FBgn0000413 FBgn0053988
FBgn0000413 FBgn0032728
FBgn0000413 FBgn0050499
FBgn0000413 FBgn0023083
FBgn0000413 FBgn0034606
FBgn0000413 FBgn0025776
FBgn0000413 FBgn0259174
FBgn0000413 FBgn0035770
FBgn0000413 FBgn0259238
FBgn0000413 FBgn0015288
FBgn0000413 FBgn0002887
FBgn0000413 FBgn0038870
FBgn0000413 FBgn0003310
FBgn0000413 FBgn0000629
FBgn0000413 FBgn0011361
FBgn0000413 FBgn0015946
FBgn0000413 FBgn0011817
FBgn0000413 FBgn0010109
FBgn0000413 FBgn0038391
FBgn0000413 FBgn0033238
FBgn0000413 FBgn0010825
FBgn0000413 FBgn0039858
FBgn0000413 FBgn0029738
FBgn0000413 FBgn0086134
FBgn0000413 FBgn0036732
FBgn0000413 FBgn0036354
FBgn0000413 FBgn0002528
FBgn0000413 FBgn0262111
FBgn0000413 FBgn0051678
FBgn0000413 FBgn0034356
FBgn0000413 FBgn0013810
FBgn0000413 FBgn0033241
FBgn0000413 FBgn0027936
FBgn0000413 FBgn0038028
FBgn0000413 FBgn0003360
FBgn0000413 FBgn0035692
FBgn0000413 FBgn0263987
FBgn0000413 FBgn0032849
FBgn0000413 FBgn0036896
FBgn0000413 FBgn0003137
FBgn0000413 FBgn0029800
FBgn0000413 FBgn0261284
FBgn0000413 FBgn0052380
FBgn0000413 FBgn0259789
FBgn0000413 FBgn0024975
FBgn0000413 FBgn0020278
FBgn0000413 FBgn0031738
FBgn0000413 FBgn0035772
FBgn0000413 FBgn0010387
FBgn0000413 FBgn0027605
FBgn0000413 FBgn0039827
FBgn0000413 FBgn0053082
FBgn0000413 FBgn0001983
FBgn0000413 FBgn0016984
FBgn0000413 FBgn0263916
FBgn0000413 FBgn0036734
FBgn0000413 FBgn0002733
FBgn0000413 FBgn0263391
FBgn0000413 FBgn0002941
FBgn0000413 FBgn0028991
FBgn0000413 FBgn0026430
FBgn0000413 FBgn0030874
FBgn0000413 FBgn0030993
FBgn0000413 FBgn0038545
FBgn0000413 FBgn0052252
FBgn0000413 FBgn0033972
FBgn0000413 FBgn0039120
FBgn0000413 FBgn0038631
FBgn0000413 FBgn0262114
FBgn0000413 FBgn0038388
FBgn0000413 FBgn0053147
FBgn0000413 FBgn0263873
FBgn0000413 FBgn0000054
FBgn0000413 FBgn0041186
FBgn0000413 FBgn0024558
FBgn0000413 FBgn0037391
FBgn0000413 FBgn0039732
FBgn0000413 FBgn0005590
FBgn0000413 FBgn0031421
FBgn0000413 FBgn0042138
FBgn0000413 FBgn0036702
FBgn0000413 FBgn0030248
FBgn0000413 FBgn0032751
FBgn0000413 FBgn0020521
FBgn0000413 FBgn0033469
FBgn0000413 FBgn0027095
FBgn0000413 FBgn0039335
FBgn0000413 FBgn0011211
FBgn0000413 FBgn0003944
FBgn0000413 FBgn0030657
FBgn0000413 FBgn0052043
FBgn0000413 FBgn0027091
FBgn0000413 FBgn0031070
FBgn0000413 FBgn0046874
FBgn0000413 FBgn0034476
FBgn0000413 FBgn0260794
FBgn0000413 FBgn0005677
FBgn0000413 FBgn0259743
FBgn0000413 FBgn0030061
FBgn0000413 FBgn0051789
FBgn0000413 FBgn0250911
FBgn0000413 FBgn0051122
FBgn0000413 FBgn0261955
FBgn0000413 FBgn0033265
FBgn0000413 FBgn0001624
FBgn0000413 FBgn0011584
FBgn0000413 FBgn0031345
FBgn0000413 FBgn0004832
FBgn0000413 FBgn0038221
FBgn0000413 FBgn0020443
FBgn0000413 FBgn0033551
FBgn0000413 FBgn0000524
FBgn0000413 FBgn0030905
FBgn0000413 FBgn0035364
FBgn0000413 FBgn0034215
FBgn0000413 FBgn0040297
FBgn0000413 FBgn0040290
FBgn0000413 FBgn0050161
FBgn0000413 FBgn0037137
FBgn0000413 FBgn0025186
FBgn0000413 FBgn0002174
FBgn0000413 FBgn0052062
FBgn0000413 FBgn0037236
FBgn0000413 FBgn0037073
FBgn0000413 FBgn0259744
FBgn0000413 FBgn0263120
FBgn0000413 FBgn0035600
FBgn0000413 FBgn0037541
FBgn0000413 FBgn0029822
FBgn0000413 FBgn0036141
FBgn0000413 FBgn0262976
FBgn0000413 FBgn0039201
FBgn0000413 FBgn0020618
FBgn0000413 FBgn0032694
FBgn0000413 FBgn0024921
FBgn0000413 FBgn0036842
FBgn0000413 FBgn0013949
FBgn0000413 FBgn0010433
FBgn0000413 FBgn0262720
FBgn0000413 FBgn0034880
FBgn0000413 FBgn0027864
FBgn0000413 FBgn0259717
FBgn0000413 FBgn0040765
FBgn0000413 FBgn0038640
FBgn0000413 FBgn0034304
FBgn0000413 FBgn0028953
FBgn0000413 FBgn0260655
FBgn0000413 FBgn0038708
FBgn0000413 FBgn0083962
FBgn0000413 FBgn0031128
FBgn0000413 FBgn0053116
FBgn0000413 FBgn0011559
FBgn0000413 FBgn0033426
FBgn0000413 FBgn0031001
FBgn0000413 FBgn0038853
FBgn0000413 FBgn0034817
FBgn0000413 FBgn0036502
FBgn0000413 FBgn0005427
FBgn0000413 FBgn0004650
FBgn0000413 FBgn0037770
FBgn0000413 FBgn0259730
FBgn0000413 FBgn0039282
FBgn0000413 FBgn0259202
FBgn0000413 FBgn0261952
FBgn0000413 FBgn0001994
FBgn0000413 FBgn0052762
FBgn0000413 FBgn0052227
FBgn0000413 FBgn0043002
FBgn0000413 FBgn0020248
FBgn0000413 FBgn0034058
FBgn0000413 FBgn0038203
FBgn0000413 FBgn0034230
FBgn0000413 FBgn0004110
FBgn0000413 FBgn0261786
FBgn0000413 FBgn0036279
FBgn0000413 FBgn0000370
FBgn0000413 FBgn0031186
FBgn0000413 FBgn0050364
FBgn0000413 FBgn0037539
FBgn0000413 FBgn0000173
FBgn0000413 FBgn0027508
FBgn0000413 FBgn0030243
FBgn0000413 FBgn0026079
FBgn0000413 FBgn0032981
FBgn0000413 FBgn0001104
FBgn0000413 FBgn0036096
FBgn0000413 FBgn0051184
FBgn0000413 FBgn0085474
FBgn0000413 FBgn0003896
FBgn0000413 FBgn0004394
FBgn0000413 FBgn0024277
FBgn0000413 FBgn0039507
FBgn0000413 FBgn0259937
FBgn0000413 FBgn0041171
FBgn0000413 FBgn0027359
FBgn0000413 FBgn0039167
FBgn0000413 FBgn0032483
FBgn0000413 FBgn0051150
FBgn0000413 FBgn0024947
FBgn0000413 FBgn0025874
FBgn0000413 FBgn0013718
FBgn0000413 FBgn0030838
FBgn0000413 FBgn0045852
FBgn0000413 FBgn0036485
FBgn0000413 FBgn0028926
FBgn0000413 FBgn0039465
FBgn0000413 FBgn0033856
FBgn0000413 FBgn0260467
FBgn0000413 FBgn0004655
FBgn0000413 FBgn0003887
FBgn0000413 FBgn0024432
FBgn0000413 FBgn0035852
FBgn0000413 FBgn0032965
FBgn0000413 FBgn0014029
FBgn0000413 FBgn0024249
FBgn0000413 FBgn0013263
FBgn0000413 FBgn0038135
FBgn0000413 FBgn0035761
FBgn0000413 FBgn0035631
FBgn0000413 FBgn0015793
FBgn0000413 FBgn0051038
FBgn0000413 FBgn0259168
FBgn0000413 FBgn0003721
FBgn0000413 FBgn0015799
FBgn0000413 FBgn0037206
FBgn0000413 FBgn0085468
FBgn0000413 FBgn0025456
FBgn0000413 FBgn0029903
FBgn0000413 FBgn0086358
FBgn0000413 FBgn0034824
FBgn0000413 FBgn0260400
FBgn0000413 FBgn0003513
FBgn0000413 FBgn0052255
FBgn0000413 FBgn0031399
FBgn0000413 FBgn0022338
FBgn0000413 FBgn0040273
FBgn0000413 FBgn0021847
FBgn0000413 FBgn0038165
FBgn0000413 FBgn0038246
FBgn0000413 FBgn0086657
FBgn0000413 FBgn0031875
FBgn0000413 FBgn0260634
FBgn0000413 FBgn0260965
FBgn0000413 FBgn0086707
FBgn0000413 FBgn0025739
FBgn0000413 FBgn0085438
FBgn0000413 FBgn0039000
FBgn0000413 FBgn0010341
FBgn0000413 FBgn0261930
FBgn0000413 FBgn0030786
FBgn0000413 FBgn0028421
FBgn0000413 FBgn0250874
FBgn0000413 FBgn0039938
FBgn0000413 FBgn0037918
FBgn0000413 FBgn0029979
FBgn0000413 FBgn0000606
FBgn0000413 FBgn0035541
FBgn0000413 FBgn0004636
FBgn0000413 FBgn0033555
FBgn0000413 FBgn0034392
FBgn0000413 FBgn0020378
FBgn0000413 FBgn0008654
FBgn0000413 FBgn0032407
FBgn0000413 FBgn0035989
FBgn0000413 FBgn0014006
FBgn0000413 FBgn0039041
FBgn0000413 FBgn0029002
FBgn0000413 FBgn0026060
FBgn0000413 FBgn0037707
FBgn0000413 FBgn0040284
FBgn0000413 FBgn0037163
FBgn0000413 FBgn0260635
FBgn0000413 FBgn0053108
FBgn0000413 FBgn0039026
FBgn0000413 FBgn0020370
FBgn0000413 FBgn0261797
FBgn0000413 FBgn0035153
FBgn0000413 FBgn0023441
FBgn0000413 FBgn0052486
FBgn0000413 FBgn0033162
FBgn0000413 FBgn0015907
FBgn0000413 FBgn0013272
FBgn0000413 FBgn0015527
FBgn0000413 FBgn0003747
FBgn0000413 FBgn0039669
FBgn0000413 FBgn0250839
FBgn0000413 FBgn0027951
FBgn0000413 FBgn0035907
FBgn0000413 FBgn0029157
FBgn0000413 FBgn0015663
FBgn0000413 FBgn0052037
FBgn0000413 FBgn0086372
FBgn0000413 FBgn0029935
FBgn0000413 FBgn0013733
FBgn0000413 FBgn0052982
FBgn0000413 FBgn0004364
FBgn0000413 FBgn0053985
FBgn0000413 FBgn0037436
FBgn0000413 FBgn0038660
FBgn0000413 FBgn0031286
FBgn0000413 FBgn0005561
FBgn0000413 FBgn0020626
FBgn0000413 FBgn0031768
FBgn0000413 FBgn0261985
FBgn0000413 FBgn0036349
FBgn0000413 FBgn0031952
FBgn0000413 FBgn0031749
FBgn0000413 FBgn0262707
FBgn0000413 FBgn0261239
FBgn0000413 FBgn0263865
FBgn0000413 FBgn0041234
FBgn0000413 FBgn0016797
FBgn0000413 FBgn0026015
FBgn0000413 FBgn0003313
FBgn0000413 FBgn0052372
FBgn0000413 FBgn0036294
FBgn0000413 FBgn0032883
FBgn0000413 FBgn0037202
FBgn0000413 FBgn0026428
FBgn0000413 FBgn0031681
FBgn0000413 FBgn0261885
FBgn0000413 FBgn0015269
FBgn0000413 FBgn0029006
FBgn0000413 FBgn0033485
FBgn0000413 FBgn0040487
FBgn0000413 FBgn0014037
FBgn0000413 FBgn0003464
FBgn0000413 FBgn0039595
FBgn0000413 FBgn0024189
FBgn0000413 FBgn0004885
FBgn0000413 FBgn0052425
FBgn0000413 FBgn0030749
FBgn0000413 FBgn0036348
FBgn0000413 FBgn0000394
FBgn0000413 FBgn0042112
FBgn0000413 FBgn0030451
FBgn0000413 FBgn0261551
FBgn0000413 FBgn0030529
FBgn0000413 FBgn0027280
FBgn0000413 FBgn0002787
FBgn0000413 FBgn0002781
FBgn0000413 FBgn0004870
FBgn0000413 FBgn0051909
FBgn0000413 FBgn0030361
FBgn0000413 FBgn0050404
FBgn0000413 FBgn0003301
FBgn0000413 FBgn0035160
FBgn0000413 FBgn0014011
FBgn0000413 FBgn0031879
FBgn0000413 FBgn0031739
FBgn0000413 FBgn0052182
FBgn0000413 FBgn0033521
FBgn0000413 FBgn0261383
FBgn0000413 FBgn0023000
FBgn0000413 FBgn0024365
FBgn0000413 FBgn0000109
FBgn0000413 FBgn0032717
FBgn0000413 FBgn0038071
FBgn0000413 FBgn0031923
FBgn0000413 FBgn0028744
FBgn0000413 FBgn0038981
FBgn0000413 FBgn0030519
FBgn0000413 FBgn0047135
FBgn0000413 FBgn0050409
FBgn0000413 FBgn0037540
FBgn0000413 FBgn0037244
FBgn0000413 FBgn0035323
FBgn0000413 FBgn0001077
FBgn0000413 FBgn0044030
FBgn0000413 FBgn0004363
FBgn0000413 FBgn0034418
FBgn0000413 FBgn0033845
FBgn0000413 FBgn0004436
FBgn0000413 FBgn0052226
FBgn0000413 FBgn0263354
FBgn0000413 FBgn0003068
FBgn0000413 FBgn0263594
FBgn0000413 FBgn0010382
FBgn0000413 FBgn0052138
FBgn0000413 FBgn0263346
FBgn0000413 FBgn0030996
FBgn0000413 FBgn0036518
FBgn0000413 FBgn0029969
FBgn0000413 FBgn0035601
FBgn0000413 FBgn0021967
FBgn0000413 FBgn0032700
FBgn0000413 FBgn0011672
FBgn0000413 FBgn0037853
FBgn0000413 FBgn0028554
FBgn0000413 FBgn0038419
FBgn0000413 FBgn0004666
FBgn0000413 FBgn0030028
FBgn0000413 FBgn0030610
FBgn0000413 FBgn0263144
FBgn0000413 FBgn0261914
FBgn0000413 FBgn0086676
FBgn0000413 FBgn0003041
FBgn0000413 FBgn0027571
FBgn0000413 FBgn0004401
FBgn0000413 FBgn0003277
FBgn0000413 FBgn0035964
FBgn0000413 FBgn0035152
FBgn0000413 FBgn0010877
FBgn0000413 FBgn0029588
FBgn0000413 FBgn0034948
FBgn0000413 FBgn0039846
FBgn0000413 FBgn0027597
FBgn0000413 FBgn0002633
FBgn0000413 FBgn0051441
FBgn0000413 FBgn0011592
FBgn0000413 FBgn0086679
FBgn0000413 FBgn0032821
FBgn0000413 FBgn0016081
FBgn0000413 FBgn0005585
FBgn0000413 FBgn0037358
FBgn0000413 FBgn0027080
FBgn0000413 FBgn0030314
FBgn0000413 FBgn0028962
FBgn0000413 FBgn0021776
FBgn0000413 FBgn0039136
FBgn0000413 FBgn0040965
FBgn0000413 FBgn0001978
FBgn0000413 FBgn0024983
FBgn0000413 FBgn0038566
FBgn0000413 FBgn0036191
FBgn0000413 FBgn0002524
FBgn0000413 FBgn0260474
FBgn0000413 FBgn0036846
FBgn0000413 FBgn0030292
FBgn0000413 FBgn0003079
FBgn0000413 FBgn0037884
FBgn0000413 FBgn0263934
FBgn0000413 FBgn0014455
FBgn0000413 FBgn0037121
FBgn0000413 FBgn0038400
FBgn0000413 FBgn0011638
FBgn0000413 FBgn0012037
FBgn0000413 FBgn0030970
FBgn0000413 FBgn0035205
FBgn0000413 FBgn0004583
FBgn0000413 FBgn0001332
FBgn0000413 FBgn0031596
FBgn0000413 FBgn0033188
FBgn0000413 FBgn0032451
FBgn0000413 FBgn0001108
FBgn0000413 FBgn0262103
FBgn0000413 FBgn0040259
FBgn0000413 FBgn0023167
FBgn0000413 FBgn0030790
FBgn0000413 FBgn0030479
FBgn0000413 FBgn0261618
FBgn0000413 FBgn0011217
FBgn0000413 FBgn0032724
FBgn0000413 FBgn0030932
FBgn0000413 FBgn0032935
FBgn0000413 FBgn0026189
FBgn0000413 FBgn0035626
FBgn0000413 FBgn0040571
FBgn0000413 FBgn0034191
FBgn0000413 FBgn0028703
FBgn0000413 FBgn0052638
FBgn0000413 FBgn0002609
FBgn0000413 FBgn0035068
FBgn0000413 FBgn0032078
FBgn0000413 FBgn0031374
FBgn0000413 FBgn0003015
FBgn0000413 FBgn0039679
FBgn0000413 FBgn0003866
FBgn0000413 FBgn0003435
FBgn0000413 FBgn0030675
FBgn0000413 FBgn0004449
FBgn0000413 FBgn0030208
FBgn0000413 FBgn0031044
FBgn0000413 FBgn0030904
FBgn0000413 FBgn0027546
FBgn0000413 FBgn0035586
FBgn0000413 FBgn0025679
FBgn0000413 FBgn0005558
FBgn0000413 FBgn0000163
FBgn0000413 FBgn0032770
FBgn0000413 FBgn0050036
FBgn0000413 FBgn0038385
FBgn0000413 FBgn0011606
FBgn0000413 FBgn0011224
FBgn0000413 FBgn0040334
FBgn0000413 FBgn0034430
FBgn0000413 FBgn0030666
FBgn0000413 FBgn0030870
FBgn0000413 FBgn0263511
FBgn0000413 FBgn0035593
FBgn0000413 FBgn0263258
FBgn0000413 FBgn0030881
FBgn0000413 FBgn0261552
FBgn0000413 FBgn0052675
FBgn0000413 FBgn0020309
FBgn0000413 FBgn0041087
FBgn0000413 FBgn0023407
FBgn0000413 FBgn0000413
FBgn0000413 FBgn0033652
FBgn0000413 FBgn0052767
FBgn0000413 FBgn0033101
FBgn0000413 FBgn0001150
FBgn0000413 FBgn0015222
FBgn0000413 FBgn0034986
FBgn0000413 FBgn0037153
FBgn0000413 FBgn0036899
FBgn0000413 FBgn0039459
FBgn0000413 FBgn0027087
FBgn0000413 FBgn0262730
FBgn0000413 FBgn0005640
FBgn0000413 FBgn0033973
FBgn0000413 FBgn0036531
FBgn0000413 FBgn0021767
FBgn0000413 FBgn0037149
FBgn0000413 FBgn0038881
FBgn0000413 FBgn0003411
FBgn0000413 FBgn0004170
FBgn0000413 FBgn0030592
FBgn0000413 FBgn0040102
FBgn0000413 FBgn0025373
FBgn0000413 FBgn0027586
FBgn0000413 FBgn0036643
FBgn0000413 FBgn0031745
FBgn0000413 FBgn0027497
FBgn0000413 FBgn0032033
FBgn0000413 FBgn0027889
FBgn0000413 FBgn0262740
FBgn0000413 FBgn0000210
FBgn0000413 FBgn0033649
FBgn0000413 FBgn0051712
FBgn0000413 FBgn0026261
FBgn0000413 FBgn0262599
FBgn0000413 FBgn0024238
FBgn0000413 FBgn0083976
FBgn0000413 FBgn0260856
FBgn0000413 FBgn0035181
FBgn0000413 FBgn0028420
FBgn0000413 FBgn0051632
FBgn0000413 FBgn0031763
FBgn0000413 FBgn0036152
FBgn0000413 FBgn0013751
FBgn0000413 FBgn0031375
FBgn0000413 FBgn0037829
FBgn0000413 FBgn0034464
FBgn0000413 FBgn0043457
FBgn0000413 FBgn0038871
FBgn0000413 FBgn0011207
FBgn0000413 FBgn0032705
FBgn0000413 FBgn0035121
FBgn0000413 FBgn0020368
FBgn0000413 FBgn0039205
FBgn0000413 FBgn0031644
FBgn0000413 FBgn0000639
FBgn0000413 FBgn0031022
FBgn0000413 FBgn0086855
FBgn0000413 FBgn0030955
FBgn0000413 FBgn0052699
FBgn0000413 FBgn0034423
FBgn0000413 FBgn0027528
FBgn0000413 FBgn0037899
FBgn0000413 FBgn0030329
FBgn0000413 FBgn0037490
FBgn0000413 FBgn0250755
FBgn0000413 FBgn0028506
FBgn0000413 FBgn0003517
FBgn0000413 FBgn0032105
FBgn0000413 FBgn0015904
FBgn0000413 FBgn0035896
FBgn0000413 FBgn0003267
FBgn0000413 FBgn0016756
FBgn0000413 FBgn0029804
FBgn0000413 FBgn0001138
FBgn0000413 FBgn0001258
FBgn0000413 FBgn0037612
FBgn0000413 FBgn0028789
FBgn0000413 FBgn0037371
FBgn0000413 FBgn0032132
FBgn0000413 FBgn0043530
FBgn0000413 FBgn0026320
FBgn0000413 FBgn0011591
FBgn0000413 FBgn0259481
FBgn0000413 FBgn0011289
FBgn0000413 FBgn0034735
FBgn0000413 FBgn0000097
FBgn0000413 FBgn0003710
FBgn0000413 FBgn0014020
FBgn0000413 FBgn0033519
FBgn0000413 FBgn0033674
FBgn0000413 FBgn0004132
FBgn0000413 FBgn0014380
FBgn0000413 FBgn0035866
FBgn0000413 FBgn0023520
FBgn0000413 FBgn0050372
FBgn0000413 FBgn0036136
FBgn0000413 FBgn0029930
FBgn0000413 FBgn0043362
FBgn0000413 FBgn0000721
FBgn0000413 FBgn0013305
FBgn0000413 FBgn0013469
FBgn0000413 FBgn0040899
FBgn0000413 FBgn0035157
FBgn0000413 FBgn0028563
FBgn0000413 FBgn0085295
FBgn0000413 FBgn0034326
FBgn0000413 FBgn0259220
FBgn0000413 FBgn0031149
FBgn0000413 FBgn0062413
FBgn0000413 FBgn0051523
FBgn0000413 FBgn0085403
FBgn0000413 FBgn0019809
FBgn0000413 FBgn0002069
FBgn0000413 FBgn0034631
FBgn0000413 FBgn0011826
FBgn0000413 FBgn0261563
FBgn0000413 FBgn0003118
FBgn0000413 FBgn0034800
FBgn0000413 FBgn0010014
FBgn0000413 FBgn0034950
FBgn0000413 FBgn0000150
FBgn0000413 FBgn0035464
FBgn0000413 FBgn0039349
FBgn0000413 FBgn0037412
FBgn0000413 FBgn0033166
FBgn0000413 FBgn0040786
FBgn0000413 FBgn0036816
FBgn0000413 FBgn0000497
FBgn0000413 FBgn0040397
FBgn0000413 FBgn0259714
FBgn0000413 FBgn0037901
FBgn0000413 FBgn0033609
FBgn0000413 FBgn0259985
FBgn0000413 FBgn0037467
FBgn0000413 FBgn0029504
FBgn0000413 FBgn0021814
FBgn0000413 FBgn0000382
FBgn0000413 FBgn0024251
FBgn0000413 FBgn0004390
FBgn0000413 FBgn0036494
FBgn0000413 FBgn0030053
FBgn0000413 FBgn0037442
FBgn0000413 FBgn0003300
FBgn0000413 FBgn0020496
FBgn0000413 FBgn0052529
FBgn0000413 FBgn0034514
FBgn0000413 FBgn0261461
FBgn0000413 FBgn0028373
FBgn0000413 FBgn0010473
FBgn0000413 FBgn0029894
FBgn0000413 FBgn0020371
FBgn0000413 FBgn0038306
FBgn0000413 FBgn0005612
FBgn0000413 FBgn0040347
FBgn0000413 FBgn0262391
FBgn0000413 FBgn0034585
FBgn0000413 FBgn0262127
FBgn0000413 FBgn0003117
FBgn0000413 FBgn0027950
FBgn0000413 FBgn0032117
FBgn0000413 FBgn0029939
FBgn0000413 FBgn0014001
FBgn0000413 FBgn0035147
FBgn0000413 FBgn0026084
FBgn0000413 FBgn0034103
FBgn0000413 FBgn0002629
FBgn0000413 FBgn0020306
FBgn0000413 FBgn0015379
FBgn0000413 FBgn0052532
FBgn0000413 FBgn0011763
FBgn0000413 FBgn0031174
FBgn0000413 FBgn0000473
FBgn0000413 FBgn0000140
FBgn0000413 FBgn0033884
FBgn0000413 FBgn0033507
FBgn0000413 FBgn0031661
FBgn0000413 FBgn0035335
FBgn0000413 FBgn0034237
FBgn0000413 FBgn0020255
FBgn0000413 FBgn0043791
FBgn0000413 FBgn0030669
FBgn0000413 FBgn0000253
FBgn0000413 FBgn0004854
FBgn0000413 FBgn0003651
FBgn0000413 FBgn0259142
FBgn0000413 FBgn0026702
FBgn0000413 FBgn0037051
FBgn0000413 FBgn0034087
FBgn0000413 FBgn0037844
FBgn0000413 FBgn0038810
FBgn0000413 FBgn0000221
FBgn0000413 FBgn0004901
FBgn0000413 FBgn0026378
FBgn0000413 FBgn0039055
FBgn0000413 FBgn0250791
FBgn0000413 FBgn0034816
FBgn0000413 FBgn0024510
FBgn0000413 FBgn0053229
FBgn0000413 FBgn0034132
FBgn0000413 FBgn0028476
FBgn0000413 FBgn0039790
FBgn0000413 FBgn0036745
FBgn0000413 FBgn0035336
FBgn0000413 FBgn0041111
FBgn0000413 FBgn0026160
FBgn0000413 FBgn0035228
FBgn0000413 FBgn0000099
FBgn0000413 FBgn0260960
FBgn0000413 FBgn0029763
FBgn0000413 FBgn0027526
FBgn0000413 FBgn0036522
FBgn0000413 FBgn0028527
FBgn0000413 FBgn0026597
FBgn0000413 FBgn0033853
FBgn0000413 FBgn0002522
FBgn0000413 FBgn0030276
FBgn0000413 FBgn0030055
FBgn0000413 FBgn0031874
FBgn0000413 FBgn0040367
FBgn0000413 FBgn0029538
FBgn0000413 FBgn0050394
FBgn0000413 FBgn0034275
FBgn0000413 FBgn0033122
FBgn0000413 FBgn0262871
FBgn0000413 FBgn0010786
FBgn0000413 FBgn0020377
FBgn0000413 FBgn0044047
FBgn0000413 FBgn0029893
FBgn0000413 FBgn0263289
FBgn0000413 FBgn0031231
FBgn0000413 FBgn0005636
FBgn0000413 FBgn0030099
FBgn0000413 FBgn0038771
FBgn0000413 FBgn0003165
FBgn0000413 FBgn0033412
FBgn0000413 FBgn0030457
FBgn0000413 FBgn0037715
FBgn0000413 FBgn0035347
FBgn0000413 FBgn0027356
FBgn0000413 FBgn0027509
FBgn0000413 FBgn0019985
FBgn0000413 FBgn0031820
FBgn0000413 FBgn0261984
FBgn0000413 FBgn0032489
FBgn0000413 FBgn0014189
FBgn0000413 FBgn0026196
FBgn0000413 FBgn0042693
FBgn0000413 FBgn0000723
FBgn0000413 FBgn0038476
FBgn0000413 FBgn0030555
FBgn0000413 FBgn0039068
FBgn0000413 FBgn0034774
FBgn0000413 FBgn0046301
FBgn0000413 FBgn0023508
FBgn0000413 FBgn0038922
FBgn0000413 FBgn0033960
FBgn0000413 FBgn0041233
FBgn0000413 FBgn0263830
FBgn0000413 FBgn0034603
FBgn0000413 FBgn0025633
FBgn0000413 FBgn0004903
FBgn0000413 FBgn0031030
FBgn0000413 FBgn0000547
FBgn0000413 FBgn0038418
FBgn0000413 FBgn0003002
FBgn0000413 FBgn0036298
FBgn0000413 FBgn0029798
FBgn0000413 FBgn0250876
FBgn0000413 FBgn0020617
FBgn0000413 FBgn0037174
FBgn0000413 FBgn0033252
FBgn0000413 FBgn0029928
FBgn0000413 FBgn0015589
FBgn0000413 FBgn0037156
FBgn0000413 FBgn0030900
FBgn0000413 FBgn0034086
FBgn0000413 FBgn0004108
FBgn0000413 FBgn0028494
FBgn0000413 FBgn0032882
FBgn0000413 FBgn0261613
FBgn0000413 FBgn0037197
FBgn0000413 FBgn0032154
FBgn0000413 FBgn0030868
FBgn0000413 FBgn0034013
FBgn0000413 FBgn0029694
FBgn0000413 FBgn0037797
FBgn0000413 FBgn0034214
FBgn0000413 FBgn0027537
FBgn0000413 FBgn0040080
FBgn0000413 FBgn0037960
FBgn0000413 FBgn0038243
FBgn0000413 FBgn0260945
FBgn0000413 FBgn0026316
FBgn0000413 FBgn0261873
FBgn0000413 FBgn0013765
FBgn0000413 FBgn0022023
FBgn0000413 FBgn0029529
FBgn0000413 FBgn0002283
FBgn0000413 FBgn0029715
FBgn0000413 FBgn0083953
FBgn0000413 FBgn0031143
FBgn0000413 FBgn0028577
FBgn0000413 FBgn0020238
FBgn0000413 FBgn0023524
FBgn0000413 FBgn0003892
FBgn0000413 FBgn0052280
FBgn0000413 FBgn0086674
FBgn0000413 FBgn0050290
FBgn0000413 FBgn0000463
FBgn0000413 FBgn0015393
FBgn0000413 FBgn0032341
FBgn0000413 FBgn0029113
FBgn0000413 FBgn0033483
FBgn0000413 FBgn0043010
FBgn0000413 FBgn0035046
FBgn0000413 FBgn0086558
FBgn0000413 FBgn0034725
FBgn0000413 FBgn0037242
FBgn0000413 FBgn0003076
FBgn0000413 FBgn0053094
FBgn0000413 FBgn0033348
FBgn0000413 FBgn0031021
FBgn0000413 FBgn0033550
FBgn0000413 FBgn0000492
FBgn0000413 FBgn0033523
FBgn0000413 FBgn0011335
FBgn0000413 FBgn0086778
FBgn0000413 FBgn0053463
FBgn0000413 FBgn0020304
FBgn0000413 FBgn0052672
FBgn0000413 FBgn0039580
FBgn0000413 FBgn0053291
FBgn0000413 FBgn0085243
FBgn0000413 FBgn0033554
FBgn0000413 FBgn0035630
FBgn0000413 FBgn0035998
FBgn0000413 FBgn0052625
FBgn0000413 FBgn0037834
FBgn0000413 FBgn0002838
FBgn0000413 FBgn0034059
FBgn0000413 FBgn0039492
FBgn0000413 FBgn0250789
FBgn0000413 FBgn0023214
FBgn0000413 FBgn0031655
FBgn0000413 FBgn0001148
FBgn0000413 FBgn0035569
FBgn0000413 FBgn0017558
FBgn0000413 FBgn0025642
FBgn0000413 FBgn0016700
FBgn0000413 FBgn0043012
FBgn0000413 FBgn0003268
FBgn0000413 FBgn0031478
FBgn0000413 FBgn0004370
FBgn0000413 FBgn0040777
FBgn0000413 FBgn0039914
FBgn0000413 FBgn0260861
FBgn0000413 FBgn0026370
FBgn0000413 FBgn0263240
FBgn0000413 FBgn0029885
FBgn0000413 FBgn0085443
FBgn0000413 FBgn0086782
FBgn0000413 FBgn0053200
FBgn0000413 FBgn0037341
FBgn0000413 FBgn0034918
FBgn0000413 FBgn0035142
FBgn0000413 FBgn0261260
FBgn0000413 FBgn0033043
FBgn0000413 FBgn0026418
FBgn0000413 FBgn0032843
FBgn0000413 FBgn0002023
FBgn0000413 FBgn0031060
FBgn0000413 FBgn0003345
FBgn0000413 FBgn0039767
FBgn0000413 FBgn0038445
FBgn0000413 FBgn0259735
FBgn0000413 FBgn0004656
FBgn0000413 FBgn0041174
FBgn0000413 FBgn0015949
FBgn0000413 FBgn0039749
FBgn0000413 FBgn0050080
FBgn0000413 FBgn0031604
FBgn0000413 FBgn0263396
FBgn0000413 FBgn0020641
FBgn0000413 FBgn0036786
FBgn0000413 FBgn0035702
FBgn0000413 FBgn0033476
FBgn0000413 FBgn0033504
FBgn0000413 FBgn0003415
FBgn0000413 FBgn0259970
FBgn0000413 FBgn0000542
FBgn0000413 FBgn0086655
FBgn0000413 FBgn0000566
FBgn0000413 FBgn0036459
FBgn0000413 FBgn0030293
FBgn0000413 FBgn0010905
FBgn0000413 FBgn0001227
FBgn0000413 FBgn0003514
FBgn0000413 FBgn0039266
FBgn0000413 FBgn0053144
FBgn0000413 FBgn0030847
FBgn0000413 FBgn0023512
FBgn0000413 FBgn0030873
FBgn0000413 FBgn0023526
FBgn0000413 FBgn0032129
FBgn0000413 FBgn0034224
FBgn0000413 FBgn0015371
FBgn0000413 FBgn0033038
FBgn0000413 FBgn0032166
FBgn0000413 FBgn0036450
FBgn0000413 FBgn0044028
FBgn0000413 FBgn0000307
FBgn0000413 FBgn0035101
FBgn0000413 FBgn0037708
FBgn0000413 FBgn0261988
FBgn0000413 FBgn0030319
FBgn0000413 FBgn0031537
FBgn0000413 FBgn0037481
FBgn0000413 FBgn0036843
FBgn0000413 FBgn0262735
FBgn0000413 FBgn0034408
FBgn0000413 FBgn0033313
FBgn0000413 FBgn0029837
FBgn0000413 FBgn0036483
FBgn0000413 FBgn0032986
FBgn0000413 FBgn0013755
FBgn0000413 FBgn0025360
FBgn0000413 FBgn0034691
FBgn0000413 FBgn0014343
FBgn0000413 FBgn0031904
FBgn0000413 FBgn0031043
FBgn0000413 FBgn0052369
FBgn0000413 FBgn0015623
FBgn0000413 FBgn0034361
FBgn0000413 FBgn0014019
FBgn0000413 FBgn0262511
FBgn0000413 FBgn0025742
FBgn0000413 FBgn0000320
FBgn0000413 FBgn0038804
FBgn0000413 FBgn0034282
FBgn0000413 FBgn0027785
FBgn0000413 FBgn0029821
FBgn0000413 FBgn0261553
FBgn0000413 FBgn0029508
FBgn0000413 FBgn0035236
FBgn0000413 FBgn0039288
FBgn0000413 FBgn0021800
FBgn0000413 FBgn0004197
FBgn0000413 FBgn0038876
FBgn0000413 FBgn0053556
FBgn0000413 FBgn0028844
FBgn0000413 FBgn0031069
FBgn0000413 FBgn0015600
FBgn0000413 FBgn0036449
FBgn0000413 FBgn0000576
FBgn0000413 FBgn0015221
FBgn0000413 FBgn0037657
FBgn0000413 FBgn0262699
FBgn0000413 FBgn0028342
FBgn0000413 FBgn0040294
FBgn0000413 FBgn0025109
FBgn0000413 FBgn0011754
FBgn0000413 FBgn0032644
FBgn0000413 FBgn0011766
FBgn0000413 FBgn0029819
FBgn0000413 FBgn0034504
FBgn0000413 FBgn0034452
FBgn0000413 FBgn0002576
FBgn0000413 FBgn0030048
FBgn0000413 FBgn0250823
FBgn0000413 FBgn0028999
FBgn0000413 FBgn0032191
FBgn0000413 FBgn0259923
FBgn0000413 FBgn0000662
FBgn0000413 FBgn0001180
FBgn0000413 FBgn0016983
FBgn0000413 FBgn0031973
FBgn0000413 FBgn0000404
FBgn0000413 FBgn0052105
FBgn0000413 FBgn0260972
FBgn0000413 FBgn0000289
FBgn0000413 FBgn0086680
FBgn0000413 FBgn0033872
FBgn0000413 FBgn0001174
FBgn0000413 FBgn0040395
FBgn0000413 FBgn0032733
FBgn0000413 FBgn0052406
FBgn0000413 FBgn0032377
FBgn0000413 FBgn0262560
FBgn0000413 FBgn0010395
FBgn0000413 FBgn0031778
FBgn0000413 FBgn0004003
FBgn0000413 FBgn0260462
FBgn0000413 FBgn0000216
FBgn0000413 FBgn0038536
FBgn0000413 FBgn0085407
FBgn0000413 FBgn0014179
FBgn0000413 FBgn0025639
FBgn0000413 FBgn0001248
FBgn0000413 FBgn0004859
FBgn0000413 FBgn0010313
FBgn0000413 FBgn0262169
FBgn0000413 FBgn0040388
FBgn0000413 FBgn0038948
FBgn0000413 FBgn0028519
FBgn0000413 FBgn0033088
FBgn0000413 FBgn0038202
FBgn0000413 FBgn0016660
FBgn0000413 FBgn0063485
FBgn0000413 FBgn0013984
FBgn0000413 FBgn0034350
FBgn0000413 FBgn0031011
FBgn0000413 FBgn0033224
FBgn0000413 FBgn0031741
FBgn0000413 FBgn0003963
FBgn0000413 FBgn0003178
FBgn0000413 FBgn0052986
FBgn0000413 FBgn0261360
FBgn0000413 FBgn0030408
FBgn0000413 FBgn0261238
FBgn0000413 FBgn0259242
FBgn0000413 FBgn0003145
FBgn0000413 FBgn0034821
FBgn0000413 FBgn0037777
FBgn0000413 FBgn0032305
FBgn0000413 FBgn0259100
FBgn0000413 FBgn0044511
FBgn0000413 FBgn0036827
FBgn0000413 FBgn0035880
FBgn0000413 FBgn0031016
FBgn0000413 FBgn0004053
FBgn0000413 FBgn0039403
FBgn0000413 FBgn0000181
FBgn0000413 FBgn0061469
FBgn0000413 FBgn0038234
FBgn0000413 FBgn0021796
FBgn0000413 FBgn0028331
FBgn0000413 FBgn0261931
FBgn0000413 FBgn0003979
FBgn0000413 FBgn0036165
FBgn0000413 FBgn0029940
FBgn0000413 FBgn0020249
FBgn0000413 FBgn0031261
FBgn0000413 FBgn0030520
FBgn0000413 FBgn0024244
FBgn0000413 FBgn0030251
FBgn0000413 FBgn0024236
FBgn0000413 FBgn0031129
FBgn0000413 FBgn0028484
FBgn0000413 FBgn0026431
FBgn0000413 FBgn0033274
FBgn0000413 FBgn0035769
FBgn0000413 FBgn0023143
FBgn0000413 FBgn0260011
FBgn0000413 FBgn0262112
FBgn0000413 FBgn0034075
FBgn0000413 FBgn0029789
FBgn0000413 FBgn0030242
FBgn0000413 FBgn0003884
FBgn0000413 FBgn0010620
FBgn0000413 FBgn0053136
FBgn0000413 FBgn0001168
FBgn0000413 FBgn0035762
FBgn0000413 FBgn0030672
FBgn0000413 FBgn0039590
FBgn0000413 FBgn0003295
FBgn0000413 FBgn0014857
FBgn0000413 FBgn0040475
FBgn0000413 FBgn0035526
FBgn0000413 FBgn0260440
FBgn0000413 FBgn0083992
FBgn0000413 FBgn0037621
FBgn0000413 FBgn0031676
FBgn0000413 FBgn0035432
FBgn0000413 FBgn0030057
FBgn0000413 FBgn0041224
FBgn0000413 FBgn0039042
FBgn0000413 FBgn0040394
FBgn0000413 FBgn0025455
FBgn0000413 FBgn0031799
FBgn0000413 FBgn0030933
FBgn0000413 FBgn0027609
FBgn0000413 FBgn0034279
FBgn0000413 FBgn0022740
FBgn0000413 FBgn0036350
FBgn0000413 FBgn0052654
FBgn0000413 FBgn0023537
FBgn0000413 FBgn0041160
FBgn0000413 FBgn0039464
FBgn0000413 FBgn0001977
FBgn0000413 FBgn0039350
FBgn0000413 FBgn0033195
FBgn0000413 FBgn0085408
FBgn0000413 FBgn0052676
FBgn0000413 FBgn0037900
FBgn0000413 FBgn0033712
FBgn0000413 FBgn0033380
FBgn0000413 FBgn0034913
FBgn0000413 FBgn0035264
FBgn0000413 FBgn0039773
FBgn0000413 FBgn0038570
FBgn0000413 FBgn0030676
FBgn0000413 FBgn0046687
FBgn0000413 FBgn0085345
FBgn0000413 FBgn0015778
FBgn0000413 FBgn0040984
FBgn0000413 FBgn0035500
FBgn0000413 FBgn0001087
FBgn0000413 FBgn0000233
FBgn0000413 FBgn0001255
FBgn0000413 FBgn0033159
FBgn0000413 FBgn0261560
FBgn0000413 FBgn0037636
FBgn0000413 FBgn0037218
FBgn0000413 FBgn0035211
FBgn0000413 FBgn0260817
FBgn0000413 FBgn0037778
FBgn0000413 FBgn0259823
FBgn0000413 FBgn0015790
FBgn0000413 FBgn0031492
FBgn0000413 FBgn0040285
FBgn0000413 FBgn0038746
FBgn0000413 FBgn0262684
FBgn0000413 FBgn0030954
FBgn0000413 FBgn0034590
FBgn0000413 FBgn0005695
FBgn0000413 FBgn0038488
FBgn0000413 FBgn0086357
FBgn0000413 FBgn0031181
FBgn0000413 FBgn0002573
FBgn0000413 FBgn0051233
FBgn0000413 FBgn0015296
FBgn0000413 FBgn0039637
FBgn0000413 FBgn0000250
FBgn0000413 FBgn0045502
FBgn0000413 FBgn0030743
FBgn0000413 FBgn0051849
FBgn0000413 FBgn0261610
FBgn0000413 FBgn0051642
FBgn0000413 FBgn0004374
FBgn0000413 FBgn0052639
FBgn0000413 FBgn0000057
FBgn0000413 FBgn0004118
FBgn0000413 FBgn0050011
FBgn0000413 FBgn0030930
FBgn0000413 FBgn0025864
FBgn0000413 FBgn0034718
FBgn0000413 FBgn0034300
FBgn0000413 FBgn0045064
FBgn0000413 FBgn0030228
FBgn0000413 FBgn0011286
FBgn0000413 FBgn0041094
FBgn0000413 FBgn0015805
FBgn0000413 FBgn0086902
FBgn0000413 FBgn0031364
FBgn0000413 FBgn0028692
FBgn0000413 FBgn0259166
FBgn0000413 FBgn0024250
FBgn0000413 FBgn0030521
FBgn0000413 FBgn0034503
FBgn0000413 FBgn0031662
FBgn0000413 FBgn0000239
FBgn0000413 FBgn0030611
FBgn0000413 FBgn0039555
FBgn0000413 FBgn0004657
FBgn0000413 FBgn0029891
FBgn0000413 FBgn0001197
FBgn0000413 FBgn0030878
FBgn0000413 FBgn0083973
FBgn0000413 FBgn0010238
FBgn0000413 FBgn0261550
FBgn0000413 FBgn0050184
FBgn0000413 FBgn0053555
FBgn0000413 FBgn0005278
FBgn0000413 FBgn0027334
FBgn0000413 FBgn0003900
FBgn0000413 FBgn0031645
FBgn0000413 FBgn0050163
FBgn0000413 FBgn0086785
FBgn0000413 FBgn0040666
FBgn0000413 FBgn0001404
FBgn0000413 FBgn0035639
FBgn0000413 FBgn0035076
FBgn0000413 FBgn0086365
FBgn0000413 FBgn0263782
FBgn0000413 FBgn0085421
FBgn0000413 FBgn0086913
FBgn0000413 FBgn0083967
FBgn0000413 FBgn0039868
FBgn0000413 FBgn0032123
FBgn0000413 FBgn0052066
FBgn0000413 FBgn0031161
FBgn0000413 FBgn0035238
FBgn0000413 FBgn0036844
FBgn0000413 FBgn0034114
FBgn0000413 FBgn0001257
FBgn0000413 FBgn0050120
FBgn0000413 FBgn0032089
FBgn0000413 FBgn0052521
FBgn0000413 FBgn0261801
FBgn0000413 FBgn0036826
FBgn0000413 FBgn0030196
FBgn0000413 FBgn0004959
FBgn0000413 FBgn0030343
FBgn0000413 FBgn0259791
FBgn0000413 FBgn0010651
FBgn0000413 FBgn0003339
FBgn0000413 FBgn0034570
FBgn0000413 FBgn0034528
FBgn0000413 FBgn0031682
FBgn0000413 FBgn0032042
FBgn0000413 FBgn0003116
FBgn0000413 FBgn0027598
FBgn0000413 FBgn0000044
FBgn0000413 FBgn0029118
FBgn0000413 FBgn0025838
FBgn0000413 FBgn0031312
FBgn0000413 FBgn0038300
FBgn0000413 FBgn0033179
FBgn0000413 FBgn0015565
FBgn0000413 FBgn0023097
FBgn0000413 FBgn0004652
FBgn0000413 FBgn0008636
FBgn0000413 FBgn0041342
FBgn0000413 FBgn0030026
FBgn0000413 FBgn0087008
FBgn0000413 FBgn0023023
FBgn0000413 FBgn0040529
FBgn0000413 FBgn0033883
FBgn0000413 FBgn0020653
FBgn0000413 FBgn0035891
FBgn0000413 FBgn0261862
FBgn0000413 FBgn0034739
FBgn0000413 FBgn0015816
FBgn0000413 FBgn0032871
FBgn0000413 FBgn0259211
FBgn0000413 FBgn0010105
FBgn0000413 FBgn0050365
FBgn0000413 FBgn0005596
FBgn0000413 FBgn0030362
FBgn0000413 FBgn0036406
FBgn0000413 FBgn0052039
FBgn0000413 FBgn0037536
FBgn0000413 FBgn0035574
FBgn0000413 FBgn0023416
FBgn0000413 FBgn0024833
FBgn0000413 FBgn0008651
FBgn0000413 FBgn0001987
FBgn0000413 FBgn0263110
FBgn0000413 FBgn0039065
FBgn0000413 FBgn0026573
FBgn0000413 FBgn0028734
FBgn0000413 FBgn0051694
FBgn0000413 FBgn0041789
FBgn0000413 FBgn0260866
FBgn0000413 FBgn0005648
FBgn0000413 FBgn0004567
FBgn0000413 FBgn0035204
FBgn0000413 FBgn0037213
FBgn0000413 FBgn0032744
FBgn0000413 FBgn0082585
FBgn0000413 FBgn0010222
FBgn0000413 FBgn0037364
FBgn0000413 FBgn0015919
FBgn0000413 FBgn0012036
FBgn0000413 FBgn0020910
FBgn0000413 FBgn0005649
FBgn0000413 FBgn0031357
FBgn0000413 FBgn0032493
FBgn0000413 FBgn0261477
FBgn0000413 FBgn0004432
FBgn0000413 FBgn0016078
FBgn0000413 FBgn0261954
FBgn0000413 FBgn0031774
FBgn0000413 FBgn0031008
FBgn0000413 FBgn0033264
FBgn0000413 FBgn0036493
FBgn0000413 FBgn0005630
FBgn0000413 FBgn0030410
FBgn0000413 FBgn0029155
FBgn0000413 FBgn0035086
FBgn0000413 FBgn0031150
FBgn0000413 FBgn0011586
FBgn0000413 FBgn0027086
FBgn0000413 FBgn0020391
FBgn0000413 FBgn0034110
FBgn0000413 FBgn0032394
FBgn0000413 FBgn0035023
FBgn0000413 FBgn0010280
FBgn0000413 FBgn0035151
FBgn0000413 FBgn0028939
FBgn0000413 FBgn0025381
FBgn0000413 FBgn0039678
FBgn0000413 FBgn0040918
FBgn0000413 FBgn0004839
FBgn0000413 FBgn0033244
FBgn0000413 FBgn0013725
FBgn0000413 FBgn0030863
FBgn0000413 FBgn0003975
FBgn0000413 FBgn0000257
FBgn0000413 FBgn0036194
FBgn0000413 FBgn0026375
FBgn0000413 FBgn0003326
FBgn0000413 FBgn0039254
FBgn0000413 FBgn0031757
FBgn0000413 FBgn0011653
FBgn0000413 FBgn0030050
FBgn0000413 FBgn0052022
FBgn0000413 FBgn0035690
FBgn0000413 FBgn0026869
FBgn0000413 FBgn0010611
FBgn0000413 FBgn0044823
FBgn0000413 FBgn0036423
FBgn0000413 FBgn0029791
FBgn0000413 FBgn0001297
FBgn0000413 FBgn0030136
FBgn0000413 FBgn0035295
FBgn0000413 FBgn0014877
FBgn0000413 FBgn0034402
FBgn0000413 FBgn0010453
FBgn0000413 FBgn0038307
FBgn0000413 FBgn0031006
FBgn0000413 FBgn0026326
FBgn0000413 FBgn0032748
FBgn0000413 FBgn0036150
FBgn0000413 FBgn0027621
FBgn0000413 FBgn0035244
FBgn0000413 FBgn0037120
FBgn0000413 FBgn0037044
FBgn0000413 FBgn0032796
FBgn0000413 FBgn0050481
FBgn0000413 FBgn0036028
FBgn0000413 FBgn0029888
FBgn0000413 FBgn0052666
FBgn0000413 FBgn0024364
FBgn0000413 FBgn0003090
FBgn0000413 FBgn0034491
FBgn0000413 FBgn0004837
FBgn0000413 FBgn0003575
FBgn0000413 FBgn0035410
FBgn0000413 FBgn0036481
FBgn0000413 FBgn0040087
FBgn0000413 FBgn0033052
FBgn0000413 FBgn0052163
FBgn0000413 FBgn0032943
FBgn0000413 FBgn0035955
FBgn0000413 FBgn0038662
FBgn0000413 FBgn0033520
FBgn0000413 FBgn0031047
FBgn0000413 FBgn0000014
FBgn0000413 FBgn0034644
FBgn0000413 FBgn0002922
FBgn0000413 FBgn0000077
FBgn0000413 FBgn0012051
FBgn0000413 FBgn0031098
FBgn0000413 FBgn0041585
FBgn0000413 FBgn0001122
FBgn0000413 FBgn0003175
FBgn0000413 FBgn0032261
FBgn0000413 FBgn0004368
FBgn0000413 FBgn0052263
FBgn0000413 FBgn0000633
FBgn0000413 FBgn0031832
FBgn0000413 FBgn0032034
FBgn0000413 FBgn0004889
FBgn0000413 FBgn0037008
FBgn0000413 FBgn0053158
FBgn0000413 FBgn0261823
FBgn0000413 FBgn0001320
FBgn0000413 FBgn0051908
FBgn0000413 FBgn0036300
FBgn0000413 FBgn0034742
FBgn0000413 FBgn0050118
FBgn0000413 FBgn0003317
FBgn0000413 FBgn0027492
FBgn0000413 FBgn0035879
FBgn0000413 FBgn0024232
FBgn0000413 FBgn0031359
FBgn0000413 FBgn0011204
FBgn0000413 FBgn0031959
FBgn0000413 FBgn0052099
FBgn0000413 FBgn0033738
FBgn0000413 FBgn0027360
FBgn0000413 FBgn0028406
FBgn0000413 FBgn0028379
FBgn0000413 FBgn0031373
FBgn0000413 FBgn0036007
FBgn0000413 FBgn0031591
FBgn0000413 FBgn0013988
FBgn0000413 FBgn0050035
FBgn0000413 FBgn0004868
FBgn0000413 FBgn0050159
FBgn0000413 FBgn0004861
FBgn0000413 FBgn0003950
FBgn0000413 FBgn0086689
FBgn0000413 FBgn0030266
FBgn0000413 FBgn0003312
FBgn0000413 FBgn0052451
FBgn0000413 FBgn0004898
FBgn0000413 FBgn0011725
FBgn0000413 FBgn0022959
FBgn0000413 FBgn0031814
FBgn0000413 FBgn0036341
FBgn0000413 FBgn0033107
FBgn0000413 FBgn0000061
FBgn0000413 FBgn0010385
FBgn0000413 FBgn0261647
FBgn0000413 FBgn0030642
FBgn0000413 FBgn0051989
FBgn0000413 FBgn0051005
FBgn0000413 FBgn0030883
FBgn0000413 FBgn0033814
FBgn0000413 FBgn0040391
FBgn0000413 FBgn0022349
FBgn0000413 FBgn0011823
FBgn0000413 FBgn0039642
FBgn0000413 FBgn0011704
FBgn0000413 FBgn0034879
FBgn0000413 FBgn0003042
FBgn0000413 FBgn0039881
FBgn0000413 FBgn0020621
FBgn0000413 FBgn0014388
FBgn0000413 FBgn0030766
FBgn0000413 FBgn0036716
FBgn0000413 FBgn0263593
FBgn0000413 FBgn0016696
FBgn0000413 FBgn0011648
FBgn0000413 FBgn0031860
FBgn0000413 FBgn0013303
FBgn0000413 FBgn0016131
FBgn0000413 FBgn0035344
FBgn0000413 FBgn0037856
FBgn0000413 FBgn0052027
FBgn0000413 FBgn0030643
FBgn0000413 FBgn0032729
FBgn0000413 FBgn0039768
FBgn0000413 FBgn0014135
FBgn0000413 FBgn0083978
FBgn0000413 FBgn0031020
FBgn0000413 FBgn0026533
FBgn0000413 FBgn0040336
FBgn0000413 FBgn0003189
FBgn0000413 FBgn0051522
FBgn0000413 FBgn0037563
FBgn0000413 FBgn0263599
FBgn0000413 FBgn0052791
FBgn0000413 FBgn0027564
FBgn0000413 FBgn0086899
FBgn0000413 FBgn0022361
FBgn0000413 FBgn0028955
FBgn0000413 FBgn0014022
FBgn0000413 FBgn0030336
FBgn0000413 FBgn0051414
FBgn0000413 FBgn0029114
FBgn0000413 FBgn0029843
FBgn0000413 FBgn0038842
FBgn0000413 FBgn0002638
FBgn0000413 FBgn0035237
FBgn0000413 FBgn0040778
FBgn0000413 FBgn0037248
FBgn0000413 FBgn0028579
FBgn0000413 FBgn0260990
FBgn0000413 FBgn0015774
FBgn0000413 FBgn0259228
FBgn0000413 FBgn0054015
FBgn0000413 FBgn0037249
FBgn0000413 FBgn0032499
FBgn0000413 FBgn0003391
FBgn0000413 FBgn0050279
FBgn0000413 FBgn0023094
FBgn0000413 FBgn0053777
FBgn0000413 FBgn0038627
FBgn0000413 FBgn0032050
FBgn0000413 FBgn0014143
FBgn0000413 FBgn0037720
FBgn0000413 FBgn0260746
FBgn0000413 FBgn0035999
FBgn0000413 FBgn0036292
FBgn0000413 FBgn0050323
FBgn0000413 FBgn0034109
FBgn0000413 FBgn0011666
FBgn0000413 FBgn0026319
FBgn0000413 FBgn0030206
FBgn0000413 FBgn0030049
FBgn0000413 FBgn0067102
FBgn0000413 FBgn0003716
FBgn0000413 FBgn0017557
FBgn0000413 FBgn0023529
FBgn0000413 FBgn0004057
FBgn0000413 FBgn0263397
FBgn0000413 FBgn0031836
FBgn0000413 FBgn0030836
FBgn0000413 FBgn0003459
FBgn0000413 FBgn0038233
FBgn0000413 FBgn0025641
FBgn0000413 FBgn0035656
FBgn0000413 FBgn0054007
FBgn0000413 FBgn0039923
FBgn0000413 FBgn0026257
FBgn0000413 FBgn0262617
FBgn0000413 FBgn0003978
FBgn0000413 FBgn0003430
FBgn0000413 FBgn0040752
FBgn0000413 FBgn0086691
FBgn0000413 FBgn0036386
FBgn0000413 FBgn0027085
FBgn0000413 FBgn0069973
FBgn0000413 FBgn0069913
FBgn0000413 FBgn0085412
FBgn0000413 FBgn0003480
FBgn0000413 FBgn0010282
FBgn0000413 FBgn0259150
FBgn0000413 FBgn0053155
FBgn0000413 FBgn0051713
FBgn0000413 FBgn0023211
FBgn0000413 FBgn0023531
FBgn0000413 FBgn0085442
FBgn0000413 FBgn0030809
FBgn0000413 FBgn0034802
FBgn0000413 FBgn0029121
FBgn0000413 FBgn0085428
FBgn0000413 FBgn0016917
FBgn0000413 FBgn0052319
FBgn0000413 FBgn0037301
FBgn0000413 FBgn0083983
FBgn0000413 FBgn0010409
FBgn0000413 FBgn0261573
FBgn0000413 FBgn0259221
FBgn0000413 FBgn0039561
FBgn0000413 FBgn0261811
FBgn0000413 FBgn0053284
FBgn0000413 FBgn0043900
FBgn0000413 FBgn0002735
FBgn0000413 FBgn0001170
FBgn0000413 FBgn0011225
FBgn0000413 FBgn0033518
FBgn0000413 FBgn0243516
FBgn0000413 FBgn0035155
FBgn0000413 FBgn0033651
FBgn0000413 FBgn0035714
FBgn0000413 FBgn0085436
FBgn0000413 FBgn0030328
FBgn0000413 FBgn0027364
FBgn0000413 FBgn0037846
FBgn0000413 FBgn0037847
FBgn0000413 FBgn0004893
FBgn0000413 FBgn0036728
FBgn0000413 FBgn0013343
FBgn0000413 FBgn0028371
FBgn0000413 FBgn0036624
FBgn0000413 FBgn0039633
FBgn0000413 FBgn0043456
FBgn0000413 FBgn0262736
FBgn0000413 FBgn0013759
FBgn0000413 FBgn0003444
FBgn0000413 FBgn0024491
FBgn0000413 FBgn0033266
FBgn0000413 FBgn0039039
FBgn0000413 FBgn0014930
FBgn0000413 FBgn0027795
FBgn0000413 FBgn0030037
FBgn0000413 FBgn0010504
FBgn0000413 FBgn0029892
FBgn0000413 FBgn0039735
FBgn0000413 FBgn0260657
FBgn0000413 FBgn0262139
FBgn0000413 FBgn0031859
FBgn0000413 FBgn0038163
FBgn0000413 FBgn0004167
FBgn0000413 FBgn0262509
FBgn0000413 FBgn0024245
FBgn0000413 FBgn0005536
FBgn0000413 FBgn0003129
FBgn0000413 FBgn0034142
FBgn0000413 FBgn0026197
FBgn0000413 FBgn0037760
FBgn0000413 FBgn0010300
FBgn0000413 FBgn0031104
FBgn0000413 FBgn0037482
FBgn0000413 FBgn0021764
FBgn0000413 FBgn0000479
FBgn0000413 FBgn0037998
FBgn0000413 FBgn0264001
FBgn0000413 FBgn0033466
FBgn0000413 FBgn0025549
FBgn0000413 FBgn0022238
FBgn0000413 FBgn0039341
FBgn0000413 FBgn0026064
FBgn0000413 FBgn0004828
FBgn0000413 FBgn0038953
FBgn0000413 FBgn0039109
FBgn0000413 FBgn0035397
FBgn0000413 FBgn0000228
FBgn0000413 FBgn0037141
FBgn0000413 FBgn0010575
FBgn0000413 FBgn0020756
FBgn0000413 FBgn0025693
FBgn0000413 FBgn0030311
FBgn0000413 FBgn0011726
FBgn0000413 FBgn0261983
FBgn0000413 FBgn0000546
FBgn0000413 FBgn0026376
FBgn0000413 FBgn0024329
FBgn0000413 FBgn0043455
FBgn0000413 FBgn0037347
FBgn0000413 FBgn0035240
FBgn0000413 FBgn0031491
FBgn0000413 FBgn0019925
FBgn0000413 FBgn0053523
FBgn0000413 FBgn0039002
FBgn0000413 FBgn0027616
FBgn0000413 FBgn0035229
FBgn0000413 FBgn0004143
FBgn0000413 FBgn0035424
FBgn0000413 FBgn0261791
FBgn0000413 FBgn0030869
FBgn0000413 FBgn0051313
FBgn0000413 FBgn0001086
FBgn0000413 FBgn0051352
FBgn0000413 FBgn0082598
FBgn0000413 FBgn0031766
FBgn0000413 FBgn0035001
FBgn0000413 FBgn0030091
FBgn0000413 FBgn0000227
FBgn0000413 FBgn0028471
FBgn0000413 FBgn0034894
FBgn0000413 FBgn0050463
FBgn0000413 FBgn0004643
FBgn0000413 FBgn0011573
FBgn0000413 FBgn0029937
FBgn0000413 FBgn0038321
FBgn0000413 FBgn0085208
FBgn0000413 FBgn0038535
FBgn0000413 FBgn0043903
FBgn0000413 FBgn0026361
FBgn0000413 FBgn0259984
FBgn0000413 FBgn0040208
FBgn0000413 FBgn0031144
FBgn0000413 FBgn0037723
FBgn0000413 FBgn0029867
FBgn0000413 FBgn0044328
FBgn0000413 FBgn0031453
FBgn0000413 FBgn0261385
FBgn0000413 FBgn0032881
FBgn0000413 FBgn0085253
FBgn0000413 FBgn0259685
FBgn0000413 FBgn0260486
FBgn0000413 FBgn0000711
FBgn0000413 FBgn0028325
FBgn0000413 FBgn0039219
FBgn0000413 FBgn0040207
FBgn0000413 FBgn0011656
FBgn0000413 FBgn0037470
FBgn0000413 FBgn0031740
FBgn0000413 FBgn0017577
FBgn0000413 FBgn0040392
FBgn0000413 FBgn0028341
FBgn0000413 FBgn0038145
FBgn0000413 FBgn0013953
FBgn0000413 FBgn0038826
FBgn0000413 FBgn0039769
FBgn0000413 FBgn0004177
FBgn0000413 FBgn0263108
FBgn0000413 FBgn0052313
FBgn0000413 FBgn0002525
FBgn0000413 FBgn0032688
FBgn0000413 FBgn0034542
FBgn0000413 FBgn0005592
FBgn0000413 FBgn0033083
FBgn0000413 FBgn0030407
FBgn0000413 FBgn0032000
FBgn0000413 FBgn0003870
FBgn0000413 FBgn0011259
FBgn0000413 FBgn0037878
FBgn0000413 FBgn0011837
FBgn0000413 FBgn0002872
FBgn0000413 FBgn0010488
FBgn0000413 FBgn0013433
FBgn0000413 FBgn0033607
FBgn0000413 FBgn0027611
FBgn0000413 FBgn0039135
FBgn0000413 FBgn0039581
FBgn0000413 FBgn0028978
FBgn0000413 FBgn0017581
FBgn0000413 FBgn0037282
FBgn0000413 FBgn0030664
FBgn0000413 FBgn0261710
FBgn0000413 FBgn0004052
FBgn0000413 FBgn0051342
FBgn0000413 FBgn0037533
FBgn0000413 FBgn0259176
FBgn0000413 FBgn0004864
FBgn0000413 FBgn0033382
FBgn0000413 FBgn0039098
FBgn0000413 FBgn0032643
FBgn0000413 FBgn0038175
FBgn0000413 FBgn0033899
FBgn0000413 FBgn0010389
FBgn0000413 FBgn0038886
FBgn0000413 FBgn0037363
FBgn0000413 FBgn0024985
FBgn0000413 FBgn0010909
FBgn0000413 FBgn0035877
FBgn0000413 FBgn0015031
FBgn0000413 FBgn0036685
FBgn0000413 FBgn0037415
FBgn0000413 FBgn0261015
FBgn0000413 FBgn0037911
FBgn0000413 FBgn0037645
FBgn0000413 FBgn0032116
FBgn0000413 FBgn0003416
FBgn0000413 FBgn0036318
FBgn0000413 FBgn0261822
FBgn0000413 FBgn0035337
FBgn0000413 FBgn0030943
FBgn0000413 FBgn0011481
FBgn0000413 FBgn0032479
FBgn0000413 FBgn0034657
FBgn0000413 FBgn0261445
FBgn0000413 FBgn0020312
FBgn0000413 FBgn0002945
FBgn0000413 FBgn0016034
FBgn0000413 FBgn0052179
FBgn0000413 FBgn0016926
FBgn0000413 FBgn0000308
FBgn0000413 FBgn0038195
FBgn0000413 FBgn0000551
FBgn0000413 FBgn0003525
FBgn0000413 FBgn0032364
FBgn0000413 FBgn0024889
FBgn0000413 FBgn0027932
FBgn0000413 FBgn0050389
FBgn0000413 FBgn0005771
FBgn0000413 FBgn0003371
FBgn0000413 FBgn0013981
FBgn0000413 FBgn0250869
FBgn0000413 FBgn0051729
FBgn0000413 FBgn0020261
FBgn0000413 FBgn0027342
FBgn0000413 FBgn0000137
FBgn0000413 FBgn0038811
FBgn0000413 FBgn0033174
FBgn0000413 FBgn0036503
FBgn0000413 FBgn0037360
FBgn0000413 FBgn0029820
FBgn0000413 FBgn0011202
FBgn0000413 FBgn0003460
FBgn0000413 FBgn0026787
FBgn0000413 FBgn0003130
FBgn0000413 FBgn0034225
FBgn0000413 FBgn0263930
FBgn0000413 FBgn0015372
FBgn0000413 FBgn0029687
FBgn0000413 FBgn0004509
FBgn0000413 FBgn0036285
FBgn0000413 FBgn0032084
FBgn0000413 FBgn0033050
FBgn0000413 FBgn0033379
FBgn0000413 FBgn0014949
FBgn0000413 FBgn0020440
FBgn0000413 FBgn0029666
FBgn0000413 FBgn0031905
FBgn0000413 FBgn0003715
FBgn0000413 FBgn0000565
FBgn0000413 FBgn0037135
FBgn0000413 FBgn0037351
FBgn0000413 FBgn0034999
FBgn0000413 FBgn0001323
FBgn0000413 FBgn0039674
FBgn0000413 FBgn0000658
FBgn0000413 FBgn0034854
FBgn0000413 FBgn0033987
FBgn0000413 FBgn0050096
FBgn0000413 FBgn0259145
FBgn0000413 FBgn0020386
FBgn0000413 FBgn0041588
FBgn0000413 FBgn0023525
FBgn0000413 FBgn0037262
FBgn0000413 FBgn0031773
FBgn0000413 FBgn0034283
FBgn0000413 FBgn0053262
FBgn0000413 FBgn0040809
FBgn0000413 FBgn0037525
FBgn0000413 FBgn0019890
FBgn0000413 FBgn0037543
FBgn0000413 FBgn0053557
FBgn0000413 FBgn0035523
FBgn0000413 FBgn0033191
FBgn0000413 FBgn0037018
FBgn0000413 FBgn0027786
FBgn0000413 FBgn0023527
FBgn0000413 FBgn0026620
FBgn0000413 FBgn0050431
FBgn0000413 FBgn0038652
FBgn0000413 FBgn0051224
FBgn0000413 FBgn0024698
FBgn0000413 FBgn0020906
FBgn0000413 FBgn0004009
FBgn0000413 FBgn0050378
FBgn0000413 FBgn0262719
FBgn0000413 FBgn0038803
FBgn0000413 FBgn0015513
FBgn0000413 FBgn0038833
FBgn0000413 FBgn0000577
FBgn0000413 FBgn0017590
FBgn0000413 FBgn0029943
FBgn0000413 FBgn0001090
FBgn0000413 FBgn0004687
FBgn0000413 FBgn0040268
FBgn0000413 FBgn0003254
FBgn0000413 FBgn0031969
FBgn0000413 FBgn0001219
FBgn0000413 FBgn0004646
FBgn0000413 FBgn0036376
FBgn0000413 FBgn0024689
FBgn0000413 FBgn0041184
FBgn0000413 FBgn0004198
FBgn0000413 FBgn0032013
FBgn0000413 FBgn0040296
FBgn0000413 FBgn0015903
FBgn0000413 FBgn0033458
FBgn0000413 FBgn0264291
FBgn0000413 FBgn0086451
FBgn0000413 FBgn0020257
FBgn0000413 FBgn0034091
FBgn0000413 FBgn0037890
FBgn0000413 FBgn0067783
FBgn0000413 FBgn0030418
FBgn0000413 FBgn0003205
FBgn0000413 FBgn0010328
FBgn0000413 FBgn0039867
FBgn0000413 FBgn0039554
FBgn0000413 FBgn0010435
FBgn0000413 FBgn0027053
FBgn0000413 FBgn0015806
FBgn0000413 FBgn0004362
FBgn0000413 FBgn0025111
FBgn0000413 FBgn0054052
FBgn0000413 FBgn0038257
FBgn0000413 FBgn0004369
FBgn0000413 FBgn0085377
FBgn0000413 FBgn0025336
FBgn0000413 FBgn0013576
FBgn0000413 FBgn0264005
FBgn0000413 FBgn0030342
FBgn0000413 FBgn0086370
FBgn0000413 FBgn0031760
FBgn0000413 FBgn0030432
FBgn0000413 FBgn0035239
FBgn0000413 FBgn0260858
FBgn0000413 FBgn0250753
FBgn0000413 FBgn0039056
FBgn0000413 FBgn0038325
FBgn0000413 FBgn0030735
FBgn0000413 FBgn0004066
FBgn0000413 FBgn0085424
FBgn0000413 FBgn0039111
FBgn0000413 FBgn0261285
FBgn0000413 FBgn0016754
FBgn0000413 FBgn0036134
FBgn0000413 FBgn0085430
FBgn0000413 FBgn0011758
FBgn0000413 FBgn0020272
FBgn0000413 FBgn0037881
FBgn0000413 FBgn0035892
FBgn0000413 FBgn0259733
FBgn0000413 FBgn0087007
FBgn0000413 FBgn0262742
FBgn0000413 FBgn0005775
FBgn0000413 FBgn0051516
FBgn0000413 FBgn0010591
FBgn0000413 FBgn0002543
FBgn0000413 FBgn0035995
FBgn0000413 FBgn0004607
FBgn0000413 FBgn0002552
FBgn0000413 FBgn0037719
FBgn0000413 FBgn0037261
FBgn0000413 FBgn0037489
FBgn0000413 FBgn0039802
FBgn0000413 FBgn0000490
FBgn0000413 FBgn0030269
FBgn0000413 FBgn0261436
FBgn0000413 FBgn0032699
FBgn0000413 FBgn0030864
FBgn0000413 FBgn0033777
FBgn0000413 FBgn0085365
FBgn0000413 FBgn0031459
FBgn0000413 FBgn0032130
FBgn0000413 FBgn0003053
FBgn0000413 FBgn0087035
FBgn0000413 FBgn0031993
FBgn0000413 FBgn0036389
FBgn0000413 FBgn0010269
FBgn0000413 FBgn0051637
FBgn0000413 FBgn0035388
FBgn0000413 FBgn0032585
FBgn0000413 FBgn0039666
FBgn0000413 FBgn0037606
FBgn0000413 FBgn0031057
FBgn0000413 FBgn0035713
FBgn0000413 FBgn0034276
FBgn0000413 FBgn0038223
FBgn0000413 FBgn0042630
FBgn0000413 FBgn0003261
FBgn0000413 FBgn0029951
FBgn0000413 FBgn0053704
FBgn0000413 FBgn0035317
FBgn0000413 FBgn0039067
FBgn0000413 FBgn0028878
FBgn0000413 FBgn0052600
FBgn0000413 FBgn0027949
FBgn0000413 FBgn0050398
FBgn0000413 FBgn0053169
FBgn0000413 FBgn0025525
FBgn0000413 FBgn0005633
FBgn0000413 FBgn0027094
FBgn0000413 FBgn0032059
FBgn0000413 FBgn0032734
FBgn0000413 FBgn0038747
FBgn0000413 FBgn0031250
FBgn0000413 FBgn0013726
FBgn0000413 FBgn0011739
FBgn0000413 FBgn0030400
FBgn0000413 FBgn0033117
FBgn0000413 FBgn0036661
FBgn0000413 FBgn0015791
FBgn0000413 FBgn0004359
FBgn0000413 FBgn0031187
FBgn0000413 FBgn0040239
FBgn0000413 FBgn0029878
FBgn0000413 FBgn0043364
FBgn0000413 FBgn0004638
FBgn0000413 FBgn0028426
FBgn0000413 FBgn0022764
FBgn0000413 FBgn0025621
FBgn0000413 FBgn0005696
FBgn0000413 FBgn0025800
FBgn0000413 FBgn0041103
FBgn0000413 FBgn0002715
FBgn0000413 FBgn0004373
FBgn0000413 FBgn0040286
FBgn0000413 FBgn0036158
FBgn0000413 FBgn0002592
FBgn0000413 FBgn0260642
FBgn0000413 FBgn0261113
FBgn0000413 FBgn0261619
FBgn0000413 FBgn0051999
FBgn0000413 FBgn0037822
FBgn0000413 FBgn0015229
FBgn0000413 FBgn0034372
FBgn0000413 FBgn0032494
FBgn0000413 FBgn0027620
FBgn0000413 FBgn0011829
FBgn0000413 FBgn0035767
FBgn0000413 FBgn0000242
FBgn0000413 FBgn0087041
FBgn0000413 FBgn0004908
FBgn0000413 FBgn0260771
FBgn0000413 FBgn0034931
FBgn0000413 FBgn0035524
FBgn0000413 FBgn0015521
FBgn0000413 FBgn0034914
FBgn0000413 FBgn0262739
FBgn0000413 FBgn0051232
FBgn0000413 FBgn0053193
FBgn0000413 FBgn0262109
FBgn0000413 FBgn0261648
FBgn0000413 FBgn0034261
FBgn0000413 FBgn0029667
FBgn0000413 FBgn0032363
FBgn0000413 FBgn0015777
FBgn0000413 FBgn0032490
FBgn0000413 FBgn0037085
FBgn0000413 FBgn0038571
FBgn0000413 FBgn0038957
FBgn0000413 FBgn0037635
FBgn0000413 FBgn0030522
FBgn0000413 FBgn0025815
FBgn0000413 FBgn0260934
FBgn0000413 FBgn0039774
FBgn0000413 FBgn0000409
FBgn0000413 FBgn0003270
FBgn0000413 FBgn0051643
FBgn0000413 FBgn0037207
FBgn0000413 FBgn0031698
FBgn0000413 FBgn0038039
FBgn0000413 FBgn0086901
FBgn0000413 FBgn0040340
FBgn0000413 FBgn0000581
FBgn0000413 FBgn0052483
FBgn0000413 FBgn0028691
FBgn0000413 FBgn0021760
FBgn0000413 FBgn0001942
FBgn0000413 FBgn0015625
FBgn0000413 FBgn0262907
FBgn0000413 FBgn0033638
FBgn0000413 FBgn0014010
FBgn0000413 FBgn0030660
FBgn0000413 FBgn0004395
FBgn0000413 FBgn0011762
FBgn0000413 FBgn0031049
FBgn0000413 FBgn0030877
FBgn0000413 FBgn0026147
FBgn0000413 FBgn0036623
FBgn0000413 FBgn0026192
FBgn0000413 FBgn0038341
FBgn0000413 FBgn0261972
FBgn0000413 FBgn0030812
FBgn0000413 FBgn0025830
FBgn0000413 FBgn0037700
FBgn0000413 FBgn0022960
FBgn0000413 FBgn0033421
FBgn0000413 FBgn0036998
FBgn0000413 FBgn0028327
FBgn0000413 FBgn0033539
FBgn0000413 FBgn0015277
FBgn0000413 FBgn0051211
FBgn0000413 FBgn0034072
FBgn0000413 FBgn0004055
FBgn0000413 FBgn0260003
FBgn0000413 FBgn0051721
FBgn0000413 FBgn0025352
FBgn0000413 FBgn0003292
FBgn0000413 FBgn0261020
FBgn0000413 FBgn0011771
FBgn0000413 FBgn0039704
FBgn0000413 FBgn0264090
FBgn0000413 FBgn0032763
FBgn0000413 FBgn0261723
FBgn0000413 FBgn0031435
FBgn0000413 FBgn0028513
FBgn0000413 FBgn0031736
FBgn0000413 FBgn0010323
FBgn0000413 FBgn0053474
FBgn0000413 FBgn0034155
FBgn0000413 FBgn0040715
FBgn0000413 FBgn0016685
FBgn0000413 FBgn0051481
FBgn0000413 FBgn0033437
FBgn0000413 FBgn0051158
FBgn0000413 FBgn0026059
FBgn0000413 FBgn0050021
FBgn0000413 FBgn0010772
FBgn0000413 FBgn0034577
FBgn0000413 FBgn0023542
FBgn0000413 FBgn0085279
FBgn0000413 FBgn0037705
FBgn0000413 FBgn0031391
FBgn0000413 FBgn0033108
FBgn0000413 FBgn0035622
FBgn0000413 FBgn0024184
FBgn0000413 FBgn0025682
FBgn0000413 FBgn0030612
FBgn0000413 FBgn0086677
FBgn0000413 FBgn0028740
FBgn0000413 FBgn0052447
FBgn0000413 FBgn0037139
FBgn0000413 FBgn0003964
FBgn0000413 FBgn0003520
FBgn0000413 FBgn0033739
FBgn0000413 FBgn0052428
FBgn0000413 FBgn0032904
FBgn0000413 FBgn0260789
FBgn0000413 FBgn0005631
FBgn0000413 FBgn0030510
FBgn0000413 FBgn0029971
FBgn0000413 FBgn0052423
FBgn0000413 FBgn0031811
FBgn0000413 FBgn0037819
FBgn0000413 FBgn0028475
FBgn0000413 FBgn0002631
FBgn0000413 FBgn0050178
FBgn0000413 FBgn0004569
FBgn0000413 FBgn0010316
FBgn0000413 FBgn0005624
FBgn0000413 FBgn0046873
FBgn0000413 FBgn0259745
FBgn0000413 FBgn0033247
FBgn0000413 FBgn0004595
FBgn0000413 FBgn0040079
FBgn0000413 FBgn0263831
FBgn0000413 FBgn0039760
FBgn0000413 FBgn0037920
FBgn0000413 FBgn0031815
FBgn0000413 FBgn0053230
FBgn0000413 FBgn0035867
FBgn0000413 FBgn0034878
FBgn0000413 FBgn0027835
FBgn0000413 FBgn0031463
FBgn0000413 FBgn0053145
FBgn0000413 FBgn0037411
FBgn0000413 FBgn0030477
FBgn0000413 FBgn0004860
FBgn0000413 FBgn0028274
FBgn0000413 FBgn0261243
FBgn0000413 FBgn0028670
FBgn0000413 FBgn0029094
FBgn0000413 FBgn0037622
FBgn0000413 FBgn0040382
FBgn0000413 FBgn0015721
FBgn0000413 FBgn0011260
FBgn0000413 FBgn0033257
FBgn0000413 FBgn0037007
FBgn0000413 FBgn0027335
FBgn0000413 FBgn0036000
FBgn0000413 FBgn0036715
FBgn0000413 FBgn0051163
FBgn0000413 FBgn0034643
FBgn0000413 FBgn0027841
FBgn0000413 FBgn0003719
FBgn0000413 FBgn0261554
FBgn0000413 FBgn0027548
FBgn0000413 FBgn0261953
FBgn0000413 FBgn0032730
FBgn0000413 FBgn0039244
FBgn0000413 FBgn0024291
FBgn0000413 FBgn0034362
FBgn0000413 FBgn0038293
FBgn0000413 FBgn0015561
FBgn0000413 FBgn0025777
FBgn0000413 FBgn0033713
FBgn0000413 FBgn0038755
FBgn0000413 FBgn0027296
FBgn0000413 FBgn0010501
FBgn0000413 FBgn0020235
FBgn0000413 FBgn0026878
FBgn0000413 FBgn0035091
FBgn0000413 FBgn0019949
FBgn0000413 FBgn0033413
FBgn0000413 FBgn0037231
FBgn0000413 FBgn0002526
FBgn0000413 FBgn0026206
FBgn0000413 FBgn0050055
FBgn0000413 FBgn0015360
FBgn0000413 FBgn0036193
FBgn0000413 FBgn0040106
FBgn0000413 FBgn0030183
FBgn0000413 FBgn0038491
FBgn0000413 FBgn0000273
FBgn0000413 FBgn0259834
FBgn0000413 FBgn0036222
FBgn0000413 FBgn0034240
FBgn0000413 FBgn0023130
FBgn0000413 FBgn0029771
FBgn0000413 FBgn0040071
FBgn0000413 FBgn0033502
FBgn0000413 FBgn0034133
FBgn0000413 FBgn0035087
FBgn0000413 FBgn0011232
FBgn0000413 FBgn0036549
FBgn0000413 FBgn0263602
FBgn0000413 FBgn0033540
FBgn0000413 FBgn0029092
FBgn0000413 FBgn0031683
FBgn0000413 FBgn0005672
FBgn0000413 FBgn0031758
FBgn0000413 FBgn0033592
FBgn0000413 FBgn0037378
FBgn0000413 FBgn0054044
FBgn0000413 FBgn0031417
FBgn0000413 FBgn0001981
FBgn0000413 FBgn0038666
FBgn0000413 FBgn0086447
FBgn0000413 FBgn0010228
FBgn0000413 FBgn0003134
FBgn0000413 FBgn0039404
FBgn0000413 FBgn0035249
FBgn0000413 FBgn0037229
FBgn0000413 FBgn0026179
FBgn0000413 FBgn0023169
FBgn0000413 FBgn0000119
FBgn0000413 FBgn0025627
FBgn0000413 FBgn0004838
FBgn0000413 FBgn0030403
FBgn0000413 FBgn0001128
FBgn0000413 FBgn0261277
FBgn0000413 FBgn0000317
FBgn0000413 FBgn0036260
FBgn0000413 FBgn0263197
FBgn0000413 FBgn0015609
FBgn0000413 FBgn0259994
FBgn0000413 FBgn0035392
FBgn0000413 FBgn0033063
FBgn0000413 FBgn0035591
FBgn0000413 FBgn0003557
FBgn0000413 FBgn0262867
FBgn0000413 FBgn0052298
FBgn0000413 FBgn0030673
FBgn0000413 FBgn0030089
FBgn0000413 FBgn0010452
FBgn0000413 FBgn0023507
FBgn0000413 FBgn0034057
FBgn0000413 FBgn0036240
FBgn0000413 FBgn0052703
FBgn0000413 FBgn0035954
FBgn0015222 FBgn0034398
FBgn0015222 FBgn0051453
FBgn0015222 FBgn0013467
FBgn0015222 FBgn0262743
FBgn0015222 FBgn0032940
FBgn0015222 FBgn0033879
FBgn0015222 FBgn0035902
FBgn0015222 FBgn0031298
FBgn0015222 FBgn0032858
FBgn0015222 FBgn0010611
FBgn0015222 FBgn0034479
FBgn0015222 FBgn0001208
FBgn0015222 FBgn0034377
FBgn0015222 FBgn0033304
FBgn0015222 FBgn0039102
FBgn0015222 FBgn0039296
FBgn0039395 FBgn0038768
FBgn0039395 FBgn0032130
FBgn0039395 FBgn0034976
FBgn0039395 FBgn0051224
FBgn0039395 FBgn0038316
FBgn0039395 FBgn0036248
FBgn0039395 FBgn0026400
FBgn0039395 FBgn0042205
FBgn0039395 FBgn0259896
FBgn0039395 FBgn0020910
FBgn0039395 FBgn0002715
FBgn0039395 FBgn0029874
FBgn0039395 FBgn0001981
FBgn0039395 FBgn0024250
FBgn0039395 FBgn0013272
FBgn0039395 FBgn0036624
FBgn0039395 FBgn0037206
FBgn0039395 FBgn0024975
FBgn0039395 FBgn0051029
FBgn0039395 FBgn0030748
FBgn0039395 FBgn0003870
FBgn0039395 FBgn0262907
FBgn0039395 FBgn0001990
FBgn0039395 FBgn0026582
FBgn0039395 FBgn0034118
FBgn0039395 FBgn0052068
FBgn0039395 FBgn0031610
FBgn0011715 FBgn0036462
FBgn0011715 FBgn0038108
FBgn0011715 FBgn0050291
FBgn0011715 FBgn0028476
FBgn0011715 FBgn0032294
FBgn0011715 FBgn0030346
FBgn0011715 FBgn0020257
FBgn0011715 FBgn0001941
FBgn0011715 FBgn0086899
FBgn0011715 FBgn0001330
FBgn0011715 FBgn0037746
FBgn0011715 FBgn0027866
FBgn0011715 FBgn0036733
FBgn0011715 FBgn0003464
FBgn0011715 FBgn0032956
FBgn0011715 FBgn0010422
FBgn0011715 FBgn0030013
FBgn0011715 FBgn0016970
FBgn0011715 FBgn0004369
FBgn0011715 FBgn0039904
FBgn0011715 FBgn0039928
FBgn0011715 FBgn0030717
FBgn0011715 FBgn0030670
FBgn0011715 FBgn0001276
FBgn0011715 FBgn0040005
FBgn0011715 FBgn0003391
FBgn0011715 FBgn0037279
FBgn0011715 FBgn0031050
FBgn0011715 FBgn0030052
FBgn0011715 FBgn0027093
FBgn0011715 FBgn0036134
FBgn0011715 FBgn0034109
FBgn0011715 FBgn0053554
FBgn0011715 FBgn0040089
FBgn0011715 FBgn0011642
FBgn0011715 FBgn0052017
FBgn0011715 FBgn0015790
FBgn0011715 FBgn0037815
FBgn0011715 FBgn0086683
FBgn0011715 FBgn0022981
FBgn0011715 FBgn0037240
FBgn0011715 FBgn0259979
FBgn0011715 FBgn0002905
FBgn0011715 FBgn0040011
FBgn0011715 FBgn0037328
FBgn0011715 FBgn0016698
FBgn0011715 FBgn0031529
FBgn0011715 FBgn0025740
FBgn0011715 FBgn0026196
FBgn0011715 FBgn0003459
FBgn0011715 FBgn0039637
FBgn0011715 FBgn0037244
FBgn0011715 FBgn0036666
FBgn0011715 FBgn0032197
FBgn0011715 FBgn0039923
FBgn0011715 FBgn0025741
FBgn0011715 FBgn0002914
FBgn0011715 FBgn0030269
FBgn0011715 FBgn0038473
FBgn0011715 FBgn0029507
FBgn0011715 FBgn0033019
FBgn0011715 FBgn0031037
FBgn0011715 FBgn0005683
FBgn0011715 FBgn0033813
FBgn0011715 FBgn0261787
FBgn0011715 FBgn0038857
FBgn0011715 FBgn0000667
FBgn0011715 FBgn0000547
FBgn0011715 FBgn0086134
FBgn0011715 FBgn0013756
FBgn0011715 FBgn0032979
FBgn0011715 FBgn0030671
FBgn0011715 FBgn0037109
FBgn0011715 FBgn0052207
FBgn0011715 FBgn0037298
FBgn0011715 FBgn0032988
FBgn0011715 FBgn0030718
FBgn0011715 FBgn0040660
FBgn0011715 FBgn0033015
FBgn0011715 FBgn0053217
FBgn0011715 FBgn0262526
FBgn0011715 FBgn0001139
FBgn0011715 FBgn0030228
FBgn0011715 FBgn0263144
FBgn0011715 FBgn0037439
FBgn0011715 FBgn0027081
FBgn0011715 FBgn0086902
FBgn0011715 FBgn0033889
FBgn0011715 FBgn0259247
FBgn0011715 FBgn0031377
FBgn0011715 FBgn0053653
FBgn0011715 FBgn0002022
FBgn0011715 FBgn0052380
FBgn0011715 FBgn0030605
FBgn0011715 FBgn0010877
FBgn0011715 FBgn0034948
FBgn0011715 FBgn0031816
FBgn0011715 FBgn0041775
FBgn0011715 FBgn0011225
FBgn0011715 FBgn0262117
FBgn0011715 FBgn0033927
FBgn0011715 FBgn0015602
FBgn0011715 FBgn0030328
FBgn0011715 FBgn0030096
FBgn0011715 FBgn0003977
FBgn0011715 FBgn0262115
FBgn0011715 FBgn0037513
FBgn0011715 FBgn0037610
FBgn0011715 FBgn0004893
FBgn0011715 FBgn0033059
FBgn0011715 FBgn0028408
FBgn0011715 FBgn0026430
FBgn0011715 FBgn0260938
FBgn0011715 FBgn0086686
FBgn0011715 FBgn0262736
FBgn0011715 FBgn0024811
FBgn0011715 FBgn0023388
FBgn0011715 FBgn0052640
FBgn0011715 FBgn0035911
FBgn0011715 FBgn0039800
FBgn0011715 FBgn0039925
FBgn0011715 FBgn0014163
FBgn0011715 FBgn0259978
FBgn0011715 FBgn0010217
FBgn0011715 FBgn0000412
FBgn0011715 FBgn0040007
FBgn0011715 FBgn0036837
FBgn0011715 FBgn0052581
FBgn0011715 FBgn0029137
FBgn0011715 FBgn0040286
FBgn0011715 FBgn0030230
FBgn0011715 FBgn0010397
FBgn0011715 FBgn0032378
FBgn0011715 FBgn0039402
FBgn0011715 FBgn0040233
FBgn0011715 FBgn0022238
FBgn0011715 FBgn0027598
FBgn0011715 FBgn0261403
FBgn0011715 FBgn0032198
FBgn0011715 FBgn0000242
FBgn0011715 FBgn0020912
FBgn0011715 FBgn0022984
FBgn0011715 FBgn0029506
FBgn0011715 FBgn0263392
FBgn0011715 FBgn0028473
FBgn0011715 FBgn0051363
FBgn0011715 FBgn0040324
FBgn0011715 FBgn0030761
FBgn0011715 FBgn0001224
FBgn0011715 FBgn0052350
FBgn0011715 FBgn0026401
FBgn0011715 FBgn0038504
FBgn0011715 FBgn0010315
FBgn0011715 FBgn0030061
FBgn0011715 FBgn0030716
FBgn0011715 FBgn0045073
FBgn0011715 FBgn0030694
FBgn0011715 FBgn0020240
FBgn0011715 FBgn0025936
FBgn0011715 FBgn0005558
FBgn0011715 FBgn0039969
FBgn0011715 FBgn0029885
FBgn0011715 FBgn0039924
FBgn0011715 FBgn0033812
FBgn0011715 FBgn0086779
FBgn0011715 FBgn0012058
FBgn0011715 FBgn0261862
FBgn0011715 FBgn0030686
FBgn0011715 FBgn0030870
FBgn0011715 FBgn0030710
FBgn0011715 FBgn0261791
FBgn0011715 FBgn0005596
FBgn0011715 FBgn0000524
FBgn0011715 FBgn0024728
FBgn0011715 FBgn0035691
FBgn0011715 FBgn0011305
FBgn0011715 FBgn0022935
FBgn0011715 FBgn0003345
FBgn0011715 FBgn0024733
FBgn0011715 FBgn0030091
FBgn0011715 FBgn0028474
FBgn0011715 FBgn0000413
FBgn0011715 FBgn0039936
FBgn0011715 FBgn0052850
FBgn0011715 FBgn0033021
FBgn0011715 FBgn0028369
FBgn0011715 FBgn0061200
FBgn0011715 FBgn0030704
FBgn0011715 FBgn0039909
FBgn0011715 FBgn0261606
FBgn0011715 FBgn0027084
FBgn0011715 FBgn0033000
FBgn0011715 FBgn0039527
FBgn0011715 FBgn0014010
FBgn0011715 FBgn0030600
FBgn0011715 FBgn0032246
FBgn0011715 FBgn0037213
FBgn0011715 FBgn0000611
FBgn0011715 FBgn0031052
FBgn0011715 FBgn0011760
FBgn0011715 FBgn0030293
FBgn0011715 FBgn0039902
FBgn0011715 FBgn0037220
FBgn0011715 FBgn0260946
FBgn0011715 FBgn0003411
FBgn0011715 FBgn0037446
FBgn0011715 FBgn0011747
FBgn0011715 FBgn0030959
FBgn0011715 FBgn0030268
FBgn0011715 FBgn0039266
FBgn0011715 FBgn0039449
FBgn0011715 FBgn0031590
FBgn0011715 FBgn0015331
FBgn0011715 FBgn0033032
FBgn0011715 FBgn0035481
FBgn0011715 FBgn0033624
FBgn0011715 FBgn0010750
FBgn0011715 FBgn0030711
FBgn0011715 FBgn0039175
FBgn0011715 FBgn0259214
FBgn0011715 FBgn0036670
FBgn0011715 FBgn0037110
FBgn0011715 FBgn0027868
FBgn0011715 FBgn0025674
FBgn0011715 FBgn0030968
FBgn0011715 FBgn0040466
FBgn0011715 FBgn0037717
FBgn0011715 FBgn0038145
FBgn0011715 FBgn0034853
FBgn0011715 FBgn0031883
FBgn0011715 FBgn0262735
FBgn0011715 FBgn0034577
FBgn0011715 FBgn0034110
FBgn0011715 FBgn0032986
FBgn0011715 FBgn0033029
FBgn0011715 FBgn0030502
FBgn0011715 FBgn0040232
FBgn0011715 FBgn0262636
FBgn0011715 FBgn0028401
FBgn0011715 FBgn0030572
FBgn0011715 FBgn0039889
FBgn0011715 FBgn0030685
FBgn0011715 FBgn0017545
FBgn0011715 FBgn0033663
FBgn0011715 FBgn0030744
FBgn0011715 FBgn0039450
FBgn0011715 FBgn0000556
FBgn0011715 FBgn0000257
FBgn0011715 FBgn0005631
FBgn0011715 FBgn0030693
FBgn0011715 FBgn0041004
FBgn0011715 FBgn0031051
FBgn0011715 FBgn0033761
FBgn0011715 FBgn0035236
FBgn0011715 FBgn0036301
FBgn0011715 FBgn0000377
FBgn0011715 FBgn0021800
FBgn0011715 FBgn0027101
FBgn0011715 FBgn0015754
FBgn0011715 FBgn0030616
FBgn0011715 FBgn0030699
FBgn0011715 FBgn0002873
FBgn0011715 FBgn0032444
FBgn0011715 FBgn0029915
FBgn0011715 FBgn0033929
FBgn0011715 FBgn0031815
FBgn0011715 FBgn0027507
FBgn0011715 FBgn0002783
FBgn0011715 FBgn0022720
FBgn0011715 FBgn0033762
FBgn0011715 FBgn0002466
FBgn0011715 FBgn0027496
FBgn0011715 FBgn0032974
FBgn0011715 FBgn0046692
FBgn0011715 FBgn0039929
FBgn0011715 FBgn0032748
FBgn0011715 FBgn0027621
FBgn0011715 FBgn0261108
FBgn0011715 FBgn0037330
FBgn0011715 FBgn0036202
FBgn0011715 FBgn0013749
FBgn0011715 FBgn0003416
FBgn0011715 FBgn0038107
FBgn0011715 FBgn0030943
FBgn0011715 FBgn0016983
FBgn0011715 FBgn0041188
FBgn0011715 FBgn0027335
FBgn0011715 FBgn0026417
FBgn0011715 FBgn0026371
FBgn0011715 FBgn0033017
FBgn0011715 FBgn0036536
FBgn0011715 FBgn0000289
FBgn0011715 FBgn0024432
FBgn0011715 FBgn0051998
FBgn0011715 FBgn0034308
FBgn0011715 FBgn0016926
FBgn0011715 FBgn0003941
FBgn0011715 FBgn0035235
FBgn0011715 FBgn0086605
FBgn0011715 FBgn0001301
FBgn0011715 FBgn0032961
FBgn0011715 FBgn0261244
FBgn0011715 FBgn0001995
FBgn0011715 FBgn0262732
FBgn0011715 FBgn0030354
FBgn0011715 FBgn0030573
FBgn0011715 FBgn0030745
FBgn0011715 FBgn0016126
FBgn0011715 FBgn0030665
FBgn0011715 FBgn0045035
FBgn0011715 FBgn0044510
FBgn0011715 FBgn0030347
FBgn0011715 FBgn0001105
FBgn0011715 FBgn0013770
FBgn0011715 FBgn0026318
FBgn0011715 FBgn0031912
FBgn0011715 FBgn0030703
FBgn0011715 FBgn0039302
FBgn0011715 FBgn0033005
FBgn0011715 FBgn0032404
FBgn0011715 FBgn0064225
FBgn0011715 FBgn0065035
FBgn0011715 FBgn0039977
FBgn0011715 FBgn0259233
FBgn0011715 FBgn0033028
FBgn0011715 FBgn0015019
FBgn0011715 FBgn0000810
FBgn0011715 FBgn0004587
FBgn0011715 FBgn0051992
FBgn0011715 FBgn0058439
FBgn0011715 FBgn0000384
FBgn0011715 FBgn0023395
FBgn0011715 FBgn0004868
FBgn0011715 FBgn0020386
FBgn0011715 FBgn0032240
FBgn0011715 FBgn0052831
FBgn0011715 FBgn0040890
FBgn0011715 FBgn0029002
FBgn0011715 FBgn0031814
FBgn0011715 FBgn0260635
FBgn0011715 FBgn0261641
FBgn0011715 FBgn0039890
FBgn0011715 FBgn0037093
FBgn0011715 FBgn0261004
FBgn0011715 FBgn0261617
FBgn0011715 FBgn0053052
FBgn0011715 FBgn0035147
FBgn0011715 FBgn0010228
FBgn0011715 FBgn0032919
FBgn0011715 FBgn0053180
FBgn0011715 FBgn0004462
FBgn0011715 FBgn0038454
FBgn0011715 FBgn0024807
FBgn0011715 FBgn0034886
FBgn0011715 FBgn0000259
FBgn0011715 FBgn0022699
FBgn0011715 FBgn0052982
FBgn0011715 FBgn0034145
FBgn0011715 FBgn0030719
FBgn0011715 FBgn0003741
FBgn0011715 FBgn0052000
FBgn0011715 FBgn0058045
FBgn0011715 FBgn0040009
FBgn0011715 FBgn0027872
FBgn0011715 FBgn0261446
FBgn0011715 FBgn0026199
FBgn0011715 FBgn0085370
FBgn0011715 FBgn0024846
FBgn0011715 FBgn0036716
FBgn0011715 FBgn0001219
FBgn0011715 FBgn0030766
FBgn0011715 FBgn0002521
FBgn0011715 FBgn0030969
FBgn0011715 FBgn0260749
FBgn0011715 FBgn0035016
FBgn0011715 FBgn0262614
FBgn0011715 FBgn0030364
FBgn0011715 FBgn0260798
FBgn0000261 FBgn0038275
FBgn0000261 FBgn0040286
FBgn0000261 FBgn0263392
FBgn0000261 FBgn0004587
FBgn0000261 FBgn0051363
FBgn0000261 FBgn0011305
FBgn0000261 FBgn0035393
FBgn0000261 FBgn0003022
FBgn0000261 FBgn0035987
FBgn0000261 FBgn0029885
FBgn0000261 FBgn0010770
FBgn0000261 FBgn0034915
FBgn0000261 FBgn0030364
FBgn0039459 FBgn0036462
FBgn0039459 FBgn0016075
FBgn0039459 FBgn0036147
FBgn0039459 FBgn0001114
FBgn0039459 FBgn0263392
FBgn0039459 FBgn0030114
FBgn0039459 FBgn0014163
FBgn0039459 FBgn0260441
FBgn0039459 FBgn0037121
FBgn0039459 FBgn0036999
FBgn0039459 FBgn0011305
FBgn0039459 FBgn0034259
FBgn0039459 FBgn0031781
FBgn0039459 FBgn0000299
FBgn0039459 FBgn0003721
FBgn0039459 FBgn0004167
FBgn0039459 FBgn0024196
FBgn0039459 FBgn0039186
FBgn0039459 FBgn0035102
FBgn0039459 FBgn0261593
FBgn0039459 FBgn0034361
FBgn0039459 FBgn0013954
FBgn0039459 FBgn0011742
FBgn0039459 FBgn0011570
FBgn0039459 FBgn0082582
FBgn0027087 FBgn0032246
FBgn0027087 FBgn0038964
FBgn0027087 FBgn0036462
FBgn0027087 FBgn0035909
FBgn0027087 FBgn0021995
FBgn0027087 FBgn0014868
FBgn0027087 FBgn0260439
FBgn0027087 FBgn0037607
FBgn0027087 FBgn0031633
FBgn0027087 FBgn0036316
FBgn0027087 FBgn0025885
FBgn0027087 FBgn0035987
FBgn0027087 FBgn0032961
FBgn0027087 FBgn0040078
FBgn0027087 FBgn0250746
FBgn0027087 FBgn0032859
FBgn0027087 FBgn0020270
FBgn0027087 FBgn0037551
FBgn0027087 FBgn0037270
FBgn0027087 FBgn0025352
FBgn0027087 FBgn0037632
FBgn0027087 FBgn0030993
FBgn0027087 FBgn0000150
FBgn0027087 FBgn0033902
FBgn0027087 FBgn0040237
FBgn0027087 FBgn0037008
FBgn0027087 FBgn0035811
FBgn0027087 FBgn0029134
FBgn0027087 FBgn0024920
FBgn0027087 FBgn0016687
FBgn0027087 FBgn0039265
FBgn0027087 FBgn0021765
FBgn0027087 FBgn0030086
FBgn0027087 FBgn0014163
FBgn0027087 FBgn0001961
FBgn0027087 FBgn0014092
FBgn0027087 FBgn0031883
FBgn0027087 FBgn0027493
FBgn0027087 FBgn0039977
FBgn0027087 FBgn0033342
FBgn0027087 FBgn0035121
FBgn0027087 FBgn0027779
FBgn0027087 FBgn0004167
FBgn0027087 FBgn0015019
FBgn0027087 FBgn0015575
FBgn0027087 FBgn0013954
FBgn0027087 FBgn0002645
FBgn0027087 FBgn0027066
FBgn0027087 FBgn0021795
FBgn0027087 FBgn0001186
FBgn0027087 FBgn0011661
FBgn0027087 FBgn0050410
FBgn0027087 FBgn0037815
FBgn0027087 FBgn0028479
FBgn0027087 FBgn0038271
FBgn0027087 FBgn0004636
FBgn0027087 FBgn0040512
FBgn0027087 FBgn0000319
FBgn0027087 FBgn0250789
FBgn0027087 FBgn0032240
FBgn0027087 FBgn0010412
FBgn0027087 FBgn0014189
FBgn0027087 FBgn0020660
FBgn0027087 FBgn0037328
FBgn0027087 FBgn0010339
FBgn0027087 FBgn0028687
FBgn0027087 FBgn0263598
FBgn0027087 FBgn0000579
FBgn0027087 FBgn0039737
FBgn0027087 FBgn0034893
FBgn0027087 FBgn0040308
FBgn0027087 FBgn0026380
FBgn0027087 FBgn0032216
FBgn0027087 FBgn0032298
FBgn0027087 FBgn0010611
FBgn0027087 FBgn0001216
FBgn0027087 FBgn0035147
FBgn0027087 FBgn0005671
FBgn0027087 FBgn0025687
FBgn0027087 FBgn0034354
FBgn0027087 FBgn0029885
FBgn0027087 FBgn0039714
FBgn0027087 FBgn0262559
FBgn0027087 FBgn0261458
FBgn0027087 FBgn0027835
FBgn0027087 FBgn0261387
FBgn0027087 FBgn0023143
FBgn0027087 FBgn0261243
FBgn0027087 FBgn0024947
FBgn0027087 FBgn0037330
FBgn0027087 FBgn0020513
FBgn0027087 FBgn0039159
FBgn0027087 FBgn0010590
FBgn0027087 FBgn0000100
FBgn0027087 FBgn0033101
FBgn0027087 FBgn0016693
FBgn0027087 FBgn0000662
FBgn0027087 FBgn0003889
FBgn0027087 FBgn0014002
FBgn0027087 FBgn0026761
FBgn0027087 FBgn0027338
FBgn0027087 FBgn0050489
FBgn0027087 FBgn0036290
FBgn0027087 FBgn0010348
FBgn0027087 FBgn0022268
FBgn0027087 FBgn0030364
FBgn0027087 FBgn0027329
FBgn0005640 FBgn0046873
FBgn0005640 FBgn0261015
FBgn0005640 FBgn0046874
FBgn0033973 FBgn0038964
FBgn0033973 FBgn0014868
FBgn0033973 FBgn0035032
FBgn0033973 FBgn0000308
FBgn0033973 FBgn0035499
FBgn0033973 FBgn0033205
FBgn0033973 FBgn0033039
FBgn0033973 FBgn0039427
FBgn0033973 FBgn0037632
FBgn0033973 FBgn0003607
FBgn0033973 FBgn0010551
FBgn0033973 FBgn0043456
FBgn0033973 FBgn0003022
FBgn0033973 FBgn0020235
FBgn0033973 FBgn0040237
FBgn0033973 FBgn0037008
FBgn0033973 FBgn0039120
FBgn0033973 FBgn0002638
FBgn0033973 FBgn0261014
FBgn0033973 FBgn0014163
FBgn0033973 FBgn0002780
FBgn0033973 FBgn0037121
FBgn0033973 FBgn0039302
FBgn0033973 FBgn0039776
FBgn0033973 FBgn0029687
FBgn0033973 FBgn0004167
FBgn0033973 FBgn0261593
FBgn0033973 FBgn0013954
FBgn0033973 FBgn0023167
FBgn0033973 FBgn0024754
FBgn0033973 FBgn0021795
FBgn0033973 FBgn0027066
FBgn0033973 FBgn0030479
FBgn0033973 FBgn0002031
FBgn0033973 FBgn0028479
FBgn0033973 FBgn0000319
FBgn0033973 FBgn0029975
FBgn0033973 FBgn0250789
FBgn0033973 FBgn0014189
FBgn0033973 FBgn0014269
FBgn0033973 FBgn0026196
FBgn0033973 FBgn0032456
FBgn0033973 FBgn0001224
FBgn0033973 FBgn0004363
FBgn0033973 FBgn0001258
FBgn0033973 FBgn0001104
FBgn0033973 FBgn0035147
FBgn0033973 FBgn0035588
FBgn0033973 FBgn0013756
FBgn0033973 FBgn0031459
FBgn0033973 FBgn0038519
FBgn0033973 FBgn0250814
FBgn0033973 FBgn0011823
FBgn0033973 FBgn0034310
FBgn0033973 FBgn0052675
FBgn0033973 FBgn0033204
FBgn0033973 FBgn0026170
FBgn0033973 FBgn0039182
FBgn0033973 FBgn0032833
FBgn0033973 FBgn0035213
FBgn0033973 FBgn0000100
FBgn0033973 FBgn0037137
FBgn0033973 FBgn0015222
FBgn0033973 FBgn0062442
FBgn0033973 FBgn0005655
FBgn0033973 FBgn0035600
FBgn0033973 FBgn0002921
FBgn0033973 FBgn0037810
FBgn0035890 FBgn0001977
FBgn0035890 FBgn0026262
FBgn0036093 FBgn0036919
FBgn0038250 FBgn0001258
FBgn0038250 FBgn0261800
FBgn0038250 FBgn0014002
FBgn0038250 FBgn0028687
FBgn0038250 FBgn0034277
FBgn0038250 FBgn0262467
FBgn0038250 FBgn0028685
FBgn0038250 FBgn0250814
FBgn0038250 FBgn0035811
FBgn0033893 FBgn0002023
FBgn0031484 FBgn0010247
FBgn0031484 FBgn0038805
FBgn0031484 FBgn0041627
FBgn0031484 FBgn0032906
FBgn0031484 FBgn0030871
FBgn0031484 FBgn0011305
FBgn0031484 FBgn0035987
FBgn0031484 FBgn0030170
FBgn0031484 FBgn0010278
FBgn0031484 FBgn0037613
FBgn0031484 FBgn0030938
FBgn0031484 FBgn0260985
FBgn0031484 FBgn0028700
FBgn0031484 FBgn0037236
FBgn0031484 FBgn0004913
FBgn0031484 FBgn0011774
FBgn0031484 FBgn0023167
FBgn0031484 FBgn0002183
FBgn0031484 FBgn0030322
FBgn0031484 FBgn0025637
FBgn0031484 FBgn0032244
FBgn0030654 FBgn0010638
FBgn0030654 FBgn0067052
FBgn0030654 FBgn0014868
FBgn0030654 FBgn0016075
FBgn0030654 FBgn0260439
FBgn0030654 FBgn0037643
FBgn0030654 FBgn0035499
FBgn0030654 FBgn0033205
FBgn0030654 FBgn0034259
FBgn0030654 FBgn0040078
FBgn0030654 FBgn0034877
FBgn0030654 FBgn0034500
FBgn0030654 FBgn0033039
FBgn0030654 FBgn0003721
FBgn0030654 FBgn0003205
FBgn0030654 FBgn0032859
FBgn0030654 FBgn0000083
FBgn0030654 FBgn0025352
FBgn0030654 FBgn0037632
FBgn0030654 FBgn0030993
FBgn0030654 FBgn0063494
FBgn0030654 FBgn0024238
FBgn0030654 FBgn0020235
FBgn0030654 FBgn0013770
FBgn0030654 FBgn0032731
FBgn0030654 FBgn0016685
FBgn0030654 FBgn0014163
FBgn0030654 FBgn0033482
FBgn0030654 FBgn0030086
FBgn0030654 FBgn0260441
FBgn0030654 FBgn0053303
FBgn0030654 FBgn0035165
FBgn0030654 FBgn0001961
FBgn0030654 FBgn0010516
FBgn0030654 FBgn0029093
FBgn0030654 FBgn0037279
FBgn0030654 FBgn0020633
FBgn0030654 FBgn0031781
FBgn0030654 FBgn0004177
FBgn0030654 FBgn0033342
FBgn0030654 FBgn0032640
FBgn0030654 FBgn0028419
FBgn0030654 FBgn0025682
FBgn0030654 FBgn0028684
FBgn0030654 FBgn0004587
FBgn0030654 FBgn0261593
FBgn0030654 FBgn0013954
FBgn0030654 FBgn0034277
FBgn0030654 FBgn0021795
FBgn0030654 FBgn0027066
FBgn0030654 FBgn0011570
FBgn0030654 FBgn0002031
FBgn0030654 FBgn0028685
FBgn0030654 FBgn0015790
FBgn0030654 FBgn0028479
FBgn0030654 FBgn0004636
FBgn0030654 FBgn0082582
FBgn0030654 FBgn0033926
FBgn0030654 FBgn0040285
FBgn0030654 FBgn0033339
FBgn0030654 FBgn0000319
FBgn0030654 FBgn0263852
FBgn0030654 FBgn0014009
FBgn0030654 FBgn0004907
FBgn0030654 FBgn0034398
FBgn0030654 FBgn0250789
FBgn0030654 FBgn0029118
FBgn0030654 FBgn0032198
FBgn0030654 FBgn0037894
FBgn0030654 FBgn0014189
FBgn0030654 FBgn0015776
FBgn0030654 FBgn0028687
FBgn0030654 FBgn0263598
FBgn0030654 FBgn0004363
FBgn0030654 FBgn0027580
FBgn0030654 FBgn0033203
FBgn0030654 FBgn0016700
FBgn0030654 FBgn0031717
FBgn0030654 FBgn0034893
FBgn0030654 FBgn0033608
FBgn0030654 FBgn0003660
FBgn0030654 FBgn0087013
FBgn0030654 FBgn0015282
FBgn0030654 FBgn0033886
FBgn0030654 FBgn0086371
FBgn0030654 FBgn0030699
FBgn0030654 FBgn0019925
FBgn0030654 FBgn0016120
FBgn0030654 FBgn0028342
FBgn0030654 FBgn0250814
FBgn0030654 FBgn0027496
FBgn0030654 FBgn0015929
FBgn0030654 FBgn0010621
FBgn0030654 FBgn0031670
FBgn0030654 FBgn0000084
FBgn0030654 FBgn0013749
FBgn0030654 FBgn0039159
FBgn0030654 FBgn0028691
FBgn0030654 FBgn0037137
FBgn0030654 FBgn0000100
FBgn0030654 FBgn0027571
FBgn0030654 FBgn0016693
FBgn0030654 FBgn0015222
FBgn0030654 FBgn0062442
FBgn0030654 FBgn0020369
FBgn0030654 FBgn0014002
FBgn0030654 FBgn0026761
FBgn0030654 FBgn0011742
FBgn0030654 FBgn0027338
FBgn0030654 FBgn0002921
FBgn0030654 FBgn0027084
FBgn0030654 FBgn0025700
FBgn0030654 FBgn0016119
FBgn0030654 FBgn0010348
FBgn0030654 FBgn0027329
FBgn0025373 FBgn0034335
FBgn0025373 FBgn0262526
FBgn0031609 FBgn0034967
FBgn0031609 FBgn0017545
FBgn0031609 FBgn0037634
FBgn0031609 FBgn0025286
FBgn0031609 FBgn0037555
FBgn0031609 FBgn0086355
FBgn0259111 FBgn0029975
FBgn0259111 FBgn0034398
FBgn0259111 FBgn0020618
FBgn0259111 FBgn0250789
FBgn0259111 FBgn0032240
FBgn0259111 FBgn0014189
FBgn0259111 FBgn0260441
FBgn0259111 FBgn0001961
FBgn0259111 FBgn0029093
FBgn0259111 FBgn0262467
FBgn0259111 FBgn0004363
FBgn0259111 FBgn0038826
FBgn0259111 FBgn0261593
FBgn0259111 FBgn0023167
FBgn0259111 FBgn0021795
FBgn0259111 FBgn0030479
FBgn0259111 FBgn0035016
FBgn0259111 FBgn0020235
FBgn0259111 FBgn0030364
FBgn0039622 FBgn0036450
FBgn0039622 FBgn0250789
FBgn0039622 FBgn0038989
FBgn0039622 FBgn0037853
FBgn0039622 FBgn0053087
FBgn0039622 FBgn0037063
FBgn0039622 FBgn0037719
FBgn0039622 FBgn0029093
FBgn0039622 FBgn0031883
FBgn0039622 FBgn0039977
FBgn0039622 FBgn0004177
FBgn0039622 FBgn0015331
FBgn0039622 FBgn0004167
FBgn0039622 FBgn0035213
FBgn0039622 FBgn0038473
FBgn0039622 FBgn0003231
FBgn0039622 FBgn0034361
FBgn0039622 FBgn0030322
FBgn0039622 FBgn0039229
FBgn0039622 FBgn0003022
FBgn0039622 FBgn0021795
FBgn0039622 FBgn0010741
FBgn0039622 FBgn0026878
FBgn0039622 FBgn0030364
FBgn0033292 FBgn0263852
FBgn0033292 FBgn0038964
FBgn0033292 FBgn0014009
FBgn0033292 FBgn0013732
FBgn0033292 FBgn0260439
FBgn0033292 FBgn0037643
FBgn0033292 FBgn0022984
FBgn0033292 FBgn0263603
FBgn0033292 FBgn0033205
FBgn0033292 FBgn0033235
FBgn0033292 FBgn0032961
FBgn0033292 FBgn0033039
FBgn0033292 FBgn0028327
FBgn0033292 FBgn0004363
FBgn0033292 FBgn0038369
FBgn0033292 FBgn0035715
FBgn0033292 FBgn0034893
FBgn0033292 FBgn0037551
FBgn0033292 FBgn0037891
FBgn0033292 FBgn0001216
FBgn0033292 FBgn0015622
FBgn0033292 FBgn0033699
FBgn0033292 FBgn0024556
FBgn0033292 FBgn0015797
FBgn0033292 FBgn0019925
FBgn0033292 FBgn0020235
FBgn0033292 FBgn0250814
FBgn0033292 FBgn0035811
FBgn0033292 FBgn0024285
FBgn0033292 FBgn0013770
FBgn0033292 FBgn0035136
FBgn0033292 FBgn0027835
FBgn0033292 FBgn0014163
FBgn0033292 FBgn0030992
FBgn0033292 FBgn0260441
FBgn0033292 FBgn0053303
FBgn0033292 FBgn0261524
FBgn0033292 FBgn0001961
FBgn0033292 FBgn0038145
FBgn0033292 FBgn0027607
FBgn0033292 FBgn0039159
FBgn0033292 FBgn0038826
FBgn0033292 FBgn0032393
FBgn0033292 FBgn0003449
FBgn0033292 FBgn0034361
FBgn0033292 FBgn0026761
FBgn0033292 FBgn0021795
FBgn0033292 FBgn0039336
FBgn0033292 FBgn0030479
FBgn0033292 FBgn0086532
FBgn0033292 FBgn0036286
FBgn0033292 FBgn0010348
FBgn0033292 FBgn0028479
FBgn0033292 FBgn0022268
FBgn0033292 FBgn0030364
FBgn0003891 FBgn0250816
FBgn0026261 FBgn0063494
FBgn0026261 FBgn0026170
FBgn0026261 FBgn0013954
FBgn0026261 FBgn0003721
FBgn0026261 FBgn0001961
FBgn0086912 FBgn0032298
FBgn0086912 FBgn0038473
FBgn0086912 FBgn0033741
FBgn0086912 FBgn0028473
FBgn0086912 FBgn0037261
FBgn0086912 FBgn0020235
FBgn0086912 FBgn0000258
FBgn0086912 FBgn0034915
FBgn0086912 FBgn0038810
FBgn0086912 FBgn0033752
FBgn0039342 FBgn0030672
FBgn0039342 FBgn0013988
FBgn0039342 FBgn0261015
FBgn0035181 FBgn0024491
FBgn0035181 FBgn0053087
FBgn0035181 FBgn0034433
FBgn0035181 FBgn0003231
FBgn0035181 FBgn0028687
FBgn0035181 FBgn0033463
FBgn0035181 FBgn0001224
FBgn0035181 FBgn0033039
FBgn0031763 FBgn0027572
FBgn0031763 FBgn0011277
FBgn0031763 FBgn0015288
FBgn0031763 FBgn0039381
FBgn0031763 FBgn0053555
FBgn0031763 FBgn0263106
FBgn0031763 FBgn0038925
FBgn0031763 FBgn0004117
FBgn0031763 FBgn0037555
FBgn0031763 FBgn0000405
FBgn0031763 FBgn0000439
FBgn0031763 FBgn0003204
FBgn0031763 FBgn0011761
FBgn0031763 FBgn0032236
FBgn0031763 FBgn0261822
FBgn0031763 FBgn0028406
FBgn0031763 FBgn0040087
FBgn0031763 FBgn0031003
FBgn0031763 FBgn0003134
FBgn0031763 FBgn0039321
FBgn0031763 FBgn0028490
FBgn0052133 FBgn0030294
FBgn0035414 FBgn0011277
FBgn0011745 FBgn0260439
FBgn0011745 FBgn0038976
FBgn0011745 FBgn0037607
FBgn0011745 FBgn0035499
FBgn0011745 FBgn0037011
FBgn0011745 FBgn0036918
FBgn0011745 FBgn0032961
FBgn0011745 FBgn0010622
FBgn0011745 FBgn0033039
FBgn0011745 FBgn0250746
FBgn0011745 FBgn0010246
FBgn0011745 FBgn0003231
FBgn0011745 FBgn0037632
FBgn0011745 FBgn0024814
FBgn0011745 FBgn0020235
FBgn0011745 FBgn0037008
FBgn0011745 FBgn0029134
FBgn0011745 FBgn0261836
FBgn0011745 FBgn0038989
FBgn0011745 FBgn0027494
FBgn0011745 FBgn0030086
FBgn0011745 FBgn0014163
FBgn0011745 FBgn0010516
FBgn0011745 FBgn0033206
FBgn0011745 FBgn0023423
FBgn0011745 FBgn0004177
FBgn0011745 FBgn0033342
FBgn0011745 FBgn0031050
FBgn0011745 FBgn0004167
FBgn0011745 FBgn0004066
FBgn0011745 FBgn0032200
FBgn0011745 FBgn0028700
FBgn0011745 FBgn0015019
FBgn0011745 FBgn0028684
FBgn0011745 FBgn0034361
FBgn0011745 FBgn0001108
FBgn0011745 FBgn0004587
FBgn0011745 FBgn0086446
FBgn0011745 FBgn0028685
FBgn0011745 FBgn0002431
FBgn0011745 FBgn0038617
FBgn0011745 FBgn0037020
FBgn0011745 FBgn0000319
FBgn0011745 FBgn0014009
FBgn0011745 FBgn0036289
FBgn0011745 FBgn0010412
FBgn0011745 FBgn0053087
FBgn0011745 FBgn0001230
FBgn0011745 FBgn0002284
FBgn0011745 FBgn0028687
FBgn0011745 FBgn0001224
FBgn0011745 FBgn0263251
FBgn0011745 FBgn0033787
FBgn0011745 FBgn0034893
FBgn0011745 FBgn0026380
FBgn0011745 FBgn0039635
FBgn0011745 FBgn0263594
FBgn0011745 FBgn0032236
FBgn0011745 FBgn0037893
FBgn0011745 FBgn0021825
FBgn0011745 FBgn0032444
FBgn0011745 FBgn0010741
FBgn0011745 FBgn0011227
FBgn0011745 FBgn0086134
FBgn0011745 FBgn0250814
FBgn0011745 FBgn0023175
FBgn0011745 FBgn0015929
FBgn0011745 FBgn0027835
FBgn0011745 FBgn0028695
FBgn0011745 FBgn0011305
FBgn0011745 FBgn0010621
FBgn0011745 FBgn0013675
FBgn0011745 FBgn0039159
FBgn0011745 FBgn0011260
FBgn0011745 FBgn0027571
FBgn0011745 FBgn0028692
FBgn0011745 FBgn0020369
FBgn0011745 FBgn0016983
FBgn0011745 FBgn0050489
FBgn0011745 FBgn0261396
FBgn0011745 FBgn0010348
FBgn0011745 FBgn0027329
FBgn0036146 FBgn0052344
FBgn0036146 FBgn0038535
FBgn0036146 FBgn0014189
FBgn0036146 FBgn0033741
FBgn0036146 FBgn0033603
FBgn0036146 FBgn0010220
FBgn0036146 FBgn0033845
FBgn0036146 FBgn0032138
FBgn0036146 FBgn0032298
FBgn0036146 FBgn0039635
FBgn0036146 FBgn0039431
FBgn0036146 FBgn0086443
FBgn0036146 FBgn0004913
FBgn0036146 FBgn0027889
FBgn0036146 FBgn0037712
FBgn0036146 FBgn0027330
FBgn0036146 FBgn0011227
FBgn0036146 FBgn0011336
FBgn0036146 FBgn0014184
FBgn0036146 FBgn0024285
FBgn0036146 FBgn0086129
FBgn0036146 FBgn0013770
FBgn0036146 FBgn0261800
FBgn0036146 FBgn0035136
FBgn0036146 FBgn0016685
FBgn0036146 FBgn0001092
FBgn0036146 FBgn0029093
FBgn0036146 FBgn0031883
FBgn0036146 FBgn0034087
FBgn0036146 FBgn0263987
FBgn0036146 FBgn0032404
FBgn0036146 FBgn0033879
FBgn0036146 FBgn0039159
FBgn0036146 FBgn0038826
FBgn0036146 FBgn0004177
FBgn0036146 FBgn0015805
FBgn0036146 FBgn0033786
FBgn0036146 FBgn0033889
FBgn0036146 FBgn0015222
FBgn0036146 FBgn0026761
FBgn0036146 FBgn0027066
FBgn0036146 FBgn0022268
FBgn0036146 FBgn0033051
FBgn0036146 FBgn0259876
FBgn0004360 FBgn0016797
FBgn0004360 FBgn0027343
FBgn0011207 FBgn0037719
FBgn0011207 FBgn0001170
FBgn0011207 FBgn0003022
FBgn0011207 FBgn0011570
FBgn0011207 FBgn0261593
FBgn0011207 FBgn0001961
FBgn0036117 FBgn0032246
FBgn0036117 FBgn0037607
FBgn0036117 FBgn0037063
FBgn0036117 FBgn0035438
FBgn0036117 FBgn0033205
FBgn0036117 FBgn0032906
FBgn0036117 FBgn0023212
FBgn0036117 FBgn0034259
FBgn0036117 FBgn0025885
FBgn0036117 FBgn0250906
FBgn0036117 FBgn0035987
FBgn0036117 FBgn0028515
FBgn0036117 FBgn0050000
FBgn0036117 FBgn0000083
FBgn0036117 FBgn0032160
FBgn0036117 FBgn0031453
FBgn0036117 FBgn0024238
FBgn0036117 FBgn0261394
FBgn0036117 FBgn0001142
FBgn0036117 FBgn0032889
FBgn0036117 FBgn0261014
FBgn0036117 FBgn0021765
FBgn0036117 FBgn0016685
FBgn0036117 FBgn0030086
FBgn0036117 FBgn0260441
FBgn0036117 FBgn0086444
FBgn0036117 FBgn0040064
FBgn0036117 FBgn0031145
FBgn0036117 FBgn0033879
FBgn0036117 FBgn0016697
FBgn0036117 FBgn0033342
FBgn0036117 FBgn0001149
FBgn0036117 FBgn0025682
FBgn0036117 FBgn0024352
FBgn0036117 FBgn0261593
FBgn0036117 FBgn0030955
FBgn0036117 FBgn0034277
FBgn0036117 FBgn0027552
FBgn0036117 FBgn0029664
FBgn0036117 FBgn0015790
FBgn0036117 FBgn0033926
FBgn0036117 FBgn0036762
FBgn0036117 FBgn0259979
FBgn0036117 FBgn0022893
FBgn0036117 FBgn0263260
FBgn0036117 FBgn0040070
FBgn0036117 FBgn0011768
FBgn0036117 FBgn0004363
FBgn0036117 FBgn0039802
FBgn0036117 FBgn0003660
FBgn0036117 FBgn0032242
FBgn0036117 FBgn0086904
FBgn0036117 FBgn0037913
FBgn0036117 FBgn0005671
FBgn0036117 FBgn0034345
FBgn0036117 FBgn0037930
FBgn0036117 FBgn0035601
FBgn0036117 FBgn0029915
FBgn0036117 FBgn0031459
FBgn0036117 FBgn0014877
FBgn0036117 FBgn0261458
FBgn0036117 FBgn0023175
FBgn0036117 FBgn0063497
FBgn0036117 FBgn0040660
FBgn0036117 FBgn0010621
FBgn0036117 FBgn0033204
FBgn0036117 FBgn0261243
FBgn0036117 FBgn0000084
FBgn0036117 FBgn0035906
FBgn0036117 FBgn0027081
FBgn0036117 FBgn0000100
FBgn0036117 FBgn0062442
FBgn0036117 FBgn0014002
FBgn0036117 FBgn0005655
FBgn0036117 FBgn0010470
FBgn0036117 FBgn0035772
FBgn0036117 FBgn0034915
FBgn0036117 FBgn0027329
FBgn0036117 FBgn0005585
FBgn0036117 FBgn0039697
FBgn0036117 FBgn0033518
FBgn0036117 FBgn0000308
FBgn0036117 FBgn0035499
FBgn0036117 FBgn0037537
FBgn0036117 FBgn0027932
FBgn0036117 FBgn0004397
FBgn0036117 FBgn0029133
FBgn0036117 FBgn0000064
FBgn0036117 FBgn0034753
FBgn0036117 FBgn0031143
FBgn0036117 FBgn0035904
FBgn0036117 FBgn0001248
FBgn0036117 FBgn0020238
FBgn0036117 FBgn0024509
FBgn0036117 FBgn0037632
FBgn0036117 FBgn0000150
FBgn0036117 FBgn0063494
FBgn0036117 FBgn0015797
FBgn0036117 FBgn0010288
FBgn0036117 FBgn0037562
FBgn0036117 FBgn0032596
FBgn0036117 FBgn0029134
FBgn0036117 FBgn0036334
FBgn0036117 FBgn0036661
FBgn0036117 FBgn0016687
FBgn0036117 FBgn0032731
FBgn0036117 FBgn0014163
FBgn0036117 FBgn0002780
FBgn0036117 FBgn0035165
FBgn0036117 FBgn0035571
FBgn0036117 FBgn0036921
FBgn0036117 FBgn0035251
FBgn0036117 FBgn0040286
FBgn0036117 FBgn0015019
FBgn0036117 FBgn0024183
FBgn0036117 FBgn0013954
FBgn0036117 FBgn0023167
FBgn0036117 FBgn0002719
FBgn0036117 FBgn0027066
FBgn0036117 FBgn0011661
FBgn0036117 FBgn0011570
FBgn0036117 FBgn0051549
FBgn0036117 FBgn0035630
FBgn0036117 FBgn0004868
FBgn0036117 FBgn0263852
FBgn0036117 FBgn0034398
FBgn0036117 FBgn0014009
FBgn0036117 FBgn0250789
FBgn0036117 FBgn0032198
FBgn0036117 FBgn0032240
FBgn0036117 FBgn0010412
FBgn0036117 FBgn0031663
FBgn0036117 FBgn0051363
FBgn0036117 FBgn0015521
FBgn0036117 FBgn0032509
FBgn0036117 FBgn0000579
FBgn0036117 FBgn0036740
FBgn0036117 FBgn0028336
FBgn0036117 FBgn0035102
FBgn0036117 FBgn0033162
FBgn0036117 FBgn0035147
FBgn0036117 FBgn0026084
FBgn0036117 FBgn0030322
FBgn0036117 FBgn0250843
FBgn0036117 FBgn0014869
FBgn0036117 FBgn0262559
FBgn0036117 FBgn0038519
FBgn0036117 FBgn0035603
FBgn0036117 FBgn0022349
FBgn0036117 FBgn0086656
FBgn0036117 FBgn0037728
FBgn0036117 FBgn0250837
FBgn0036117 FBgn0086254
FBgn0036117 FBgn0030362
FBgn0036117 FBgn0026170
FBgn0036117 FBgn0029174
FBgn0036117 FBgn0027084
FBgn0036117 FBgn0001125
FBgn0036117 FBgn0036290
FBgn0036117 FBgn0010348
FBgn0036117 FBgn0011573
FBgn0036117 FBgn0027619
FBgn0032705 FBgn0039638
FBgn0000639 FBgn0010247
FBgn0000639 FBgn0002562
FBgn0052071 FBgn0035213
FBgn0034988 FBgn0038275
FBgn0034988 FBgn0037549
FBgn0034988 FBgn0034915
FBgn0034988 FBgn0024183
FBgn0034988 FBgn0003721
FBgn0027528 FBgn0022984
FBgn0027528 FBgn0010412
FBgn0027528 FBgn0029093
FBgn0027528 FBgn0025885
FBgn0027528 FBgn0262735
FBgn0027528 FBgn0034802
FBgn0027528 FBgn0039159
FBgn0027528 FBgn0038826
FBgn0027528 FBgn0031286
FBgn0027528 FBgn0037610
FBgn0027528 FBgn0033050
FBgn0027528 FBgn0025352
FBgn0027528 FBgn0041188
FBgn0027528 FBgn0023167
FBgn0027528 FBgn0037549
FBgn0027528 FBgn0028734
FBgn0027528 FBgn0000711
FBgn0027528 FBgn0030479
FBgn0027528 FBgn0030364
FBgn0035077 FBgn0037834
FBgn0035077 FBgn0035872
FBgn0035077 FBgn0020618
FBgn0035077 FBgn0011704
FBgn0035077 FBgn0030930
FBgn0035077 FBgn0032446
FBgn0035077 FBgn0023169
FBgn0035077 FBgn0033260
FBgn0035077 FBgn0039795
FBgn0035077 FBgn0030583
FBgn0035077 FBgn0000524
FBgn0035077 FBgn0001230
FBgn0035077 FBgn0264291
FBgn0035077 FBgn0034259
FBgn0035077 FBgn0004648
FBgn0035077 FBgn0034068
FBgn0035077 FBgn0086691
FBgn0035077 FBgn0028671
FBgn0035077 FBgn0015320
FBgn0035077 FBgn0085388
FBgn0035077 FBgn0035630
FBgn0035077 FBgn0024958
FBgn0262029 FBgn0039038
FBgn0262029 FBgn0052176
FBgn0263251 FBgn0038196
FBgn0263251 FBgn0086361
FBgn0263251 FBgn0031020
FBgn0263251 FBgn0035102
FBgn0263251 FBgn0034512
FBgn0016756 FBgn0259220
FBgn0016756 FBgn0051232
FBgn0016756 FBgn0036745
FBgn0085432 FBgn0000490
FBgn0085432 FBgn0261617
FBgn0085432 FBgn0004102
FBgn0085432 FBgn0033584
FBgn0085432 FBgn0000117
FBgn0085432 FBgn0029676
FBgn0085432 FBgn0004197
FBgn0085432 FBgn0000606
FBgn0085432 FBgn0000157
FBgn0001612 FBgn0260639
FBgn0001612 FBgn0026430
FBgn0001612 FBgn0260441
FBgn0001612 FBgn0034903
FBgn0029816 FBgn0032658
FBgn0029816 FBgn0032858
FBgn0029816 FBgn0263106
FBgn0001258 FBgn0026196
FBgn0001258 FBgn0036277
FBgn0001258 FBgn0033378
FBgn0001258 FBgn0036551
FBgn0001258 FBgn0033204
FBgn0001258 FBgn0030479
FBgn0001258 FBgn0022984
FBgn0001258 FBgn0032329
FBgn0037938 FBgn0001258
FBgn0037938 FBgn0020235
FBgn0037938 FBgn0001224
FBgn0037938 FBgn0001223
FBgn0037938 FBgn0030086
FBgn0037938 FBgn0003231
FBgn0037938 FBgn0001226
FBgn0263278 FBgn0029890
FBgn0030699 FBgn0030699
[truncated: 5,433,673 more chars]
